# Supplementary material for: Selection on oxidative phosphorylation and ribosomal structure as a multigenerational response to ocean acidification in the common copepod Pseudocalanus acuspes
Source: Evol Appl. 2015 Nov 23;9(9):1112–23. doi: 10.1111/eva.12335 (PMC5039324; doi:10.1111/eva.12335)
Supplement: Supplementary file 1 — Appendix S1. De novo transcriptome assembly of P. acuspes. [file EVA-9-1112-s001.zip]

Archive with 3 entries (2 files):
- Suppl_1_assembly.txt
- __MACOSX/
- __MACOSX/._Suppl_1_assembly.txt
