# Supplementary material for: Selection on oxidative phosphorylation and ribosomal structure as a multigenerational response to ocean acidification in the common copepod Pseudocalanus acuspes
Source: Evol Appl. 2015 Nov 23;9(9):1112–23. doi: 10.1111/eva.12335 (PMC5039324; doi:10.1111/eva.12335)
Supplement: Supplementary file 1 — Appendix S1. De novo transcriptome assembly of P. acuspes. [file EVA-9-1112-s001.zip › Suppl_1_assembly.txt]

>comp288_c0_seq1
TGCAAACCTGTTGCGACTCTTCAGAATACCTCAGATTTCCCCTGCAAGCACTGCAAAGGCTTTATCCGACAAATCTAAATTTGAGCTGTTTGCACGGACTGTGCCACCAGATACGTTCCAGGCCCTGGCTTTAGTGGACATAGTGAACCTGTTTAACTGGACGTATGTGTCGACCATAGCCAGCGAGGGGTCCTACGGGGAGTCTGGAA
>comp326_c0_seq1
GAAAGCTCAAGCTCTTCGTGACTCCAATATTCCTACTTTTATGAGTAGTAAAAAAACTATGGAAATCAATCCTAATCATCCTATTATTAAAGAATTAAGAAACAAAGTAAAAGATAGTGATGAAACTGATAAAACTATTAAAGATCTTGTCTGGCTTATCTTTGATACCTCTTTATTAACTTCTGGTTTTACTCTTGATGAACCTACTTCTTTTGCTAATAGAATTCATAGAATGATTAAACTTGG
>comp656_c0_seq1
GGAATGTAGATTTAATACCTAAATTTTTAATGGCATCTGGTAAATTGGTAAAAATACTTAGAGCTGCTGGTGTAAAAAATTTAGATTTTACTTTAGTTGAAGGTAGTTATGTATTTAAAAAAGCTAATGGAAAAGGAAGAATTCATAAAATTCCAGCAACATTAAAAGAAGTGGCAGTTTCACCATTAATGGGATTTTGGGAAAAAGGTA
>comp763_c0_seq1
ATGACTTTTGTCTTTTTGCAATTCAGTTGTAAGCCAAGGGAAGCATAAAAAGCTTCTACCTTGTTTATTGCATTCTGCAATCCAACAGCTGATTGACTAACTACAAAAAGATCATCGGCCCAGAGCAGACAATTTTGCTCAGTGTTATTTATCACTACTGGGTCACATGACTGATCAAACACTTCACTAATTCTATTAATGAAAAGGTTGAAAATCAAAGGAGAGTTAGTTTCACCCTGTAACACCCCAACTGAGCTTACAAATGGCAAACACAGACCTTCGGATAACTTGACATAGACCTCA
>comp811_c0_seq1
GCCAGAGTTGCCCTGGGAGTGACAACACTGCTCACAATGTCAACACAGACTTCCTCAATAAACACCTCACTGCCTCCTGTTGCCTACACCAAGGCTATAGACGTTTGGCAGGGTGTGTGTGTTGGGTTTGTGTTCTCCGCCCTAATGGAGTACGCCCTAGTGAACTACGCCCTCAGGACCAAGGAGGGACAGAATCGCAAAATGAGCCAGCAG
>comp837_c0_seq1
GCCTTGGTGAAGCCACGGCCAGCGCGCACGCGAGTCTTGTACTTGAGCGTCGGGCATCGCACCACGGGGCGAAGCGCGTTCACAGGGCGAGGAGCCAGCTTCTTGGCCTTAGCGGCGCGAGCATTGCGTCGGCGAACCTTGCCAGCGGGCTGGTTGAACCAGGTCTTGACGTTCTTCTGCCAGTCCTTGCGGAAGTGCAAGTTCTGGATCTGGTTGTTGTGCTTCACCATCTTGGCCTACTACGCAAATTCCTGCCCTTTT
>comp848_c0_seq1
CTGGCGAACTCGTTGCCTCTCTTGTCCTTGAGGTGCACGATGTCGAACGACCCAGGGTGTCTCTCGCGAGAGACCATGACACCAACGCGGCCCATGTTGTTACCGGCGGTGATCATGCACACGTTGCCCAAGTCGAACTTGACGTGGTCAATGACCTTGCCAGTGGCGATGTCAACCTTGACGGTGTCGTGGACCTTGATCAAGGGATCGGCGAAGCGGATAGTGCGGCCGTCGTGGGTGACGATGTAAG
>comp893_c0_seq1
CATAAATCCTCTTTTTCTGAGCTTGACAATTTAGAGGGTACCCACACAAGAAAGAAATCATTTACATGTTCTGAGTGTGACAAGACATTTTCTTCCTTTGGTTATTCAAAGATACACATGAATACCCACACAGGCAAACAACCATTTGGTTGCTCCCTTTGTCTTGAGTCATTCACTTTTCACAGTGGCCTTACAAGACACAAGAGGACTCATACAAGGGAGAAGCCCTTCACCTGTACCAAGTGTGACAAGAG
>comp1239_c0_seq1
GGGGTATTAGGATTATGATGATTAACTTCAGGATACCATTTAGCTTTAACATTTTCAAAAGAAGCAGGAGAAATAATACTAAAACAAGTTAAAAAAACATCAGTTTGAGGATAAGAAAGAGGTCTTAAACGATCATAATCTTCTTGACCAGCAGTATCCCATAATCCTAAATTAATAGGTTTACCATCAACCATAACATTAGCACTATAATTATCAAAAACAGTAGGAATATATTCACCTGGAAAGGCATTTGTGGTATAAGAGATTAAAAGACAGGTTTT
>comp1244_c0_seq1
TGGACACTTCAAATATCCCACATGGTTCTTTGAGGAAAACTCTGGAAAAGATGGTGACCCAAACAACCCTTATGGCGGCAATCATGATCACATCCCCTAGTGGGAGAATTCTAAGGGCGTAGAAGTGTATCATCACATTGATTCCGTCTGCAACGCCCCTCACAGCTAACATCCACACCTTACGCTTTGGGAAGGGAGTCTTCTTGTTG
>comp1286_c0_seq1
GCACAGGGACCAGCAAACACTCACTCCGGCCAGGATCAGGTTTTACTGGGAGCAGATGTTGGAGGCCGTGCTGGACGCCCACGAGGCCAACATCATCCACGCCGACATCAAGCCCGGTAACTTCCTCTCGGTGGACGGTGAGCTCAAGCTGATTGACTTCGGCCTGGCCTGCGAGCTGCCCCCTGGGCAGGATCACTTCGTCAGGAACTTTGTGGGGGGCACGGCCGCTT
>comp1316_c0_seq1
GCCCCCTCTTCCCAGGTAGCTCCACAATGAACCAACTGGATCGAATCATCCAAATCACTGGACGCCCAAGCGAGGAGGACATCGAGGCGATCAACTCTCCTTTCACAGTTACAATGTTGGACAGTTTACCGCCTGGTGACAACCAAACAAAATTGACCGGCATGTTCCCTCACGCCTCTAAAGATGCGCTTGACCTTCTCGACAAATGCCTCCAATTCAACCCCG
>comp1827_c0_seq1
GGGTACAGGAATTCTGATTGAAGATCCTCTGTTTCCTTTGTTCCAGGTGAATATGTCGTGAGAAGCGGTCTCGTGAGATCCGGTAAGTCTGTAGACATTTCCTTCTCCGTACAAGAAGATGTGTTCAAGATGTTTCTCTTTCAACTTAGGCATGTGCTATTTGATGATAACGTCAAGCCCGCCCTCAGCTCTGGTGGAGTTGGTGGAAAAGTTGGTGTGACACCCAGACCCGTTCCAATCTCCTCTGATGGGCT
>comp2021_c0_seq1
AATGAATCATTCCTTTTTGAAGTATTTTCAGAAGTAGGTATTATCGTTTCCATAAAAGTATGTAGAGACGCCATGTCTGGTGATTCTTTAGGTTACGCTTATGTTAACTTTCAAAGCCCAAAAGATGCTGAGAGAGCTATTGATACTTTAAATTATACTCAAATTAAAGGTAAACCTATAAGAATCATGTGGTCACAAAGGGATCCTTCTGTTAGAAGATCAGGTGATGGAAACATTTTTATTAAAAATTTGGATAAATCTGTTGATAATAAG
>comp2280_c0_seq1
TGGAGGCCATGCAAAAAAATTATAAGGACACATTCAAGGTTGAATTACCCACTAATGACCTTAAATTATGGCATATCGAGTTCACTCTCCCCACTGAATCTATTTTTAAGAATGAAACCTATAAATTATAATTCAAATTCACCGCTGAATACCCTATTGAATCTCCTGAAGTAGTTTTCTTAGGAAAATCACCTGATCACGAACATATTTATTCTAATGGATTTATTTGCATG
>comp2466_c0_seq1
GGAGCAGCTGGGTGTTGGTCACCTCTGTGTTGGTTTTGAAGATTCCTGAGTCGAGGACGAGGAAGATATAGTCGACAGGGATGGAGCTGATGAGGTCGAGCAGGAACCAGGACTTGATGTACTCCCTGGCTATCAGCTTGGGGTCCAGCACCACCAGCTCCTGGTTCTCCGCCTCCTTGAAGCCTGGACAGTGGACAGTGG
>comp2649_c0_seq1
GCGGCAGTCCGCGGTGCAGGCCTCACAGTGGCACTCAAAGCCCAGCTCCCTCCACCGCTCCAGTTTTGGCAGGGAGTAGAAGAGTGCTCCGTAGTTGTCAAGCACCTCCTCGCCCTCCTCAATCTTCCTTGCTGCCAGGATGACCGTCCTGCCGCCCTGCTGCACCTTCACCACATTTGGGTAGCAGCTGTGGTTGATCATGGCGAGGCTGGGATGGATCCCGAAGCCCACCTCCGCCG
>comp2913_c0_seq1
GTTTTGTTACAGCCAAATATGTTTCCGTAATGCTCTAGCTTGGGTTCTACAGTGTCATCCAGCTTGACAATTGGTATCTGGGGGTCAGCTACATTGCTGTAGAACTCCAGGTGCTGGGTGAACCTGGCCCAGGTTCTGAGTATGGCTGGCACCCTGGTGTCGTGGTGCTGGGAGCAGGTCTTCACAGCAAACATTATACTGGAGGAATCCACCTTGCCACAGTCAGGCACTGGTCTTCTGGATGACACAGAGCCTCCTGTCCACAACTCTCT
>comp3260_c0_seq1
TCCTGTCCAGGGTACATTTTGGCCAGCAGCCCTTTCTCCTGTGCAAGGATCCAGGCCACCACCTCCAAGGCCAGGAAAACCAGACTAGATGCCAGCCCCATGGCCAGGACTGCCCCACCACTGGCCACACTGGCCAGGTCCAGGGCCCTCCCCAGGCTGCCTCCACATGGAGGGGGGACCTGGCTGTACCTCTTGACTATCTTGTCCATCTCCCCAGATTCCCTCATGGCCAAGAGGTGCCAGTTGAAGAGCTGTCTGTAGGGGGAGTCTTTTTGAAGGGCAAAAGCCAGGTAGTCCTGGACCAGGTGAATCCCTGTGTTGCTGATGGAGCAGTTTTGGAAGCCAGG
>comp3292_c0_seq1
GATGTCCTCGTCTATCTTGGTGTCTGGCCTGGCCAGGGTGAGCATCCTCCAGTTGATGTCCACACAGGAGAGGTCAGAGATCTTCACCTGACTCATGGACGGAGGGCAGGGGTCGACGAACTCGTATCCAGGGTCCTCTATCACCTGCTCCTTGCTGATTCCAGTGGTGGAGTCTTCCACAAAATCAGTTATCTCGAAACCACGAACCTCCTCAGCCATTATGTCCATGGTGTACTCCTTCTTTTCCTCCTTTA
>comp3293_c0_seq1
TGCGTCCTCTGTAGCTGCAAGTGTGGCCTCTGGTGCCTCGAGAGGTTCATCAGGTTCATCAACAGGAACGCCTACATTGTCTGTGCCATCAAGAGTACTAACTTCTGCACCTCCGCCCGTGCAGCCTTCCAGCTGGTGGCCAGAAACCTTCTGCGTGTCCTGGTGCTGGACAGTGTCTGTGACCTGCTCCTCTTCCTTGGCAAGCTGCTGGTAGTTCTGCTCAGCTGCTCAGTGGCCTACCTTGCCAGCAATGGCCAG
>comp3322_c0_seq1
GACTACCTGGCGGGCTCAATTGCCTGCAGGCTGGGTGGCTTGAGGGTGGCTGGCTGTCTAGCTTGGTGGCTGTCTAGCTGGGTGGCTGGCTGGACTGCTTGCAGGCTGGGTGGATTTCAGGGCGGCTGGCTGTCTAGCTGGCTGGCTAACAGGATGGATGGCTTGCTAGCTGGATTGCTGTTAGGGTGGCTGGCTGGCTGTCTAACTGGCTGGATGGCTATCTGGCTGGCTGGCTGGATTGCTGGTAGGCTGAGTGGCTTGCTGGGTGACTGGCTGTCTAGCTGGCTGGATGGTTTTTTGGATGGCTAGCTAGCTGCTGGCTGGCTGGCTGGCATTCAGAACTTGCACTGGTGTGCCTGACCTGGCAGCTTGTCCTAATGAAGTTGCACTTTCA
>comp3371_c0_seq1
GTCCTCAGCTTTTAGAAGCTCTGGTGTAGACTAGTATAGATGGACAGTTGTGATGGCATGTTCTGGACTTTCACCATCGAACTGGGGGTCTTGTATTAAGATTTTTCTTGCTATATTGATACACTTTTGTTTTGGCTATTTGGCACATCGAGAATAGGACACATCAAGCCAGGGAGCTTGTCTTGTCTTATGAAGTTTTGTTTTCTCTTTTCTTTTCTTGTTTTGTCTTATAATGTCTTTTCTTGTCATGTTTTGTCCTGTTTTACCCTATCTTGTCTTGTTTTGACTTTTCTTGTCTTGTAGGGCAGATGTGGTCTGTCCATATGTTCACACCGGTGGCAGCTTGTCACACTTGTACAGGTCCAGGATGATGTTCTTGATGGTCGTCTCGCCAACCGTCTCTCTGAAGAATAGCGCCTCCACCATGTCTGCCCTGACCATGCGGAGGAGGGGGATGACCAGCAGCAGCCGGCCGAACCTGGTCGGTTGGCTGATGTAGCGACTGCGGATGTAGTCACCCAGGATGCACTGGGCCTGGTCCTGGAGTAGCTCGACCGCCCTGACCTCCCTCAGTCCCTG
>comp3377_c0_seq1
GCGACGGATGTTTGCGGGCCCTGGCCATGCACTTCACTATGGCTCACAGTGCCCCCGGGGACCTGCTCTACCACACTGGGGAGAGTATTGACAGTCTCTGCTTCATTGTGTCTGGGTCCCTGGAGGTCATACAGGATGACGAAGTTGTTGCCATCCTCGGCAAGAATGATGTGTTTGGAGACGCCTTCTGGAAGGAGACGGACACTGGCCAGGCGGTGGCAAATGTGCGCGCCCTCACCA
>comp3418_c0_seq1
GAAAAAGAAAACAAACAAAAAAAATGGTACAAAAAAATAACAGAAGAAACAACAAAGGACCTGCTAGACGTAGAATTGACACTGAACCAGAAGTGAAAACTGTTAAAGAAGCACCAACTTTAAAAATTGGAGAAAAAACTGAACTAGAAGTTCCTTCTTTTGTAAAAGTTGATGACTTAGAACCAGGTACAAATGGATTAAATATTGTTGCAAGAGTAGTTTCTGTTGAAATTGTTGTTGAAAAGAAACGTAATGATGGATCAGGTATTAGAGTAGCTGAATGCTTAATCGGAGATGGTAGTGGTGTTGTATTATTTACTGCTAGAAATGAACAAATTGATGTAATGAAAAAAGGAGATTGCATTGTTTTGAGAAATGCTAGAATAATTTTATTTAAATCATGTATGAGAGTTTCAGTAGATAAATGGGGACTTGTACAACCATTTAAAAAAGCGCAATCTGTTATCAGTTGTAAAATTTCAG
>comp3526_c0_seq1
CAGTCACTTCCACAGCGATCACTATGTCGGCCTCAGCAGTAAGTGGAGCAGGAGGATCGTCTGCTCCAGCATCACAATGCGTCTGGCTATCTCCAAGTTTGGTCTGGCGGAAGACCTGTTCCTCCTGATGGAGCCTGGTGAGGAGCGGATGTTGGGCGAGGTGATGGTGACTACCCTGGACGCCAACCACTGCCCCGACAG
>comp3539_c0_seq1
AAAAAAACAAATAAATAAAACAACAAAATGGTTAGCAAAACAAACGAAGTACCTCCAAAAGACGCAAAAGCTCCAGCAAAAAAGAAAACAAAAAAAAAGAAGAGACACGAAACTTTTTCCACATACATTTACAAAGTACTTAAACAAGTACATCACGACATCGGTATTTCAAACAAAGCAATGAGCATCATGAACTCCTTTATTAATGATATTTTTGAAAGAATTGCAACTGAGGCAGGTAATTTAGTTAGATATAATGGAACAAAAACTCTTTCTTCAAGGGAAATACAAACTGCAGTCAGATTAATTCTTCCTGGTGAACTTGCAAAACATGCTGTTTCAGAAGGTACAAAAGCTG
>comp3643_c0_seq1
TGGAGGTGTTGCTGATTCCACCTCTGCTTCCGTCATCAACGTTGTCGATGCTCACAACCTCAACGAGACCCAATTCGACAAGAAGTCCTACATGAGCTACATCAAGGGATACGTAAAGAGACTTTTGACCAAATTGAAGGAAAGTGACCCCGAGCGCGCCAAGGCTTTCCAGGCCGAGGCCCAGGCTTTCGTCAAGAAGGTTTTGTCCAACTTTAACGAGTACCAATTTTACATGGGAGAGAGCATGGACACCCAAGCAATGATTGTTATCAGCGACTGGGCTGAGGATGGTGTCACCCCCCGCTTTTACTTCTGGAATGATGGTCTTATCCGCGAGAAAGTCTAAACGTTTCGAAGCAAATAAATTAACACTGAA
>comp3670_c0_seq1
TCAGACCAAGATGTGTCCACCGGCATCTTTTCAGACCAAGATGTGTCCCCCGCCATCCCTTCAGACCAAGATGTGTCCACCGCCAACCCGTCAGACTAAGATGTGTCCACCGCAATCTTTTCAGACCAAGATGTGTCCCCCGCCATCCCTTCAGACCAAGATGTGTCCACCGCCAACCCGTCAGACTAAGATGTGTCCACCGCA
>comp3689_c1_seq1
GAACAAAAAGGTGGATTCGGTTTCTGTCGTGTAGAAACTGGAGATGAAGAAAGTAGACGTGCAAAATTTTTCCTTCTTTCATGGGTTCCAGAATCTGGTGCAAACAAACTCCCAATCATGGTTAAAGGTAACATGAGTGTTCACAAAGCATCTTTCAAAGAAATTTTCAGAGATTTTAACTCTGAATTTACTTTCTCTAACTCTGAAGATTTAGATGGTGAAGCTGTTATGGCAACAATCATCAAAGCTGGAGGTGCTAACTACATGGGACAACAAGCTTAAATTACTGTAGCTAATTAATAATAAAT
>comp3713_c0_seq1
AAGAAATCTGTTCTCGGGCCAGGCGGCCCTGACTGAGCTTTCCCTGGAGGGCAATAAGCTGACAGATATCTCACCTCACGCCTTCTCTTCGCTCTCCTCCCTCAAATACCTCGGTCTGCAGGGCAACCGGCTGCCTGAACTAGCAGACATCATGATGCGATACCCCTCTTCCCTTGTTCAGCTTCATCTTGAGGATAATAGGCG
>comp3719_c0_seq1
GTACTTGTTTCTGCAAGGAGTCCACCAACTGTGAAACACTGGCACCCAGGGCCTTTAGTCGTCTGATTAGCCACATTCGTTTATATGCTTTAGTTGTGAGATAATTAGTATTTGATATAGTTTTCATGTCGCTCCTCATCACAAATCCCACTATTTTCATCTCATCAACTATATCAATGTTGTCCCTTCCATTTAGGCTCAACTCTGGTATAACATCCCATTTGATGCGAGAATTACAAAACATGGCTTTCGTTTTTTTTTCATTAATAGCCATGAGGTGGCTATTTGTGTATCTTCTCAGTGAATCAAGTTCATCTTGCATGAAGTTGCGGTGCCGGGGTAGCCGGTGTTCTGTCCGACACATCTAGGCTCATACAGCTCCAGGACGATGCACTGAA
>comp3831_c0_seq1
GGCAGGTTGGCTTCTATTGTCGCCAAGGAGATCCTCAACGGACAGAAGATCGTCGTTGTCCGTTGTGAGGAGATCGAAATCTCCGGGCTCCTCATCAAGCACAAGTACAAGTACGCTGCTTTCAAGCGCAAGAGGTGCAACGTCAACCCCAAGCACGGACCCCTTCACGAACGTGCCCCTGCCAAGATCTTCTGGCGTACCGTTCGCGGTATGACCCCCCACAAGACCCCACGTGGAGCTGCCGCTCTTGCCCGCCTCAAGGTCTTCGAGGGTGTCCCCCCCCCTTATGACCACATGAAGCGCAAGGTTGTCCCTGAAGCTTTGAGGGTCCTCCGTGTCAAACCCCACCGTCACGTCTGCAGATTGGGTCGTCTTTCTACTGAAGTCGGATGGAAATACGGTGATGTTGTCAAGAAGCTCGAATTGAAACGCAAAATCAAGTCTTCTGCCTACTTCCAAAAACAGAAGGCACAACAGAGATATAGAAACAAGGCTATCGAGAACACAAAGGAAAAGCTTGCCCCCGTTGCCCCCGTCCTCCGTGATTTTGGCTACAATGCCTAAACGGTTTAAATTAGATTGGGA
>comp3839_c0_seq1
GTGTATTGTTTGTTGCAATCCTTGCAAAAATAGCGTTTTCCATCATGACCGCCTTTATGATTCAGCAGACTTGATTTGTGTTGGGTTTTGAACGGACACACATTGCAAGAATATAGTACACCTTCATGTTTTTTCCGGGTCTGTTGGGTGTGATAATCAATATGTTTTTTAAGACGGCCACCCATAGAATATGATTTATCGCATTTGTCACACTGAAAAGGTTTCCGGATTTCAT
>comp3905_c0_seq1
AATTGTTTCTTTGTTTGTTGTAAGAATTTGTTTCTCTTTACCAATTTCAGAATCTTCCATTTTTGGTTTATCTTTACTAATCTCTTGTTGTTTTGTTTTCCAATCAACTGCAGTATTTAATTGTTTCATCCAATTTTTTTTTTCTGTTTCACTCTTTGCCATAAGTTCAAATGTTCTTCTTAAATGTTGTCCAGCAATTTTGAAGGTATTTTTTTTACTATTGTCAATTTTACAGTTTTTTAACAAAATTACTCCAACTGGTGCTTTTTGTTTTTTATGGGATCTATAGTAAAACATTCTTTGTCCTACTAATTCAAACCATCTTTTTTTGTAGGCTGGATTTACA
>comp3985_c0_seq1
GGCGGATCCCTGAACCGCACGGTGGTGTATCTCATTGAATCAGGATGACTAAGGGTACCCAGGCATTTGGAAAGCGTCACAACAAGTCGCACACTCTCTGCAGGCGCTGCGGCAAGAGCTCCTACCACATCCAGAAGTCCCAGTGCGCCTCTTGCGGCTACCCGGCTGCCAAGATGAGGAAGTACAACTGGGCTGCCAAGGCACTCCGCAGGCGTACCACCGGCACTGGCCGCATGAGG
>comp4104_c0_seq1
TTGTTTTACTCAAGTTAAACCTGAAGATAAACCAGAATTAGCTAAAATTATTGAAGCTTGTAATGATTCATTTCTTGATCGTTATTCTGAAATCAGAAAGCAATGGGGTGGACAAGCTTTTGGTATCAAACATATTCATCAAGTTAGAAAAGCTGAAAGAATTAAGGAAGCTGAACGTAAATCTCATGAATAAAATTATCAAAAACCTATTAAATATAATCATATCGTG
>comp4120_c0_seq1
GGAGGGAGGCACCCTGCCCTCCCTGCCCAGAGCACTCCACCACAGGCTTTCCCACCAGGCCTACATTGAGGCTGTCAAATCTGGCCAGGCCCTCGAGGAGCACACATGCCGCCAGCTGATGCAGGACCTGGCGCTGTGTGAATCACCTTTCCAGTGTGCCCACGGCCGGCCCTCCCTGGCCACCATTGCAACAGCCTCCCTGGTCAACATTGCCACAGCAGTGGAAGAGAAGGTTATGGAGAGACCCAATTACAG
>comp4135_c0_seq1
CGCACGCAAAAAGTGCCTAGACTACAGTTTTCCTGCAGGCATACGCCTTTTGCCCATTCTTGCCAGTATCGTCCCAGAATCCGGTCCTCCAGGCGGTGATATAGTCGTGGCGTGCGTTCACAGCGTTCGGCCGGGCGTCCACCGTGTCCCCATTACACTTTGTCCTCTCCTGCGCCCAGTTTGTGTAGGTGAATTCTTCCCCGTCGGACCAGACAAAGGTTCCCTCGGTATCTACATCGTTCCCCCCAAGCCAGAACTGGTCTCCCTGCGCCAAGCTGACCAGGAGTTCCATGACCGCACTGTCCGGTACAGAGGCCAGG
>comp4212_c0_seq1
GTGGGGGTGAATCCAAGAGCCTCCCAATCAAAGACCCAAAAGAAGTCCTTGAGTTCCTTCTGCATGGTTTCCATGTCCAGGTATTCCACTAGAAAGGTGTCGCTTAGCTGGCAGAACTCAATAAACTAGATCTTGCCTGACTCACCCCTGTCAACCTTAGTCATACAAAATGAGACAATTTAAATTAGTCACATGGCCTGTTTACCTTGTAAAACAGGTCCTTTGCCTCCTCCTTTGAAATACAGAAGCCTATAAC
>comp4231_c0_seq1
CACGTCCTGAACCGTAGTGGAAGAGTCGTATTTGAAAGACTTAGTTTGTCCATTCTCGAGGAAGACTTTGAGGACATTTGGCATGAGGGCGATCACAGAGTCCGCAGAGGTCATGGCGCTGTGGGTGGACGGATTGAAGAGGGGGGAGCCATTGATGTCAACACTCTCGGCAAAGCGAACTCTGCTAGGGTTGGATTTCAG
>comp4253_c0_seq1
TTGTCCTTGTTCTTGTCCTTGTCCTCCTCCTTTTGAAGGTTGTGCCACATAAAGACGTTGACCCCGGGCCTTCTCAGCGACTCCTCCCAGTGAAGCCTCCCGGTTCCAGAGTCGCTCTGGCCACCCAGAACAACGGTGCCCAGCACACTATTCTTTCTTCCCCATCTTTGACGCTTCTTGATCTGCATGTTGATGGTGTCTTGGAGCTCCTGTCCTTCCCGGAGGGTGAAGTGGTTCCTCACTGAGAAGTCAAGCACAGCCCTTTTTTCCTCAACAAAGCATCTTTTACTGATGACCACCTTCCCCTTCTGAATGTGGGATGTTTTGAGATAGAGTTGATTGGTTGATCCTTGGTTGTGGAGGCGACACTTGTAGATGACCACTGCCATCCTCCTGGTCTCGGCCTGGTACTGTAAGCCCACCTGAG
>comp4257_c0_seq1
TTCTTCTTCTTCTTCTGGTTCTGCATTATCTTCAGCTTTATCTGCTGCACCTGCACCAGCAGCACCTGCACTACTAGCTCCTCCACCTGAAAAAATAATTGAATCAACTTCATCTTTAGTTTTTCCTGCTAATACTTTAGCAAATAATTTTGGCCAATATGATGGAATATCAACAATTCCTGCAGCTGCCATAATATCATTAATTTTATCTGCTTCAATTTTTAATCCTTCATCATGAAGTATAAGAGATGCGTAAGTAACAGCTAATTCTGGGTTTGCCATTTTATAATAATTGTTCGA
>comp4365_c0_seq1
GAGGGGGACACACTGCAGCAAGCCAGGGTTACGACAGCTCCATTCATCACCACTGCACTTTCGCTTCTCACATAGTTCAGGCGATTCATCTGCACCATCAACACAGTCCTGTTCCTTGTCACAGGTCCACACACTAGGGATGCATGTGTGGCTGTTGGGGCAGTGGAACTCATCATCAGGGCAGACAGAACTTGGGGCTGTTTTTG
>comp4442_c0_seq1
AAGCAAATTAACAAGACATATGCTCATACACAATGAAGAACAATCCTTTCAGTGCACAAACTGCTTGAAATGCTTTAATACGGCAGATAAACTGAGATTACATTGTGGCAAACTCAAGCATACTTGTGAGCAGTGCAGAAAAGCATTTAAACATCCGAGTGATCTAAAGAAACACATCTTTTCTCACAGTGAAAAAAAGTCCA
>comp4492_c0_seq1
TGCTTGCCTACTTCTCCACCAATCCTCTCAGCAGCATCCAGAGTTTCAGCATTCTCACTAAAACTCTTGCACCCATCTACTTTAAAACCTTCCTGTCCTCCTGATTCACTTTTGGAGTGTACATTAATCTCATGATATTCTAGTCCAGCCTTTCTCGCAAATGATTTATTACAGATGATACATGTGAATTCAAGGTTGTGGTCGTTCAAGTGCTGTCTTAACAATCTCTTAGTTGAGTAGGGGTTCTCACAAATACAACACTTA
>comp4583_c0_seq1
TCCAGACCGTGGTTTACATACCTTAAAGATGCGAGTTCTAGCTGCTTACCTTTTGGCGACCCTCGGCGGGAATGAAAGCCCAAGTCTCGGAGATATCGAAAAGATCCTTGGATCTGTGGGAATTGAGTTGGATGCTGAGACCAAGGAACGTGCCACTGCTTTGATCAAGGACCTCGCTGGCAAGGACCTCGCTGAAGTTATCGCCGCTGGAGAGGCCAAGCTCTCATCTGCACCAATGGCCGGTGGAGCTGCCCCTGCTGCTGGTGGTGCCGCTGCTGCCGGTGGTGCCGCTGCCGCACCCGAGGAAGTGAAGGAAGAGGAGAAGGAGGAATCTGATGAGGACATGGGAATGGACTTGTTCGGTGGAGATGATGACGATTATTAAATAAAAAAATCCAAC
>comp4626_c0_seq1
GCAGATAAAAGAGTACAACACAGAAGAAAAAAAACATGGAGAACACGTTCAAACGTTGTAATTAAAGTAAAAACTCCTGGAGGAAGATTAGTTTTCCAATATAAAAACAAAAAATGTAACCCTACTACTAATCCTAAACATTTAGGTGGTGCTCCATTGAGAGGTTTAAAAAGATTGAGACCTGCTGCTAGAGGTAGATCTGGTGCATCTGCTAGAAAAGTTGCTAGACCTTACGGTGGTGTACTTTCTCATGATATTGTAAGATCAAGAGTAATCAGAGCGTTTTTAAATGAGGAACAAAAATTAGTTAAAGCTATCAGAGGTAAAAAATAAATATGTAACACTTGTATT
>comp4629_c0_seq1
GACGTTTTCTCAAAAATCTCTTTACGTTTCTTCTCTTCCATGAAGCGAATTTACTTGGTCTAAGTTGAGCAGCACCGTGTCCTTTAGTCATTAAACCTCTAGCTTTTCTACCAGCAGTAGTTTTACCTCTTAATTCTCTGTGGTTGTGTCTTGCTTTACAAATCCATTGTAGACGTGGATCCATTCTAATAGTTTCGTGATGAGGATCAACACAAATTACTTCAAACCATTTATATCTAGAATCTTGAGCAACCCAATATGAACTCAATACTCTTAAATTTGCACATCTTTTTCCTACTTTACCTTCAGCAATAACTTGTAAATTTCTAGTAGGTTTTAAGTGATTTACACCATGGTTACCTGGTTTTCCACTTACAATACCTTTATGAACAAGTTTCATTCTACAACCTCTTCTTACTCTAACACGGTATACACAAACACCAGCTTTAGCTTTATAACCTAATCTACGAGCTCTTTCAACTTTCAATGGTCTTTTAACTCTTTGGATTTTTGTTAATTGTCTGTATTCCCAAGTTCTTAATCTGTTTAAGTATCTAGCAACATCAGATTGTTTTTTTTTATTTAACGCGTTTAAGTATTTATAAGCTCCCATTTT
>comp4631_c0_seq1
AAGAAACATAAAAATAATTTTGAAAAAATGGTTACTCTCCCAAAAAATATGAATACATACTGTAAAAAGTGTAACAAACATTATACACACAAAGTTACACAATATAAAGCAGGTAAACCTTCAGTATTTGCGCAAGGAAAGAGACGTTATGATATGAAACAATCAGGTTATGGTGGACAAACAAAACCTATCTTTCACAAGAAGGCTAAAACAACAAAGAAAATTGTATTAAAATTAACTTGTGGTGTATGTAAGAGAGTTCATCAAGTATGCATTAAAAGGTGTAAACATTTTGAAATTGATCCAAAAAAGACTGTAAACGTTGTTAAAAAAAAGAAAAAAGGAAAGAGAAGAAA
>comp4634_c0_seq1
AAAAATAAATCTCTAAAAATGTCTTAAAAAATAATTATTTCTTTAATTGCAACTGCAATTTTCGGATCCCTGTTATTACTTTCACAATAATCCCTCTTAGATTCCGAAAATTTGGTCTAAAATGAAAACTCAGATGTTTGTCCTTCTGGGTATTTCTTTGATGGAACTGCTTGTTCGGCTTGTTTAGAATCTAACTGTCTCGAATGCTCGTCTGCTCATTAGTGTACTGAGTGTATTGATGTTTACATTCTTGATGGTGGGGTTTGTTCTCCTGGAAGACCTTACTTATCTGCTTTGAAAAATGAAAACTCAATTGTTTGTCCTTCTGGGTATTTCTGGGATGGAATGGCTTGTTCAGCTTGTGAAGAATCCAACTGTCTTGAATGCTCGTCTGCTCATTAGTGTACTGAGTGTATTGATGTTTACATTCTTGATGGTGGGGTTTGTTCTCCTGGAAGACCTTACT
>comp4638_c0_seq1
ATTCTGGAAAAAATTAAACACAAAAACAAAAATGCCAAGAGGACCTAGATTTCATTTAAAAAGAGTTAACGCACCAAGCCATTGGATGTTGGATAAAATGGGAGGTATTTTTGCACCTAGACCATCTCAAGGTGGACACAAAATGAGAGAATGTCTTCCTTTAGTATTATTATTACGTAACAGATTAAAACTTGCTTTAAATGCTAGAGAAGTTCAAAGTATTTTAATGAATAGAATGGTACAAGTTGATGGTAAAGTAAGAACTGATAGTACATTCCCTGCTGGATTTATGGATGTATTAACAATCCCAAAAACTAAAGATAACTTCCGTGTTCTTTACGATACAAAAGGAAGATTTGTTGTTCATAGTATCACAGCTAAAGAAGCAAAATACAAATTATGCAAAGTTTTGAAAAAGTCAATGACTAAACAAGGTGTTCCTTATATCACTACTCATGATGGTAGATTAATTCGTTATGCTCATCCTGATGTTAAAGTTAATGACACAATTAAATTATCCTTAGAGACTGGTAACATTAACAAATTCTTAAAATTTGCAACAGGTAATTTATGTTACATTACTGGTGGTGCATCAAGAGGTAGAATCGGAGAATTAGTAAAAATTGAAAAGCATCCAGGTTCATTCGATATTGTTCATGTAAGAGATGTTGTAGGTAAAACTTTTGCTACACGTATTACAAATTGCTTTCAAATTGGATTAGAACATAGTTCTTGGATTTCTATTCCTAAAGGAAGAGGATTAAAATTATCTGTATTTGACGACCGTAAAAAGAAATTAAAACGTCAAGCTTTAGCAAAGAAAAACAAAAGAAGAACAACTAAAAAAAAAGTTGAAGAAGAATCTGATGACGAG
>comp4653_c0_seq1
AGAAAAAATATTTTTGAAAAAAAACAAAATTTTGAAAAAAGATAAAAAATGGTACAATTAAAATTACAAAAACGTTTGGCAGGAGATGTATTACAATGCGGAAAAAAAAGAGTATGGTTTGACCCAAATCAAATTAGTGAAATTAAAACAGCTAATTCAAGATTAAATATCCGTAAATTGGTGAAAGATGGTATTATTATTAAAAAACCAATAAAAATTAGATCAAGATACAGATGGAGATTAAAACTAGAAGCTCACAGAAAAGGTAAAAATAACGGTCTTGGAAGCAGAAGAGGTACTGCAGAAGCTAGAAATCCTACTAAAAAGCAATGGATGACAAGAATGAGAGTACTTAGAAAACTTTTGAGAAAATATAGAAACAGTGGAAAATTAGATAAACATCAATATCACGAATTATATTTAAAAGTTAAAGGTAACGTATTTAAGAGTAAAAAAAATGTTATGGAATATATCTTCAAAACTAAAGAAGATAAAGCTAGAGAAGATAAATTAAAACTTCAATTAATTGCTAAAAAGAAAGATATTGAAAGAAAGAAAGTTCTTAGAGCTGCTGCTAAAAAGAGAAAAGAAGAAAGAATCATTAGAGAAGCTGAAAAAGCTGCTGCTGAGGCAAAAAAAAAATAAATTTACCCA
>comp4674_c0_seq1
CCAGTGTGGCAAGACTTTCTCTCAATCTGGAGAGAGGAATAGTCACCAGAGGACACACCTAGAGGCCCCTGGGGATAAGCCCTTTGCCTGCTCTACCTGTAACAAGTCTTTTTCCAGTTCCAGTAACCTTACAATTCACAGTAGAATCCACACAGGGTTGAGACCATACAAATGCCCTCAGTGTGATTTTTGTGTCTCAAATGTTGGATCCCTGAGGACACATATAAAAACTCA
>comp4679_c0_seq1
GAAGACCCTTACCTTCTCCTTTTGGTCAAGCTTTACCGTCTTTTGGCCAGACGTACCGACTCCCGCTTTAACAAAACTGTGTTGAGACGTCTTTGTATGAGCAAGGCCAACAGACCCCCAATGTCTCTTTCCAAGCTCGCCCGCTTCATGAAGGCTAAGGACGAGAGGATCGCAGTTGTTGTTGGATCTGTCGTCAACGATGAGCGATTGTTGAACATGCCCAAGCTTACCATCTGCGCACTTCGATTCACCGAAACTGCTCGTGCTCGCATTGTCGCTGCAGGAGGTGAGTGCTTGACCTTCGACAAGTTGGCTGTCCTCCGCCCAACTGGAACTGGAACTGTCCTTATCCGTGGCCGAAAGAACGCTCGTGAAGCTGTCAAGCATTTCGGTAAGGCACCCGGTGTACCCAACAGCACCACTAAGCCATATGTTCGCGCCAAGGGACGTAAGTTCGAGCGCGCTCGTGGACGCAGAAAGAGCCGAGGATTCAAGGTCTAAAGAGCACAAAGAAGAGCACAAAAATAAACCTGATCAAAAGATG
>comp4690_c0_seq1
AAAAAATTTGAAAAATATAAAATGGGTAAATCTGTTAATGTAAAAGATGTTTCTGGTTCAGGACTTGTAAAAGCATACGCACAACATTTAAAAAAACAAGGAAAACTTGTATTACCAAAATGGGTTGATATTGTAAAAACAGCAAATTTCAAAGAATTACCACCTCAAAATAAAGATTGGTTCTATGAACGTTGTGCTGCTATTGCAAGAAATGTTTATTTAAGACCAGGTACAGGTGTAGGTGCTTTGATTAAAAGATACGGTGGTAAAAAAAAAACTACTACTAGAAAAGGTCATTTCAGAAAAGCTTCCCCAGCTGTAGCTAGAGTATGTCTTCAAGCTCTAGAAAAAATCGGTGTTGTAGCTAAAGATGAAGAAAATGGTGGAAGAGTTATCACACCTGCAGGTCAAAAAGATTTAGATAGAATTGCTGGAA
>comp4716_c0_seq1
ATAGAAACTAGAAAGAGTATTTTCAAGTGTGTAACAATGTTATCCGCATGGATGACCCCATCTCCCTGAGGGCCAGAACCATTTTGGCCAGGGGCACGTCACAGTTGGCCTTCAGGGCCTGGTCCAGAAGTCTGTCCAGCCTGGACTTCCTGACAGCTCTGTCTTCCTCTGGACACTCGAACCTTTCAGCCCCTTCCAGGAGGAGTCTGCAGACCTCCACCCTCCCCTCCTGGGCTGCGTACATCACAGCATTCTTACCTGCCTGATTGAGCTGGTCTATATCAATCCCAGGAGCAGCCAGGAGCAGTTCCACCACCCCCAGGTGGCCGTACCATGATGCCCACATGAGGGCAGTCCAGCCACCCGACACTGGGCCATTCACCTTGGTCCTAGAGTCCTCGAGCAGGGCGGTGACGACGCTGCTGAAGCCCTTGCAGGAG
>comp4717_c0_seq1
TAGTAGTTGGTCTAGTATGACGATAAATTTTTCTAAATCTCTTTTCAACTTTAACATACCTAGATAAAATAGGGTATTTAAGATCCTTTTTCAAAAATTGAAGAGTATTAGCTCTAATACATTTATCATCAGGAATCTCAGCATATTTCACAATGTGGATTGTGGAAAACAAAGCTCTGTGACGAGAAGCCATTTCTTGGTAAAGTTGGTAAACAGCACCTACTAATTCAGTATCTCTAAATTCCTTGTACATATTATGAATACCACTTCTACTAACATATCTTACCCAAATACCGTAGTTCTTTACTGTTTCAGGGTCTTTTTCTTTGATTTCTTTGATTGCCAAAACTTGTCCTGAAGCTTTTTTAACTTTTTTTTTTTTGGATAAAAAATACCAAAGACGACTTTTTGCTGCTACTGTGTTTTTTGCAAAAATGTTCATTCTGTAGATTTCAGGAGTAGGGTTGTTTTCAGTAGGTCTTTTTCTTGCAAAGATTTCGTAATGTTTGTATGCATTTAAACTTTTAACAGATTTTACCAT
>comp4744_c0_seq1
TATTTTTTATGTTTTAAAATTTTGTGGTTTAATAGAAAAACCCAAGGATTTTGCCTCCGGTGTGCCTTTTTCTGGCCTCCTCGTGGTCCATAATTCCATAAGATGTGGTGAGCACAATATGTCCGAACTGACGAGAGGGCAAAAGGTTCACAACCCATTTCTCAATTTCATCAGCAGCGATATCGTAACGTGGGCTAATGACACCACACTTGTTGATACGCCCGTTGAGGTCCACAACAATCTTACCCGCACGATGGTCATCGATCACCTCGAATTCGCCGATGTATCCATTTTTCATCATGACTTCAAGGTACTTGATGATGACTTTGGAGGAAGGGCGAATGAGAACCTGTCGCTTGCCGGTTCTCTCGGCATTTACG
>comp4753_c0_seq2
AATTCTGACTCAAAAAAATATTGTAGAGATAAAAAATGGTAAACAAAAGATACTCAAAGGAAGTTAATTCTGACTCAAAAAAAGTTGGTAAAGCTAAAGTACAAGCATTAAGAGTACATTTTAAAAATACACACGAAGTAACACGTGTTGTACAAGGAATGAAATTGAGACGTGCAAAAAGATTTTTGAATAATGTATTGAGACACAAAGAAGCTGTACCTTTCAGAAGATTTAATGGTGGACCTGGAAGACATGCACAAGCTAAACAATGGGGTGTAAGTCAATGTAGATGGCCAACAAAATCTGTTTATGCTGTATTGAGTTTATTACAAAATGCTGAAGCAAACGCAGTTACTAATGGTTTGGATAAAAAGAAATTATACATTGCACATTGTCAAGCAAACCGTGCTCCTAGAATTAGAAGAAGAACATTCAGAGCGCATGGACGTATTAATCCTTACATGGCTTCCCCAAGTCACATTGAATTAATTTTGGCTGAAGAAGAGGAAGAAGTTAGTGAACCAAAAGATGACGAAGAAGAAACTACTGTAGTTACTAAAGAAGATTAAAAAAAAATAAATAAATAACAAATAAAAAAAAA
>comp4762_c0_seq1
TGGTCCCACATCGTCGCTAATGTAGCTCCATTTCTTCCCTGCCTCATTGTGTTCACCAGGACATTCTTTTCCTGCATCTAGTTTCTTTTCTTTGCACTTTTTACTGCCTTGATCTGTTCCGTCCTCGTCATTGCACAGCTTCATACATTCCTCCTCTGTGTCAAACCTATTTTGAGTTCCTCCACAGCCCAAATAATCAAATTCTACACATCCATCCCGCCCATCTGGTCCCACATCGTCACTAATGTAACTCCACTTCTTCCCTGCCTCATTGTGTTCACCAGGACATTCTTTTCCTGCATCTAGTTTCTTTTCTTTGCACTTTTTACTGCCTTGATCTGTTCCGTCCTCGTCATTGCACAGCTTCATACATTCCTCCTCTGTGTCAAACCTATTTTGAGTTCCTCCACAGCCCAAATAATCAAATTCTACACATCCATCCCGCCCATCTGGTCCCACATCGTCACTAATGTAACTCCAC
>comp4775_c0_seq1
GTTTCTCTTCAAGTTTGCCAAAGTTAAAGCACCTTTTTCTCTTCTTACAAAAGTTTTTGAACCATATTCAACTAATTTGTTTTGTTCTTTTAAAACAGGATAATCAGCTCTTCTAATTTTAGTGAATCCCCAGTTTACAGATTCAATAACTTTTTGTCTACCAGGAAATTTAAATTTAGCTTTAACTAAAGAATCAATTGCAAATTGTTTATTAGCTTCTTTAGTTCTAACAGAAAGTAAAATTTGACCAATTTTAACTCTTGCAAGTAGTAAATTAGGTTTACCAAAAGCACCTCTCATACCAGTCTGAAGTCTATCTGCTCCAGCACATGAAAGCATTTTATTAATTCTGCATACATGATAAGGATGTACTCTAATTCTCAAATGAAAACCTCCTTTACCGCATGTTTTTACTAAATATCTGTTAGCAGTTTTACGTGATGCCTCTAATGCTTCTGAAGTAATTTGTTCCAATTCACCAGAAATTAAATGTACTGAGTAAGGAAAATCATCAATAGGAGCTTTTCTATTACCACTATCAAAAATTTTAATTTGTGGCTCTGGTACACCTCTACAATATCTTGATTTTATGTAAGGTTTGTTTTTTTGGTATCTGAAACATCTTCCTGGTCTTCTTCCCAT
>comp4787_c0_seq1
AGCTAATAGAAAAAAGTACAGAGAAATAATTAATTATAACATTTACTATATAATATAAAAAAAACGCTCAAATGGGATAATTTTTTTTGTTTTTTTAAATAATCAGAGATTTAAATTATTATTATTGATTGGCTAATCATTGGGCTAATCTGGCGGCTCTGTTTTCCTTGGCAACGGAGGTGGCGATTCTGTTAAGATCGGTTTGTCCTTCCTTGGTGATAACTCTGGAGTTTTTCTTAAGGGCAGATTTCTTATCCTTTTTCAAAACGGTTAATTTTTCGAGGGTTTACAAAGACCATCTGATGACCTTTCCGGCGGCGGCTCTATGTTCAGAAGGAACGTTTCCGAGGTTGTTTTATTTTCCTCCGAAGATGTGTTTCATGGAAGTGACTCCTAAGTTTTATCTCAAGTAGATCTTTCTGGCAACGGCGGCAATTCTAATATAAACCCAGTCTTCGTTTTAAGGGGCTAATTCCTTAATGGGTCCGTTGGTGACATAAGATAACCATTGGGGGATTTGGACCTTATTATTTTTTTTAAGATAAGTAGCATAGGCCTAGATGAAATCAGCGGCGGGTACATCCTTAACGGTGTAAAAAGTTTATTCAGAATCTCCGAT
>comp4791_c0_seq1
GGTGGAGCTGGGAGGGAGAGGGGGAGGATTAAATGAGGGTGATTTAAGGACAAGATAACAGTGTTCAAGACATGAAGGTTAATGAGGAAGGTGATGTGGAGGATAACAAGATTGACTCAAGAAATCCTCTGTGTAATGTGTCCATAGCATGAAGGGAAAATTTAACTGGAAGAGTTGGAGATATGACTGTACACCGTACAATGTAAATTGTACACTGTAAACCTAACAGACTATACTTTACACTGTAAACTGCACAATGTATACTGCACATTGTACACTGTAAACTGTCAAATGTGAACTGTACACTTTATATTGTATACTGTACACAATACACTATATATTGTAGTCTGTACCATTTACATTGTGCTATATACACTGTACCCTATACACTGCGTTACGTACACAGTATGCTGTACACTGTAAAAAGTTCCTTTACACTGTGCTAAATATACTGTATGCAATGACACGTGTACATTGTATAGTGTACATTTAGTAGTTCCAAATTTAGCAAAATGTCCATTAATTTATAGAGAACATCTCTCCATTTGAAAGTGTATAGCTGAAATATAAAATATGATAAATAAACCTTTTTTACTGAA
>comp4791_c0_seq2
ACTAACAGACGTACACTGTAAACCTAACAGACTATACTTTACACTGTAAACTGCACAATGTATACTGCACATTGTACACTGTAAACTGTCAAATGTGAACTGTACACTTTATATTGTATACTGTACACAATACACTATATATTGTAGTCTGTACCATTTACATTGTGCTATATACACTGTACCCTATACACTGCGTTACGTACACAGTATGCTGTACACTGTAAAAAGTTCCTTTACACTGTGCTAAATATACTGTATGCAATGACACGTGTACATTGTATAGTGTACATTTAGTAGTTCCAAATTTAGCAAAATGTCCATTAATTTATAGAGAACATCTCTCCATTTGAAAGTGTATAGCTGAAATATAAAATATGATAAATAAACCTTTTTTACTGAA
>comp4799_c0_seq1
GTCCAAGAAATTTATTTATTTTTATCTTTTCTTTCATTCTTTCTAGCTCTCGCACCACCAGCGTTACCACCACGTAATCTTCCAGATCTTCTAGCAGCAATAAGACCAACTTTTTTACCTTTAGGTGCAAATCTAGAGGTACATGAGGATAAACCAATATGTTGATGATTACCACCACCATGAGGATGGTCTACTGGATTCATACTTACACCTCTAACAATAGGCCAAATCTTACGTCCTTTAGCTTTATATTTGTAGTAACTTGCACCAGCTTTTAATAATGGTTTTTCAGTTCTACCTCCACCAGCTACTAATCCTACCATAGCTCTACATGATGATTTTAATGTTTTTTTAGTTCCGGATGGTAATTTTACTCTTGTAGTGTTATTTTCAAGATTATGTCCGATAACAACTGCAGATTCACCAGAAGATCTAGCTAATGCTCCTCTGTCTCCTGTATGTCTTTCTACATTACAAATTACTGTACCTTCAGGCATTTTACCAACTGGAAGAACGTTTCCAATAACTAATTTAGCATTTTTTCCACAAAAGATGAATTGTCCAGTATATAAACCTTCGCAAGCAAGGAAAATTTCTTTAACACGTTTAAATTTAGTAGGATGTCTAAATTCTACAAAAGCAACTGGTGCACCTCTACCTGGGTCATGTTTAATCTCTTTTACGATTCCTCTTACGTAACCTTTTTTTTCTGAGTAATCTAGTGCTCTAAAATTTGGTTGTCCCAAT
>comp4814_c0_seq1
TGTATATTTTATAAAGAAAGCTTAAATTATGTCTTATTCAATATTGCATACAAAATCAATTAACTCAACTGTATATAGACGTATTTATTCATTATTATTTTCTTTCTTTGGGTTTGGGGACGGTTCCGGATCTGAATCCGTTTTTAGCCTTTCTACCGACCTCCTTGAATGATCTAAGTCTTCCGGTTCCCATACCTTTTCTTCCGGCAACTTTTTTACCCCAACCATCATATCTTCTCATTTTGGCATCAGGATATCCACATCCAGCACATCTGCTTTTTTATTTGTGGTAAGTCATTCTTCCACATCTTCTGCACTCGGTGTGAGTTTTTTAATGTTTTTTACCGAAACTGGGGGTACCTCTGGACATTGTTTTCTTTTTGTTTATATCTGTTTTATATTTATAATTA
>comp4818_c0_seq1
ATTTTTATTAAAACAACCAAAAACTTATACAACCAAATAAAAAAAAAAATGAAATATATTTTAACCGAAGCCGAAGTCAACATCCCCAAGGATGTCACCGTTGCCGTTGATTCCAGAAAGGTCACCGTTAAAGGACCCTTAGGAGAAATCACCAAAGTATATAAACATTGTGCTTGTGATATCTTCAAACAATCTACCAAAACCGCCAACAAGGTTAAAGTCCAAATGTGGATGGCCAAAAGAAGATAAAAAGCTCAAGTTAACTCCGTCGCTTCCACCATCAGCAACATGGTTAGAGGTGTCACCAAGGGATACAAATACAAAATGAGATATGCTTTCGCACATTTCCCCATCCAAGCTTTGGTTACCGATAACGGAAAAGCTGTTGAAATTAGAAATTTCTTAGGAGAAAAAATTATTAGAAGAATTGAGATGCTCCCCGGAGTCGTTGTTTCCAGAAAGGAAGAAGATAAGGATACTATTGTTTTACAAGGAGTTGATCTTAACAACGTTTCTCTTACCTGTGCCTTAATTAACCAAGCCTGTTTGGTTAAAAACAAAGATATCAGAATGTTCTTAGATGGTTGTTACGTTTCCGAAAAGAGACTTAATATGGTTGAAGATGACGAATGATTTCATTTACAAATTAATTGATATTTAATATTCCCCCTAAAAAAAAATAATTATAAGTTCTCACTCGTGCTTACATACTAATTTAAACGCTTACAATATTTTTTTTTCTTCGTTATATTTCATATAGTAGTAAATTAAAGAGAGG
>comp4825_c0_seq1
AAAGTAAAAAAATATATTTTATCAAACAAACAAAATAATTCAAAAAAATGGTTAAGAAAGAAAAGGGTCAAGTTAACGTTATCACTGAACAATCCAGAGATGTCACCGTGAATCTCCACAAAATGGTCCACAAAATTTAATTCAAAAAGAAAGCCCCCAGAGCTATCAGAGAAATTAAAAGATTGGCCACCAAGATTATGTCCACCGAAGATGTCAGAATCGACACTCCTTTGAATAAATTCGTTTGGGCCACCGGTGTCAGAAACGTCCCCAGAAGAGTCAGAGTCAGATTATCCAGAAGAAAAAACGAAACTGAAGATGATTCCGCCAAAAACGAATTCTACACTCTTGTTCAACACGTTCCCGTTGATACCTTCAGAGGGCTTAGATCTGAAAAATCCAAAGTCGAATGATTATGAGGACATAAAAATATATATTTGATAAAGAAAAAATAGGGGCTCCGAAAAAAAAACTTGTT
>comp4826_c0_seq1
TCGAATGAAATTTATATAGTACTTTTAAGTGTTGGAAGGCGTTATTAAATAAAAAAGATATATATGATTATGATTAATGTGTTATATTAAAAATTTGATCATTCTTCTTTGGTGGGTTCAGCGACTTTCTTTTCGACCTTAGGTTTTCTTTCCTTTCTGTCTCCTCCTTTACCTCTACCATCTTTCTTTTTGTATTCTTTCTTCTTGGGGGCAACGGCGGCTTCGATAGTTAATCCTTAGATGTTGGCTAAACCAATTTTTTATAACATTTCCTCGGCATCAGCGGTAACTTTAACGTTGGTGATATCGATGGCGGATTACTTGGGAACGAAGTCAAGTCTTCTTTCTCTTTCTTCTTCTTAGACTTTAAGAGAAATTCCTCTAACGGGTCCTTTTTGAATTCTTTTCATAAGATGGGTGGCATAACCGGCAATTTTATTTCTGAGTCTCTTGGAAGGGACGGATCCAACTTCGGACAAAATTTTTTTGTTAAGATGGAAATCGTTGGTTAATTTAAGATAATATTTCTCAATTAAAACCTTAGCGGCCTTTTTAACAGTTTTCGTTCTAACTCTTCCCATATTTCTTTGTTTTGTG
>comp4837_c0_seq1
AAAAAAAAAAAATAAAAAAATGAGTTGGAACGCATATACAGATAAAATATTGAAAGCAGGTTTAAAAAGTGCTGTAATCTACGGATTAGCTGGTGGTAAATGGGCTTCATCAGGAACACAAGTAATCACTGACGCACAAGTAGCTGCTATCGTAAAAGGATTCTCTGATCCTAACGGTCTTAGAAAAACTAATGCAATGGTTGGTAAAGGAAAATATATGGTTCTTCAAATTTTAGATAATGCTATCTATGGTAAAATGGGAACTAACGGATTCTGTGCAACTAAAACTGCAAAATGTATCATCATTGGATTTTTTGACAAAGATTTACAAGCAGGAAAAGCAAACATGGCTGTAGAAGGTATGGGTGATTATCTTAGAGATGCTGGTTATTAAATAAAGATCATTTGTTTTTATAAAAACTCAT
>comp4839_c0_seq1
GTTTCATTATTTTTTTTCCTCCCCTACTAAGTATCAAACAACTAACTTTTTTTTTTGCAACATCAGGATGCGACTAACATTTTATTTTATGTTTAAATTACTAGTGTAGGTTTATTACTAATTATTTTAAAAATTTAAATAATCAAAGAAAGAGTAAATCAGTAGAAGAATCCTAAGATTTTTCCTCCGGTGTGTCTTTATCTAGCTTCTTCGTGAGTTAAGATTCCGTAAGAAGTGGTCAATAAGACGTGTCCGAATTATCTGGAAGGTAAGACGTTGTTAGTCCAGTTTTCGAATTCGTTCATGGTAACATCGAATCTGGGGCAGATAAGTCCACATTTGTTGACTCTTCCAATGAGTTCAACAACAATCTTTTGAGATCTGTGATCATCAATGATTTCGAATTCTCCGATATATCCGTGTTTTTGCATGATCTTTAAGATTTTAATTAAAACTTTAGAGACGGGTCTGAGTAAGACTTGTTTCTTTCCGTTCTTTTCGGCGTTAACGAGCTTTCTTAAGGCGTCGGCGATGATATCAGTTTTAACCATATTTGCTATTTTTTTGTGTTTGTTGTTTTTTTATTTTGT
>comp4843_c0_seq1
TCCCCAGTATGTGACCTCTGGTGTGTCTTCAGGCTTCCAGACTGTGAGAACGACTTTTCACAGAAGGGGGCAGTCAAATCCCTTGTATCCGCTGTGAGTTGTTTTGTGTTTTGTCAGGTACACAGACTGTGAGAACGACTTTTCACAGAAGGGGGCAGTCAAATCCCTTGTATCCGCTGTGAGTTGTTTTGTGTTTTGTCAGGTACA
>comp4844_c0_seq1
AATCCTCATGTCTAATATTGGATATACAGATATAACAAAATATCATATAATTGCTCGTTCCATTCTAAATCCCAGTAAGCTCTTCACTACGCTGCCAGAGCTGCAGCTGGAGCTCCCCCATCTCCCCAAGCCTCGCTTCCTTGGCCACGTCTAGCTTGCACTCGCTGTAGAAGCCGCCGCTAGACAGTCTCTGGGCATCCTCCACCACCGCCTGGATGATATTCTGGGCGCCTTGGGCCGCGCTCCTCATGAACATGGCTGCGATGGGCAGGAAGATGAAGGGCAGGCCCACGTCCCTGGACAGCTCGGTCTTGCACCAGCCGGGGGAGATGCAGACGGCCGTGATGCCGCGGCCCTGGGTCCTGGCTGCTAGCTCCTTCACAAAGAGCGCGTTCATCAGCTTGGAGTCTGAGTAGCCGGTGGGTACATGACTGTGCTTCCCTTCTGCCTGCCGACCCTCCAGGAAATGGTCATGGGCGGCCAGGTCGACCCTGCCACTGTCCATGAGCGAAGAGGACACAACAACCACTCGGCTTGGCGACGACGCTGCCAGCCTGTCTAGGAGAAGTGAAGTGAGGAGAAAGTGTCCGAGATGGTTTGTGCCGACGTGCACCTCGAAGCCGTCCATGGTCTTAATCTTCCTCTCCATTGGCAGCCACACCCCGGCGTTGCAGACCAGGCTGTGAATCTTTGGGAAGGTGGAGGTCAACTCGTCTGCAAACCTCCTCACCGAGGAGAGACTGGCCAGGTCCAGGTGCATGAAGTGCACATTAGGGTTCCCTGACTCCTTCCTCACTGACGTAAGAAAAGGCTCTGTTTTCTCAGCGTTCCTGCAGGCGAGCACTACAGTGCCGCCTCGCTTAGCAAACTCTCGGGCCGCCTCGGCTCCAAGGCCGGTGTTGGCACCAGTCACAACGATCACCTGGCCCTGGAGGGTGCTGGCATCCTTGCAGACTCCCCACTTTATGGTCTGTCGCCGCCTGACGAGGAAGACACCCAGGACCAGCAGACCACCGACCGCCAGCACTCCGCCGAGGAACAGGTCCATGATCTCGAGACCTTTGTAGGCAGTACTAGCAGGCTACTGATAGGTCTTGTCAGGGGCCTGTGTGAACAGACAGCAGTGACATGGCGGCTTTGAATATGTACG
>comp4845_c0_seq1
TTTTTGTTATTTTGTTTGTTAATTTTTTTCTTAATTTTCGTTGTTAAAACTCAAATTTAGAACAATCCTTGGGATGGCTTCTCTCCGGTTCCCTTTTGGACCTGGGCAAGACCTTCGGCGACCTTCTTGGGTGCGTTGACAGCCTTGGTGACGGAAACGGAGTCAGCGGAGGTGGAGGATCGGTTGACTGGGGTGTGGGTGAAGCACCAGACCTTTCCCTCAGCAGCCTTGAAAGTTTGAAGGTTCAAGGTGACTTTGCACTCATCGCACTTGAAGCACCACTTGTGGTAGTGCTTGTCAGCGGCGGGGATCTTCTCAAGAGGATAGACGGTCTTTTCGCAGGTGGCACATTTTGGGTTAGACATGTTGACAAGTTGTTTG
>comp4846_c0_seq1
AAACAATAACAAAATAAAATAAAGAGAACCTACCTAAATACAATGTCCGTCAAAAAAGCTTTCGTCCCCGAAAACGTCTTAAAAAGACAAGAAAGAGATACCAAGGCCGCTGCCGCCTTTGAAGTCGCCAGAAAGGAAAGAAGAGTTAAAAACACCGCCAGAAAAGCCTTATGGACCGCCAACGCCCAAAAATACGAAAAGGAATACGAAACCTTCGAAAGATAAGAAATCGATAACAAGAGAACCGCCAGACACGGAAAACAATTCTATATCCCCGCTGAACCTAAGGTCGCCCTTATCGTTAGAATCAGAGGTGTCAACCAATTGAACCCTGATGTCAAGAAAACTTTGAGATTATTCCGTTTGAGACAAATCCACAACGCCACTTTCGTTAAAGTCAACAAGGCCACCACCAACATGATCAAGAGAATCTTACCCTTCGTCACCCTCGGATATCCCACCAGACATCTCATCAAGAGACTCGTCTACAAAAGAGGACACGGAAAGGTTAACGGACAAAGAATCCCCTTGTAAACCAACGACATCGTCGAAAAGGAATTAGGAAAATTCGATATCACCTGTGTTGAAGACCTTATCCACGAAATCGCCACCTGTGGACCCCACTTCAAGGAAGCCAACAACTTCTTATGGCCATTCAAACTTAACAACCCCAGAGGAGGATATAACAACAAAAGACATCCCTTCCACACCAAAGGAGATTGGGGAAACAGAGAAGAATTCATTAACGATTTCGTCGAAAAAATGTTGTGATCAAAATACTGAATTCAAATAACCAATTTAATTTTTTTAAATTATTTATTAAACACACTATAATTTTATTATAACACTCTTTAT
>comp4849_c0_seq1
AAAAAAAAAAAAAAAAAAAAGTTTCAAGTTTTACAAAAAAAACAAAAAAATTTTCATAATAAATTCAATAAAATGAGAGAGGTTATTTCTATTCACGTCGGTTAGGGAGGTATCCAATTAGGTAACGCCTGTTGGGAACTTTTCTGTTTGGAACACGGAATCCAGCCTGATGGTCAAATGCCATCCGATAAGACTATTGGAGGAGGAGATGATTCTTTCAACACCTTTTTCAGTGAAACCGGAGCCGGAAAACACGTTCCCAGAGCCGTTTTCCTCGATTTGGAACCCACCGTTATTGATGAAGTCAGAACCGGAACTTATAGATAATTATTCCACCCCGAATAATTGATCTCCGGAAAGGAAGATGCTGCCAACAATTTCGCCAGAGGACATTACACCATCGGAAAAGAAATCGTCGATCTTTGTTTGGATCGTATTAGAAAACTTGCCGATAACTGTACCGGTCTTTAAGGATTCATGGTCTTCAACGCCGTTGGAGGAGGAACCGGATCCGGATTAGGATCTTTACTCTTAGAAAGACTTTCCGTCGATTATGGAAAGAAATCTAAATTGGGATTCACCATCTATCCCTCTCCTCAAGTTTCTAACGCCGTCGTTGAACCTTACAATTCCATTTTGTCCACCCATTCTCTTTTAGAGCACACCGATGTCGCCGTTATGTTAGATAATGAAGCCATCTATGATATCTGCAGAAGAAATTTGGATATTGAAAGACCCACTTATACCAATTTGAACAGACTTATTGCTTAAGTTATCTCTTCTTTGACCGCCTCTTTGAGATTTGACGGAGCTTTGAACGTCGATATCACCGAATTCTAAACCAATTTGGTCCCTTATCCCAGAATCCATTTCATGCTTTCATCTTATGCCCCCATCATCTCCGCCGAGAAAGCTTATCACGAATAACTCTCCGTTGCCGAAATCACCAACTCTTCTTTCGAACCCGCCAATGCCATGGCCAAATGTGATCCCAGACACGGAAAGTATATGGCTTGCTCCATGATGTACAGAGGAGATGTTGTCCCTAAGGATGTCAACGCCTCTATCGCCACCATCAAGACCAAGAGAACCATTCAATTCGTCGATTGGTGTCCTACCGGATTCAAGGTTGGTATCAACTATCAACCCCCCACCGTTGTCCCCGGTGGAGATTTAGCTAAGGTCATGAGAGCCGTTTGTATGATTTCCAATACTACCGCTATCGCCGAAGTCTTCTCCAGATTAGATCACAAATTCGATTTAATGTATGCCAAAAGAGCTTTCGTCCATTGGTACGTCGGAGAAGGTATGGAAGAAGGAGAATTCTCTGAAGCCAGAGAAGATCTTGCCGCCTTAGAAAAGGATTACGAAGAAGTTGGTATCGAAACCGCTGAAGGAGAAGGTGAAGAAGAAGGATGATCAGTTTTTTGCTGTGAATACATAATTCTATAACATTTCCACATTTTATTTTTTTTATTATCTCTAATCACTTTAATAAAGATTATAATATACTATAATAATTAATTCATTTTTATAATGTTTTAACGTTAACCAAAAAA
>comp4851_c0_seq1
GCGGAATTATTAAATAAAAATATGATGTATCAATTAGATTATTTCATAGATTAATTTAATCATTATTCGTTTAAGATATCAGAATCACCGGCATCTAAGATGGCCATGGTGGAACATCTGTGGAATTTTCCCATAGCGGTTCCTAATTGGATGTTGGATCCTTGGTAAAGATGGATTTTGATTTTTCCGAGCATGGCGTAATATTCAATTTGAGATTTTCTGACGGTGGGGCAATTGGCAGAAATGAAGACGAGCTTGGCTTTTCCTTATCTGATGGTTTTGATGGTGGATTTATATCCTAAGGTAACCTTACCAGATTTCATGGTCAAGGCCAATTTTTGTTAGATGTTTTCAACTCCAGTTTTTTTTTCCCA
>comp4866_c0_seq1
TTGAAAGTTCATGAATTTATTAGGACTATTCAAACTAAAGAAATCCAGCCCGGGTAGTTCAGCTGACACCACAACGTCCCGCTGGCTGGCTAGGGCGGGCTGATCACTTTAGTGATAGCGATATAAAAGCACTCCTCCAGCGCCAGCACTAGCGTCCGGTCCTTCTCAATCCATGGGTTAACTTTCTTGTCAGGGGGATGTATCAGGAAATCGCTCTTCTCATTGTTTTCCACAAACAGCTGCATTGACTGTATGGACTTGGAGAGGGGCCACCGATCCATGCTGGCCTGGTGCTGTAGGTTTGATACCTGCAGTGCCAGACTCTCTTGGTCCATGCCAGTTGGAGGCTGA
>comp4870_c0_seq1
TGGATATTTATATTTATATATATATATGGACATATAAATACAAAGATCATTAGTTAAATATATCTATATATAATTGAGCGTATATTCATTCTTTGGTATATAGTCATAGATGGACATATAAGCAAGATATACAGATATATAGATGGACATATAAGCAAGATATACAGATATATAGATGGACATATAAGCAAGATATACAGATAT
>comp4876_c0_seq1
AAAAAGGATATAATACAAATAACATAAACAACAATGGTATCATTAAAAAATCAAAAGAGATTGGCCGCTTCCATCTTAAAGTGTGGAAGAAAGAGAATATGGTTAGACCCTAATGAAGCTAACGAAATCTCTCTTGCTAACTCCAGAATGTCTGTTAGAAAGCTTGTTAAAGATGGTTTAGTCGTTAAGAAAGCCACCATTATCCACTCTAGAACCAGAGCCAGAAAGCACGCCGAAGCCAAAAGAAGAGGTAGACACACTGGTACCGGTAAAAGAAGAGGAGCCAAAACCGCCAGAATGCCCAAAAAGGTATTATGGATGAGGAGACAAAGAGTTTTAAGAAGACTCTTAAAGAAATATAGAGCCGCCAAGAAAATCGATAAACACCAATATCACACCTTCTATCTTGGAGCCAAAGGTAATTAATTCAAAAATAAGAAAGTTTTGATTGAAGCCATCCACAAGAGTAAAGCCGAAAAGATCTCCGCCGAAAAGGAAGCCGCCCAATAAGAACACAGAAGACAAAGAAATACCAAGAAAAGAAACAACAGAGCCGGAAAAACTGGATTAGAAGGAATTATTGCTGCCCAAAAATCTTCCGCTAAATGATTAACCTTTTTTTACATTTTGTTTAAACAAATTAAAAAAATATATATCTAAGCTTCTTTAAATATACCACTTGTCTTATAACATATATTATCTAAACGCCA
>comp4894_c0_seq1
TTGATTCACTTCTACAAGAGACTTTTAAAATGGCGCCAGTGCTGGGTCTGGAGAGGAGGCTGGATGACCTCGAGAGTAAACTGGAGATGGCTAAAAAGTGCAGAGATGAGGCCCAGGCCAACAAGGACATCTGGGAGGAGGAGGAGGCAACCCTGACAGAGAGAGGCAGGCAGGACAGGAGGAAAACTGAGCAGCTGGAGCAGATCCTGGTGGAGCTGACAGGAGAGGTGGATGGATACAAGGACAAGCTGGCCTACAGTGAGACCCAGGCAGACAAGAACATGAAGCTGTTCAGAGCCAAGCAGAAGGAGGTGGAGCTTGCCCAGGCCAGGGCTGCGGGTCTTGAGGATCATCTTGAGGGAGTCAAGAAGGAGAAGGAGGAGAGGAGGAGGTTGAGGGAGGCTGGCAAGCCGGAAGCATGAAGATATCATTGTCCTGTGCCTATCTTCTGCTTTTGACAATAAATGTATTTATGGTTTAAAAAAAAAAAA
>comp4923_c0_seq1
TATTAGTTAATCAGAAGATTTCTCTGAAAACCTTAGGTTGTTAGAATTCAACGGTTTCAGGGGTGATGAAACCAACATCTCTGGGTTGGTTGGGTTGTCTCTTGGTGGAGATTCTTTGTTTTAACTTGTTGGCGGCAGCTTTTTTGGCATCATTTTCGTTAATTCTTTTAACCCAAGCATCTCTTCCGTTATTTCTTCTAATGTGCTCAATTCTAACATTAAGTCTCTTTTCGATTTATCTTCCTCCGGTAGATTTGTTAATGATAACACCGATGGCTTTTCTGGCGACATTGAAGACGGTTCCGGTTCTTCCGTGATAATATTTGTGGGGTAAACCTTTTTATTGAGATCCGTCACAGATAATATCGACGACATCTCCTCTTTTATAGACGGTCAAATATTTTTACATTCTGATGGCTCCAGTGTGTCTGAAAGCCTAGGCGAATTTTTATCTGGTTTTTCTTCTTAATCCGTAGCAATGAGTCATTTTGAATTTGGTTAGGTTTTTGTATATG
>comp4926_c0_seq1
ATATATTAAAAAGAATACTCTAACAAAACTAAAGAAAAAATGGTAATATAACTAGAAGGGGATTTAGAAAAATTTCAGGACAATAACTCTATTAAAATTATTTTTCATTGAGGCTGTTTGAATTCACCTAACTTAAACGATCAACTCTCAAAAAACTCCTTTTTTATTATTTAACAAGATTTGGTATTATGGTATTGTATGCAGGGCAGGTAATAATCAACCGATCATCCGAACATATCACCCATATCCATATCTTCCTCAACTTCTTCTTCTTCTTCAACGACGGCGGCGGCTTTTCCTCCGGCGGCAGCGGGGGCGGCGGCGGCTCCAGAAGCGGCGGCGGCAAGTAAGGCGAATTTGTAATCAACTTCCATTCCGATGGCGGCAAGGTTTTTGAAGGCGTTGACGACGGCGTAAGGGACGGAGGCAGCGGTCTAGTAACCGGTTTCGAGGGAAATGGCGGCGATGTTTTTAACTCCGGCGGTGAATTTTCCGACGATGACGGAAGGAGACAAAGAGATGATTTCCTTGTTGAGGATGGCTCCGTTGTCGTAACAGGCGAAGACGTTCATTTAATAAGAGAAAGGTCTTAAGTTCATTCTGGCGAGGAGGGTGACTTCAGAATTTCCGATTTTCTTTCCTTGGAAACATACTTGATAATCTTTGGTGATTTCGATTTGTCCTTTTTGGATCTTGGTGGAGATTTACAAAGCATGGAAGAAACCAATTTGAGATGGGTCCATTCCGGTGGGTCCTGGGGGAATGGTCAAGTTAATATCAGAAACTTGTCCAACCTTGGCGGGGGCTTGAACCTTGTTGGCTTCAATGATGGGTTTTAACTCGAAAACGGGGACGTGAGAGAAAACAAATCCGATCTTTTCCTTGATGAGGGGGAGTAAATTTTCTAACTCGGGGATGACCTTGTGTCCTCCTTCGACGTTTCTTAAGAAAGCAAAATCTTCATCAGTAGTATCGAATTCTTTTAATCTCAAGTTAATAGCTTTCTTGATAACGGTGTTCTTTCCGATAACGAGTTCAGCGTTGTTGGCATCTAAGGACTTTCTGATTTATTGGCATTGGAGAGATCCAACATTTTCGAGGGTAACACAGATAATTTAAGTGTATTTTCCGAGTAACTCGTACACTCTTTTGATTTAAGTAGCTTTCTTGGCTCTTTGAGTAGAATCTTTGTTTACCATTTTATTTGATCTTTTTTTACCTTTTTTTAACTTTTTTAATTAATTTTTTAGTTTTTG
>comp4935_c0_seq1
GTAGTTTACAGTGTTTAGTACACAGTGTGTAGTTTAAATTGTGTAGCTTACATTATATATATTACAGTGTATAGTTTACAGTGGAAGGTTTACAGTTTGTAGTTTACAGTGTGTAGTACACAGTGTGTAGTTTACATTGTGTAGTTTACATTATATATATTACAGTGTATAGTTTACAGTGGAAGGTTTACAGTTTGTAGTTTACAGTGTGTAGTACACAGTGTGTAGTTTACATTGTGTAGT
>comp4950_c0_seq1
AGCAACCTCGCTGGCTCCGGCTACATCAAGAAGGCCGCGATCTTCGGTCTTGATGGCTCCACCTGGGCTATCAGCGCCGGGTTCTCCCCCTCCGCTGCTGAGGTGACCGCCCTCATCAGGGCTTTCACTGACAACGCCTCCGTCTTCTCTGCCGGTGTCAATGTCGGTGGTGTCAAGTACATGGGAATCAAGGCTGACCCTCGCTCCGTCTACGGAAAGAAGGGAGCCAACGGAATTGTCTGTGTCAAGACCGGACAGTGCGTCCTTGTCGGAACCTACGACGAGACCATCCAACCAGGACCCGCCACCAACTGCGTCGAGAAGCTCGGTGACTATTTGATCGAGAACGGTTATTAAATCATCAACTCCCACAAAATAAAAAAAAATAATTCAAAT
>comp4954_c0_seq1
TCCGAAGCTCACATCGGAACCACTAATCTCTCTCACTAAATGAAACCTTACGTTTCTCACAAGACCACCAAGGGAGCCCATATTATCAATGTTGAAGAAACTTGGTAAAAAATTAAATTAGCCGCCAGAGTTATCGCTGCCGTCGAAAACCCCGAAGATGTTATTGTCGTTTCCGGAAGAACTTATGGACAAAGAGCCGTTATTAAATTCTCCACTCACGTCGGATCTCAATCTACCTCTTCCACCAGATGGACTCCCGGTACTTTGACCAATTATAACACTAAACAATTCCACGAACCCAGATTATTAATTGTCACCGACCCCAGATTCGATAGATAAGCCATCGTTGAGTCTTCTTATGCCAACATCCCCACTATTGCCCTTTGTGATTCCGATTCTCCTTTAGAATTCGTCGATATCGCCATCCCCTGTAACAACAGATCCACTAAATCTATCTCCATGGTTTATTGGTTATTAGCCAGAGAAGTCTAAATCTTGAAAGGACAACTTACCAGAGATGAAGATTGGGACTACGTTGTTGATCTTTTCTACTACAGAAATCTTGATGAGGAAGCCAAAAAAGAAGAAGAAGAAAAGGAAAACTAAGAAAACAAAGAAGAAGATGGTGAAGAAGGTGAAGCCGAAGGTGAAAAGAAAGAAGGAGATGGATAAGCCGAATAATGGTGAGTCGATCCTTTGTTATTTAGCGGGATTTAAAATACTAAAAAGTGAAAATTTGTTAGCCTGAAAAAAATAAAAATGATAATAATGAATACCGTAAATTCTTACCTTTAATTTAGTTTTAGGGAACCACCTTATTTATTAGAGTTGTG
>comp4975_c0_seq1
ATTAAATACAAACACACAAACTAAGTAATATGGACGCAAAAGATAAGACTAAGGGACAAGATGATGATTCTTAAAAGATCAGAGCCAGAATGAGAATTACCTGTAAAAACGTTAAAGCCATCGAATAGGTCACCACCGAGTTAGTCGAATCCGCCAAGAAAATTGAAGGAGTCGAAGTCAGAGGACCCAGAAGAATGCCCATTAAAAGATTAAAAATTACCTCCAGAAGAACCCCTTGTGGGCAAGGATCTAAAACTTGGGATCACTACGAATTAAAAATCTACAAAAGAGTTATCGATTTGGTTTGTCTCCAATAAGATATTAAGTAGATCACCTCCATTACTTTACCCCCCGGTATCGAGATCGAATTATCTATGGAATGATTTTATTTTTTAAATTAACCTCATTTAAAATTTATATTTAAAAACATATCAATCATGCCTAATAAATAATATAACTAAACTTTGTGA
>comp4980_c0_seq1
CAAAAAAATATAAAGAAAGAAGAAAGTACACATAAAAAAAAATGAAACACAACAACGTCATCCCTAACGTCCATCTCAGAAAGCACTGGTAATCCAGAGTTAAAACTTACTTCAACCAACCCGGTCAAAAGAGAGCTAGATTGTTAAAGAGACAAGCTAAAGCCGAAAAGGCCTTCCCCAGACCCACCGAGTCTTTAAGACCCGTCGTCAGAGGACAAACCGTTAGATATAACAGAAAATTGAAAATCGGAAGAGGATTCTCTCTCTAAGAAATCAGAGCCTCCGGATTAGGACCCGCTTTCGCCAAGTCTATCGGTATCGCCATCGATCACAGAAGAACCAACAAGACCACCGAATCTTTAGAAGCCAACAAAAGAAGAATCTAAGCCTATGTCGCCAAACTCCAATTATTCCCCAGAGTTGCCGGTTAAGCCAAAAAAGGACTTGTTAACGACACCACCGATAACATTAAGGATGCCGCCCAACACACTTCTCCTTCCGTCTTCGGAGTCACTTAAGAATCCAAGAGAGAAAAACCCGTTAAACTTACCGCCGAACTTAAAAATTTCGCTGCTTACAAAGCCGTTAGATAAGAAAAAACTAATAAAAAATGGGCCGGAATCAGAGAAAAGAGAGCCAGAGAAGCCGAAAAAAAAGACTGATTTTAACTTTTTAAAACGACATAGAAAATTAAATATTATTTTTTTTTTTTAATAACTTGCAATTCTTTTATAATAGTTTTTTAAAAGAAGTAAATATTAATTATTGTATGTTATTCAATATACTTTCTTCAACATTTTATAAAATAAACTTTTATTAAAATACCCATATTTAAATTAAG
>comp4998_c0_seq1
TGAGTAATTGATCATCCGAACATATCTCCCATATCCATATCTTCTTCAGGTTCTTCTTCTTTTTCTTCAGCTTTGGCGGCGGGGGCGGCACCTCCGGCGGCGGGGGCAGCTCCGGCGGGGGCAGCACCGTCAGCGGTGGGGACTAATAAATCTCCGATGCTGGTTCCTTAAAGGGATTTGGCGAAAAGACCAGGCCAGAAAGATTCGATTTTAACGTCAGCGGCTTTCAATAAAGAGGCAATCTTGGCGGCGTTAACTTCCTAACCATCATCGTGTAAGACGAGGGTGGCATAGGTGCAAGCTAAAGTGGCTAAATCAGAAACTGATAATTATTCGGTGGCAACGTTGGACATCTTATTTTTATGTTTATATTTATTTTATTATTTTTG
>comp5001_c0_seq1
AAAAAAATAATTTTTTTCTGTTTAATATACACAACAAATAAATAAAAAATCCAAAAAAACAATACAAATAGCTAATATGTCTGATCAACTTGAAAGAGCCTTCTAAAAACAAGATGGAGTTTTCCTTAACTCTAAAAAATTGTTAGCCACTAAATCCACCAAAGGAGTTAGATTCTGGAAAAACATCGGTCTTGGAATCAAGACCCCCAAGGAAGCCATGGACGGAACCTACGTTGACAAGAAATGTCCTTTCACTTCTGACGTTTCCATCAGAGGAAAAATCATCAAGGGACTCGTTATCTCCAAACACATGACCAGAACCATCGTCATCAGAAGAGATTACATGCACTATATCAAAAAATATAACAGATATGAAAAGAGACATTCCAACTTCCCCGTTCACGTTTCCCCCGCCTTCAACGTTAAAGAAGGAGATATCGTTTTCGCTGGACAATGCAGACCCCTTTCTAAAACCGTTAGATTCAACGTCATCAAGGTCATTAAGAACGAAGTCGTCGGAAACGTTAGAAAATAATTCATGCTTTTCTGATTAACCATAGATAGTTTTTTTGAAGAAATAAATTTGAATATTGTACTACGAAAAATAATTTATTATTATTAGCCTAT
>comp5002_c0_seq1
GAGGTGGTGGCCTTCTATAACGGGGTGCGGCTGCCCTACGAGCCCGGGCAGAAGGAGGTGTGGGAGACGTCGGGCTACAAGATATTCGTCAACGCCGACCACAGCTCCGGGGAGAGGATCGACCTGCCCGGCGAGCTGACCGAGACCGGCCACTACTGCGCCACGCTCGGCCACAAGATGAACCACAGCTTCGAGTACAACTGCGCCGAGTGGTTCTTCGATCACCCCCGGCACGGCACCGTTCCCTGCGCCGTGGCCAAGGTGGCCATAGCCGCCGGCCAGGAGCTGCTCCTGCACTACGGCTACGACCCGGCGAACTGCCCGGAGTGGTACCACCAAGCCATGGCGGCCTTCCTGGCGGACCGGCCGGAGCTGGCCGTGGAGAACATCGCCAGCCCCGACTACAGGGAGAAGAACAGGCTCAAGCAATGTCTTATGGAAGACCCTGTGGGGGGATGACCGGCGGGCAAAGGGGGACCATGGGAAACAATAAAACTAAAGTGATTGGCTCCCTGTAAGCAAACCCCTTCTCGTCACACTAAAAAAATCGCCACACG
>comp5007_c0_seq1
CCGATAAATTAAATATTAACTCTAAATTAGAACTTTATATAGGTATAAAAAACGCAGAAGAGAGTTTAGTATAATAATATATTTATTTATTTATTTTGTGCTATTTGAAGGGACAATAAAATTATTAATCAGTATTCATCATCATCTCCAAACATACCTCCACCTCCCATATCCATTTCCTCTTCTTCCTCAACCTTTTCTTCGGCTTTGGCGGCAGCGGGGGCAGCGGCTCCGGCGGCGGCGGGGGCGGCAGCAGATCCTCCTCCTAAGGCGGGGACCTTGGAGAGACCGGCGGAGATAACTTCAGACAAAGTTTTTCCCTTCAAAGCGGCAATGACGGTGTCTAAGGCGGCATCATCAATGGTGGCTTCAACTTCTCCTAAAACGGCTTTAACGTTGGCCTTGGTGGGGGCGGCGTTTCCTCCTAAGACTAACAAACAGTAAGCGGCAAGATATTTCATATTTATTTGAGTTGTATTTTTTTTTGATTATA
>comp5007_c0_seq2
GGCGGCAGCAGATCCTCTTCTTCCTCAACCTTTTCTTCGGCTTTGGCGGCAGCGGGGGCAGCGGCTCCGGCGGCGGCGGGGGCGGCAGCAGATCCTCCTCCTAAGGCGGGGACCTTGGAGAGACCGGCGGAGATAACTTCAGACAAAGTTTTTCCCTTCAAAGCGGCAATGACGGTGTCTAAGGCGGCATCATCAATGGTGGCTTCAACTTCTCCTAAAACGGCTTTAACGTTGGCCTTGGTGGGGGCGGCGTTTCCTCCTAAGACTAACAAACAGTAAGCGGCAAGATATTTCATATTTATTTGAGTTGTATTTTTTTTTGATTATA
>comp5009_c0_seq1
GGGGCCCCTTGCCCTTAGAACTTGTGATATTTATTTAGAGTATAATATATTTAATCTGACAAAGTACAACAAGGAAGAAAGATATATGCAGGTTCTTTCTTGAAGCTGCGTTGCACAGTCCTTCCCTGCAGCAGGACGTGCAGGTGTAGGAGTCCTCGTCCGACTTGGCCTCACACTCGTCCACCCAACTATTGAGGTCATTGAGGCTACAGGGAGCCAGGCCACACTTCTTGGTGATGGTCAGTTTCCCATGGGCTTTCTGCTCTATGTGTGTCAGACAGGCATCATAGGCCTGGTCAGATGGACAGTCTTGAATCAGCTCCAGCTTCCTGCAATCAGCGAAACTGCTGCAGTTTCCTATAAAACACTTCATGGTCTCCTCGTCTTGGGCAGAAATGCTTTCTGCAATCAAAGGAAGAGTTGTGAAGAAAAATAAGACACATCTGGTTGTCCACATTCTAGACCAACCACCTGATGCTGCTAAATCTTTGGCAAGTTTTCTGTGGCATAATCTCTTGTAGAAGTGAAT
>comp5010_c0_seq1
CTTCATTAATTTCTGTTTATTCTTTGGTTATCGCCCTCTGGAGCACAATAAGAATGTAGTCACTGTCTGGAGCCACCAGCACCTCGTGTTTCTTAGAGGCAATCCTGAAGAAAGTCAGCTGGTTGGTTGGGTCCAGGTCTCTCACCATTCCCTTGGCTCTCTCGGCCAGGGCAGACACCTCTGCTGAGTACTGCACTGTGGAGGTGCTGTCCAGGGTCGACTTTATGGGTATTCCCTCGCTGTTGATGACGACCACCCCGTCCACTTTGCTGTTGGTCCCAATCCTCTTCAGCACCTCCTCAACCTGGGGTGTGAGGCTGACAGCAGCCCCTGCCTTCTCCTGCCCCTCTGCCA
>comp5011_c0_seq1
ACGGGAAAATGCTAGAAGGGAAAAAGGGATTATTTTTTCTATTGGATAAGAAAGGTAATTTTTTTCCCCTTTCACAGAGTCCTTACTACTTTAATATTTAAATTATTTTTTAAATGTAAAAAATGGTAATCAAATCAGTATCCGAATTATTATAATTAGGTGGCGATTTTCTTGATTTCGGGGAGGTTAAGGGCAGTTCTTTTTCTGTTGGCTTCGGCAACTTTCTTTTCGTGGTATTTTCCAGATCTGATTCTTCTCTTTTCTTCCAAAGTTTCGATCAAAGATTGTTTGTTCCATCCTCCTTCTCTGGCAAGATCTCCTAATTTACAGAACTTTCTGTCGTTTTTCAATCTGACGATTTTTAAGGCGTCGGGAATACATTGTTTTCTCTTGGTATCATAAGGGGCGGGGATTCCTTCGAAGATTTTTAATTTTCCTAAAGCGGCGGCTCCTTTGGAGGTCTTGTGGGGAAGCATTCCTCTGATAATTCTGAAGAATAATCTAGAAGGAGATCTGTAATGTTGGACACCTCTGTGGGGATTGTAACTCATTCTTTTGTTCATCCATTCTTGGAATTTAATCTTGTTTCTGAAAAGAGATCCGGATTGGTTTAATCCTTCGGCTCTAACGACGACGATTCTTTGTCCGTTTAATAATTCTTTAGCAACGTAAGAAGCTAATCTTCCGACGATGTGACCTCTTCCGTCAATAACGATTTGTTTGTGGAATACCATTTTTTTTATGAGTATATGTTTGTTTTTAGGGTGTATA
>comp5017_c0_seq1
AAACAAAAACACAACCTAAGGAAGAGAAAAAAGAAGATAATGGTGTAAGAGTATCATCAGTATTTATGGCAAAATTAGCTGAACAAGCAGAAAGATATGATGAAATGGTTACTTACATGAAAACTGTTGCTAAATTAAATGTTGAACTTACTGTAGAAGAAAGAAATTTATTATCAGTTGCTTACAAAAACGTAATTGGTGCTAGAAGAGCAAGTTGGAGAATTATTAGCTCCATTGCTTTAAAAGAAGAAAATAAAGCATACTCAAAAGAAATTAATTCTTATAAAGTTAAAGTAGAAAAAGAATTATATGACATTTGTGGAGATATTTTAAACATTTTAGGAAAACATTTAATTCCTTCAAGTAAAAGTGGTGAATCAAAAGTGTTCCATTATAAAATGAGAGGAGATTATCATAGATATCTTGCTGAATTTACTGTAAAATCAGAAAAAGATAAAGTATCAAAGTCATCTTTAGATTCATACCAAAAAGCTACTGATATTGCTGATAATGAACTATCTACTACTCATCCTATTCGTTTAGGATTAGCATTGAACTTTTCTGTTTTCTATTATGAAATTATGGGTAATCCTGAAAAAGCTTGTCAACTTGCAAAGAAAGCTTTTGATGAAGCTGTAGCGGATATTGATACACTAACTGATGAATCTTACAAGGATAGTACTTTTATCCTTCAATTATTAAGAGATAATTTGACTTTATGGAATTCTGATATGCAAAAAGATGATGATGATGAAGGAAAAGATGATGAGGAAGATGATGAAGAATAATCTTAACGTGTTCTACTATTCTACACACAAATTAAATAAACCTG
>comp5024_c0_seq1
GTCGTCCTTTTGAATCAGAACGTATTGATAGAGAATTAAAAATCATTGGAGAATATGGTCTAAAAAATAAAAGAGAGGTTTGGAGAGTACAACTTACTTTGGCTAAAATGCGTAAAACAGCAAGACAATTGTTGACTCTTGCTGAGGATCATCCTAAAAGAATTTTGGAAGGTGCTGCTCTTATGAGAAGAATGAAGAGACTTGGGTTATTAGATGAAGATAAAATGAGAATTGAGTATGTTTTACAATTAAAATTAGAGGATTTCTTAGAAAGAAGATTACAAACTATTATTTTTAAAAGTGGTATTGCAAAGACTATCCATCACGCACGTATCTTGATCCGTCAAAGACACATTAGAGTAGGAAAACAAATGGTAAATGTACCATCATTTATTGTTAGAGTTGACTCTGAAAAACACATTTCATGGGTACCTAGTAGTGCACTTAATCCAAATGGTGTTGGAACTTTAGGACGTGTTAAAAAGAGAAAAGCTAAAGCTGAAGCAAAAAAGAATGCTCCTAAAAAAGAAGAAGGTGAAGAAGACGG
>comp5026_c0_seq1
GTCACAAAGAAATCTCATCATGGTGTACATTAAAAAATTTATTTAGCTAATTGTTCTTTCAAAAGTTTACTACGTAATGATTTCAATTTTCTAACTTTAAATCTTTCAAAATCTGTCAATGCAGCTCTAACTTCACGTTTTTTAAATACTTTAAACTCAGCTGTTTCTTGCCATTTGTTTACAACATCTTCATCTTTTAATGCCTTGTTAACATCATCTTTGGAAGTATCCTTGTCAACTTTTAATACAAAATCAGTTAATTCAATACTTTTAACATTAACTTGGTGACGTAGAGTACCTGTTTTCACGTCTTGAACTAGAACTCTATTTTGGTCAATAATTTGAAGAATAACTGTTAATTGACGGATGTTTTCTCCTCTGTTATAATAAGCTACACGACCTGCTTGTACGAATCTTTTAAAAACTGATGGCATTTTTTATCTCTTTGAAAATTTTTTATTTTTTTT
>comp5044_c0_seq1
GTTGACCACGAACACGGAGGGCCATCATGTGACGAAGACCACGATGATTTCTGATCTTGCGGAGACGCTCCAAGTCATCACGGAGCTTGGTGTCGAGACCGTTAGAGACAACCTGGGTGTTGGTGCCGGTCTTGATATCCCTCTTCCTGTTAAGGAAATAGATGGGGATTTTGTAGGCAAGAGGTTTTTGGATGACATCGATGAGCTTCTCGATTTCGTCCTTAGTGAGCTCTCCGGCACGTTTGTTCATGTCGATATCAGCCTTCTTGCAGATGATGTTGGCGAAACGGCGACCAATACCACGGATCTTGGTCAAGGCGAACATGATCTTATGGCGCCCTGCGACGTTCGTGTTGTAGACACGAAGAATGTGCTGAAACTCATGTTCATCTAAAATGAGCGCCATTTTTTGAACTGGA
>comp5055_c0_seq1
CCCCCCCCAAAAAAAAAAAAAAATAAAAAATGGGAAAAGTACATGGTTCATTAGCTCGTGCGGGAAAAGTAAAATCAACAACTCCAAAAAAAGATAAAACAGAGAGAAAACACAAAAAAATTACTGGAAGAGCAAGAAAGAGATTTCAATGTAACAAAAGATTCGCAAGTTTAAAAACTGGTGCTAGAAAACCAAAACCTAATTCCCAAGTTTTACAAACTAAAATTAGAGAAGATAAAGAAGCTATGGCTGCTAGAATTGAGGAAAAGAAAAAACTTCTTAAAAAATAAATTTTTACACCTTATTTTTG
>comp5059_c0_seq1
TGTATATTAAGTTGTATAAAGTATTTTTTATCATTTTGATTATGAGAAATCATAATTTTTCAGCGACATCCTTAGGTAAGATGGTTTTGGCAAGGACAACGTATTCAGTTTTGGCATCTTCCTAAGATTTTCCCTTAGCAGATTCCCAAGCGCTCCACTTAGCTTTTTCTTTACTGAAGGGGTTCATACCACCTGGCTTTTCGGTGTTGACATCACCAACGGATCCTTGTTTGAATAATTTATAAAGGGCTAATTTGTTATCGTCAGAGGTGGCTCCTCCGTTTTTGAAGAAGTTGGTAATTTCCTCAGCGGCTAATTCGAAATTGTCAGACATTTTTTATTATTTGTTTTTTTTTTTTA
>comp5065_c0_seq1
TTGGGATTTTTTCTTATTTTTTTATATTTAAAAAAAAAAAAAAATACTAAAAAAAACTATTTATTAAAGATGTCCACTGAAGAAAAGAACACCGTTGAAGTTAAACAAGAAATCTCCGAAAAGGAAGTTAAGGTCTCTCACGAAGGACACGACCACGATTCTGATGATGAATGTAACGCCACCGAAGGAAAGGGAGGAGTTAACAGAGGAGAAAAGAAATTCAAAAAAGCCATGTAAAAATTAGGAATGAAATCTGTTACCGGAATCAACAGAGTTACCATTAAAAAAGGAAAATAATTGTTATTATACATTGATGAACCTGAAGTCTTAAAATCGCCCGCTTCCGATAACTCTTATATCGTCTTCGGAGAGGCCAAAATCAACGATTTTGCCTCTTAAATGGCCCAAACTGAAGCTAAATAATTCTAAAGACCCGATAAGGCCGAAAAGGTTACCGAAAAGGTTGCTGAAAAGGAAGAATCTACTGGAGATGATTTGAACGAAGATGGTCTTTCATAAGAAGCCATCCAAATGGTCATGGAACACTCTAAAGTCACCAAAGTTTAAGCCATTAAAGCTTTGAGAGAATCTGATGGAGATTAGGTTAACGCCATTCTTAAATTATCCGAATGG
>comp5085_c0_seq1
AAAAAAAATAAAAAAATGAGTAGCGACGAAGAAGAGTTTGAATCACAACAAAGCGGATCCCTATATTACCCTAAAGCAGCTGGTCAAATCAGAAAAGGAGAATATATTTTAGTAAAAAAACAATTTCCTTGTAAAGTTGTAGATACTTCTACTTCAAAGACTGGTAAACATGGTCATGCTAAAGCTAGAATTGTTTGTGTAGATATCTTCACTGGAAACAAATACGAAGAAATGTCACCTTCTCACCATAATTTAGATGTACCTAACGTAACTCGTAAGGAATATGATGTAATGGATATTGAAGATGGATATTTCACTTTATTAGATGGTCAAAAAGAAAAGACTGATGTTAAAGTACCAAAAGATGATTTAGGAAAACAAATTAAAGCTGATTTTGATGATGGTAAAGATTTAATCGTTACTGTAATCGGAGCTATGAAAATTGAAAAAGTTATCGCTTGTAAAGAGGCAT
>comp5150_c0_seq1
ATCGCTTAAAAATTATTATTTAGGATATTTAATTAAAAAAAAAAGGATTTTCTGGTTATATCACAATCAAGCTTAGAATAATTTAGGTCTGTTGGCCTTGAAGAGAGTTTTATATTTCTTCTCGGAAGCTCTGGGTAAAGTTTTAACGATGGGGAATTTAAGTTGAGAGTCTCTGTATAAAAGAGATTTAGTTCTTCTGATATCTTCAGTTTTGGCGACAATGATGGTTCTGATGATGTGGATGGTGTTGGGGTCAGCTCTGTGGTTACCGGCCATTTCGGCGAACATTTGAGACATAGCTCCGTTCAAAGAAGTATCTCTGTATTCTTTATACATGTTGTGTTGGGCGGTTCTGGATTGATATTTCAAAACAATTCCGTAGGTTCTGATGGCGGCTAAAGATCTTTCGTAGATTTCTTAAACAGAGATGATTTCTCCGGCAGCTTTTTTTAATTTATTGAGCTTTCTCATTTGATACCAGAACTTGGTCTTGGCGGAAACAGAGTTTCTGGAGAAGACTCTCATTTAGATAACCTTAGGGTTGGCCTCAGTGGCGGTGGGAATTCTTCTGGCGGAAACCAAGAAGGTTCTGATTTTTTATTAAAAAGTGGGATCGACGGGCTCTTAAGCGGATTTGGAAGTTTTAACCATTTTGAAAAATTTTGTGTATATGTTTATATTTTTTATTAAAAAGT
>comp5160_c0_seq1
TCGGGCTATTTCTCGGTTCAAAGTCCAAATTTTACTGAGGTGCAACAGCGGGTTGTTGCCAAGCAGAGGCGGCATTGGCCAAACCATCCCACTGGCCACCGGGGGCAGCGGCAGCTGGAGGATTGGCATCACCGGGTGCATTACCAGCAGCAGCAGCAGGAGCAGAGGCATCACCCCAGTTGATGGCAGGTTGAGCGGGATCCCAGTTAGGGTCCCAGTTTTCAACGGGCTCAGCATCAGGCAAAGGTGCGGCCTCTTGTTTCTCAACCTCATCAGGGTCGCGGTAGAAGAAGAGATCGACCATGACCTCCCATGGTTGCTGGCGGGAGATGGCTCCACGAAGGCGAAGAACTTCACGGCAAAGAAGCCAGTACATAAGACCAACAGACATCTTTGACTTGTTGTTGCAAGGGATAACAATGTCGACGTGCTTCACGGATTGCTCACTGTTGGTAAACGCGATGGTGGGGAGGTTGACATAAGAAGCCTCAATCAAAGCCTGTCCATCAGAATAGGGGTCGGACACGATCAAAAGACGGGGTTCGA
>comp5160_c1_seq1
AAGACGGGGTTCGATGTACTTCTTTTGAATCTGATTCGTGAAGGTACCGGGGGTGAAGCGCCCGGAAACAGCGCGAACATCGGCAAAGTGGGAGAACTTGAGGACAGCGCGTTGTCCATAGGGACGGGCAGAGATGACAGCAACGTCCTTTGGCTTCTCAATCGCAACGATGGTACGGGCGGCCAACATCAACTTCTCCCAAGTCTTTTCGAGGTTGAAGATGTAGTGTCCATCTTTTCTGCGTTGGAAAATGTAACGCTCCATGTTGGGGTCAACGTTGCGGGAGCCACGATGGACATCGCAAGCCAACATCATCTTGATGTCTTCATCGGTGGGCTTGAGAGCAGCTGGTAACTGCGCCA
>comp5204_c0_seq1
AGAAAATTAGTAGGACTAATCATCACTAGATTTGAAAATAAAGGATTAAAATTAGTAGCAATGAAATTTGTAGTACCAACAAAAGAATTATGTGGAAAACATTACGAAGAACATAAAGATAAAAAATTCTACCCAGGATTACTTAAATTTATGACTTCTGGACCAGTTGTTGCAATGGTTTGGGAAGGTAAAAAAGCTGTATCAACTGTTAGAACTTTATTAGGAGTAACTGACCCATTAAAAAGTGCACCAGGTACTATTAGAGGTGATTTTGGTGTTGATTTTGGAAGAAATCTTGTACACGCAAGTTCTGATGTTAAAGCTGGTCAAACTGAAATTAGCATTTGGTTTAAAAAAGAAGAAGTTGTTTCATGGAAAGTTACTTCAAATGAATGGTTATACGAATAAATGTTGTGGTTGACCA
>comp5210_c0_seq1
CTTCATTGTTCAACTAATCTAATAGCAGAGTCAGATATCCAGGGTTCTAGTAGTCTCTTCTAGGCAGGACGGCGGCAGCTTGGGCAGGAGTCCTTCCTCTGGAGCCAGGAGGTCACACAGGCCAGATGGAAGAGAGAACACCCGAACTCCGTGAAGCAACTCAGCCCGGCAGCATCTTCTCCCAAGTTGAACTCGTCACGACAGATGGGACAGATGTTGTTACGGTCCCTCTCTCCATGAGTGATAGTAACTGACCTGATCCTCTCAGCTGGGGGAGGGGTAGGGGGGCCGGCGGGCAGGTGGTAGCGGGTGTTGATATCGATGTCTGCAGGCTGAATCGCGACGCTGCCGTCCTCGGTGCAGAGTCGGAGGACTTGCATGAGGGCTCCCTCAGGAAGGCAGATATCTCCGCTGGCGTTGACAGCCTGGAGGAGCTGACGCCTGAGCATGGGAGGTGCTTCGG
>comp5222_c0_seq1
GACTTAGAAACAAAAATTAAGAGCTGAAGACCTAAGAAAATTATCAAGAGACGACTTAGAAACAAAATTAGAGGATTTAAAAAAAGAATTATTTCAATTAAACGTTTCCAAAGTAACTGGAAGTAACGCAACAAATCTATTAAATATTAAAAAAGTTAGAAGAGGTATTGCAACTGTATTAACTGTTATCAATCAAGCACAAAGATCCGAAGTTAGAAAAGCTTATGCAGGAAAAAAATTTTTGCCAAAAGATTTACGTGTAAAAGGAACAAGATCTTGGAGAAGAAAATTAAAACCTAAACATATGGCACAAACTTTAAGGAGAACAAGATTAAAAGCTTTGAGACATCCTAAAAGAAAATTCGCTCTTCGTGCTTAAATAAATAATTCAAGATAATTCCCA
>comp5256_c0_seq1
AATCAGTTGAGAAGTATGGCAGGCAAGGAAAGGTGCCTCAATGAAGAGCAGGTTTTGCAGTATCAAGAGGCTTTCATGCAGTTTGAAACTTCAAAAAAAGGGTTGGTGTCCACTAAAGCCGTGGGAGATCTTCTTAGGCAAACTGGCCTGAATCCTACCTATGATGAGCTTCAGGACCTGACCATTCAGATGGATCCTCAGGGTTCTGGCTTTATTAGGCTTCCTGATCTTCTGGATACAATGAGCAGGATTGTGGCAGACAGAAACTATGATGGTCAGTTGAACGAGGCATTTAGGTGTTTTGACAAATGTGGAACAGGGACAGTCACCAAGTCTGATATGGAGTTGGTACTTATGAATCTGGATGAGAAACTGTCAGATGAAGAGATCAGGCTGCTGCTTGAAGAGGCTGTGGGGGAAGAGGGAGATGGTTCTATTGTTTACGAAGAGTTTTTAGCTCTAAATATATGAAATAGCCCAA
>comp5256_c0_seq2
AATCAGTTGAGAAGTATGGCAGGCAAGGAAAGGTGCCTCAATGAAGAGCAGGTTTTGCAGTATCAAGAGGCTTTCATGCAGTTTGAAACTTCAAAAAAAGGGTTGGTGTCCACTAAAGCCGTGGGAGATCTTCTTAGGCAAACTGGCCTGAATCCTACCTATGATGAGCTTCAGGACCTGACCATTCAGATGGATCCTCAGGGTTCTGGCTTTATTAGGCTTCCTGATCTTCTGGATACAATGAGCAGGATTGTGGCAGACAGAAACTATGATGGTCAGTTGAACGAGGCATTTAGGTGTTTTGACAAATGTGGAACAGGGACAGTCACCAAGTCTGATATGGAGTTGGTACTTATGGTAAGCGAATATATTGTATCAACATTTCAAGTCAAATGATCTTCAAACTCTAGAATCTGGATGAGAAACTGTCAGATGAAGAGATCAGGCTGCTGCTTGAAGAGGCTGTGGGGGAAGAGGGAGATGGTTCTATTGTTTACGAAGAGTTTTTAGCTCTAAATATATGAAATAGCCCAA
>comp5260_c0_seq1
GTCGGCTTCTCTGATCATTTCATCAACTTCCTCGTCAGTCAATTTTTCTCCTAAATTGGTCATGACGTGTCTTAACTCAGCGGCGGAGATAAGACCATTACCATCTCTATCGAAGACCTTGAAGGCTTCAATAAGTTCTTCTTCGGTATCGGTGTCCTTCATTTTTCTGGCCATCAAAGACAAAAATTCGGGGAAATCAATGGTTCCGTTACCATCGGCATCAACCTCGTTGATCATATCTTATAATTCGGCTTCGGTGGGGTTTTGTCCTAAAGATCTCATGACGGTTCCGAGCTCCTTGGTGGTGATAGTACCATCTCCATCTTTATCGAATAGAGAGAATGCTTCCTTAAATTCTGCGATTTATTCTTCGGTTAATTGATCAGCCATTATTTTTTTTTTTATTTGGTTTTTTTTATTTTAT
>comp5276_c0_seq1
GTTTTCCAAATCGGTGATTTTGGTCTTCATCTCAGCGGTGGTCAATTCCTTCTCGGCCTTGACCTCAACCTTTGAGACCGCGAGGGCCTTGTGCTTGGGTGGTTGGTATCCGTCTTCGAGGGACACGAGCTTGGGGGGAGCGTTCTTGCCAGCAAGCCACTCATCAGAGGTCAGGCTGGGGACCTCTCCGGGGGTATCGGGGAAGAGATCGTCTTGGAAGAGATCGGACTTCCTGGGCACCTTGAAGGAAACTGGCTCAATGGCGAAGGGGGTGGCCTTCAACATGACCTGGACCTCGCACTCTCCGACGTTGCAGGAGAGCTTGGGGAGGGGGCACATACCGACTTGAGAAGTGTTGGACTTGAACTCAGCCAAAAAGTAGAAGAATGGTGCGTCGTCAACGAGCTCGAAGTAACGGATGTTACCGTCACCCTTTCCGGCGAAGTACAACATGGAGGTGTCGTCATCGTAGAATGGCATCAACATACCGGAGGCGGTGTCAATGTCCTTCTTGGCGAGGGGTGCGGCCATGTTACGTGGGTCCCAGATGCAGAATTG
>comp5287_c0_seq1
AAATAAACAAATAACATAACAAATAAATAACATGCCTGTCAAAAGAAGAAACGGAGGAAGATCCAAGAAAAATAGAGGACACACCAGAGCCCTTACTTGTATTAACTGTGCCAGAAAAGTCCCTAAGGATAAGGCCGTTAAGAGATATCACGTTAAAGATATTGTTGATGCCTCTTCCAAAAGAGATATTCAAGATGCCTTAGCTTTTTCCACCATGAAAATCCCTAAACTTTATGCCAAACACGAATATTGTATTTCTTGCGCTATCCACGCCAGAATCGTTAGAGGAAGATCTGGAGATGACAGAAAGAAAAGAGTTTTACCCAAAAGACAAGCTCCCAAGAAACCCGTTGAAAAGACCACTGAAGCTAAATGATTAGTAGGAACTTCTTTTTTTTCAAAAACTTGAACTTATTAATATACTAATCACATA
>comp5306_c0_seq1
GTCCTCGGTGCACACGTCGAACTGGCTCTCCATACCCTGGATCTTCTTCTGCACGTTCCTCAACTGATCCTCGAACTTGTCCGCCTCGGCATCGTTGGCCGCCTTGATCTCCTCAAAGTGGGCGATTCTCGCCTCCGCGTCCGCCGTCTCGTTGGCCAGTTTCTCCATTTTCTTCTTGATGCTGTCCATCCTGGCGGAGTGTGGGGCCTGTCTGGAAGGAAGGTCTGGGGGATTCTCGCCTCCGCG
>comp5321_c0_seq1
AAAATTTTGAAAAAAAACACGTAAATAAAAATGTCAAAAAGCAAAAAACTTACTAAAACAAAAGAGGTTAAATTTTATGGTCCAACAGCTAAAGCAGGTGAAAGAGTTTTTGCTATGTGCCACATTTATGCATCATTTAATAACACATTTATCCATATTACAGATATGTCTGGAGCTGAGACAATTTATAAAGTATCCGGTGGTTGCAAAGTAAGAAGTGATAGAGATGAATCTTCTCCATACGCGGCGATGCAAGCAGCTAAAGATGTTGCTGAACGTATTAAAGAATTAGGTATCAACGCAATACATATAAGAATTAGAGCTACAGGTGGTAAAATGTCTAAAACTGCTGGACCTGGTGCTCAAGCTGCTTTACGTGCTCTTGCTAGATCTGGATTAAAAATTGGAAGAA
>comp5331_c0_seq1
AAGAAAGAATCAAGATTTTCCTGGTTAATATTAGTTTGCCCATACTAGAGGAAATCCAAAATGGTCACTAAATCCACCAACTTCATCCCCCTCATGTATATCAGGGGATGAGCATGTTTGGTTTTCTGCAGTAATTTATGGAAGAATGGGCTCGATGCTGCTAGGACGACCTTGTGGGCCTCTATCTGTTCTCCGTCCTCTGAGGCGAGGGTTACATCG
>comp5347_c0_seq1
GATAAAACTTCTTAAGAGAGGCAGCAGCTAGAAATGCTGATTTACGCGGAGTGAAATCGTGAGTGTGTATCCAGCCCTAGCGGCGTGACAGCAGCAGGAGGCCGGAGCCGCGGGCCGCTCGTACCGGCGGCCGCGAGGAGCGCCCTGCGACCTGACGTCAGTGACCGGCAGGCTGCGGAGTGGCGGAGGGTGGCGGAGGCAGCGGATTGGAGACGTCTCCATGTGAATAGTGAGGCGATGCGAGAGTGATTCGAGGCCGCACCGATGGTTTGTGATGGTGCGAGAGACGAGACACCTGTGGGTGGGCAACCTACCCGACAATGTTTCGAAGGAGAGGATCAAGGAGTATTTTAACAGGTACGGCCCGGTGCAGAGCGTCAAGCCACTGCCAGGCCAGGATGGCAAGGAGGGAGACGGTGCGGGGGCCGCCCACCTCTCCGCCGTCACAGTCGCCTTCATGGACATCAAGTCCGCCTGCAAGGCGCTGCAGACGACTCACAAGCTGGACGAGAGGCTGCTGAAAACAGACTTCTACGACCCGGCATCAGGCGCCTGTGGCAGCGGCTCCTGCCCCCCCACCCCTGAGGAGAAGGGCGGGGGGCCGGGAGGGGGCGGGGCCCTGCCCGG
>comp5351_c0_seq1
AAAAAATTTTGTAAAAGAGAAAAAAAAAAATGGATACTCATATTCAAGTAGAAAAAGCATACCAAAAACAAAGACAAATTTTCTTAGGAAACAAAAAAGTTCTATTAAAAAAAGACCCTAAAAAATTAGACTTAAAAGAAAGAAGAAAATTGAGATACTGGAAAAATGTAGGAATGGGTTTCAGAATTCCAAAAACTGCTATTGAAGGAACTTATATTGACAATAAATGTCCATTTACTAGTGATGTAGGTATTCGCGGACGTATCCTAACTGGAGTTGTTAAAAGTGCAAAAATGCAAAGAAGTTTAGTAATGAGAAGAGAATACTTGAAATGGGTTCCAAAATATAGACGTTACGAAAAAAGACATAAAAATATATCATGTCATTTATCTCCTTGTTTCAGAGTTAAAAAAGGTGATACTGTAATTGCTGGTGAATGTAGACCATTAACAAAGACTATTAGATTTAATGTATTAAAAGTTCTTCCTAAAAGTACTAAAAAGAAATTCACTGATTATTAAATAAAAAAAAATCTTTGACCAAA
>comp5356_c0_seq1
ATAACCTTCTTTAAGAGAGCTTTCTCGACTGATGAGTGTCTCCAGAGCTCCACGTGGCGGGAGATGAAGGCGGTGCACGAGGTCTGGACCGACTCCTCGGTGCTCCAGAGGTTCAGGGGCTGCCGGATCGCCCACTACACGGACAACAAGGCTGTAGCTGCAATCGTCTCCAAGGGCAGCCGGAACCCAAGGCTCCAGCCGCTGGTGGTGGAGACTGTCCTAGCCCTGCGGAGCGCCGGGATCGTGTTGGAGGCGGTCTGGAGGAGCCGAGAGGACGGCTTGATAAAGTTTGCCGATCTCGGCTCGAGAGATTTTCACATAGATGATATCAGCCTCAACTTCGAGTCCATGATCAAGCTGTTCGAGGAATTCGGCAGTTTTGATATCGACACCTTCGCTTCTGCTTCCAACACCAAGGCAAGAAGGTTCTTCAGCAAACTTGACGTCATGGGCTCTTCCGGGATGGATTTCTTCCACCAGAGGCTGGTGGCGGATGACACGCATTTCTGCTTTCCTCCAACGTCTCTGCTGACGGCTGCTCTGGGGCATTTCTCTAAGTACGGTGTGCCTGCCGTCATCATCGTGCCCGTTTGGGCGGGCGCGTCCTTCTTCAGCGTGTTCTGGCCGGACGGCCGGCACGCTGCGCCGTTCG
>comp5358_c0_seq1
CCGGGATGATACGATCGCTTTTTATTTTCATGTATCAACTTAAAAGAGCATAGCGGCGCCCTTGGTCTTCTTCTCACCACCAAGTTGGAAGGTCTTGCATCGCTTCAACACATGTTGGTCCTTGCGCTTGCAATCAGCACAGGTCAAACTGAGGACAATCTTCTTGGTGGTCTTGGCCTTCTTGTGAAAGATAGGCTTGGTCTGACCTCCGTATCCGCTTTGCTTGCGG
>comp5360_c0_seq1
GTTTAAATAATATTATAATCTACATTTAGTATATAATGGCTAGTGGGCACTTAGAGTTATTAGCATTTGTAACTAATAATTTACTTAATTGCTTATTAATATTAAAAAATAAATGTAATATCTAAAAACACATTATTGATCACTTTTTTCCTCTGGCTCTTTCGAATTTTCTTCCGTTGGATCTAACGTAAGGGGCGGCGTGGGATCCTTTAACACCAGGGGCAAGTCCGAAATGTCTGAATTCTTCTCTAACTCTGGGTCCTCTCAATAAGAGACAGTTTTCTCCAGTGGGGGCTCTGAGGGCTAATTAATCGAAAGTAAGGCATTATCCTCCGACGGCGATGATTCTTTTTCTGGCGGTTTCGGTGAATTTTAAAGCACAGATGGTTCTCTTGGGGAAATCGAGGAGTCTGACGTCATTAGTGACGGTGGTGGCGGCAACGATAATTTTGTTTTCGTGGTCTCCTTTAGAGTTCTTCAATATTCTGGACAAACCGAGGGGGAATCTGTTGACCTTGGAGAAATTAAGTCTTTTTAAAACGGTGGCGTTGAATTTGGAATCAGTTCTTCTAACCAAGAATTTATAAAGTTTAATGATCAATCTCAAATATAAATTGGAGGTTTTGGTGGTTCTTCCGTTGTTAACTTTAACTCTTCCGC
>comp5393_c0_seq1
TGCGATTAAATCTGAAATTTTTTCTTTTTTAAATAAAGTAGCATAAAGACCAGGCCAAAATGGAGCAACACTAATTTTTGCAGATTTTAATACAGCTTCTAAATTTCTTTCAGATATTGTTACATTACTATCGTGTAAAAGGATTGATGCCCATGTTACTGCTAATTGGTCTTGTTTTTTTTTTGGTAGGGATGAAAATGACATTCTCTTTTTTTTTATTTATTTATTCG
>comp5409_c0_seq1
ATAACCTTCTTTAAGAGATGTTGAAGGTTCTGGTACTGAGACTGAGGATAACGCCCAGTATGAAGTTGAGAAGGTGCTGAAACAGAGAAAGAAAGGGGGAATGTTGCACTACCTGGTGAAGTGGCTGAGTTACGGAAACGAGGACATCACCTGGGACATGAGTGGGAGCCTGAGGAAAACATAGACTGTGATGAGAAGATTGAAGAGTTTGAGAAG
>comp5419_c0_seq1
CAAGGAAAGGGAAGCCATATTAAAAAAAAATAAAAAATAAATAAATACAAAAAATGTCAGTAGAAGATTCAGTACCAGATTTAGAAGAAGTACCACAAAAAAAAGAAGAAAAAAAGGATGATGAAGGTTTACCAGATTTAGAAGATGTTAAACAACCTGAATCAACTCAAACTGAAGAAGAAGATAACTCAACAACTGGAGGAAAAAGACAAAGTAGACATGAAAAAAAAAGTAGAAAAGCTATGCAAAAATTAAATTTAAAAGTTGTTAAAGGTGTAACAAGAGTAACAATGAAACAAACAAAATTACTATTTGCTATTGATAAACCTGATGTGTATAAAAGTGGTAGAGATACTTATGTTATTTTTGGATTTGCAAAAATTACAGATGCTACAAGAACACGTGGATTAAATCCTGCTAATTTGGCTAACATGGATCAAGATAAATTAAAAGAACAAGCTAAAAAGATGGGAATGGATATTCCTGATTTAGATGAAGTTGAAGAAACTGAAGAAGTAAAAAAAGAAGAAACTACTACTACTACTACTGATAGCACTGAAGATTTTGCAAAAAAAGTTCAATTAGTTAAAGAGCAAGCAAATTGTACGGATGCACAAG
>comp5441_c0_seq1
TAAAAAAATAATTATAAATTAATAGACAAATGGGATCAAATAAAACTTTTGCTTGCAAAAAGAAATTAGGCCGAAAAATTAAGGCTAACAGACCTTTACCTAACTGGGTTAGAGCTAGAACCGATAATACAATCAGATATAATGCTAAGAGAAGATCTTGGAGAAGAACCAAATTAAAAATTTACTGATCGATATATTTAATATTTAATGTATTTAGATATATG
>comp5479_c0_seq1
AGAAATTATATTAAGGAACAAAAGGGGTTAAACTAAATCACATTTAAAATCCAATAGCTTTTAAGGTGGCAGTGTTCCCGTGCTTTGACTGCTGGTGCTGCATCATGCTGGAGACCTGGCCAAATGTCTTGCCACATTCAGCACACCTGTAGGGACTGTCCGGCACTGGACCCTTAGCACCTCCTGGCAATCCACCAAACTGCAGCTGTGCTGGCTGGGCCAGCAGGCCTTGGGCACCCTTTTTAGCACAAACAAAGCCAAAGACAGCCTGCCTTGCCTTGTCCTTCCCCTGGCAGTTGGTGCAGCTCCCAGACTCGACATGGGCCACGGCGCCAGAACTGGACTTGAACTTCTTCACTCGACAGAGGGGGCAGGCTACGTCTCGCTTCCTGGGCTCCAGACCGTGGTCGGTGTCCTTCATGTGACCCTTCATCTGATTCTTGGTTGCAAACACTTTGAAGCAGACGTTGCATGTGGTAGACACAAGGGTCGTATCAGTTGAGATAAGTTTTTTTTTGTCAAGGCTTGCTTTTAAGGTATTACTGTCAGGGTTCCCGTGCTTGATCTTCTGGTGCTGCTTCAGACTGGAGTCCTGCACAAATGTCTTGCCACATTCAGCACACCTGTAGGGACTGTCCGGCACTGGACCCTTAGCACCTCCTGGCAATCCACCAAACTGCAGCTGTGCTGGCTGGGCCAGCAGGCCTTGGGCACCCTTTTTAGCACAAACAAAGCCAAAGACAGCCTGCCTTGCCTTGTCCTTCCCCTGGCAGTTGGTGCAGCTCCCAGACTCGACATGGGCCACGGCGCCAGAACTGGACTTGAACTTCTTCACTCGACAGAGGGGGCAGGCTACGTCTC
>comp5513_c0_seq1
GCGGAGAGTGCACATCATGGCCAGGGTGGTGAGGAGCCTGCTGCGGCAGTGCAGGGAGGAGGAGGAGGTGGCGGACTACCTGGCCTGGCAGAAGGAGGTGGGGGAGGGCGAGAGGGCGGACCTCGTCAGCTGGATCCTTCAGGTTTGTGAAGAAGAAGGAGCTCAGACAGAAGTTTTCTGTTTGGCAGTCCACTGTATAGACAGGTTCCTCTCCCTGGTCCCAATACATCTGGGACAGTTACAACTCCTTGGTAGTGCCTGTCTACTAGTAGCATGGAAGGTGAGGGAAGACAGGGAAATCACAGTACAATCAGTCCTCAAGTATTCAAACTACAACGTCTCTGCGGACGAGCTTTTGGAGTGGGAGATGCTGGTGCTGGCCAAGCTCCAGTGGAACATCACCCCCCTGGTGGCCCAGGACCTCCTGGAACCGATCGCCCGGGGCCTGGCCAAG
>comp5544_c0_seq1
CAGGAGGAGGAGGAGCCCAGCGACCTGTGTGTGGCCAGTACCAGTTCCAGTGCAGCTCCGGTGAGTGCGTGGCAGTGTACGACACGTGCACGGGGATCCCCCAGTGCAGGGACGGCAGTGACGAGGCCCCGGAGCTCTGCCCCTCCACCCCACCTCCCACAAGGCACCCCCACTACCGCCCTGACATGGACCCCGGCCCGCCCCCTGACTCAGTGTTCCGCCACCGCCCCGCCCCCTTCCCGCCTTCACAGCAGGGCCAGGCCTGGGGGCCCGGGGCCTTCCCTGGGGGCATGGGCCGCTACCCTGAGGGAGGCCGGGGCCAGGCGGGGCCTCTAGACTACCCCTACCCCCAGGCCCAGGGCCCCCTGCCCCAGCAGCCTGACTTCGGCTACCAGGGCCCCCGCAACCCCCAGTACCAGGGCCAGTATCCCGCCCAGTACGGCCCCCAGTACCCCCAGTACCCGGGGCCCCAGTACGCCCCTCCCTACCCCCCAG
>comp5551_c0_seq1
TGCAGCTTATGCAACTGGTCTTTTAGTTGCAAGAAGATTATTAAAATCCAAAGGATTAGATACTAAATACCAAGGACAAGACTCTCAAGGAAAATTCTTTTTAGTAAAACCTGTTAAAGGAGAAAGTAGACCATTTAAAGCATATTTAGATGTAGGTCTAGCAAGAACTACTGCTGGTTCAAAAATCTTTGCTGCAATGAAAGGAGCTTGTGATGGTGGTATGTTTATCCCTCATGGTAAAGAATGTTCTAAATTTGCTGGTTATGTTGGTGGTAAATTTAATCCTGAAATTTTGAAAGATTATATCATCGGTGGTCATGTATGCGATTATATGGAAAAATTAGAAAAAGAGGATTCAGTAAAGTATGGTAAATTATTTAAAAGATTTATTGATGCTGGTATTAAAGGAGATGATTTAGAAAAAATTTATTTAGATGCACATAAAGCTATCCGTGCTAATCCTGATGCAGTTAAACCTAAAGAAAAACCTAAAAAACATTTTGTTGACAAAAAGAGACATGTTAAATTAAATAACAAACAAAGAAAAGAGAGATCTAAAGCTAAAAAAGCTAAATTGTTGAAAGAATTAGG
>comp5551_c1_seq1
AAAATTTTTAAAAACAGAGAAAATGGTATTCATCAAAGTATTAAAAACTAAGCCTTACTTCAAAAGATATCAAGTAAAATTCAGAAGACGTAGAGAGGGTAAAACTGATTACAAAGCTAGAAGAAGATTAGTAACTCAAGATAAAACAAAATATAATGCACCAAAATACAGATTTGTTGTAAGAATCACAAACAAAGACATTATTTGCCAAGTTATTTCATCAAAAATTGTAGGAGATATTGTAGAATGTTGTGCTTATTCTCATGAATTACCACGTTACGGTGTTAAATTAGGATTAACAAACTACGCTGCAGCTTATGCAACTGGT
>comp5571_c0_seq1
CTTTGCTTTACCGATCTTCTTCTTCGCCCTGTTCTTTCTGTCCTTACGAAGCTTACGGCTTTCCCTCTCAACCCTGACGGTGATACCCATCCTGCATTGACGGAATTGAGGCTCAAACTTCTTCAATGCCTCCAAGTTGTCATAGATAAGACCGAAGCCAGCAGTACGACCGCCACCGAATTGGGTGCGCATTCCGAAGCAGACGACCAATTGGGGGTTGTTAACCTTGTACATAGAGGCAATCTTGGTCTTCAACTCCTTCTTGGAGACTCCAGATTTCTCAGGGTGGATAACTTCCAGAATAAATTGCTTCCTCTGCAACAGAGGGTTCGACATGAACTTCTTGGTCCTGACGGTGACGGATTTCTCCATGGCTGTAGG
>comp5573_c0_seq1
TATGGGAGGATATTATATTTATTTTTTGAGTTTGCTTTTTAGACGACGGCGGCGGCAGAGCTGGCAATCTTAGGCCACAAATCAGCGCACTCCTTGGCAACGGGTCCGTTAACGGCATTTCCCTTCATCTCACCCTTAGGGTTGACGATAACACCGGCATTGTCTTCGAAATAAATAAAATTTCCATCAATGCGCCTCCATGATTTTCGCTGGCGAATGACAACACCGGGGATAACCTTCTTCCTCAGCTCAGGCTTTCCTGCCTTGACGGTGGCCAAAACCAAATCACCAACACCGGCGGAATTAAGGGCCGATTGAACAGATTGCCTTCCGCCGGTGTTGGTG
>comp5600_c0_seq1
GAAGAAAAAAAACTGCAGTAGCTGTTGCAACTTGTACAAAAGGAAAAGGATTAATTAAAGTTAACGGTGTTCCTTTAAAAATTGTAGAACCAGAAGTATTAAGATATAAACTTTATGAACCAATTTTAGTTGTAGGACAAGATAAATTTGATGAAGTAGATATTAGAGTAAAAACTAGAGGAGGAGGAAGAGTAGCTCAAGTTTATGCTATTCGTCAAGCAATTGCTAAAGCTATGGTTGCTTTCCACCAAAAATTTGTTGATGAAAGTTCAAAAGTTGAGATTAAACAAAAATATTTAAGTTACGATAGATCTTTATTGGTTGCTGATCCTAGAAGAAGAGAACCAAAGAAATTTGGAGGTCCAGGTGCTAGAGCACGTTTCACGAAAAGTTATCGTTAAA
>comp5613_c1_seq1
TAACCTTCTTTAAGAGAATGAGTGTTCCGAGATATGCTGAGGACTACTTTGCATTTCTCTTTTCTAACTGGAGAGAGGTTCAGATGACAATACCAGATCAGTCCCCCAGTGCTACTCAGGAGAAAGTGTGGGAAATGTGGCAGCACCTTGGTGAAACCTTGGACCCTCCCATTCAAGATCCTTCCTTTCCCAACGGCGCTCCTGTAGAAGAATCAAATGTCCTTGCATCCAATCCACCAAAAACCAACCCTCCTGAAACCAACCCAACAAAAGCCAACCCTTCAAAGACCAATCATACCAAATCCAAGTACCAGGAAACCAACCCTTCCAAGAGAAAGAAAGTTAAAGATCCCAATGCTCCAAAACAACCCACCTGTGCTTATTTTTTTTTTGCCAAAGAGCACAGGTCAGAAATAACTCGGCAGTCTCAAAACAGCAAGGAGGCAATGGGTGAGCTAGGAAAGATGTGGAAGGAGCTGGATATGACAGGACGTGCACCATACATGGCCAAGGCTGAGGAGTCAAAGACTCTGTACAAAAAAGAAATGGAAGAGTACAGGTTGAGGAACTTGGAGCAAGATCAGACTAGGG
>comp5638_c0_seq1
GGGGGGGGGAGGGTCAGAGAGGGCTCTGGGTCTGGTCTAGTCTGTAGCCAGTATTCTCCCGTAGTTGTTTGCCGCACTAAGTCGCATGTTGGTGGTAGTTCTGTAGTTAAGATTCTTTAGCTTGTCTTCTGAAGTTGGTAGTTCTTAGTTAGTCATCTGTAGTTGGTCGTATGAAGAGTCTTCTGTAATTGGCTGTTTGTATTTGGTCGTTTGTAGTTGGGTGTTTGTAGTTGGTTGTTTGTAATTGCTCATTATTGTCGTTTGTCTGAAGCTAGTCATCTGCAGATAATCGTCAGTTTGGGGTCATCCAGTTGGTCATCCCTCATGTGTTGATTCTCTTGTATATGGTCAGCGATGGATTTTACGTAGTTGTTCTGTAGTCTCTACTTTTTGTTCTATAGTCTCTACCTTTTGTTGTGAAGT
>comp5649_c0_seq1
AAAATTGCTTGTTAAAAAAACACAAAAAATTTTGAAAAAATCACAATGTTCACAGCACTAAGAAAATTAAAGAAACAAAAAGACGAAAAACCAACAGATTTAGAAAAAAAGGTAGCTCAAGCGCTATTTGATTTAGAATTAAATTCATCAGATGTAAAAACTTACCTTCAAAAATTACAATTTACTGCTGTACAAGAACTATCTGTAACAAAAACTAGAAAATGTCTTGTAGTATTTGTACCTGAGAGACAAGATGTTGATTTTAAAAGAATTAATGATAGAGTAGTAAGAGAACTTGAAAAAAAATTCAGCGGAATGCATGTTGTTGTTGTACCAAGAAGACGTGCTTATAAAGAAAATTCTAACCCAACTTCAAGAGTTCCAAGACGTAGAACTATGAAGGCTTACAATGAAGATACTTTAGATGATGTTGTATATCCTGTTGATATTGTAGGAAAAAGAACTAGAGTAAGATTGGAT
>comp5651_c0_seq1
GATGCGATCACGAACGCAGAGTCCGCATTGGTTACCGCCATAAGCGCGGCTGACATGCTTTTGCCTCTTGGAGATGCGAGAGTACTCCTTGGGTCTCAAATGAGCGATCCCAGCAAGGATACGTCCACACCCTCCGCACTTGACACCAGCTCCGTTCTTCTTGCGATAGTGGACGGTGAGTTTGCCTCCTGGGGTCTTGACGATCTTGGTCTTGTTGGACTTGGTGGCATAACAGTGCCTGCGGCGGTATGTAACACGTTGAACCATGATTGCGCTTGGAGGAA
>comp5653_c0_seq1
TGGGGGGGGTCCAAATTTTTTTTTCAAAATAATTTTTTTAAAAATTTTAAACTGCATATTTTTTAGTATATTCCCTTGCAGTTTTTGTATATCTGGACCTATTCTTTTTATAAACATGTGCAATCTCAGGTACCAAAGGATCATCAGGATTAGGGTCAGTTAATAAAGAACAAATAGACAATAAAACTTTTGAAATTGTCAAAGCAGGACTCCACTGGTCCTTTAAAATATCCAAACAAATATTTCCA
>comp5653_c1_seq1
ATCCAAACAAATATTTCCATTACTATTTATATTAGGATGATAAATACGTGTGGTAAATTGTACTTTAGGTGGTTTAAAAGGATAATCTGTTGGAAAATGTATAGTAAGGAAGAAAATACCTCCTTGATAAGGTGAATCTGGTGGTCCCATAATGGTTGCTTGCCATTTAAATAAATCATTTCCCGCTGGTCCAGCACTACAATTTGTTGGCGGATCTTTTCCTAAATCCTTCAATTCTTTTGTTATTCTTTTCAATGCCATTTTTATTTATTTTTTTG
>comp5662_c0_seq1
GCGGCATGCAGTTTATTTTATGACTTTGCACCATGAGTTACATGATCGCTGGTAGCAGACCGCATTTCGCACTGCGGGCAGCTTAGCGGTATTTCTCAGCCAGAGCCAGGGCCACAGCGGAGAAGAATTTATCATAGGACAGGTGGGCCTCAGGGGTGAACTCCTTTGGGAAAATGGTGGCGAGCTCCACAAGAATGCAGTGGGCCAGGATCTTGAAGTTGGCCGGGTCCACTCTCAGCGTGAAGGCGTGCTGCTCGCTGAGCTCCAGCAGGCCCGCTTTCAGGTCGTCAATTTTGGACACAGCCAGTGTTAGTCCACCCATCACTTTCTTTCCGTGGGCCTTGACGGGCTCAGAGCCGGGGCTCAGGTCTGGCCAGTGGGCGAAGTAGGTCTTGGTTTGCGGGTAGACGACAATCATCCTGCCCAGAGCTTCAGCGCCAACAACATCCGCTGACTTGGCGATTTTGCCCCACAGGGCCTTGACGGTAGCCTT
>comp5680_c0_seq1
GCCAGGGACAGGGATAAAACAACAGGTTGTGGGGTCCTTATCAATCCAATAACAGACTGGGCTCAGACAGATGCTTGGAGGGCAGAGCAGAGCTTTGGTCCCTATTTACAAAACTTTGCCAGATATGGTGCAGCTGATCTCTCAACCTATGCAAGATCGCTGGCCAGCAGCTCAGCCTCTCTCCTATTGGTGGATGACAGTGAGAGCCAGCCGGGCCAGCTGACACAGTCATTCCTACTTTCCAGGCTTCTGGTGAACCAAAACTATCTCTTCAGGCAGATGATCTATCCCGAGCTGGATACTTTGTATCCCTCCAACACCGAACATATGAGGCGGATGGTGGAGGAGTTCCTGATGGCAGCATTTGGTCAGTGACCTTCCTTCAGTCCTCCACAGCTCCTTGTGCCCCTCCAGAAGCTGCAGAAAACAAATTCCTTCCTCAACCCCATAAAGGAAAACTTGGAAAAAGAATGAAAAGCTAGAGACAGAAATGCGAAATATTTATGTAGATTTGTACCTTATACAATGTGGAAA
>comp5692_c0_seq1
AAATAACAAAAAAAATAAAATAAATCAATAAATATGAGTGATGATGATAATTTCGCCGTCGGTGATGCCGGTGGTTCTTAAACCTATCCCTTGACCGCTGGTCAAGTCAAAAAAGGAGGATTCTGTATTCTTAAAGGATTCCCTTGTAAAGTTACCGATTATTCCACCTCCAAAGCTGGAAAACATGGTCACGCCAAGGCTACCATCACCGGATAAGATATTTTCACCGGAAAAAAACACGAAGATTTCTGCCCCACTTCTCACAACATCTCTATCCCTTTCGTTGTCAAAATTGAATATCAAGTTTTAGATGTTTAAGATGATGGATTCTTATCTTTGTTGACCGCTGAAGGAGAAACTAAAGAAGACTTAAAATTACCCGGTGACCAAGCTATGGCCAAAGAAATTGAAGAAAATTTTGCCGCTGATGAAGAATTATACGTTGTTGTTTAATCCGCCATGGGACAAGATATGATTATTTCTACCAGATGTAAGAAGTGATTTTGATTGATTTTTTGT
>comp5724_c0_seq1
GATGAACATCCAGAGGCTGAACGTCAGGATCGACCAGGTCGAGGAGGACTTGCTCGGCGAGAAGTACAAGATCAAGAAGGTCAGCGATGATCTCAATCAGACGTTTGAAGATATGATCAACATGGGGTGCTAGTTAGCTAGTTGGTCACCTTCTCCTTCATCTAATTTAACCTGATTTATGACAGTATCTAATGATCAGTTGATATATGTAATGAACATGAGTATAAAAGAAATAAAGAGTACAT
>comp5732_c0_seq1
AAACAAGGGCAAGGTCTCATCAGAATCAATGGAGTCCCCATTGATCTCGTCCAACCCGAGACTCTTCGCTTCAAGGTCTTTGAGCCAATGCTCCTCGTAGGCAGCGACAAGTTCGACAAAGTGGACATTCGCGTTCGAGTGAAGGGAGGTGGGCACACATCTCAAATCTATGCCATCCGTCAAGCTATTGCCAAGTCATTGATCGCTTACTACCAAAAATTCGTCGATGAAGCATCCAAGAAGGAGATTAAAGACACCTTCCTTGACTATGATCGTACATTGTTAGTTGCGGACCCTCGCCGCTGCGAACCTAAGAAGTTTGGAGGTCGTGGTGCACGTGCTCGCTTCCAGAAATCATACCGA
>comp5769_c0_seq1
TTCTTCAAGAAACCGTCATCGGTGGCAAGGCAGTTCAATGCAGCGTCCCCCTTTCCCATCCTGCGGATCTTTCCGGAGAGAGTGTAGGCGGTGTTCTCTCCAGTGTAGATACCGTTCTCATCGACATGTCCAACATTGATCTGAACACTGGCGTGGTCCTTGGGGGTGATCAGACAGTTGGTGGCGGAACACTTCCTGGGGATGTACAAGTCAACTTTAAGTCCTTCAGAGTTCTCCATTGCGACAGA
>comp5798_c0_seq1
GGACCATGGCGGTCTGAGACTTGGAGGGCTTGCGGCCAGCGCTCTTGGCCCTCTTCGTGGTGAACACGATCTTGCCATCGCTGTTCTGCGACACACCAACAGCCTTGGCGTTGGCCAGACCGGAGAACTTGAAAGAGTTCAAGTTCATCACGTTGTTGGGCTCAGAAGAGAACTGAACACCACCGTTGGTCTTGCGCTTCACCAGAAAGCTGGTGTTGTTGCGCAAGAGCATCCACTGAAGATCGGAAGACA
>comp5812_c0_seq1
AAAAAAAACAAAAACAAAATGAGTGATAAAAAAGACATGGAAGAATACAAATTGGCCGTAGTTGGTGGAGGTGGAGTAGGAAAATCTGCTTTGACAGTACAATTCATCCAAAACATCTTCGTTGAAGAATACGATCCAACTATCGAAGATTCCTATAGAAAGCATGCTAAAATTGATGACAAAACTTGCTTTTTGGAAATTCTAGATACAGCAGGACAAGAAGAATATAAAGCTTTGAGAGATTCCTACATGAGAACTGGTGATGGATTTGTAATGGTTTACTCTGTAATTGATAAAAAAACATTTGAAGAAATTAATGAATTT
>comp5816_c0_seq1
TCACTTCTACAAGAGAGGTGTGGCCGTATAACCGGTATGGGCCCCGGAGGTGACTAGCTGTCTCCAGAGGCGGGGGAGATGAGTAACGACACCTTCCATGACTTCTGCCAGGCGTGGACCTCCAGGTTCCCCCAGTCCGAGCTGCCCGCGGCCTGGGAGGAGGATGTCCGGGCAAACCTCTCCAAGCACAGGGCCAAGGTTGGAACACTACGGGAGGAGCTGGACAAGGAGGAGATGTATGTTGAGTACCTGGAGCGGCTTCTGACAGACATAGAACTGAGGAGGCAGGAGAGAAGGGCCAGCAAGGGGGAGAGGGAGGAGG
>comp5876_c0_seq1
GTTTATCAAAAATGGAACCTTTTTTAACTTGTCCTTCAAGTAATCTAGTAATTCTAATCCAAGCAGGTCTTTTGTTTAATCCAAGATATTTTTGAGCTTCAAACATTGCATTTTTTTTTTCTGCTTTTGATGCTTTACTTCCTACCCAAATATATAATGAATCACCTAAATCTGCAATGAATACTTCTTTTGAGTTTAATAGTTTTTTTGAAAATGTTTTTCCTTCAGCTACTTTTTTGAAAA
>comp5959_c0_seq1
AGCAAAGAGAGCAAACAGGACTCGCTTCACTGACTACCAGATCAAAGTCCTCCAGGAGTTCTTTGAGAATAACGCCTATCCCAAGGATGACGATCTGGAGTATCTGTCCAAGCTACTCTCCCTCAGCCCCCGGGTGATTGTGGTGTGGTTCCAGAACGCCCGACAGAAGGCCAGGAAGATCTATGAGAATCAGCCAAGCCTGG
>comp5984_c0_seq1
GGGGTAGCGAGCGCTATATATTGGTAAGGTAAAATCAGGCAGGCAGACTCAGTCCGGCTTTAGGCTCTTGATACTGAAAGACATGGCCACACCTCCTCTCGGCATTGGCACACCAGGCCCTAACCCTCTCCTCCCCCCAGCCCTCCCTCCTAACATGCTCAAACCACTCCAGCTGGAACCAGAGAGGCGCAAAGGGAACCTTGTATCCATAGTTTACCAGCACCTCCTCCCCCAGGTGTATGGTCCTCTTGGCCCTTAGAGCCATGATGTGGCCAAACCTTGGGTGTTGGCAAGAAACAAATCGGGCATTTGGTGTGAAGGAATGGCAGGCCTTGTGACCCAGGCTGGCACTGTACTCCTGGGTGCTGGTCCAGTATTCTGGCACATCCAGGTCTAGGTTCTCCCTCAACCTGATCATGTAGTCGGATGTTTCTCCATGCCTCTCCCTGGTGGTGTGAATCCTCACACCGTTGAAGTAGGAGAAGACCCTGCCCTGGGGTATGGTGGTGAGGGAGTAGAGGCCCTCCCCAGCCCCGGACACCTGGGAGTCCTGCACACACACCTGGCCTTGCTCATAGGGGTCCCTGATGAGTGGTGTGAGGGAGATGCAGGTGGAGGTGGAGGGCTGGTAGGTGATCACCTGGCTACCTTGCACCTGCACCACCTCTGGCCAAGGCACCCCCATATGCCTGGCCAAGCCCCCCAGCCTTCCCTGCCTGCCCTCCTGCAGCCTGCCCTGCTGGCACCTGCCCACCAGCACTGTGCTGAAGTCAGGGTAGATGAGCA
>comp6011_c0_seq1
GAGAGAGCTTGTGTCTCTTCAGTTCACCTGACTGAGAGAATGACTTATTGCACTGGGTGCAGGTAAAAGGTTTCTCTCATGTATGCGACCTCTTATGCATCTTGAGCTCACCTGAGTTAGTGAAAACTGTGTTGCACTGGGTTGCACTGTGTGTGACATCATATGTTTGTTCAGGTGCCTCGAGGTAGTGAAAGCTTTGCAGCACACAAGGAGCAGGCTAACATTGTCTGCGCTGTGTTTGGCAAGTAGTGTCTCGTCAGTTCTCCAGATGTGGTGATACTTGTGTCTTCAATTGTGGGCAGA
>comp6070_c0_seq1
GTGGCTATGGCGGCGCTGCTCTGTCACACCAAACATCACCAGGGCAGAGGGTGTTACCTGTGGATGTCTAGGAGTGGGAGGCCAGTGGCCCCACCTCCTCTGGCTCAGGATGACCAGCGTCCTCACCTCCACTATGTTCACGCCCTCCTGGCTCCTGGAGACAGCCTGGGGCTGGTGATCAGGGGAGGAGCAGAGTATGGGGTG
>comp6113_c0_seq1
AAAGTGTATATTTGGCAGGAGGCAAGATATCATGGAAGGGTTTTCACTGAAGTGGGAAGATTTTCTGAAAAATGTTACTTGTTATGTCGGAGGTTTGAAGGATACCAAAGATTTCACCGATGTGACTTTGGCATGTGATGATGATGGAATTTTTCAAGGTTCATAAGTTTATGCTATCAGCATTTAGCCCGTTCTTTGAAAATATTCTGAAAAAAAATAA
>comp6184_c0_seq1
TTGCTGAAGACGTAGGTGAGATGGCACTTTCCGCAATATTGACGATCAAAATGCTTGGCCATGAAAACACCGGCACCACACTCTTCAGATGGACACTCGCGTCTCAACCTTTGGAACTTGCCACTGTCATCAACCTTGTAGTACTTCAAGACTGCGAGCTTCACCTTCTTGTGCTTGTGCTTTTGCTTCTTGGGTTTTGTGTGCTGCTTCTTCTTGCGCTTCTTACCCCCACCAAGAAGACGAAGGACTAAGTGAAGGGTTGATTCTTTCTGGATGTTGTAATCCGAAAGTGTGCGACCATCTTCGAGCTGCTTGCCAGCGAAGATG
>comp6184_c1_seq1
GAAGACTTGCACAAACATGCAGATCTTCGTGAAGACGCTCACGGGGAAGACAATCACCCTTGAGGTGGAGTCTTCCGATACCATCCAAGCTGTAAAGCAAAAGATCCAAGACAAAGAAGGTATCCCCCCTGACCAACAGCGCCTCATCTTCGCTGGAAAGCAACTCGAAGACGGTCGAACCCTCTCCGATTACAATATCCAGAAGGAGTCCACTCTTCACCTTGTCCTTCGTCTTCTTGGAGGAGGCAAGAAGCGAAAGAAGAAGCAGCACACCAAGCCAAAGAAGCAAAAGCATAAGCACAAGAAGGTCAAGCTCGCCGTCTTGAAGTACTACAAGGTTGACGACAGTGGAAAGTTCCAGAGATTGAGGCGCGAGTGCCCATCTGAAGAGTGTGGAGCCGGTGTTTTCATGGCTAAGCATTTTGACCGCCAATACTGCGGCAAGTGTCATCTCACCTATGTGTTCAGCAAGAAAGAGGGTGACGCAGAGTAAAAAAAATAATTTGTCAAGAAC
>comp6222_c0_seq1
GTTTAGGGACATGGCTACTGTAGCAAAAACTGATTATGAGGAGCTGGTTTCTAGTTTGAACAGCATGGAGAGGGAATGTCGTTCCTCCCTGGGATACCTCTCCCTCTCTGCCCCCTACTGTGCAGCCACAAGAACCCTAGTCTCAGACTTCCTGCAGGAGGCTGTCAGGGACCTCCTCTCCATCAGGGCAGCCATTGGACTGGTGGACAGACAGTTCACAGACTTCCTGCTCTGGCTGGGACTGCCTAGTCATGCTCA
>comp6291_c0_seq1
TTGGTCGCTGAAAGCTATTTCTTCTAATCCCGCACATCAAAACTAACTGCTCTGCTAAACACCAGACTTGGTTTGGCAAGCACTAGGGACTAGGTTGAGTACTTGAGGAAGTTCTCCAGACTGGGTCCCTTCCTGCCCAAGGGGTCCTGGGGCATCATGAGGTAGTCCCCCACGAAGGTCGGCATGAGGAGGCGGGACCTCACCACCTGGCGCCAGGCTCGCTTCTCCAGGA
>comp6336_c0_seq1
ATAAAATAAACAAATAAAATATAATACAAATGGTCGCCCATCTTAAAAAACATAGAAAATTGCGAGGACACGTCTCAGCCGGACACGGAAGAGTCGGAAAACACAGAAAGCATTCTGGAGGACGTGGAAACGCCGGAGGGTTGACCCATCACAGAAATTTGTTCGATAGATATCATCCCGGATATTTCGGAAAGAAAGGTATTAGAAACTTCCACGAAAAGAAGAACCCTAAATTCGCCCCTGTTGTTAATATTGATAGATTATGGTCTTTAGTTTCCGAAGCCACCAGAACTAAATATGCCAACAATAAAGAAGGACTTGTCCCCGTTATTGATGTCACCAAAGCTGGATATTTCAGAGTTTTAGGTAAAGGAAGACTTCCCATGACCCCCGTCGTTGTTAAAGCTAAATATTTCTCCGCCACCGCTGAACGTAGAATTAAGGCCATCGGAGGAGCCTGTGTTTTAGTTGCCTGATTATTTAAAAATGATTTAAACAATTAAAAATTTAGACCTCATTTTATTATTATACGA
>comp6433_c0_seq1
TGCATCTACAAGCAATTTTTTCATTTCTTCTGATACCAAATTGACGTACAGTCAAACGAGCTTTGGAGAAAACAGGTTGTTGTCCAGTGAGAGCTTCAAGAACTTTAGCTGCTCTGGTAAGTCTATCACCACTTTCCCCAACAGAGATATTAAGACAAAGTTTTTCTACACGAACTTGACGCATTGGATTAACTTTCTTTTCAGCAACTTCAGCCATG
>comp6479_c0_seq1
AAGATCTTTCTTGTGTTGAATTAGCTCTTTCTGTTGATGGTGGTAGAAAGAAAAAAAAAGAAGAAGACTTATACTAAACCAAAAAAAATCAAGAAGAAACCAAAAAAAGTTAAATTAGCTGTCCTTAAATATTACAAAGTTGATCCTAGAACTCATAAAATAGAAAGACTCAAGAGAGAATGTACTCAACCTGAATGTGGTGCTGGTGTATTTATGGCTAATCATTATGATAGACAATATTGTGGTAAATGT
>comp6483_c0_seq1
GGGATGTTGAGGAAGGTGATGTTGAAGCTCTCTCCCCAGATGTTGGAGATGATGAGGTTGTCGTTGTCCATGGTTACCTCCTTCACCCTTTGGTCAGTGAACACCTCATGAAGAACTTTGCCGGAAGAAGGGACTGGAGACTGGTCATGGAGAACGGGCTTCCAGCAGTCCCAGGTCAAAACGTCTTTCTTTGTGTCAGCGCCTAGGACAATCCAGCCG
>comp6491_c0_seq1
GGAGTGGCTGTGGCCGCCCACCACCAGGTCCACCTCCTCCACCTCCGCGGCCATCCGCAGGTCCACCTCTCGATAGCCGGCGTGGCCCAGGGCTATCAGGACATCCACCGGAGGGTCCTGAGCCTTCAGCCGCTGAGCCTCTTTCCTGACGCTCTCCACCTCGTCTTCAAAGGTGAGCGTGGCGAGGTCGGCCGAGGTGATGGTGGGGGGCGTCAGGAAAGAGGCTC
>comp6495_c0_seq1
CTAGGAGATGGCTCATCCAGGGACCACCTTCCTGATAGAGGCAATCCGGGCTAACGACATAATTGCTGTGAGACAAGTGATATGGCTGAACCCCAGCTTGGTGGATAAACAAGACAAAGAGGGAATCCCCCCACTGTCCCTTGCAGCCTACTTTGGCCTTACCCACATAGTGCGGGAGTTGCTAGCCCAGGGGGCCCAGGTCAATGTCCGTGGAGGACGGGACGCCACCCCCCTACAGGCAGCGGCTCAGAGGGGGCATAGCGCATCTGTGG
>comp6499_c0_seq1
CCCCAGTGACAAGGGTTGACCAGAGCTCAGGGCCCGTCCGCAGGAACCCGGCTAGGCTGAAGACGGCGAGACAGGCGCTCCAGGCCGCCAGGCTGCCACGTATGTTATAGGCAGGTCTGTTCTCCATCCACTTTGTCCCCCAGAAGACGAGCCCTAGATAGAAGACCCCGGCGGCGCCGCAGAGGCTTGGCCCGTGTAGCGTGGCCCACCGCCTGGCCTCCCAGGCGTCAAACTCCGCCTCGAACCCGTAGACGTGGTCGAAGCCGGGGTGGAGGGAGGCGGGGGTGCTGATGTTACTCATGATAGAGGCTGGACAGTGGACAGTGAACAGTGG
>comp6511_c0_seq1
CGAGAGTTTACTCCGCATCCACCTGGCGCAGCCTGGCGTTGCCGTTCACAACCTTGATGTTGAGCTGGGCGGCACGCTCGACGATCTCCTTGCGCTTCTTCTGGGAAACGTTGTGGGCGATCTCAGCAGCGTACACCCTGTTGTGCATGAGAAGGACCTCAAGCTCCTCCACGTTGAACACCCTGAACTTCTTGAAGCCAGAGGGAAGCAGGTCGCGGGTAAGCTTGTTGTTG
>comp6604_c0_seq1
TTTTTACACTTAAAAAAAAAAAATCCAAATGGTTAAAAAAGACGTTTCCACACTCCCCCCTCCCCCCAAGAGACCCCTCGCCACCTTCTTCTTATTCAAATAAGACGTTTACGAACAAGTTAAAAAGGAAAACCCCGATGCCAAGATCACCGTATTGACCCAAATAATCTCTCAAAAATGGAAATTGGTTTCTGAAGAAAACAAAGCCCAATATCAAAAATTATTTGAAGAAGGAAAAAAGAAATATGAGAAGGCCAAGAAAGAGTATGAAAGCAAACACGGCG
>comp6662_c0_seq1
ATCTTACTTGCCAAGGATAATACCATCAAATTGAGCCTCAAACCATTTGTTGGCATCTTGACGGGTAACACGTTGCCTGGGTCCAAGGCGAGATGATTTCCTCTTCCTGGCGGCAACACGGTTTCCTGGGCGCTCCAACACGACAAAGAAGTCCATTCCAAAGATACCAATATGAGGGTCATACTTGAGACCGAGATCGATGTGTTCTTCAATTCCGAACCCGAAGTTGCCGGTTTGGCTGAAGTTCTTGCTTCTCAATTCGTATTCTTTGACCTTCAATCCCTTTTCGAGGATCTCAAGGGCTTTTGCGCCACGAACGGTGCAGTGAACGGCGATTTTTTCGT
>comp6662_c1_seq1
AATGGCCGCCGCTGCTGCAACGGAACACCCCATGCGTGCAACGCGCATTTCCAAACTTTGTTTGAACATCTCAGTTGGTGAGAGTGGTGATCGTCTTACTTCTGCCTACAAGGTGTTGGAGCAATTGACCGGTCAGAAGCCCGTCGAATCCAAATCCCGATTGACCATCCGTGGTTTTGGAATCAGAAGGAACGAAAAAATCGCCG
>comp6675_c0_seq1
CTACACCATCAGCTGGGACTATATCCAGGCAGTCTTCTTCTCCACCACCATCCTCACCACTATAGGTTACGGTAACATAGCGCCGGGCACGTTCGCAGGTCGTCTGTTTTGCATCCTCTTTGCTATTGTGGGCATCCCCTTCACCCTCTCTGTGATAGCAGACGTCGGCCAGATCTTCGCCACCATAGTCAGTGTTCTCCTAAAGAAGTACAGGTAGCAAAGAGCTGGG
>comp6698_c0_seq1
CGCCCTGTTGCACTGTTTACAGGGAAAAGGCTTGTCTCCTGTATGGGACATTTTATGAATCTTTAAGGAACTTGGCTGTGTGAAAGCCTTGTTGCAGTGGTTGCAGGGAAAAGACTTCACCCCTGTATGGGAGATCTCATGCCTCTTGAGGTCACCTGACTGTGAGAAAGACTTTTTGCACAGGATACAAGGAAAAGGTTTCTCTCCTGTATGGGTCAACTTATGTTG
>comp6703_c0_seq1
GACCAAGGATATACCAATTGCAGTTATTCTCAAATATTTTTAATCCTGGACTATTAGAGCAGGAGCCTGGGCGGGATTTGATTGTTCTCCTCTGCGCATATTTCTATGTTTGGTAAGACCGCTGGAATTGGAGAGGGCTTTGCCACACATTAAACATACAAAAGGCTTTTCTCCGGTGTGTGTTCTATGGTGAGATGTCAGGTTTACAGAATGGGAAAAACATTTTTCACA
>comp6766_c0_seq1
CTGCAAGCCCAGGATCAAGGTGGGTACGGAGTGGGTGACCAAGGGTCAGAACATTGTACAGTCAATGAACGCCGTGGGGGGCATCTCCAGGGGTATCTATGACCGCCTCTTCAAATGGCTCATCGAGAAGTGTAATGAAACCCTCATTGACCCATCCATGAAGAAGGTCAACTTCGTGGCTGTTTTGGACATCGCTGGATTTGAAATGTTTGAGTACAACGGCTTTGAGCAG
>comp6817_c0_seq1
ATTTATCATTGATTATCATAAAAAAGAGATCATTCATAAACCCAAGTTAAGGCGGTAGGGGCCCATTTGGATAATTCAGATTCGTTGAACCAAAGTCCGATTTCGTGTTTGGCGGCATCAACGGAGTCAGATCCGTGCATGATGTTTCTACCGATATCGATACAGTAATCTCCTCTGATAGATCCGGCGTTGGAAACAAGGGGGTTGGTTTCTCCGAGCATTCTTCTTCCTTGTTTAACAACATCTTTTCCTTCCCAGACCATGGGGACGACGGGTCCAGAGGCCATATATTTAACCAAACCGGGGAAGAATCCCTTGGCGGACAAATCGGCATAATGTTTTTTAAGGAGGGCCTCATCAGCTTGCATGAATTTCATGGCAACGAGTTTGTAACCTCTTTTTTCGAATCTGGCGATGATTTCTCCAACGAGTCCTCTTTGGACACCATCGGGTTTGATCATTAAGAAAGTTTGTTCGGTGGACATTTTTTTTGAAATTTTTTTTTTTTCGCCGAAAAA
>comp6842_c0_seq1
ATCTTTGTAGCTTTACTCATTAATCCTTTTTCACTATCTATAGTTTTTTTAACAACACATTGACTTGGTATTGGAACATCTAAACATAAGTATTTTTTAACAGTATCATATCTTGCTTTTCTATCATCAGGTAAAATAATCAAAACAAATTGATAAGATTTGTTTACATTCTTTTGCAAAGTTTGTTGATAAGCTCTAGCATCATCACCTCTTG
>comp6862_c0_seq1
CTGGAGACGGAGAGAAGGTCGTGTCAGGTGTTGAGGACAGGACTGGAGCAGCTCCAGAGGACGACTGGAGAAAACAGCAAGCAGATGGTGAGGGAGTCCAAGCAGAGGCTGGAGGCCCAGAGGCAGGAGTACGAGGGAGCCATCTCCCGCCATCAGGCCTTCATCGACCAGCTGATCGAGGACAAGAAGGGCATCAGCCAGAAGTGCGAGAG
>comp6880_c0_seq1
TGCTGATGGACTACTCCATCTACAGGATCTCCTACTGCTCAGCTGACGCGACCTTTGACCACGTGTTTGCCTTCATTGCCACCAACAGGAATGAGACAATGGAATGTCATGCCTTCCTCTGCCCAAAGAGGAAGATGGCCCAGGCTGCAACACTCACTATTGCACAGGCCTTCAACCTTGCCTTTGATTGCTGGCAGCAGGAGAAGGACAAGAGGAGGAAAGAGAGGCAGGAGAGGCAAGCAGGGGGAGGCTGTAGATGTGGCTGTGACAGGAAGGATGGAGGG
>comp6947_c0_seq1
TGAGGCTGGGGGCAGGGAGGCCAGTGGCGGTGCAGGGCAGGAGGGCGGAGGAGTGCCAGGGCAGGGAGAGCAGGGAGGGGAAGCTCACTATACCGGCACTGGCCTGTAGCTGTAGCTTGGTAGTGAGTATGGGCGACGCTGGCCCCGGCCCCGCCTCAGTCTCGGCCCTCACCCAGACGTCATACAGCCTGTCCGTGGGGAGGTCAGTGATGGCTGCCACAGTGAGGCTGGAGGAGACCTGTTTCTCCCGGGTCACAGAGTCCCTGTTCCTCCTCTGCTGGCGCCATAAAACCGTGTACAGCACGAG
>comp7001_c0_seq1
GTTGCCTGTGTTGACGTACTCGTCCCTGGTGTTGGAGAATTAGTTGGAGGAGCCCAAAGAGAAGAAAGACTTGACGTCTTAGAAGGTAAAATGGCTGACTTAGGACTTGACAAGGAAGACTACTGGTGGTACTTGCAATTAAGAGAATACGGAACCATCCCCCATTGTGGATTCGGTCTTGGATTCGAAAGACTTGTTATGCTTGTCACTGGAACCCAAAACGTTAAAGATGTTATTCCTTTCCCTAG
>comp7110_c0_seq1
GATTTATGGAGAGCTATGGGTAATTCTGAGTCCGTGTTTGAGATGCCTGTTGGGTGCCTTTGATCCAGGTTTGATCCATGTTTCTGGATGACCCCATATATCTGGTTATCATGAAGGCAGCCAGGTTGGCTGTGTAGATGGCCAGGAAGACGACAGCAAACAGGGCCCAGACTGAGGCCATGAACCTGGCAGTGAAGGCCCTTGGGCAGTCCATCTGTACTGGGGCCTGAAACAGGAGAGCCCAAACCAGCCAGTAGGTGCGGAACAGGGAGAACTTATGGTCAGGTGCTGGAGTTGTCTTCATATTGTACCCAGCAGGACTAAGCCACTCAAACAGAAATATGACCAGAGCTGATATCTGTACAGCAGCCACTCCTGTGATGATCCAGGAGGCTGCACTGAAGGGTTCGAGGAATGCCGTGGGTGAGATAATCCCCGTCCTCTTGGCCACGAGAATGGCCGTCCCTGACTCGAGGAAAGGC
>comp7248_c0_seq1
TTGAACTGCTTCTTTTTTAGCCTTTCTTAATTTTTTGTTTAAAGCATAATATTTTCTGGTAAGTCCTCTTTTAATAAGTCTTCTTCTTGCACGTGCAGTTACAAGATTACCAAATTCTTCAGTTGAGATTTCCATTAAGGAATCAAGATCAATTCCTCTGTAGTAAAATTTTTTGAATGTTCTTCTTTTGTGATCACTCATGATAG
>comp7248_c1_seq1
AAGAAGCAGTTCATGGAGAAAAACCAGAAGTTGTAAAAACTCATTTAAGAGATGCAATTGTAGTTCCTGAAATGGTTGGAAGTGTCGTTGGTGTATACAATGGATTTACATTTAACTCTGTAGAAATTAAACCTGAAATGATTGGACATTATCTTGGTGAATTCTCAATATCCTACAAACCTGTTAGACATGGTAGACCAGGTATTGGAGCAACTAACTCTTCTCGTTT
>comp7368_c0_seq1
TTCTCAGAATCAATGTAGTCATTATTATTATTACTAGTTGGCTATATAATTATTAATTACTTTTATTCTTATTCAAATATACAAATCATTGGTTAAGGATGATACTATTGATGGGGATGAAGACAAGTTTAACTACATACCCAACAACTCCCATTAAAGCAAATCCGATGGCACAACTGGCAGCAATTTTAATGAATTCTTTTTTATCAGGTTTAGTACATCTGTTGATGAACATATAAGAATCTTGGGCGAATTATTTAGTACTGTCAATGACGTTGTTGACTTCGGTTTTAACTGTTTCGGAG
>comp7428_c0_seq1
ATATGGTATTTATTAGCTCTGATATCAACAATAAATACAAGGGTATTTTGTCCTTCAATTTTTTTCATTGCACTTTCAGAAGTAAGTGGATGTTTAAGAACTTGATATTGATCCATCTTATTATCTCTTGATACAGCTTTTCTTGGGTATTTTGGATTTCTGTTAAGTTTAAGAGTTTTTGGACGATAAAAGTGTACAGAAATCCAAAATA
>comp7504_c0_seq1
AAGAAGTAAAACCACACCAGTGCCCTAAGTGCAACATGAAGTTTGGAGTCAAGGATAAGCTCAACCGACACCTATCCTACATGCATGGTGGGGTAAAGCCCTTTACATGCTCAGAGCCAGACTGCGACGCAAAGTTTGTGGAGAATACATCCTTGTCGGACCACCTGAGGTCAAAGCATAGCCACCCAAAGTTGAGCTGTGTCATCGAGGGCTGTGGTGACAAGTTCACATGGAGG
>comp7511_c0_seq1
AAAAAACATATTATGTTTTAATTTATTTAAAAGACTTTAAAAATTTTAAATAAGATTAAATCATTAGATTAAAGCGGCGGCAGTGGCAGAGTCGTATTTCCATTTGTTAGGTAATTTATCTTCTCTACGGTAATATCTGGCAAGTCTGTGGATTCTGGATTCAACTAAAATAAGTCTGAATTTGGAGTCTTTATCCTTTCTGTTGATTTCTAAATGTCTTCTGATGGCCAAAGCTCTCTTGATCAAACAATATAAATCTTCAGGGATGGAGGGGGCGGCACCAGATTTTCTTAAGATTCTTAATAACTTAGATCCGACTAAGTATTTAACTTGGGGGATTCCGTGTTGATCTCTGAGGATGACTCCGATTTAAGAGGGCATAAGACCTTTTTTGGATAATTTAACACACAATTCAGTGGTGGCGGTGGGTGAGAGAGTAGACCATTTAGTGGCGGTTCTCTTGAAGGGTAAGGCACTTCCGGAGATACCTTTTCCTTTTCCTTTCATTTAAAGTCTTCCCA
>comp7608_c0_seq1
ACGCCTTCAAGACGAGGAAGATTCCGGAGAACTTCAACGAGGCAAAGTACATAGGCTTCACGATGTACTCCACCTGTATAGTGTGGCTGGCCTTCATACCTATATTCTTCGGTACTCACCACGACTATCAGGTGTGGCTGTCAAGTCTGTGTATGTGTGTGGTGGTGAGTGCCACAGTGGTGCTGTGTCTAATGTTTGGCCCAAAAATGTACCGGG
>comp7614_c0_seq1
TGGCCATGGAGCTGGGAACCCCGGACGAGAAGCTGGGCTGGATATTCGAGTTCTTTGATGCAGATGGAGGGGGCCAGATTGAGATGGATGAGATCGAGGACATGGTCATCGGCATCTTCAAGTTCGCCGGCATCCAGCCCGGAGAGAGGATGCTGATGAAGTGTGTGAAGGACGTCAGGTCCAGCCTCGACCAAGATGGGGACGGCACTATCACCAAGGACGAGTTTGTCGAGAACGCGGTGAAGAGCAAGTTCATCTACAACATGTTTATTGCGGG
>comp7633_c0_seq1
GACTGTGAATGGAAGTCTAACCCTAGGAGAAAACATAGCAGACATAGGGGCTGTACAGCTCGCATACCAGATGTACCAGAAAGCCGCAGAGAAACTGCCTTCCGGTCTAAGCCTCCCAGGGCTGTCCCAGTACACTGAGGCCCAGCAGTTCTGGCTGGGTTTGGCTCAATTTTGGTGTGGAAAGCAATTTGCCAACCATCCGTTTGACAAGACGGACATTCATGCCCCCTGGCAGTTCCGAGTTTTAGGTCCCTTGACACAAAGTCCAGAGTTTAGCAGAGACTGGAGTTGCCCTGTTGGAGCCGCAATGAACCCAGTAAATAGGTGTGGACTTTGGTGAGCCCACTCAGACTCCTGTACTGAGTAAAAATGTGTTAAAA
>comp7635_c0_seq1
GCCTGGCCGATATCGACAGGACCAAGCGCGCTGGTGAGCTCACCGACGACGAGATGCAGAAGCTCGTGACCATCCTCCAGCACCCCACCCAGTTCGAGATCCCCACGTGGTTCCTGAACAGACAGAGGGACATCAGGGACGGCAAGAACACGCAGCTCTACTCTAACTACCTCGACAACAACCTCCGCGAGGACATGCAGCGCATGCGCAAGATCAGGAGCCACCGTG
>comp7672_c0_seq1
GTAGGGCACCAGGGAGAGGTGGAGCACCAGGGAGAGGTAGGGCACCAGGGAGAGGTGGAGCACCAGGGAGAGGTAGGGCACCAGGGAGAGGTGGAGCACCAGGGAGAGATAGGGCACCAGGGAGATGTGGAGCACCAGGGAGAAGTAGGGCGCCAGGGAGAGGTGGGGCACCAGGGAGAGGTGGGGCACCAGTGAGAGGTAGGGCACCAGGGAGAGCCTTCAGGCCGG
>comp7704_c0_seq1
TAGAGACAGACATAAGTTCTTTGTACTCTCCATAACCGGGGAACCAAGCTTCAATGTCGTATTTCTTAGCAGCGGCATCATTTAAAGCTCCAGAAACAATATTCATGGTTCTGTGGGGGAGTTCTAAAGATTAAAGGAATTCTTCGGCGATTTTGGTCATTTCTTCGTGTAATTCCCAAGAATCTTCGGGGTCACAGATAACAAATTG
>comp7722_c0_seq1
GAGAAGTCCAAGGAGGAGTTGCTCAAGCAGCTGGAGGACCTCAAGAACGAGCTCTCACAGCTCCGCGTCTCCAAGGTGTCCGGTCAGGGTGGTCCCTCCAAGCTGGCACGCATTAAAGTGATCCGCAAGTCGATCGCCCGCGTTCTCACCGTCTACAACCAGAACCAACGCAACAAGTTGAAGGATGACTTGAGAAACAAGAAGTACCAGCCTCTCGACTTCCGCGCCAAGAGGACGCACGCCCTTCGCAACGCTTTGACCGTGTCCGAGAAGAGCGCCAAGACTGTCCGCCAGCAGAAGAAGGCTGCCTACTTCCCCTTGCGCAAATACGCCATCCGCGCATAATCGCGATGCCTGTATATG
>comp7755_c0_seq1
AAAAAAAAATAATTTCAAAGGAAGAAGAGGAAGAGTTAAAGGAGAAAAAGTTGTATCAAGATCACAACGTGCTGGATTACAATTTCCAGTTGGAAGATTAGGAAGATATTTAAGAGAAGGAAGATATGGAGGTGATCGTCAAGGAGCAAGTGCAGCAGTATATATGGCAGCAGTACTTGAATATTTAGCTGCTGAAATTTTAGAATTAGCAGGTAATGCAGCAAGAGATAATAAAAAAGCTAGAATCATACCTAGACATTTACAATTAGCTATTAGAAATGATGAAGAATTAAATAAATTATTAAGTCAAGTAGTCATTGCTTATGGTGGTGTTATTCCAAATATTCATAAAAATTTACTACCAAAGAGCTCTAAAGAAGAAAAAGTGTCAAAGAAAAAATCATCAAAAAGAAG
>comp7822_c0_seq1
GAATGCACCAGTACGAAGTTGTAGGGCGCCACAAGCCCACCGAGAAGATGCCCAACCCCACGGTGTACCGCATGCAGATCTTCGCTGAGAACACCGTTGTGGCTCGCAGCCGCTTCTGGTACTACCTGTCGCTCTTGAAGAAGGTCAAGCGCGCCAACGGTGAGATCATCGATGTCCACGAGATCTTCGAGAAGAACCCTAACATCATCAAGA
>comp7946_c0_seq1
GCAGCACGTTGAGGGAGACCTTGATGATGTGCAGCACGCTGCAGGAGGCCCTGGCGATGTGCAGCACGTTGCCGGGGTCCCCGACGATGTGCAGCACGTTGCGGGCAGCCCTGGCGATGTGCAGCACGGCGAGGGGGGCCTTGACCATGTGCAGCACGTCGCGGGAGGCCCTGACGATGTGCAGCATGCTGGGGGAGGCCCCGAGGATGTGCGGGACGCTGGGGGAGACCTTGGCGAAGTGCA
>comp8025_c0_seq1
GTCATTGCAACCGTTCGAACGTCGGGCCGCCCCTTGCCTGGGCGTGCCGGTCGACGTACAAGATATCTGTGTGCTTAGTGGGCCAAGTTTTGGTAAGCAGAACTGGTGCTGTGGGATGAACCAAACGTGATGTTACGGCGCCTAAATAAACGACGCATCATAGATACCATGAAAGGTGTTGATTGCTACAGACAGCAGGACGGTGGACATGGA
>comp8056_c0_seq1
AAGCTATTGACCAGCTCAGTGTTAATGCTTCAGCTGGGCCTGATGGTGTGCCTGCCATATTTCTCAAGAAAGCAAGAGATAACCTCAGTGAACCCCTCACTATACTCTGGAACAAATCTCTAGACACAGGACAAATCCCAGAACTGTTTAAATTAGCATTCATCACACCAGTACTTAAACCTGGAGCACCTAAATGTGAAACAGCTAGCTACAGACCTGTTAGCCTAACATCTCATTTAGTGAAAACATTTGAAAGAGTACTAAAGAAGGTTCTTCAAAACCA
>comp8118_c0_seq1
TATTTTAAATTGTTCACTAAACCACTGTCCACAAGACCACTGTACACAAGACCACTGTACACAAGACAACTGTCCACCAGACATATGTCCGTCAAACGACTGTCCACCAGACCACCGTCAACTAAATGACTCTCCACCAAACCAATGTCTACCAAACTACTGTTCACCAAACCACTATCCACCAGACCACTTTCACCAAATTAAATGACTGTCCCCCAG
>comp8251_c0_seq1
GGTTGCTTGAATTTCAGTACTGATTCCAACTAATTGTTTTTTGATTGCATCTTTAGAAGCAGAACTTAACATTTTGTCTTTGATTTTTGCTGAATCTGGAGCCCAAACTGCGAAAACAATTTTTTGTCTTACACCATCTGCTTCTGATTTACTGTATTCTAAATCAAATATACCATATCTGCATTCATTTTCTGGAAGAGCTGCAATAAAATCATCATAAGTTTTTGATGGGTCTGCAACTTGTTCAACGACAATTTCGGTGTTATCTGCATTTCTTTTACAGATAAGGAAACGATGTTTGTGAGATAATTTGATATCGTTGAATTTATCAACAACTTCTTGATTTACTTGAATACCTGAGGAC
>comp8266_c0_seq1
AAAACAAACAGCAAGAAAATCAACAGGTGGAAAAGCACCAAGAAAACAATTAGCAACTAAAGCAGCAAGAAAAAGTGCACCATCAGGAGCAGGATTAAAAAAACCACATAGATATAAACCAGGTACTGTAGCTCTAAGAGAAATCAGAAAATACCAAAAGAGTACAGAATTACTAATCCGTAAATTACCATTCCAAAGATTGGTAAGAGAAATAGCACAAGATTATAAAACAG
>comp8271_c0_seq1
GCCAGGAATGGTGTTTCGGAGGTGCTGATGAAGTTGACAGTGAAATCGAACTCGCCCAAAAGCATTCCAAGAACCTTTATGAAGCTGTTGCCAAGGGATCCAAATGTCGGAGACTTTGGAAGAAGGATGTGGAAGATTACCATGAAGGACACAATGAGGGTGAAGAAGTTTGAGATGAAAACAAAGACAGACCCAGCCACACGAATCATCATCACTGTCCTGATCCCAATGGAAGGCAGCTTGGAGAGGAGGAACATTGAG
>comp8316_c0_seq1
GAACTCCCGGGGGATCCAGATGTCGGGGGGCCTGGGCAGGGAGGCGGCCCAGCTGCTGGTGGCCGGCAGCACTAGCCTCGACCTTCACAACTACGACATCAGGCGATTCCACGGCCAGCTCCGGCGGGACGATGCCTGGATGCGGGAGAAGACCCACGAGCGTCATGTGCGGACCTACTGGCCTCCCTATCCAAGCCAGCAGCCCTTGGCTGGGCGGGGCAGGTTCGTCAGCCCTCTTCACTCCACCATGGCTGACAGGGGGGCATTCTTCTCGACGGCCGGAGGCTGGGAGAGGCCGCAGTTCTTCCTGGCCGAGGAAGGCCGGGACATGGGGCTGAAGGAGTACGACTGGTATGGCTTCTACGGGCAGGCAGCCCATGGGGACTACAGATACAAGG
>comp8358_c0_seq1
GAGCCATTTCCGGCCATCCTCCTGGCCCTGGCTGAGGCGCACTTGCCTAGCCAGACCTGGGTGTCCCGGCCGTCATCCATGGTCGTCATGGCCATGGCGGGCTGGGAGTTCACCAGAGTCTCCAGGTTCACGATCTCCTCCACGTCAGTGAAGGCGATGACGGGGACCCTGGGTCCGGAGTCGGCCGCTGCCTTGGTGGCGGCCTGGACGCTCCTGGTTCCGCGGGTGTTGCGACGACGTGGATCAGCCGTCGCGACGGCGGGTGGAGGCGGCGACGGGCCGGGCTGCCTGCCCACCACCCCCATCCACTGTATGAGGACCCTGCTGGCCGCCTCCCGCACCGCCGCCTCCACCCGCGGGTCGCAGCTCAGCTGCCGGATCAGTTTGGGCGCCAGGTTTGTCGACACGTTCTCCTTCAGCCTCTGGGCCGTCATCGGGCAGAGCGTGAAGAGCTGGGTCATCTCGGCGCACAGCGGCCAGTTGAGCGACTTAATGGCGTCGTTGAACCAGGCGTTGAGGAGCTCCCAGCCCTTCTCCCTCAGGAAGAGCTCCAGCAGGTCCGGTGTGGAGGCCAGGAGGATCTTCACATAGATCACCTTGGACACAAGCTTCTTGGAGAACTTCTGCATCAACTGGACTAGCCGGCTGACCTCGTCAGCTGACTTGATTCCGCCATCAGTAGCCAGGAGGACACTAAGTGTCCTCAGCAGCTGTGCCGGGTCTATACGAGGCATCTCGCGCTTTAGGCGGTCATTTACTTCTAGTGTGGA
>comp8423_c0_seq1
GCGGCGGGAGATACAGCGCCCTGAGTCTATACAGGCGAACTGTTCCTGTGAGCAGGAGGCCTCGCTGTGACAGTGGGAGCCCTCGTCACTGCCGTCGCTACAGTCGGGCACGCCGTCACAGAGGAAGCTCCGGCTGACACAGCGCAGCTCGCCGCCTCCGCACTGGAACTTGTCGGCCCCGCAGGCCTGGGGAGGCCGCCATGAAGAGTCCTTGCCACAAGTCCTCGCGTCCTTGGCCAGCTGGTGACCGTCACTGCAGGCACACTCGGCTCCGGCTGGGGTCAGGAGACAGAGGTGGGAGCAGAGCAAGGCCGGGCAGGGCGAGCTGGTCACGGGCTGCCGGGAGGAGGAGAAGGCTTTGATCTCCAGTAGCTGGGGGTTCTCCTGCCTCAAGACGCTGGTTGTGTTGGTGGTGATGTCAA
>comp8434_c0_seq1
GCACGGCAAGAACCAGGAGCAGGGGCAGGAGATGGAGGACCCCATGGAGGAGAGGGCGCCCCTCAAGGAGACCGACGCCTGGGCCATGCTCAGGAAGTACTTCAACAACAACAAGAACACCATGGACATGAAGGACATGTTCGCCACCGACCCCAAGAGGTTTGACAAGTTCTCCATCATGCTGGACACTCCCAAGGACGGTCCCTTCCTGTTCGACTACAG
>comp8512_c0_seq1
TCTTGCTGTAAGCCTGGGCAGCCTGGAAAATCTTCAGGTATGTGAAAGCCATCACAGCCAGGGGCCCGTAGAAAGACACTGAGCTAGAAAACACTAAGTAACCAATATCCTCGGTAAATGGACATTTCCAAGGGGGGGCCGGGCCTGTTGCTGTCAGTCTCCACCAGGCTATGGCAGGGAAGGAGATGGTGGAAGACGACACCCATACTATCACAATGAGGTATCCTGCCCTTCTGTCATTCATCTTCTTTGGGTAATTAAAGGGATCTGTGATTGCCCAATACCTGTCCAGTGAGATGACACAG
>comp8526_c0_seq1
GCGGCGCAAGTCTTGTCAGAAGGTTTGCCAGCTGCATAGAAGCAAAGCAGGTGGCTAAACCAAGCCAAACAGTGATTTTTTCTGGCAGCACCAAAAGTAGTTCAAGACTGCGTCATCTTCATGGCACGGCAAGTCTCCCCGGCCAGGACATCCCGTGTGTCCCCGACGGCACCTTCCCCGGAGCTACCGCCGCCCACCTCTACTCCGTCAACTGGCACCGGAAGCTTGGAGGGATCTTCTGCGAGAGGGTCGCCGGGGCCAGACTCGTCTTCATCGCCTGTCCCGACCTTTGTCACCAGGTCTTCGCCAGCGAGGGAAGGTACCCCGTGCACCTTGTACCTGAGCCGTGGCGGGTTTACCTGCAGAGGTCGGAGGGGAAGAGAGGACTCTTCTT
>comp8532_c0_seq1
CATAATTTAGGTTATTTATTTATTATTAAATGCTTTTTTTCTAGCAACCCAAAGGCCTACAGAAGTCATTGATCCATGCAATCCTTCACCATGCGGCTCAAATGCAAACTGCCAAAGAAGAGGAAATGCAGGAGCATGTCAGTGTATTCCAGAACACTTTGGAGACCCCTATGTTGGTTGTCGGCCAGAATGTGTTGTTCACTCTGACTGTTCCTCAAACAAAGCATGCCAGA
>comp8561_c0_seq1
AGGTTTATTTCGGCACTTTGGTCTTGATGATGTCGAGGGCTGCCAGAGCGTCCTCCTTGGAGTCGTGTCCCGCAGCCTCTAGCTGGATGTTCCTCCCAAGGAGCTCCTTTGCCATAAACCTCAGTGACCTCCTCTTGGGAGGTCCGTCAGGATGGGGGAATATGTCCTGGGTGTCCACAATCCTCCCGTGCTCCAGATGGAGAGCGGTCATGTCCTCGTGGAGAGCGTGGCCCACGATGATGTCCTTGGCAGCTATCATCCTGACCAGGTCCCCCTGCACCTCCTTGAGGGTAGTAGTCACCCCCTCCAGTACCTGGGGCGTGAGGCCGCTGAACTTGGTCTTGAAGTCGCCCACTACCACCGGTGGCTGGACCAGGCTCTCATAGCAGACGGTGCCCATCCAGT
>comp8684_c0_seq1
GCCCAATATCCAGGTGGGTGGAGGATACTATCTACTATCTACAATCTATAATCTACCATCTATAATCTATAATCTACAATCTACAATCTATAATCTATAATCTACAGTCTACAGTCTACCATGTGCAATGCACAGTTAAGAGGGACACTTTGGCATAAGTTGTCAAAATTAACTGGAACCGGATGGATTCTTAATATTTGAATATCCCCAATTTCATAACTTTTATTCGTAGACTCAGGCCATTTTAAGCTAAAAATTTCAAAA
>comp8725_c0_seq1
ACACACACAGGAGAAAAGCCATTTACCTGCCCCTCATGCGACAAATCTTTCACCCGGTCTAGTGTACTAAAAATTCACAGTAGAAAACATACAAGAGAAAAAACATATGCATGTTCGATATGTGGCGAAGGCTTCTCTCAATTCAGCCATCTTAACAAACACAGAAATATTCACAATGGAGAGCAGTCCCCTGCCCCTGCCCCTGCTCCGCCTCCTGCTCCAACGGCCCAGGG
>comp8751_c0_seq1
GCCTGGGTTGACCTCGTGAAGACGGCCACCTTCAAGGAGATGCCTCCCATGAACGAGGACTGGTACTACGTCCGTGCTGCCGCCCTCGCCCGCAAGATCTACCTTCGTGGTGGTGTTGGTATTGGCTACTACAGACACGTCTTTGGCGGTCCCACCCGTCGTGGCGTCCGTGGAAACCACCACACCAAGGCTTCTGGCGCCG
>comp8927_c0_seq1
ACTGGGTCAGTACACTGAGGAACAGCTGTTCTGGCTGGCTTATGCAGGCATCTGGTGTGGGGAACAGCCTGAGGAAAGTCTCAAGCTAGTGGCAACCAGCAAAGACATCCACTCTCCCTGGAAGTACCGGCTGCTTGGCGTGGTCACTCAATTGAGCCAGTTCAGCAGGGACTGGGGCTGCCCTGCCAATTCTCCAATGAACCCTGCAGA
>comp8940_c0_seq1
CACCATCACTTCCATTCTTGCTGCTAGGTTGACTGACAGCTTCAGAGGACAGATGAAGACATCCTGCCTGGTTCTTTTAACTGCCAGTGGATCAGTCTTCAGCCTGCTGACCCTGGTATCTGTGGGGACCATTAGGATGCCCCACTTCCTGGACCTGGAGGTGGCTGTTTTTGTTCTCTTCCTGGTTGGCAGCGCCCTTGTCACGGCCTGTTCCCCCCTAATGCTGGAGTTTGCAGTGGAGCTGTGTTACCCTGCCAGTGAAATACTCACTGGGGGATGGATATTCCTTGGGTACGGTTTGGGCTCTCTTGTTTTCCTGCTACTCTTTGAGATCCCTGGCCTGGGCTATGGATGGCTTAACTACATTCTGCCTGCAAGCAGTTTTGTATGTCTGCCCCTACTGGCCCTGGTCCAGGGGAACTACAAGAGACTGGAGGTGGACACTGGAGGAACAAGCTAAAATACAGCTGCTGTCAAAACTTCTAACTTACCAACAAACATGGAATCTACCCAATCATTTAAGTTTCACTTATTGTTATAAATAGCCGCAGTAAATTTTTATAAGGGAAACCGTACCATCGCAG
>comp8951_c0_seq1
GAGGACTGGTGAAGGTTTTTTGTGCGTGTTCGCCATCACCTCCAGGAGCTCTTTTGAAGAAATTGATGGATTCCGTGAGCAAATCCTCCGTGTGAAGGATGAAGACAAAGTCCCCATGGTTCTCTGCGGAAACAAGTGCGATTTGAACGATGATCGTCAAGTGACCACCGCTGAGGGAGGTGATAAGGCCAAGACCTTCTCTTGCCCCTTCCACGAGA
>comp8999_c0_seq1
ATAAGAACCAGCGAAACTGCATCGACTATGTGCTCAGCACCTCCCCGGCCAAGATGTTCATTCCCAGCGACCCTGTTCAGTACAAGGTTTGGGCTTTCGTCACCAGTCCCTTCTTTGAGTATCTCATCTTTGCCGCTATTTGCATCAATACAGTTCTCCTCGCCATGGGGTTCTACAACCAGCCGCAAGCTTACACGGAGTTCCTTGACATCATGAACCTGGTGTTCACCGTCTTCTTCGCCTTCGAATTCGTCTTCAAGCTGGCCGGCTTTGGAGTGCGGGAGTACGTGAAGGACCCTTGGAACAACTTCGATTTTGTGATCGTGATCGGGTCCTTCCTGGACATCATCATGGCCCAGATTGGGGTTGGAGGAGCTTCCATCTCCAAG
>comp9083_c0_seq1
GTATTATTTGACTAGTTTGGCTGGTCCTCCGGCCCCATTCCTCCTGCCCCCCTCTCCAAGACCTGTTTGACCCCGCACTTCCTCCAGCACTCCCCGTAACTCAGGAAGTTATTCACGTTTCCAGAGCAGCCCCCATACTCAAACCTCCTGCACTCCCCGTCGGTGAAGTAGAACCTGGTGATCCTCTGGTCACAGGGCCCAGCCTCGGG
>comp9114_c0_seq1
ATCGGTAGTAATTTTGGTCTATCTAGCTTTATTATATTACAAAGTAAGGGCTTCAAGCATTTCAGAGGCATTTTTAGAGGCGTTTTCCATAGCATTCATTCTTGAAGATTATTCGGAGGCATTGTTATGTAACTAGGCATTGTAAAAAGTGGATCCTAAATATAATTCAAAGAAGTAGTTTTTAGAATATTCGAGATCGGGTTCAGTGGCTTCATG
>comp9126_c0_seq1
GTCCTAATGGGACGTATTCAACTTTTTACAATTGTCTGGCAGACCAATCATTCATAAGAGAATATCCTCCAATGAAATTTCTAGCATCTTTAATGTCAACAGAAGTACCTCTTTTATTTCCGGCTCCTCCTAAAACCATAGCGATTTCGAGTTCAATGTCAAGTCTTTTTTCAATTCCTTAAACTCCTAAATCAGTTTGTCCGTGGGGT
>comp9155_c0_seq1
GAGAAAAAGCCTTGTTGCACTGAACGCAGACAAAAGGCTTTTCCCCTGTATGTGACATAACATGAGTCTTTAGGTTACCTGCTTGAGAAAAGGCTTTGTCGCATTGGGTACAGCCAAAATACTTCTCTCCTGAGTGTAACATCATATGTGTGTTGAGGTGCCTTGAGGTAGAGAAAGCCTTGGCACACTTGGTGCAGACAAATGGCT
>comp9355_c0_seq1
GCACTGGTTGCTGGAAAGGCAGCGGCCGCCGTTCTGACAGGGCGGACTACACACATCTATGCAGTCTCCTACTGTCTGCCATGCACCCTGTGTGCAGGTGAGAGTGGCTTGGGTGTCTCCCCCGGGGAACTGGTGGCCCGGCAGGCAGTGGACATTACAGGTCCTCTCGCTGCCGCTGCAGAAGACTCGAGCGTTGCGAGGGGCGGGAGGATTCTCCAGGCAAGGAGACCCCTTTTCCACCTGGCAGTGGTCTCCCTCCCAGGGCGCGACACAGTGGCAGTAACCCGGCCT
>comp9381_c0_seq1
AAAAAATTTTACAAAAAAAATGAGTGATAAAAAAACTAAAAAAGATAAAAAAGAAGAAGAAGCTAAAGAAGTTGTTAAATTAGCAGTAGTAAGAAAATGTTTAGGAAGAACTGGTGCTCGTGGTGGTATCACTCAAGTTAGAGTAGAATTTTTAGATGAGTCAAAAAGAAGTATCATTAGAAACGTAAAAGGACCTGTAAGAAAGGACGATATTCTTGCCCTAAGAGAATGGGAAAGAGAAGCAAGAAGACTAAGAT
>comp9427_c0_seq1
GAAGGGGAAGTTGGGCCCCTGCTTGGGGAGGAGGTTGGGGAGAGGGAGGACATACAGAGTTCCGGGGCCGGGGAGGAGCGCCGGTAGATTACTCCCTCCTGCAACTGTTCAAACTTGAGTCCTCTGAGGTAGCGGCAGATCTTCAGTCTGACAGTTTGTCCAGTCAGCTTCAGCAGCTCCACCGCCTCCTGGTTACAGTAGCCGGAGA
>comp9515_c0_seq1
TTTTTTTTTTTTTTTTTCGGCAAATTTTTTTTTTTTTTCAAATTTTTTAAATTCCCATGTATTCTTTGAATGAATCATAAAATACCATACATAAAGCACCACCAGTTGCTCTATAAGTGTTAGCAAGAGAACCTTTATAGATACCTGTAACACCTCTTTCTTTTAAAATCCATTTAAAGCATTCAAATGAATTTTTAAATGTTTTGTTCATTTTACCATCTTTACCTTTTTTACCAGAAAGCATCAGTACTCTTCTTACAGTATCAATAGGGTAAGTAATAAATTGCGCAGCGATAGTATTACCTTGTGCCAAAGCCCATTTTTTCCAAAAGTTTGATCTTCCGTCAGACAAGAATAAAGCTTTTAATGTATCGAAACCACCAAAATAAACAGCACGATATGGAATAATACCAGCAACTGAAATATTGAATCCTTTGTAAAGTGATCTAACACCACCTTCAGCATAAACTTTTTTACAAGTATCAAGTAAACCTTTATATTGTCTATTTTCACCTTTACCCATATCAGTTGACATACGTGTTCTAGCTAAATCTAGAGGGTATACAAATACTAGTGAAGCTGCTCCTGCACAACCACCTGCTGCTAATCCTCTTCCAAATTGTTGCCAATAACTATAATTTTTTGATCCTAAAGGCATAAGTGTTTCTTTGATTTTATCTTTGAAAGCAAAATTTAAAGCTTGTGTTGGGAAATATCTGATAACATTTGCACCATTTCCTCTCCAGTAAGCAAGTGGTCCTTCTTCTTTTGGTAGTTTTACTAAAGTATCAATTAATCCATTGTATCCTTTGGTTCCTGTTTGATTGATTAATTTTACTCTTTCTAATGGAGCATTGATAGTTTTAGCGATGGAAGCTGCTACTCCTCCTGTTCCTAAATCGTAAAAGAAATTTTTCAAAGTTTTTTTTGGCATTTTTGTATTTTTTATTGTTTTTTTT
>comp9521_c0_seq1
AAATCGTGTAAAAACTTGGTTTGATCAACCTGGTAAAAAAAGAAGAAGAAGACGTGTTAGAAGTGAAAGAGCTAGACGTGTATTTCCTCGTCCAACTACTACATTAAAACCTCAAGTTCATGCACCAACTATAAGATATAATTCAAAAGTTCGTTTAGGTCGTGGTTTTTCTTTAGAAGAACTTCAAAAAGCAAATTTAACTGCAGTATATGCACGTTCTGTTGGAATTGCTGTTGATCATAGAAGAAAAAATCGTTGTGAAGAAACTTTAGCTGCAAATGTTGATAGATTAGAA
>comp9643_c0_seq1
AACATTCACTTTTTTCCATTTAAAAAAAATAAAAAATAAAAAAATGTCTGAAGAATTTAAAAAAGCAGCTGCAGCAGTAAAAAAATTTACAAAAAAACCAAGTGATGAAGAATTATTATCACTTTATTCTCTATATAAACAAGCTACTGTTGGTGATTGTAATACTCAAAGACCTGGTATGTTGGACTTTACTGGTAAAGCTAAATGGGATGCTTGGGCAAAATGCAAAGGAATGGAAAAAGATGATGCACAAGAA
>comp9686_c0_seq1
ATGAATTTTCATTTTAGCACAAGTGTCATTTGCCGAGGGCTGCCCAGACTTCCAGTTGGTGAAGCCTCCCTCCAGCTGTCTTCCTGAGCTCTGCCATCGCCAGTTCCCTGATTCCATCTTCAGTCCTATCCAGAATTCAGCAGCAGACTTCATGGCCAGAGCATCTTGTTCAGCTTGGCTGTCAACCTCCACTAAAATACCGCCCTTACCCTCACAGAATGTCTTTGCTGCATCCCATGTCATCTTGCTTGTCCCAAAAA
>comp9855_c0_seq1
TCAGGGGTGGATTACCCCATCTACAGCCTTCCTACTCCTGACTCCTCCTTCTCCTGTGATGACAGGGTTGAGGGTGGATACTACTCTGATCCCGAACTACAGTGCCAGGCCTTCCAGATCTGTGTAGCAGACGCTGTGGGAGGTTTGGTGAAGTACTCTTTTCTCTGCCCAAACGGATCTCTGTTTGACCAGCAGTATTTCATCTGTGACTTCTGGTTCAACGTGGACTGCGCCCAGGCCGAGTCCTTGTACTTCCTCAACGATGAGATAGATGCCGAGAGACAGGCAAATGTTGGTGCTGTGTTCACCGGAACACCTGCAGGGGGGCAGGAGACAGGGGGCAGGGAGGTGCAGGGGGCAGGGAGG
>comp9942_c0_seq1
TGGCAGTGGCCGGCCGTCAGGGCCCAGGTGGCGGATATCAGTGTTGCAGCACAGCCACCAAAGTTGTTACCCTGAGCATCTGCAAACATCCCCATCCATGGGTATTCATTCACCTGAGTTTCTGAACCCCCGACAATCCTCCTGGTCTTCTTGACTCCACACTTGCACTCACTTGCAGTGGCAATACAAGTGCCATCCCTCCAGCCACAGTCCCCATTACACCAGGACTCTCCACGGCCGCAGGGACATTCCGCACAGGAGCTGG
>comp9954_c1_seq1
GAACTTAATTGGATCTAGAAGAAGAAAAGAAAGAACACGGTTTGGTTATCGATGCTATTAAAGATCTTGAGCCCGAAAGAAAGTGCTGGAGACTCGTCGGGGGGGTGCTCGTAGAAAAGAAATTGGGAGAAGTGATGACTAATTTGAAAGAAGGTAGAGAAATGATCGATATGACTAATGTTAAGTATTCCGAAACTTTGGCTGCGAGAGAAAAAGCACTCGTTGATTTTGAAATTCAATATAATTTAAGACCTAATAGAGACCCCAATGCCTAGGCTGGAGAATAGTCTAAGGATTAGGGAAAAAGTACTGGAGTTTTAGCTTGATTGATTGATTGACTAATTTGATATATAACATCAGTCTCTTTTTTTTAATAGTATAGTATAGTTATAGTTTA
>comp9958_c0_seq1
GCCGAACACAAGTTTATTGTTAAGAATAATCATCTTCGACACCTGCGTAGAGGACCAAAATCCCAAATATTTATTTAATTGAATGCACAAAATCAGAGGAGATTTAATCTTGCTCAGCCATTGGGACAGATTCACCCTCATGCTTGCCCTTATCCTGACCTTTGTTGGAAGACTTGCGGTTAATCAAAGCCTGACGGTCCTTGTCCATGTGAAGCTTGGTGATGGAGCAGTTGGATGGCTTGACTCCAATGTTGATCAAGGAGCCATTTTTCTTCTCATATCTGACACCTTCGATGTTGATGATCCATCGTCGACGGTAGACCTGGGTGACCTTTCCCTCGTTACCCTTGTAGGTACCACGGACAACTACGACCTCATCGTTCTTGCGGATGGGGAGGGAACGGATGCTGTGCTTGCCACGCAATTCTTTGGACAGGTGGGAGCTCATCAAAACACGACGAACACTGGAAGGAGCAGAGAAGTGGTTCTTCCTGTTCTTCCTTCGGGAAGAGGTCACAGATTTGTTGAACTTCATGTTGGCCTGCGAGAAA
>comp10048_c0_seq1
GGAGTAAGGAGTCACGCCACTGTGAGTCCTTTTGTGAATCTTGAGAGCCCCAGAAATAGAGAAAGCCTGGCCACACTGGGGTCAGGAATAGGGTTTCTCTCCAGTGTGAATTCTCCTGTGAATAATCAAGTATTGTGACTGGGAAAAAGACTTAGTACACTCGGGGCAGGAGTAGGGGGTCATGTCAGAGTGAGTTCTTTTGTGTCTCTTCAAG
>comp10058_c0_seq1
GGGGCTGCCATTGGTGTGGCTAGTGCAGTGGTGCCTGTCTATATCTCAGAGGCTGCTCCGATGGAGCTAAGGGGGCCACTGGTGGTCTCGTATAACACACTGGTGGTAGGAGGACAGTTCTCCGCCACTTTGGTCTGTGGTGCCTTTGCTGAAGTTACTGAGGGTTGGAGGTGGATGTTGGGGCTGGCTGGAGTGCCGGCCGTCTTGCAGTTTTGTGGTTTCCTGTTCATGCCAGAGTCTCCCCGGTGGCTTCTAAGTAAGGGAAGAGAGCAGGAGGCGGAAGCGGTTCTCAGGAAAATCCGTCCTCAAGGAGAGGAGGTGAGGAAGGAAGT
>comp10207_c0_seq1
CTAGTAACCTGAAGACACATAAAATGATTCACAGTGGTGAGAAGGAATATAACTGTCTCCAGTGTGTAAAGTCCTTCACTCTGTCTGGGGACCTGACGAAACATCAGAGGTCACACAGTGGAGAGAAACCGTTTGACTGCCCCCACTGTGAGAAATCATTTTCTGTGTCTAGTAGCCTAATACAACATATCAAGTTTCATACTGGAGAGAAAGGATATGACTGTCCGT
>comp10567_c0_seq1
TTTTTAAATAAAAATAAAACATACTAAAAGAGAAGACCCTAAGCAAAATGAGCAAAGTTCAAAAAGAAAACGCCATGAGAGAGATTAAAATCGCTAAATTGATTATCAATTGTTGCGTCGGAGAATCCGGAGATAAACTCACCAAGGCCAACAAGGTGTTATCCGATTTATCTTAATAAGAACCCGTATTACACAAAGCCAGATATACCATCAGATCTTTCGGAATCAAGAGAAATGAAAAGATTGCCGCTTCCGTCACCATGAGAGGAGAAAGAGCCGAAGATATCTTAGAAAGAGGATTAAGAGTTAAAGAAATGGAATTAAGAAAGAAAAATTTCAGTGAAACCGGAAACTTCGGATTCGGAATCTAAGAACACATCGATTTGGGAATTAAATATGACCCTTACACCGGAATTTTCGGTATGGACTTCTTCGTTGTTTTGGAAAGACCCGGAACTAGAGTTTAAAGAAGAAGAGGAAAATAAAACAGAATGGGACCTAACCAAAGAGTATCCAGAGAAGAAGCCATGGAATGGTTCAAATAAAAATATGATGGTGCTATCTTCTGATTAACCCACTAATCAAATTGAATAGAAAAATCAAAAAGAAAAAAATGTTTAATTTAAAAAAAA
>comp10573_c0_seq1
CAGCGGGCAGTAAGCCAGTGGTCTGGAAATTAGCAGTACAACACGTTTGGGAAAAGTTTTCATGCTGAACAGTTGAACTATAGCATCATGAGTCCACTCAGGGAGGTGCTCGACGGAAGAAGTGACGAGGAGTTGCTGGGTCTGAACTTCCAGGAGCACTTCGGTGATGAGGACATCCTTGTGGACAGTCAGCCGGAGACTGTCTTCGATCAGATTGTGGGGGCCATAGAGGACATCGTCATCGATGACGGCTTCCAGGAGCTTCAGAACGACATCCTCGAAAAGTACTTCCATCACTTTGATAGTTCTGAAGAAAACAAGCTGATCTACACTAATATCTACAATGAATACACAGCAGAAATTGAGAAATACATTGAAACTGAATTGGTTCAGAAGATCCCAGACTTTCACATGGACGATTTCTTGGCTGAGCTAAACGAGCGACGGGAGGAGCTGGAGGGTGAGGTCTTCGAAATGTTGTATACACTCTCAGATTTCCTGGCGTTCAAAGATCTGTTTGTGGACTACTCCCTGATGAAGAGATCTCCGCTGCGGGACCTCTCGGGACTTCTCTCTGTGAGCGCCCTGCCGCTAGACTGATCCGCTAGATGGCGCTGTCGGCTAAGTGATTACCTTTGTTTGTGTCAGGAAAATAAATCTTTGTGTTAGGAG
>comp10597_c0_seq1
GTAAATTATTGATTTTATGCTCAATTATGATTATTATTTAATCATAAACCAACTTTCTTTAAATATTCGGCTTTAGCTTTAATAACGGATTATCTAGTTTCGACCTTTCTTTATTTTTGGGCTTTTCTCTTTTCTCCGTTTCTGGATCTTAAGGTTTTTCTTTTCATTTCCTTATATCCTTTTCTTCTGGAGATAGCCTTGGGTAAGACTTCAGATCTTCTAAGTCTGAACTTAGGTTCATATTTTAACAAATATTCGACGTTGTCGTAGATAAGGGCAAATCCAGAAGATTTGTCTCCTCCGAAGGTACATTTTAATCCGTAAGGAACGACGCATTATTTGTCAACCTTGTATTTTTTGGCCAAAATTTCGGAAATTTAGGCTTTAGAAACGGAGGCTTGTCCGGGGTGGATAATATCCAAAGAAGCTTGTCTTCTGGATAATAAGGGGTTGTTGATGATTTTCTTGGTTTTGATAATAGGGGCCATAGTAGCTAGTTTATTTGTAAAAAAATTTATATTATTTCTTTTTTTTTTCTTTTTTTT
>comp10701_c0_seq1
GAAGATGAAGTTGACCTTGGAATTCTTGGCGGAGTCCTTCACGATCTTGCCGGGGCGGGGCTGAGGGGGAAGACGTTTCAGGGAGGGGCACTTCACTTTCTTTTCCTTGCACTCTTTGCGGATCTCACCGTTCCTCTTGACACGGTCCAAAAAGTCTTGTCGGCTGGCGGATTTGTGGACATGCTCGATACGGACATGAAGACGCTTCTTGAATTGGCGGTTTCCAACGGTCTTGTTCACTTCAACACCAACAGCTGACTTGGTGATGTTCCAAACTCTACCAGTCTTACCGTGATAGAACTTGTGGGGCATACCCTTGTGGATGCTACCATCTGCCTTAATATCAACGATATCTCCTACCTTGTAGGTGGTGAGATAGTTGCTCATCTTGATAGCTCCATGATTCTTG
>comp10708_c0_seq1
CATCGAGTGACCATCCTGCCTCTCTCCTACATGATACCGAGGCTCTGCAGTGCGGCCAGCTGCCTGTCGCTCAGCTCCACTGTCACTTTCCTTGTGGCCTCCCGGCCCCCCGGGGCCAGGGCCTGGGGCCCCCCAGGTCGCCGGCCTGCCACAGGGCTGGGCCCCCCTCGGGGGCTCGGGCTGTGACCGCGGCCCCGAACTGCAGAGGAGCCCCCCCTCAGAGGTGCCCTCATCATGGGCTGGCCCCGGGCCAGGGGGCTGGGGCCCCTCAAGGCCAGCTGCTGTTGTTGGGGCTGTCTGGGGGAGGTGAAGCGGGGGGACTGGGGGGAGGGCTGCACGAATCTTGGCTGGTGGGGGGGCCGGTAGCCCTGGGGCTGCTGAGGGGGGCTCCGGAAGGCTGCTGCAGGGGAAGTCCGGGGGGCCATCATAGGTTGCCTGGGTTGGGGGCTCATTCCCCTTGGTGCAGGGGGCCGGCCCCGGAGTGTCTGTGCTTGCATGGGAGGGCGGCCTATGGCAGGGGCGGCCCCCCTCACCCTAAGTACGGTGTGGGCCCTGCTCGCCAGGAGCCTATTCATCAGGGGCTTCCTCTGTAAAGGGCCCTGTAGAGTGGGGTTGGGGGGCCGGCCCCTGACTGCTGGGACCCCCCGTTGCATTCCCCCCCTCACTGGCAGGCCCCGGGGCCTGGCTATGGACATGGGGGCCCGGGGTACTGCCATCTGGGGCCTCTGGGGTCTCACCATCTGAGGTCTCATATTAGCCTGGCCCCTGGGGGCCCCCCTTAGACTAGGAGCCAGGGCCCCCCTAATGCCGGTCATAGCACCACGTAGGGCCGGGTTCAAGGCCCCCCGCACCATGGGCTGTATCGGCCTGGCCCCCCTCATCATAGGCCCACTAGGCCCCCTCACCGGCAACACAGTCCCCCG
>comp10763_c0_seq1
ATTGGTTTTGGCAATTTTTTCGATCTCATCTCTTTTTCTGACGGCAGAAGAAGATTGGGGGTTGTTCTTCTTGGTGTTGATGATTTCTTCGGCAAGACATTCAGCAATAGATCTGATGTTTTTGAAAGATTTATCTCTACATCCTTTGGTCATGAAGTAGATGGCGACGTTGACTCTTCTTAAAGGAGAGACATCGACGGCTTATCTTCTGGCGACACCACCGGTTCCGATTTTGGTGGAATCTTCACGAGCTCCTCCGTTGATAACGGCTTCAACGAAGACGGCTAAGGGGTTTTCTCCGGTTAAGAGGTGGATGATATCGAAGGCTTATTTAACGATGTTGATGGCTTTAGCTTTTTTACCGGTATTTCTTCCGTGATATTACATAGATCCAACTAATCTTTCAACGATGGGGCACAAGGCCTTTCTAAATCTTTTAACTTGATATCTTCCGGCGGTGTGGGGTAAATATACTTGAGATTTGGTGGAGGTGATGGCGATATAATCTTCAAAACAATTGTTTTTGAATTGAGCATCGTCATAAGACCATTTTCCGAA
>comp10799_c0_seq1
GTCTAAACTTTCGGAAGAAAGAAAAACGCCGTCGCTGTCGCCACCGTCAGAACCGGAAAAGGAGTCTTAAGAGTCAACGGATCTCCCATCGAACTCGTTACCCCTTAAGTTTATTAAATTAAAATCTGGGAACCCGTACTTTTGTTAGGATAAAAGAGATTCACTAACTTAGACATCAGAGTCAGAGTTAGAGGAGGAGGGTATACTTCTCAAATCTATGCCATTAGACAAGCCATCGCTAAAGGAGTTGTTGCTTACAACCAAAAATTCGTTGATGAGGTCTCAAAGAGAGAAATCAAGGAATTATTATTACAATATGACCGTACCTTATTGGTTGCTGATCCCAGAAGATGTGAACCCAAACATTTCGGAGGAGATGGTGCCAGATCTAAGATCTAGAAATCTTACAGATGATCGATTTTCTTAAATAAAAAATCTAATTTATTAGTTTTTTACCTTTTTAGTTAGATCCCACTCCACTATTCGAAAGATAAGGAATATATATATCTAAAAGTCATATTTTCTATATACTT
>comp10811_c1_seq1
TTCCTCTACTTTTTCCTCAACTTTTTCTTCAACTTTTTTTGTAGGATTCTCTTTTGTCTCTTCTTCTACAGGAATTTCAATATTTTCCAAACCATCAATTTCTTCATCATCACCAGTTGAAGTAGTCTTTTGACCTTGGAACATTTTTGCCATATCCTTTAAATCACCTACTTGATCTTGACCTAATTGATCATATACTTGTGAAATAACATCTTTTAAAGGTTTTCTCTCATGATCTCCTTGAACAATAATTGTATTTGCATTCATATTATGTTGAACTTTTGGTTTTAAAAAACGCATAACAGTCTTATCGGACATGAAAAAATTAGCCTCATCAACATCAGGGATAGGTCTACAATTTAATTTTTTCAAAGTTTGTTCCATTTTCAAATTATCAGAATTTGAAGTTTTTCTGAT
>comp10824_c0_seq1
TAACCTTCTTTAAGAGAGTGTGAACAAGTTTGAGCAAGGATGTCTCGTCTCTGGTGGAGGAGGAAGGGGAGTCAGGGGAGCTCCCTGACCTGCTCCACGGACAGGAGGAAGGACAGTCTGCCCAGCGTGCTCTCCGCCCTAGACACAAGCCTGACGAGCCGGGCCTCCGTCGCCTGGCCGGAGGAGGACGACAACCCCGGGCCCTGGGTGGCAAGGTGCCTGGAGGTGAACAAGAAACTGGCCTCTACCCGCCGTCTTTCTGGTGACGTCTACTCCCTGCTAGGACTGGCTTCCCTCAACACCCAGGAGGATTGTCTGCCACATGCTAAGTTCCTCAGGCAGAAAAGTGACAGGGCTATTCGAGCTGAGCCTGCACCAAATCTACCAATAGACCCGCGGGCCTGGAGCAGAGAGGATGTGTCGGTCTGGCTTGACTTCACAGTCAAGAGGAATGGACTTCCCTTCATTACAGCACAGAGCTTCATGATGAATGGCAAGGGTCTCTGCCTCCTCACCATGGACATGTTCTGTGTCAGGGCCCCTCTTGGCGGCAAGGCACTCTTCAAGGATTTCCAGCTCCGCCTAACGGTCGCTCTACACGAGCCCACTCCAAGAAGCCAAGCAACAATGCAACATTGCCAGCAATTCAAACCCGGCTTTTTTCAGGAGGTCTAGAAATATACAACCACTTCATCACTGGATGGTTGTGTAAGCTTTGGTTACACAAGGCCGAAACAAAGCTCCTAATATTTTTAGTATTAACAAAACAATCCAAGCAAATGTAGAGCTTATAAAAAGACAAGATTTGATGCTTCTCTGTGGAGCAGTTAAATATGTGTATGTTATTACAAGAAAATTGTTTTAGATTTTATATACGTCATCAGAACATATTTAATAATATTTACTAATAATTTGTTCAATATATGCTTCACTTTGTGTAAAGAACCTTGAGAAATATTGGTCGTGAAATAAACAAATTTTATAAGTAAAAAAAAA
>comp10850_c0_seq1
CAAATATATAAAACATGTCTTTAATAGATCTAAGGCTCAATTTGTCAAACTTTCAACAAAATGCAATAACCTCAATTCTGGAAACTTAACATGGGGAAGACTTTTGTAATATTACCCTTGTCTCAGAAGATGGACAAAAAACCAGGGCACACCAAATAAGCCTATCCGCTTCCAGTGCTGTATTCAAGTCAATGTTGAAAGGTTTGCCAAGTCCCAATCCCTTGGTTTTTCTAAAGGGAATGACTAGCAAAGATGTCTCCCACATCATAAGATATATATACAATGGGGAGGTTAGTATTGGCCAAGTTGATCTTCAAGGTTTTCTATATAATGCTGTTGCTTTAAAAATACAAGGGCTGGATGATGAATCAAAGAACCAAAGCAACACAGCAAACAGTGATCAGGGTATAACAATGACTTCTTTAAAAAGGCGATAAATGAAGACTGTTATATAAAAAGTAAATATTAATGTACGCGATGCAATGGATATTTGAAGGATTTTATATCATTTGAATATCAAATGTCAACTCACACCAATGAGAAGCTATTCAAATGTGAGCATTGTGGCAGTGAATACGAACAATCTGGTTCGTTCAACAAACATACAGAATTATGTCAAATCGTTATTAGTAACAAAGAACTTGTTAACAAAGAAGATAGAATAAAAACTAGACCAGGAG
>comp11004_c0_seq2
GATTCACTTCTACAAGAGAACTGAATAGAAAGAACAAAATCATGGAGTGCCAGAGCTCTAAGCCATCGCCTGAGAGAAAAACGGGAAAAGAGATGAGCAAAAGCGACAAGAAGATACAAGCTGATAATGCATTTAAACAGTTTGATTTAGACAGAGATGGTTACATTACAAAGGAAGAGTTCAAAAAGGTTGCAAAGAACTTGGACCAGGCCCAAATTGACGCAGTTTTCAAGAGGTTTGACGAAAACCAGGACGGAAATCTAAGCAGAGACGACTTCCGGCGTTTGATGTTCAGCAATTGCAAATTCAAATGAACAATAAACTATTTGTATTGCTG
>comp11057_c0_seq1
GATGAATGGGAAAAATGGGAAGTAGTAAAAGCACCTGGTGGAAGAATTGCTTTAAAATCAGCACATGGTGATTACTTATCAGCTAGAAAAGATCTTGTGGGTAAAGTAAAATGTGTACCACAATTAAAAGATTGGGAAAGTTGGGAAGTACTTCCTTACGAAAGAGGTATTGGATTAAAATCTGCTCATAATAAATTCTTAAGTGCTAGAAATGACTTAAAAGGTAGTGTAAAGCAAGTTAAAGGATTAAATGAATGGGAAACTTGGGTAGTTGAGGTACAAAGTTACAGAAAACAACAAAAAGTTGCATTTAAAACTCATCACGGAAAATACTTATCAGCTAGACAAGATTATTCATTAGGTCAAAAAGATGCTTGTGAAGCTTGGGAAGAATTTACTTTAGAACATAAAGGAAGTAAAGTTTGTTTAAAAACAGCTCATGGAAGATATGTTTCTGCTAGAAAAGGATTATTATCAAAAGTTGACCAACAAAAAAAAGCTGATGATTGGGAGTGTTTTCAAATTATTAATACTAAAACTAAAAATGGTGTTGCATTTTTAGGTGCTCATGGAAAATACTTGTCTGCTAGAAAAAATGGTTCTATTGGTCAAGCTGCAGAATGTAAAGAATGGGGA
>comp11193_c0_seq1
GCACTCAACGGAATCTTCTTAATTTAAGGGTATTTCTTCTCTTCCAGGCGGCGTTGACGGAAGGTCTGAGGTTGTTGGCTCTGGTGGTTTTTCTGGCTCTGAGACCTCTGGATTTCTTTCCAGCGGAAGTTAATCCTCTACACTCTCTGTGTTTGTGGACGGGTCCACAGATCCAGTTGATTCTGGAATCGTTTCTGATGGCTTGGTGCATGGGGTCAACACAGATAACTTCGTAATATTTGTGAGTACCATCTTGTCCAACCCAGTAAGAGTTTAAGACTCTAAGTCCTCCGAGGGTCTTTCCGACTCTTTCCTCGGCAACAGATCTCAAAGATCTGTTGAATTTCATTTGAGAAACTCCGACGGAAGAAGGTTTTCCGTAGACAATTCCCTTGGAAACGGGTCTTTTTCTACCTCCTCTTCTGACTCTGACTCTGTAGATAACGTATCCTTATTTAGATTTGTAACCTAATCTTCTGGCCTTATCGGGTCTGGTGGAGTTATGGACTCTGGACAAACCGGGTAATTGTCTGAATTCCCAAACTCTGACTCTTTGGATGAAGTTCATGACATCAGATTGTTTCTTTTTCCACAATTCTTCTAAATATTTATAGGCTCCCATTATGTTATATTTATGTTTTTATTATT
>comp11370_c1_seq1
AGGGGTTCGGCCACCTGGTACGGTGAGTCCTGCCCCAGCACCCTCACCAGCACCTACAGCTCCGGGGCCTACACCGACCAGAAGATCGCAACCACGGACCTTGGCGGTGGCTGCACGGTCAGCCACACCGGCACCTCGGCCGCTGCGCCCCTGGCTGCGGGCGTGCTCGCACTGGTGCTGGAGGCCGCTCCCGCCCTCACCTGGAGGGATGTGCAGCACCTGGTGGTGAGGGCCTCTGACCCCGCCCCTCTACAAGACAACCCCGGCTGGAAGAGGAACGGCGCCGGCCTCCTCTACAACCCCAGGTTCGGCTTCGGCATCCTGGACGGCGGGAAGGCCGTGGAGGAGGCGATTGCCTGGAGCCTGGTGCCAGCCCTGCAGAGCTGCCAGCTGGAGGGAGAGCGGGGAGGGGAGGTGCTAGAGAG
>comp11463_c0_seq1
TCTCTTCTTTAGTTCATGATGTCAGAGGTACCAGCATCAGTGATGGCCATCACGCCGCATCTGTAGTACTTACCGCAAGCAGTACCAAGATCGATGTTGCTTCCGGGGTAGTGACGAACTTGAGCCTTGGACAACATTGCGTAGTACTCAATCTCAGACTTGCGGAGAGCGGGGGTGTTGTTCGAGAAGATGATCAGCTTGGCTTTTCCATTTCTGAGGGACTTCAAAGTGGATTGGTAACCCAAGTGGGACTTGCCACTTTTCATGACAAGAGCCAAGCAGGCATTGATGTTTTCGGCGTGCTTTTTCTGCTTTTTGGATACCATGCTGATCGAGG
>comp11478_c0_seq1
AGAGCCAGCAGTGCAGTAGAGGCGCCATGGGGCAGGCCAGGTAGAGCTGAGCCTGCAGCCACAGCAAGCTGGCTTTTGGCACCGAGAGACACTCAGCCGGTTTGACTTTTGTACGTCGGACATATGGCGGTGTGACGGAGCTGTACAGAGTTACATCATGGACAACCCGGGCTACGCGGGGCCCAGCAGCCCAGCGAGGCAGATGGAGGAGGAGGCGCACGGCACCAAGGGTGTCGAGGTGGCCGACTGCGCCACCGCCTTCCTCAAGCTCCGCTTCCTCAACATGTTTCGCTCTCCCAAGTGGTTCCTGGTCTTCCTATCCCTGGCTGCCTGCGTTCAGGGCCTCTGCATCAACGGCCTCGTCAACGTGGTGATCACCTCCATCGAGCTGAGGTTCGGGCTGAAGTCCACCCAGACGGGGGTGGTGGTGGCGTGCCAGGACATTGGGTCCCTTCTGGTGATGATCCCGGCCAGTTACTACGGCGGCCGCCTGGGCGCCAGCAAGCCGCGCTGGATCGCTGCCGGACTCCTGGTCATGGGCATGGGCAGCTTCCTAT
>comp11484_c0_seq1
GGGGTGCTCGCGATATGCTCTACCCGGAGCGTATTTATCAGGAATTTGAAGGTGATAACGCCACCTGGTGGAACTTCGATCCGCGCGTTGAGTGGCTGATGGGCTACCTGACCAGCCATCGCTCTCAGAAAGTGCTGGTGATCTGCGCCAAAGCTGCCACTGCGCTGCAACTGGAGCAGGTACTGCGCGAACGTGAAGGTATTCGCGCTGCGGTGTTCCACGAAGGTATGTCGATTATCGAACGTGACCC
>comp11539_c0_seq1
AGGTGCTGCTCTTTTACGTCGTCTCCATAATTATGGTATTTTACCAGAATCCCAAAAACAACTTGATTATGTTTTAAGTTTAACAGTTAACAACATTTTAGAAAGAAGACTTCAAACTCTTGTTTTTAAACTTGGATTTGCAAAATCAGTACATCAAGCAAGAGTATTTATCAAACAAAGACATATCAGAGTCGGAAAACAACTTGTTGATATTCCATCTTTCCTTGTTAGAGTTGATAACCAAAGTCTTATTGATCTTGCATACACTTCTCCATTTGGTGGAGGTAGACCAGGAAGAGTCAAGAGAAGAAATATGGCTCGTAATAAAGGAAAAGGAGATGATGATGAAG
>comp11562_c0_seq1
GTTCGGGGGACCCATAGAGAACGTCACAGTGAACGTGGGGAGGGAGGCTGTCATGGAGTGCAAGGTGAACACCCTCAGGAACTACAAGGTGGGATGGCTGAAGGCAGGTGACCAGACCATCCTGGCCCTGCACAAGAGAGTCATCACCCACAACACCAGGGTTTCAGTCAGCCATGAGGACAGTAAGGTGTGGAAGCTTCACCTGCGCTCTGTGGTGGAAGCTGACAGGGGCTGCTATATGTGCCAAATCAACACAGAGCAGATGAAGCAGCAGCTGGGTTGCTTGGATGTCAATGTGCCCCCAGACATTGACTATGTGAAGACCAGCAAGGATGTGGTGGTGCAGGAAGGGGACAATGTCACTCTAACACGCAG
>comp11599_c0_seq1
AAAGTTGACCACAATCTCCAATGAAACATTCTGAATAAGGAGTACCATCGTTAGAACCTTCAGCTTCTAATGTCTTTAATAATTTTAATGATGAATCATCATCAACTTCACCAAAAACAACATGTTTACCATCTAACCATGAAGTTTTAACAGTAGTAATGAAAAATTGTGAACCATTAGTGTTAGGACCACTATTAGCCATGGACAATTGACCTGGTTTAGTGTGGCTAACATCAAAATTTTCATCTTTGAATTTTGAACCATAAATTGATTCTCCACCATAACCATTACCACTAGTAATATCACCACCTTGTACCATAAATTGAGGGATAATTCTGTGGAAAGGACATCCTTTGTAGTGTAATTTTGCTCCAGAATTTGATTTTCCTTTTTCTCCAGTACATAAAGCTCTGAAATTTTCTGCTGTTTTTGGTACTTTTTTGTCAAAAAGTTTGAATACCATACGTCCAGCTTTTTTTTTTGTTTATTACAATATCGAAGAATACTTTTACCATTTTTATTATTTTTTG
>comp11674_c0_seq1
AAAAGTGTGTCATACCAGCACCACTGCCCCTCAGAACGGAAACCCGGGAGAAGTACGGGATAGAGGGGAGCGATGCCATGGACTGGGTCTTGGGCTGCTTTTGCTGCCAGCCCTTGGTCGCCTGTCAGACTGCTGCAGAACACGAGGAGAGGGGGGCTGGGGTGGCCACACTGCCTCAGAACCACTAGAACCAATGTAGTTTTAAGTGTTTA
>comp11736_c0_seq1
ATCAGAACATACTTTAAAAACAGCACATAAATTGAAAAGATTAGTTCCTACTCCAAACACTTTCTTCATGGACGTTAAATGCCAAGGTTGTTATAAAATTACTACTGTTTATAGTCATGCGAAATCTGTTGTAATTTGTGCTGGTTGCTCAACAACACTTTGTACACCATCAGGAGGTAAAGCTCGTTTAACAGAAGGATGTTCATTTAGAAAAAAAACTGATTAAATTTTTTTTGTTTG
>comp11937_c0_seq1
GGAAAAAGTAAAGAAATTCAACAACAAAAGAAAGCTAGTAAAAACGCTAAAGGTGGAGCTGCAAAAAAAAAAAAATGGAGTAAAGGTAGAACTGCTGAAAAACTTAATAAAAAAGTTGTTTATGATTCCTCGGCATTGAGTGCATTAAAAAAGAGTGTACCAAAACAAAAATTAATTACTGTAGCTTCTGTATCTAATTCATTAAATATCAATGGAAGTTTGGCTAGACAAGGAATTTTGTATTTAAAATCACAAGGATTAATTGAAGCTACTTACCAAAACAGTAAATGTTACATTTATAGACCAAAAGTAAAAGCTGAGGTTTTAACTGAAATCGTTACTAACTCCAAAGAATAAACAATTTTGAAATTTTTTCGCA
>comp11994_c0_seq1
GGAAGGAGGCGGAGTGGGGGTAGGGGGGAGGGGGGAAGGACGGTGGGCCAGTCTTTGATGGAGCAGCTGTTGTTTTATTCGAGTTCTCGACACAGCAGGTGATGCCGTGGGCGGCTTGCACGTGCTGGAGCAGCTTCCAGGCTGAGTCCTGTGGCCGACGACAGCTGCTGCAGGTGAAGAGTCCGGGTTCTGACTTTACGGTGTTGGCCCCATTATCTCGCACATTTGGCTTCCTGTCCTCGCCCTCGTTCTTGATCCTCACAACGTCGTCATCATCCACCTGGCCGGATCCGGACACACTCGGAGAGCCGAGAGACTTGTGCCTCGCCGCATGTTCCCTCTCGTCCTCATCCTCGGAGTCGCAGGCGTTCTCCTTCTTGCACTCGAGCACCTTGTGCTGGACAAACTTGGTGAGGTCGGCGAGGACGTATTTCTTCCGACAGCCACCGCAGGTTAGAAAGTCGCCAGCTCCGCTCGCCTTTTGTCCGTCACCTGAGATTTGTGGTTGCTGCATCTGCTGGAGGAGGAGGAGGTTGAGGCCGTGTCCCCTCTCCTGTCCGACATCCGGGTTGGACATCGACAGATTCATCTTCGGATCTCAGAGAAGCTCAAGTCACTTTTGCATAGTTGTCTTTAACACGTCAGTCCACTCGATTCTCACAGACAAATCTCGATCATCTTGTGTAACACTGTCGTAATATAAGATCCAATCGGGCTCGCGATCGTGATCGTGCAGGAACTCAATGTGCCCTTGAGAAACTGTCCTCGTAAAAAG
>comp12031_c0_seq1
ATGGGGCGGTGTTGGTGTCCACTGGAACAGCCAGCAGATGGCCTGGGCCTTGGGCAGGGAGGGCAAGATACACTACGGCATCAACAGGGGGGAGGACTTTGTGGAGGACCTCTGACTCGTGGAGGAATTCGTGGAGGACCTCTGACTTGTGGAGGATATTGTGGAGGACCTTTGATTCGTAGAGGACTTTGTGGAGGACCTCTGACTCGTGGAGGAATTCGTGGAGGACCTCTGACTTGTGGAGGATATTGTGGAGGACCTTTGATTCGTA
>comp12053_c0_seq1
GTCTTCTTTATTCTTTCTTCCTGCACAGAGATTCCCAGACTAGAAGTTGCTCCAGGAACCCACGGTTTGGCATTATGTCTCGGCACTCCTTGACTTTTACCAGAGCCTCTGACAGTGAGTAGCCTCTATGCTGAACCAAATAAGCCACCGCAATTGTTGCAGACCTGCTTGCCCCTTGAAAACAAGTCACAAGGACGCGTCCACCAGCCAATAGAGCCGCATGGATCATGT
>comp12077_c0_seq1
GCATCTAGCAGTAGTGCAGTAGGTGACCGCCTTGCTGCTCGACTTGATCATGATCAGGCGCCACACGGCCAGCTGCAGGGTGTACCAGATGGACACGGCGTGGATGTGAATGGAGAAGTTGCTGTGGAAGAGCATGAACATTCCCCATGGGTGGGAGTACTCCTCCTCCCGGGACCTGGATCCTTGGTACTTGAGCAGGTACATGTGCACGGCGAAGGGGATGTACTCGACCATGACAAGCACGTCTGCCACGGC
>comp12116_c0_seq1
ATGGGACTTCGGACCCGAAAATTGTGGACCTAACGTCTTAGTCGATGCCACCAAGGGAGTCTAATTCATGAACGAAATCAGAGATTCTTGTCAAAACGCTTTCCAAACTGTAACCAGAGAGGCCGTTTTAACCGAAGAATAAATGAGATCTGTTAGATTCAACTTATACGATTGTACTTTACATTCTGATGCCATCCACAGAGGAGGTGGTTAAGTTATCCCCACTGCCAGAAGACTTTATTACGCTTGTGAATTAACCGCTGTTCCCAGAATCATGGAACCTATCTTCCAAGCCGAAATCACCGCCCCTATGGATGCTATGGGTGGAGTTTACAATTGTTTAAATCAAAGAAGAGGTATTGTCCAAGAAGAAATCTAAGTCGCCGGAACTCCCTTATCTTTGGTTAAAGCCCATTTACCCGTCGCCGAATCCTTCGGATTCACCGCTCACTTAAGAGGACTTACCCAAGGATAAGCCTTCCCCTAGTGTGTCTTTGATCATTGGGAAATGTTATAATCCGACCCTATGGATATTGAATCCAAGGTTGGAAAATTGGTCCAAGAAATCAGAAAGAGAAAAGGAATGAAAGAAGGAATTCCTCCCCTCGAAAATTATCTCGATAAATTATGATTTGTTAATAACAACAATTATCTTTTTATCATAACAGATATTTATTTAATCTTATTTAAATTAAGCCATTTAAAGGTTAATCAAACTTATTTATACCTATATAAATATTAATATACCAGTGTTACCTTTCAAAAT
>comp12116_c1_seq1
GTCCGAAGTCCCATAATTTAAGACCGGCGTGTTCTTTATCCCAATCGAACTCATCATTAAGATATTTAGCTCTGATCTTGGGGTCATCCTTAGGGGTGATTTTTCCTTCTTCGACTTGTTCGGCGAATCCTTCTTCTAAAGGAGTGGCTTTAGCGGAGATTCTGTTATGTTTGTTGGCAGATTTGGCCAAACACATAACATTAGATTCTTCGGTGACGGTTTCTTTATAGGTAACTAAAGGATCAGATTTGATGATGGGGCATTGGGCGAATTCTTCTTCTAAATCTTTAAGACAGATTTCGACATGTAATTCTCCACACCCGGCGATGATGTGTTATCCAGAATCTTCGTTGATACAGAGGACCAAAGGATCAGATTTAGATAATTTTTTCATACCATCAACCAATTTAGGTAAATCAGCGGCGTTCTTAACATCAACGGCGACTCTAACAACGGGAGATACGGAATATTTCATACATCTGATGATATGGGCATCTTTGTGATCGGAAATGGTTCCGGT
>comp12116_c2_seq1
AAAAAAAATAATTTAATAAATAAAAACAGAATAAAATGGTTAACTTTACTATTGATCAAATCAGAGAAATCATGGACAGACAAGATAACATCAGAAATATGAGTGTTATTGCCCACGTCGACCATGGAAAATCCACCCTTACCGATTCTCTTATCGCCAAAGCCGGTATTATCTCCTCCAAAAACGCTGGAGAAGCCAGATATACCGATACCAGAGAAGATGAGAAAGAAAGAGGTATCACCATTAAATCCACCGGTGTATCCATGTATTACGAATATGATCTTACCGATTCCGGTAAAAAAGAAAACGAAGAACCTTTCTTATTAAATTTGATCGATTCTCCCGGACATGTTGATTTCTCCGCTGAAGTCACCGCCGCTTTGAGAATTACCGATGGTGCCTTAGTCGTCGTCGATACCGTTGAAGGAGTTTGTGTTTAAACCGAAACCGTCCTTAGACAAGCCATGGGAGAATTAATCAGACCCGTACTCATGATCAATAAAATTGATAGATCTATCCTTGAATTGAAATTAGGAGGAGAAGAGATGTATCAAAACTTCGTTAGAGTTACCGATATGGTCAACGTCATCATCGATACCTATCAATCTGAAGATCTTAACGATTTGTTATTGTTACCCGAGAAAGGAAACGTCGCCTTCGGATCCGGAAAAGATTGTTGGGCCTTCACCTTAACCAAATTCGCCAGAATCTATGAGAAGAAATTCAAGATGGACTACAAGAAATTGATGCCCAAACTTTGGGGAGATAACTTCTTCAACCCTGCCACCAAGAAATTCCAAAAAGACCAAACTGGAGAAAAGGGATTATTGAAAAGAGCTTTTGCCCAATTCATCATGGACCCTATCTGTCAAGTCTGTAGAGCTTGTATTGAAGGAGACAAGGAGAAATATCTTAAGATGTTGACTCAATTAGAAATTGAACTTACTTAAGAACAAAAAGAATGGACCGGAAAATTACTTTTGAAAACCGTTATGGCCAAATGGATCAATGCCGCCGATACTATCTTAGAGATGATGGTTGTCCACTTGCCTTCTCCTAGAAAGGCTCAAAAGTACAGAACTAAATATTTGTACGAAGGACCCGTTGATGATGCTCTCTCTGAAGCCATGAGAAACTGTGATCCTAAAGGACCTTTGATGATGTATGTCTCTAAGATGGTTCCCACCGTCGATAGAAACAGATTCTTCGCCTTCGGAAGAGTTTTATCCGGAACCATTGAAGCTGGACAAAAAGTCAGAATTATGGGACCTAACTTTAAACAAGGATCCAAAACCGAACTTTTCGAAAAATCTATCTAAAGAACCGTACTCATGATGGGAAGAACCGTCGAGTTCATCTCTTCCGTACCTTGTGGAAACACTGTTGGTTTGGTCGGAGTCGATCAATTCATCATGAAGACCGGAACCATTTCCG
>comp12197_c0_seq1
TCTATCTTTATTTTTGTATTGAAATTTGTTATTTGACTTAGCTTTACCTTCAACTAAATATGTTGAGTATTCTTCAAAAGGAGGAGGTTTTGAAAAGTCATTAGCAGGCCACATATCAGGAGTTAAGAAACAATAAGTTTGTGAAACAGCAGCAAAAGTAGCTTTTACAAAATTACCTAAAGTCTTAGTATGTCCATTTGAAGATGTAAAGATATCTTCAATACCAGCAAATTGTAATAATTTCTTTGGAACTGGAGCAGCAACAATACCTGTACCTCTAGGTGCTGGGATTAATCTAACACTTACAGAACCACATTTACCAGTTACTTTAAATGGAATAGTATGAGGTTGACCCAAATTACTTCCCCAGTATCCTCTTCTAACAGGAATAAGTGATAATTTAGCCAAAATCAATGCACCACGAATAGCAGTAGCAACTTCAGCAGATGCTTTAATACCAAGTCCACAATGTCCTTCAGAATCACCGATTGCTACAATAGCTTTAAAACGAGTTCTTTGTCCCGCACGTGTTGCTTTTTGTACAGGTGAAATTTTCATTACCTCATCTTTTAATTTATCTTTTCCGCAAAAATGATCTATGATTTGAAACTCTTTAATAGGAATGGAAAATTTATAAATTTGTTCCAAGGATGTAACTTTTCCTTCTTTAACTAGTCTACCTAATTTAGTAACTGGAATCCATTCTTTTTCTCCTCTAGGTTTTCTTTTAAAATTTTTTTTTCCTCCTCTTCTGTCTCCACCTTGTCTTCTGTCACCACCTTGTCTACGGTCACCACCTTGTCTTCTGTCACCACCTTGTCTACGGTCACCACCTTGTCTTCTGTCACCACCTTGTTGTCTTCCACCTTGGGAACCTTCTTTTTTAACTACTGAATCTGACATTTTTTTATTTTTTTTTTGTTTTTGGTGCCAGCCTACTGTG
>comp12198_c0_seq1
TTAGTATCAGTTTATTCATCAGAAAAAAGAAATGAAGTAACAAAAAAATTAGCAATGCCAGATGTATTCCAAGCACCAGTTAGAGTAGATATTGTTCAAACAATTTTTTCAGCACAAAAAAAAAACAAAAGACAAAGTTATGCTGTAAGTAGATGGGCTGGTATGCAAACTGCTGCAGAATCTTGGGGAACAGGAAGAGCTGTATCCCGTATCCCAAGAGTACCTGGTGGAGGTACACACAGAGCAGGTCAAGGTGCTTTCGGTAATATGTGCAGAGGAGGTAGATTATTCGCACCAACAAAAGTTTGGAGAAAATGGCATCAAAAAATTTCAGTACCACAAAGAAGATATGCTAACGCATCAGCAATTTCAGCTTCAGGTTCATCAGCATTAGTACAATCAAGAGGTCACAAAATTAGTAATGTTAATGAATTACCTTTAGTTGTTTCTGATGATATACAATCATATGATACTACTAAAAAAGCTGTTGGATTTTTAACAAGAGTTGGAGCTATGGATGATGTATTAAAAGCAAAAAAATCAAAAAAACTTAGAGTAGGTCGCGGAAAATCAAGAAATAGAAGATTTGTAAGTAAATTAGGACCTCTTCTTGTTTATAAAAAAGATAATGGTCTTGTAAAAGCTTTTAGAAATATTGCTGGTTTGGATTTATGTCAAGTTAATAAATTGAATTTATTACAAATTGCTCCTGGAGCTCAAGTTGGACGTTTTATCATCTGGACTGAATCTGCTTTTAATGATTTAAATAACATCTTTGGATCATATGGAGCTAAAGGTGCTGTATCAACTTTAAAAACTAGACACGGATTAACTTACAAATTACCATGTCCTGTTATTTCAAACTCTGATATTTCTAAAATTATTAATTCTAAAGCAATTCAAAGTGTAGTAAGAGATGCAAGAATTTCAAAGAAGAGACCTATTAGAAAAGTTAACCCATTGACAAATGCTAGAGTTATGGCTAAATTAAATCCCCG
>comp12221_c0_seq1
GGGAGGCCAGCACAGGGGAGGACAGGAGGGGGGAGGCCAGCACAGGGGAGGACAGGAGGGGGGAGGCGCCTGAACCTGTGGAGTCTTTACTGGAGTACTGTGGGCTCTGCTGGCCCAGGGTGGTCTCACTTTGCCTGGAGCACATCTCTGAGCCCATGCTGTAGGACTGGCAGTGGCCCTGGACCAGGGGCCCGGACATTCTGTCGAGGAAGCCCTTGGTAAAACTGGCTGTGTCCTGGCCGCAGGTGTTGTTGACAACCTGCTCACTGCAGTGCAGGTATCTCTGGAAACTACAGCACAACACCTGTACGTTGTCCTCCTCTTCCTCTGGGCTGGCCACACCTCCCTTGTTGAGAGTTTTAATTCTGAGCTGGTACTGGTCAGCACAGCTCTCATACTCTGCCTGGGCCTCTCTCATGCAGGGGGCGTGCTGCAGGTACTCTGTCTGGTAATCCCCTTCTTGACAAAGATCCACAATAACTTGTGTGGTGCCAGTGTAGAGGGTGTTGAAGTAAGCTCTGTGCTCGGCCTCCAGGCACTCGGTGGTGAAACTGTCAATACAGCGAAGTCCTTCCATGAGCTTGGGGCACATCTCCTGGAGCTCCTCCTGGGAGGTGGCGAAGCCCAGGTCCTTGTTGTCCGTCACCACCCTTAGGGGATCTGTACAGCGGGACATTGCGTCTGCACTGCACCGCGAGCTCCGGACCATCTGGACACTTCCTATGACCCAAAGGGCCGTCAGCTCAGCTAATCTATGTGCCCTCAGCTCCACCATCTTCTGTCTCTCTTGTAGAAGTGAAT
>comp12306_c0_seq1
GGAAGATACTCAAGGATCGGCTAAAATGGGCAAGAAAATGGGTGAAAACAGCAAAGCTGTAGAGGCGAGAGAAAAGAAGAACGAGAAAGAGTCTAAGCAGAAAGCGGCCAAGGATAAAGCTACTGAAGATGCCAAGTGGGCTGACGACGACAAGGCCCTGGCTAAGAAACAGGGCAAGAAGGAGGACGCGGAGAAGAAGCGGCTGGACGCCCTGGCCAAGAAGAAGGAGCGTGACGAGCTGTTGGCTGAGGAAGCGGCTGCCGCCACCCCCAAGACCAAGGCCGTGCCGGTGAAGGTGACCCAGGCACAGATCAAGGCCGAGGCCGCCAGGAGGGCGGAGGCCGCCAAGAAGGCTGCTGGGGCGGAGGAGCCGGAAACACATCTGACACAACAGCTGGAGGAGAATGTCAATAGGGTGCAGCTGGAGGGCGACACGGCGAGCTCGGTGACCGAGGCCATCAAGGTCCTCAGCATCGCCCCGGGCGCCGAGAAGGTGGACGCGCATCCGGAGAAGAGGATGAAGGCGGCCTACACCGAGTTCGAGCAGATGAGGCTGGCCGAGATCAAGTCCGGCAAGACCTCGCTGAAGCTGAGCCAGATGAAGCAGATGATCTTCAAGGAGTGGCAGAAGCACCCCGATAACCCCATGAACAAGCAGTAGTGTGTGATAGCTTCTCTGTCGGCCGTGGTTCCCCTTGCTGTGAATTTTTCTCATTCCCCGAACTTGTAATGCAGTGATATCTCAGTCTGGATATCTTGTAGTGCAGTGATATCTCTAGTAAGGATATCTTGTAATGCAGTGATATCGTTTTGCAGAAAAAAAA
>comp12560_c0_seq1
GATCAACTTGGGGTCCAGGATGACCTGCTCGCTGTTGTCCGCTTGCATTATGCCTGTTCTAAAATTGACCACAATATCAATGAGGAATATTGTGTCGGATATGCAGTTGAAGACGACCCAGCGGATGGAGAGGTCGTCGTTGAAGAAGGAAATTGCCACAGGAAGAATAATCAGATTTGCCACCAGCAGCAGAAGCATACAGAGG
>comp12599_c0_seq1
GCGGGGCGGGGGCGGGTTCCTCGGGGGCGGGCAGCCTCAGCCTCGACTCCTGGACCACTTTCCGCTGCTCGCAGGAGGCAGCTGCTCAGGTGACCCAGCTGCGCCAGAAGTGGTCTAGCCTCTGGCTGCGGCGCCTCGCCGCCTCGGCCAAGCAGAGCCGCGGCCACGAGGAGCAGGACGACGCCGTGATCGCCTCCCTGGCCGCCATCCTGCAGCACCAGGACCAGGCCCTGGGCCTGTCCCAGCCACCAGGCATTGGACAGAGACCCAAGCAGCTCTCGGTGGACCTGACCACCGGCCAGCCAGTCACTCAAGGTGCTGAGCTGCGGCGGCGGCCGAGCGACTCCTCTTCCCTGGCCAGTGACGACTCCTGGGAGCAGCAGGGCGGGGGCGGGGCCAGAGGGAGTGTAGG
>comp12673_c0_seq1
AAACAGGCAAAGGGGGGAAGTTATAATTAATAATGATGTATTGCAAAAATATTATTATTTTTTTATCATATATGGTAAAATAATAATTAATCATTGTTCTCCAACGGTAACTCTGGTTCTGGCAATTTGTCTTTTGGTCAAATGTTTTTTGGAATCTTTGTTGGCGGTTTTGGAAACATCCTCATCTTTTTAAGAGGCAATGAATTCGATGTGACAACAAGAGTTCAAGTAAGGGTTGATTCTTCCGTGAGCTCTATAAGTTCTTCTTCTACCTTTTTGGGCTCTGTTAACTTATTGGTGGTTGATGAATAATTTTTCAACGTCAAGTCCTTTAACGTTGGCGTTAGCCTCTAAGTTTTAAAGTAATCCTAAGATAACTTTAACGACTTTCTCGGGCCATCTTCCTTGAGTTCTTCCTCCAAATTCTTTAGCTTGGGCGGTTCTTCCGATAGATCCGGTATATCTGGTGAAAGGAATACATCTATTGTGATCTAAGACATCTTTCAAATATTTTTGGGCGGAAGCGACAGACATGTGGTGGATGGCTCTGGCGGTTTCGAAGGCATTCTTGTAATGGATTCTTAAATCTTAGGCGGAGGCCTTGCAGGATTTTCTGGGGTTAGCAGCTTCTTATGAGTATTATTTGACCATTTTTATGTTGTTTTTTTTTCTTGTTTATGTTTTATTTATATAATCTGTG
>comp12678_c0_seq1
TGCTGCTTCTAGCCAATGCTGATCTGTTTGTTTCTGGCTGTTTCAGGTTGCTTGGCCCAGGATTCCTACACAAGACTGCCTGACAATGTCCGCCCCATCCACTACACCCTGGAGATTGCCATCTTCACAGAGAACCTGACAACTCGCGGGGAAGTCGTCATATACTTGGAGATAACAAAGCCAACAGACAACATAACTCTGCATGCTTCTGAAATGTTGTCTTTCATTCGTGACAGAGTGAGGATAAGGGAGAATCACCCCCCCGGCTGGAAGGATATGGCTGTTCTCAGTCAGGACCGACAGAACATTACTGGATCCATCTGGAA
>comp12682_c0_seq1
TGGGTACTTTGACTGATATTTAAATTTAAATATTAATTATTTGAATAGTGAAAAATAATAAAAATTAAAAAGCGTTTTCATGAGGTTAATCATTTGGCTCTTCCGTAGAATTTATCCTTTTCTTCGACAGTTTGGAATCTTCCGTGTCCCATTTTGGAAGCGGTATCGATGAATTTAAGGGTGATCTCTTCGTGGGCGGTTCTGGAAGTTTGGTTAAGTAAAGACTTTCTTAAGATAACAACTCTTTTCTTGGTTCCGACACAACATCCTTTGATTAAAACGAAGTCGTTCTTAACAATTCCGTAATGGGGGAATCCTCCTAAAGGAGTAATGGCCTTTTCGGTAAGATCCATTTTGGTGGTGGCAGACTTGGTGTCAGATCCGTTGGCAATTCTGTAGATTTTCTTGTTCATTTCGGTTCTGTGATGATATCCGAGTTGTCCGGCTCTGGCGACGGTGAATCTAATTCTGGCGGGATGCCATCCTCCGATACATCCGACCTTTCTGTAACCTCTATGAGATTTCTTTTACAAATGTCTAACACCGAATCTTTTGACGACTCCGGCGAAACCCTTACCCTTGGTGACTCCGATGACATCGATCATCTCGTTTTGGTTGAAGACTTAATCAGACTTGATGGTCTTTTCGAAAAGGTTGTAACCGTAGTCAACCTTGTCGGAGACGGATCCTCCGTTGATTTAGATTTCGAAGATGTGATTTTTCTTTTATCTCAAGTTCAAAAGTTTCATTTGGGTGTGGGCGATAACTCTGACGGTGGAACAGTATTTTTTGATTCTTTGGAGTTTAACTTCAACTTGTTTAGGGTTGGAGGTGACGTTTTGTTGGTACTTGGTGAAAGCTCTTTTCTTTTTGGAGTTCATCCAATTTTTATAGAATCTTCTTAAGGTGTTTCTTTCTAATTTAGAAGCCCAGACGGTGGTCAAAGCTTTTAATCCTCTGGGGGTTTCGACATATCCGACGAGACCGACAACAACCATGGGGGGAGTTTCAATAACGGTAACGGCTTCAACGACTTCCTTCTTGTTCAATTTAGAACCGGGTTTGTTGACATCTCTAACGATGTGGGTCATACCAGCCTTGAATCCGGCGAAAGCGGTCAAGTGACACTTGGTTTGAGCGTTATCTCTAGGGTAAGATCTGATTCTTCCTTGATGATGTCTAGTTCTTCTTCTGGGTTTGAATCCTAAAGATCCATGTCTGGGGGCTTCAAATTTTCTATGGGACATTTTGATTATATTTATGTGTATTTTTTATTTATA
>comp12725_c0_seq1
AACAGTTTATTTTCACCTTCTTTCATTATCTTTATACATATGATTGCACCGATTGCTTTAATATTATCCGACATGTATGAATACAAGGATTAACCCGAAACAATTAGTGTTTCCAACATCAGGCTGTTTCTGGAAAGAAACTTCATTTTACAACTAAATTTAATCACTTGTTGCATCTACTGGATTTCATGTGAGCATTGATTTTGCTATAGTATTTGGATTGAAATTTACAGTAATTACATTTCATAAAACACTGAGAGCGATGTCGACTCATATAGATTTTATCTTTGAAAGACAGCTCGCATATGTCACACTCGCTAAAGGCTACTTCATGCATCTTGATGTGCTTGCTGTGATGGTAAGCATCCCGGAATTCATCCCCACACAATACACAAATATAGGCGACAAGGGAGGAGTATACACTGCTGCTGCTGCCGGTACTGGCCACCTCACAGTTCACTAAGTGCACACTGCTGTCTTGGAACAGCAAGAGGGCTTCACCAGGGGCCACTGTACACATCCCAGCCACAACTGATTGTGGTCTGGATGCAAGAGGTTGTACTGCTCCAGTTGTCACGTCCATCTGGTAGGGTAGGCCGGAGCTGCGAAACAGGACTATGTTTTCCTTCAGGTCCGTCCAGCCCACCGGATCAAGGGCTGGGTGCACCACCGTTGTGACAGTTAATAGACTGTTGACAGACTCGTTGATGGGTATCAGGCAGATATGGTCCTGGAATCCAACAACCAGGCACGATGTGGTGTTGTGGTAGAAAACTGATCTGCTTGGCACCCCCACAGGCAGCGGATAGCCATGAAGAA
>comp12735_c0_seq1
GAACCAAGAGGTAGCATCATTATAGACAGTGTGGACACTCTCCAAATAGGCCTCACAGATCTCAGAAAGCAAATCTCCATTATCCCACAGGACCCCCTGGTGTTCACCGGTAGTCTGCGCCACAACCTTGATCCCTTTGGAGAACATGATGACAATGTGCTTTGGCAGTTACTTGAGGACGTTCACCTGGCCAAAACAGTCAGGGACCTGAAGGGTGGACACGAGACAGTAATGAGTGAAGGAGGCTCCAACCTGTCTGTGGGCCAGAGGC
>comp12873_c0_seq1
GGCCCCCGGGCGTGTGCATGCAGTGGTAGGTCGGCACCAGGGCGTTCTGCTTGATCCCCTCTGAGTCGCACTGCCTCAGCAGGTTCCTGATATTATCGCTCCTCTCAATCTCTGGCAGCAGCCTCCCCACCAGCTGGGCGGACAGCATCCCCGGGTAGAACTTCAGGATGGCGCCGCCCAACCTCAGGCTGTCCGCCACCAGGCCGATCTCCTTCTGGATTGTGTCGTTCTTCTCCACGTCCAGACGAATGTT
>comp13034_c0_seq1
GACCTGAAGAGTCCCAAGAGGACACACAGTGGCGTGACGCCTTACTCCTGCTCCAAGTGTACACAGTCCTTCTCCCAGTCAACCAGCTTGAGTACTCACATGAGAACCCACACCGGAGAGAAACCTTATCCTTGCCCCCAGTGTGACCAGGCTTTCACCCAGTCTGGGGACCTGAAGAGTCATCAGAGGACACACACAGGAGATAAGACCTTCACCTGCTCCTCCTGTGACACGTCCTTCTCCCGGTCCAGTG
>comp13118_c0_seq1
AGCCGTTTGACTGCCCTCACTGTGGGAAGTCATTCTCACTGTCTCACAACCTAAAGACACACACCATGAACCACATGGGAAGTCCTTCTCACAGTCTGGTAGCCTGAAGACCCACATGATGACCCACACTGGGGAGAAAAGATTTAAATGTTCACAGTGTTACACTTATTTTAAAACATTTGAGAAACTTTAAAGGCACCAGAGGTCACATACTGGAGAGAAGCCATTTGTCTGCACCCAGTGTGACAAGTCTTTCTCTCAGTCAGGTCACCTGAGGAGACACAAGATCTCCCATACCGGAGAGAAAGAGT
>comp13124_c0_seq1
TGGAAACTTGGAAACTAGGAAACTTGGAAACTTGGAAACTAGGAAACTTGGAAACTTGGAAACTAGGAAACTCGGTAACTCGGAAACCCGGAAACTCGGAAACTCGGAAACTTGGAAACTTGGAAACTTAGAAACTTGGAAACTTGGAAACTTGAAAACTTGGAAACTTGGAAACTCGGTAACTCGGAAACTCAGAAACTCGGACACTCGGAGACTCGGAAACTGTCCCCCCAAAGAAAAAAGTATATATTTTGGT
>comp13147_c0_seq1
TTATTGTGGTAAAATGAGAACTTATAAAGCTCTGTCAATAAATTTATTAATATATTCTTCTCTGTTACCAAAATCACCTCCTTCAACAAAGTGAATTTTTATACTGTTAAGACCACCTCTAACATGTCTTAATTTAAACGGCCATAAGAAACTATTAGCTTGTTTAAAGTTAGGACCAACAGTATAAATTTCGTGAATTAAATCTTCCATACAAATAATATCTTGTTTTTCTAAAGCATTTTCAATAATAAAATTTGAAGTTATTGCAACACGTTGTCCATTTACTTTAGCGTAACCTCTTTTGTAAATTAAAGATTTAACATGTTCCAAATCAGGATAACCCCATGTGATATAAGGATTACATACTCTCAACATATTAATACTTGCTTTGTTAAGTCTAATGAATACACCATTGTTAGCTTGTCTAAGTCTTAATAATTGAAGACATTTTTTAACCTTTGGACTCATTTCTTTTAGACCTCTAATTCTGATAGCAAATGCCAATTTTGCTTCTGGTTTTACATAAAAACTTCCTTCATTTTCTGCTTTTGTTTGTTTTTGTTTTTGTTCATCGCATTGTTTTTTATATTCATCGATGTATTTTTCTGCTCTTTTTACCCATTCACCTTTTCTAGTTTCTCTTTTTTTTTTTAGTACAGCAGAGTTTTTTGCACGTCTTTCCAAAGTTTCTTTATTTCTTTTTCTTTGGGATAAAACAACTTCTGGAATACGTTCTAAAGCTGGGATTGAATTTACGTTATTTACCATTTTTTATAATTTTTTTTAGTACA
>comp13168_c0_seq1
CTTGGCTATTGGGACCTAGTGGAAGGAGGGGAGCTGCGCAGCACCGCCGTGGGCAAGGCGGGACAGGTGACCGCCATGGACCTGTCCCCTAGCGGAGAGTTCCTGGCCCTTGGGACTGACAACAGTCTTGTCAGGGTCCTAAGATACAGCGAGGGCAGCACTCGGACCCTGGGGGTGGCAAACTGTGGCAAGATCACTAGTGTCAAGTTTGGCCCGGACAGCCAGACCGTGATGGCGGCAACTCAGTTTGGTGGGGTGGTCCTCTGGGCTTTTGGAAGGGACTAGTGGATAGGAGGCTATTAGTGCTGGTCAAAAGTATAATACAAG
>comp13291_c0_seq1
TTACCTTTAGACATTACATCCCTCCTTCTGCACGTAATTTTTGACGCACGTTTTCTTCTGCGTCAGTAAGAACGTCAGTGTTTCCTGCGCGTACACGCAAGGTAAACGCGAACAATTCAGCGGCTTTAACCGGACGCTCGACGCCATTAATAATGTTTTCCGTAAATTCAGCGCCTTCCATGATGAGACAGGCCGTTTGAATGTTGACGGGATGAACATAATAAGCAATGACGGCAGCAATAAACTCAACAGGAGCAGGAAAGCGAGGGTATCCTACAAAGTCCAGCGTACCATAAACGCAAGCCTCAACGCAGCGACGAGCACGAGAGCGGTCAGTAGCAATCCAAACTTTGTTACTCGTCAGAAAATCGAAATCATCTTCGGTTAAATCCAAAACGGCAGAAGCCTGAATGAGCTTAATAGAGGCCAAAGCGGTCTGGAAACGTACGGATTGTTCAGTAACTTGACTCATGATTTCTTACCTATTAGTGGTTGAACAGCATCGGACTCAGATAGTAATCCACGCTCTTTTAAAATGTCAACAAGAGAATCTCTACCATGAACAAAATGTGACTCATATCTAAACCAGTCCTTGACGAACGTGCCAAGCATATTAAGCCACTTCTCCTCATCCAACGCGTCAGTTTTTGACAGAATCGTTAGTTGATGGCGAAAGGTCGCAAAGTAAGAGCTTCTCGAGCTGCGCAAGGATAGGTCGAATTTTCTCATTTTCCGCCAGCAGTCCACTTCGATTTAATTCGTAAACAAGCAGTAGTAATTCCTGCTTTATCAAGATAATTTTTCGACTCATCAGAAATATCCGAAAGTGTTAACTTCTGCGTCATGGAAGCGATAAAACTCTGCAGGTTGGATACGCCAATCATTTTTATCGAAGCGCGCATAAATTTGAGCAGATTTGTCGTCACAGGTTGCGCCGCCAAAACGTCGGCTACAGTAACTTTTCCCAGCCTCAATCTCATCTCTCTTTTTGCGTTCTGCTTCAATATCTGGTTGAACGGCGTCGCGTCGTAACCCAGCTTGGTAAGTTGGATTAAGCACTCCGTGGACAGATTTGTCATTGTGAGCATTTTCATCCCGAAGTTGCGGCTCATTCTGATTCTGAACAGCTTCTTGGGAAGTAGCGACAGCTTGGTTTTTAGTGAGTTGTTCCATTCTTTAGCTCCTAGACCTTTAGCAGCAAGGTCCATATCTGACTTTTTGTTAACGTATTTAGCCACATAGAAACCAACAGCCATATAACTGGTAGCTTTAAGCGGCTCACCTTTAGCATCAACAGGCCACAACCAACCAGAACGTGAAAAAGCGTCCTGCGTGTAGCGAACTGCGATGGGCATACTGTAACCATAAGGCCACGTATTTTGCAAGCTATTTAACTGGCGGCGATTGCGTACCCGACGACCAAAATTAGGGTCAACGCTACCTGTAGGAAGTGTCCGCATAAAGTGCACCGCATGGAAATGAAGACGGCCATTAGCTGTACCATACTCAGGCACACAAAAATACTGATAGCAGTCGGCGTGTGAATCATTAGCCTTGCGACCCTCGGCAGCAAGAACCATACGACCAATATCACGAAAATAGTCACGCAAAGCATTGGGATTATCATAAAACGCCTCTAATCGGTCGTCAGCCAACGTGAGAGTGTCAAAAACGATAAACCAACCATCAGCATGAGCCTGTCGCATTGCATTCATCAAACGCTGAATAGCAAAGCCTCTACGCGATTTCATAGTGGAGGCCTCCAGCAATCTTGAACACTCATCCTTAATACCTTTCTTTTTGGGGTAATTATACTCATCGCGAATATCCTTAAGAGGGCGTTCAGCAGCCAGCTTGCGGCAAAACTGCGTAACCGTCTTCTCGTTCTCTAAAAACCATTTTTCGTCCCCTTCGGGGCGGTGGTCTATAGTGTTATTAATATCAAGTTGGGGGAGCACATTGTAGCATTGTGCCAATTCATCCATTAACTTCTCAGTAACAGATACAAACTCATCACGAACGTCAGAAGCAGCCTTATGGCCGTCAACATACATATCACCATTATCGAACTCAACGCCCTGCATACGAAAAGACAGAATCTCTTCCAAGAGCTTGATGCGGTTATCCATCTGCTTATGGAAGCCAAGCATTGGGGATTGAGAAAGAGTAGAAATGCCACAAGCCTCAATAGCAGGTTTAAGAGCCTCGATACGCTCAAAGTCAAAATAATCAGCGTGACATTCAGAAGGGTAATAAGAACGAACCATAAAAAAGCCTCCAAGATTTGGAGGCATGAAAACATACAATTGGGAGGGTGTCAATCCTGACGGTTATTTCCTAGACAAATTAGAGCCAATACCATCAGCTTTACCGTCTTTCCAGAAATTGTTCCAAGTATCGGCAACAGCTTTATCAATACCATGAAAAATATCAACCACACCAGAAGCAGCATCAGTGACGACATTAGAAATATCCTTTGCAGTAGCGCCAATATGAGAAGAGCCATACCGCTGATTCTGCGTTTGCTGATGAACTAAGTCAACCTCAGCACTAACCTTGCGAGTCATTTCTTTGATTTGGTCATTGGTAAAATACTGACCAGCCGTTTGAGCTTGAGTAAGCATTTGGCGCATAATCTCGGAAACCTGCTGTTGCTTGGAAAGATTGGTGTTTTCCATAATAGACGCAACGCGAGCAGTAGACTCCTTCTGTTGATAAGCAAGCATCTCATTTTGTGCATATACCTGGTCTTTCGTATTCTGGCGTGAAGTCGCCGACTGAATGCCAGCAATCTCTTTTTGAGTCTCATTTTGCATCTCGGCAATCTCTTTCTGATTGTCCAGTTGCATTTTAGTAAGCTCTTTTTGATTCTCAAATCCGGCGTCAACCATACCAGCAGAGGAAGCATCAGCACCAGCACGCTCCCAAGCATTAAGCTCAGGAAATGCAGCAGCAAGATAATCACGAGTATCCTTTCCTTTATCAGCGGCAGACTTGCCACCAAGTCCAACCAAATCAAGCAACTTATCAGAAACGGCAGAAGTGCCAGCCTGCAACGTACCTTCAAGAAGTCCTTTACCAGCTTTAGCCATAGCACCAGAAACAAAACTAGGGACGGCCTCATCAGGGTTAGGAACATTAGAGCCTTGAATGGCAGATTTAATACCAGCATCACCCATGCCTACAGTATTGTTATCGGTAGCAAGCACATCACCTTGAATGCCACCGGAGGCGGCTTTTTGACCGCCTCCAAACAATTTAGACATGGCGCCACCAGCAAGAGCAGAAGCAATACCGCCAGCAATAGCACCAAACATAAATCACCTCACTTAAGTGGCTGGAGACAAATAATCTCTTTAATAACCTGATTCAGCGAAACCAATCCGCGGCATTTAGTAGCGGTAAAGTTAGACCAAACCATGAAACCAACATAAACATTATTGCCCGGCGTACGGGGAAGGACGTCAATAGTCACACAGTCCTTGACGGTATAATAACCACCATCATGGCGACCATCCAAAGGATAAACATCATAGGCAGTCGGGAGGGTAGTCGGAACCGAAGAAGACTCAAAGCGAACCAAACAGGCAAAAAATTTAGGGTCGGCATCAAAAGCAATATCAGCACCAACAGAAACAACCTGATTAGCGGCGTTGACAGATGTATCCATCTGAATGCAATGAAGAAAACCACCATTACCAGCATTAACCGTCAAACTATCAAAATATAACGTTGACGATGTAGCTTTAGGTGTCTGTAAAACAGGTGCCGAAGAAGCTGGAGTAACAGAAGTGAGAACCAGCTTATCAGAAAAAAAGTTTGAATTATGGCGAGAAATAAAAGTCTGAAACATGATTAAACTCCTAAGCAGAAAACCTACCGCGCTTCGCTTGGTCAACCCCTCAGCGGCAAAAATTAAAATTTTTACCGCTTCGGCGTTATAACCTCACACTCAATCTTTTATCACGAAGTCATGATTGAATCGCGAGTGGTCGGCAGATTGCGATAAACGGTCACATTAAATTTAACCTGACTATTCCACTGCAACAACTGAACGGACTGGAAACACTGGTCATAATCATGGTGGCGAATAAGTACGCGTTCTTGCAAATCACCAGAAGGCGGTTCCTGAATGAATGGGAAGCCTTCAAGAAGGTGATAAGCAGGAGAAACATACGAAGGCGCATAACGATACCACTGACCCTCAGCAATCTTAAACTTCTTAGACGAATCACCAGAACGGAAAACATCCTTCATAGAAATTTCACGCGGCGGCAAGTTGCCATACAAAACAGGGTCGCCAGCAATATCGGTATAAGTCAAAGCACCTTTAGCGTTAAGGTACTGAATCTCTTTAGTCGCAGTAGGCGGAAAACGAACAAGCGCAAGAGTAAACATAGTGCCATGCTCAGGAACAAAGAAACGCGGCACAGAATGTTTATAGGTCTGTTGAACACGACCAGAAAACTGGCCTAACGACGTTTGGTCAGTTCCATCAACATCATAGCCAGATGCCCAGAGATTAGAGCGCATGACAAGTAAAGGACGGTTGTCAGCGTCATAAGAGGTTTTACCTCCAAATGAAGAAATAACATCATGGTAACGCTGCATGAAGTAATCACGTTCTTGGTCAGTATGCAAATTAGCATAAGCAGCTTGCAGACCCATAATGTCAATAGATGTGGTAGAAGTCGTCATTTGGCGAGAAAGCTCAGTCTCAGGAGGAAGCGGAGCAGTCCAAATGTTTTTGAGATGGCAGCAACGGAAACCATAACGAGCATCATCTTGATTAAGCTCATTAGGGTTAGCCTCGGTACGGTCAGGCATCCACGGCGCTTTAAAATAGTTGTTATAGATATTCAAATAACCCTGAAACAAATGCTTAGGGATTTTATTGGTATCAGGGTTAATCGTGCCAAGAAAAGCGGCATGGTCAATATAACCAGTAGTGTTAACAGTCGGGAGAGGAGTGGCATTAACACCATCCTTCATGAACTTAATCCACTGTTCACCATAAACGTGACGATGAGGGACATAAAAAGTAAAAATGTCTACAGTAGAGTCAATAGCAAGGCCACGACGCAATGGAGAAAGACGGAGAGCGCCAACGGCGTCCATCTCGAAGGAGTCGCCAGCGATAACCGGAGTAGTTGAAATGGTAATAAGACGACCAATCTGACCAGCAAGGAAGCCAAGATGGGAAAGGTCATGCGGCATACGCTCGGCGCCAGTTTGAATATTAGACATAATTTATCCTCAAGTAAGGGGCCGAAGCCCCTGCAATTAAAATTGTTGACCACCTACATACCAAAGACGAGCGCCTTTACGCTTGCCTTTAGTACCTCGCAACGGCTGCGGACGACCAGGGCGAGCGCCAGAACGTTTTTTACCTTTAGACATTACATCACTCCTTCTGCACGTAATTTTTGACGCACGTTTTCTTCTGCGTCAGTAAGAACGTCAGTGTTTCCTGCGCGTACACGCAAGGTAAACGCGAACAATTCAGCGGCTTTAACCGGACGCTCGACGCCATTAATAATGTTTTCCGTAAATTCAGCGCCTTCCATGATGAGACAGGCCGTTTGAATGTTGACGGGATGAACATAATAAGCAATGACGGCAGCAATAAACTCAACAGGAGCAGGAAAGCGAGGGTATCCTACAAAGTCCAGCGTACCATAAACGCAAGCCTCAACGCAGCGACGAGCACGAGAGCGGTCAGTAGCAATCCAAACTTTGTTACTCGTCAGAAAATCGAAATCATCTTCGGTTAAATCCAAAACGGCAGAAGCCTGAATGAGCTTAATAGAGGCCAAAGCGGTCTGGAAACGTACGGATTGTTCAGTAACTTGACTCATGATTTCTTACCTATTAGTGGTTGAACAGCATCGGACTCAGATAGTAATCCACGCTCTTTTAAAATGTCAACAAGAGAATCTCTACCATGAACAAAATGTGACTCATATCTAAACCAGTCCTTGACGAACGTGCCAAGCATATTAAGCCACTTCTCCTCATCCAACGCGTCAGTTTTTGACAGAATCGTTAGTTGATGGCGAAAGGTCGCAAAGTAAGAGCTTCTCGAGCTGCGCAAGGATAGGTCGAATTTTCTCATTTTCCGCCAGCAGTCCACTTCGATTTAATTCGTAAACAAGCAGTAGTAATTCCTGCTTTATCAAGATAATTTTTCGACTCATCAGAAATATCCGAAAGTGTTAACTTCTGCGTCATGGAAGCGATAAAACTCTGCAGGTTGGATACGCCAATCATTTTTATCGAAGCGCGCATAAATTTGAGCAGATTTGTCGTCACAGGTTGCGCCGCCAAAACGTCGGCTACAGTAACTTTTCCCAGCCTCAATCTCATCTCTCTTTTTGCGTTCTGCTTCAATATCTGGTTGAACGGCGTCGCGTCGTAACCCAGCTTGGTAAGTTGGATTAAGCACTCCGTGGACAGATTTGTCATTGTGAGCATTTTCATCCCGAAGTTGCGGCTCATTCTGATTCTGAACAGCTTCTTGGGAAGTAGCGACAGCTTGGTTTTTAGTGAGTTGTTCCATTCTTTAGCTCCTAGACCTTTAGCAGCAAGGTCCATATCTGACTTTTTGTTAACGTATTTAGCCACATAGAAACCAACAGCCATATAACTGGTAGCTTTAAGCGGCTCACCTTTAGCATCAACAGGCCACAACCAACCAGAACGTGAAAAAGCGTCCTGCGTGTAGCGAACTGCGATGGGCATACTGTAACCATAAGGCCACGTATTTTGCAAGCTATTTAACTGGCGGCGATTGCGTACCCGACGACCAAAATTAGGGTCAACGCTACCTGTAGGAAGTGTCCGCATAAAGTGCACCGCATGGAAATGAAGACGGCCATTAGCTGTACCATACTCAGGCACACAAAAATACTGATAGCAGTCGGCGTGTGAATCATTAGCCTTGCGACCCTCGGCAGCAAGAACCATACGACCAATATCACGAAAATAGTCACGCAAAGCATTGGGATTATCATAAAACGCCTCTAATCGGTCGTCAGCCAACGTGAGAGTGTCAAAAACGATAAACCAACCATCAGCATGAGCCTGTCGCATTGCATTCATCAAACGCTGAATAGCAAAGCCTCTACGCGATTTCATAGTGGAGGCCTCCAGCAATCTTGAACACTCATCCTTAATACCTTTCTTTTTGGGGTAATTATACTCATCGCGAATATCCTTAAGAGGGCGTTCAGCAGCCAGCTTGCGGCAAAACTGCGTAACCGTCTTCTCGTTCTCTAAAAACCATTTTTCGTCCCCTTCGGGGCGGTGGTCTATAGTGTTATTAATATCAAGTTGGGGGAGCACATTGTAGCATTGTGCCAATTCATCCATTAACTTCTCAGTAACAGATACAAACTCATCACGAACGTCAGAAGCAGCCTTATGGCCGTCAACATACATATCACCATTATCGAACTCAACGCCCTGCATACGAAAAGACAGAATCTCTTCCAAGAGCTTGATGCGGTTATCCATCTGCTTATGGAAGCCAAGCATTGGGGATTGAGAAAGAGTAGAAATGCCACAAGCCTCAATAGCAGGTTTAAGAGCCTCGATACGCTCAAAGTCAAAATAATCAGCGTGACATTCAGAAGGGTAATAAGAACGAACCATAAAAAAGCCTCCAAGATTTGGAGGCATGAAAACATACAATTGGGAGGGTGTCAATCCTGACGGTTATTTCCTAGACAAATTAGAGCCAATACCATCAGCTTTACCGTCTTTCCAGAAATTGTTCCAAGTATCGGCAACAGCTTTATCAATACCATGAAAAATATCAACCACACCAGAAGCAGCATCAGTGACGACATTAGAAATATCCTTTGCAGTAGCGCCAATATGAGAAGAGCCATACCGCTGATTCTGCGTTTGCTGATGAACTAAGTCAACCTCAGCACTAACCTTGCGAGTCATTTCTTTGATTTGGTCATTGGTAAAATACTGACCAGCCGTTTGAGCTTGAGTAAGCATTTGGCGCATAATCTCGGAAACCTGCTGTTGCTTGGAAAGATTGGTGTTTTCCATAATAGACGCAACGCGAGCAGTAGACTCCTTCTGTTGATAAGCAAGCATCTCATTTTGTGCATATACCTGGTCTTTCGTATTCTGGCGTGAAGTCGCCGACTGAATGCCAGCAATCTCTTTTTGAGTCTCATTTTGCATCTCGGCAATCTCTTTCTGATTGTCCAGTTGCATTTTAGTAAGCTCTTTTTGATTCTCAAATCCGGCGTCAACCATACCAGCAGAGGAAGCATCAGCACCAGCACGCTCCCAAGCATTAAGCTCAGGAAATGCAGCAGCAAGATAATCACGAGTATCCTTTCCTTTATCAGCGGCAGACTTGCCACCAAGTCCAACCAAATCAAGCAACTTATCAGAAACGGCAGAAGTGCCAGCCTGCAACGTACCTTCAAGAAGTCCTTTACCAGCTTTAGCCATAGCACCAGAAACAAAACTAGGGACGGCCTCATCAGGGTTAGGAACATTAGAGCCTTGAATGGCAGATTTAATACCAGCATCACCCATGCCTACAGTATTGTTATCGGTAGCAAGCACATCACCTTGAATGCCACCGGAGGCGGCTTTTTGACCGCCTCCAAACAATTTAGACATGGCGCCACCAGCAAGAGCAGAAGCAATACCGCCAGCAATAGCACCAAACATAAATCACCTCACTTAAGTGGCTGGAGACAAATAATCTCTTTAATAACCTGATTCAGCGAAACCAATCCGCGGCATTTAGTAGCGGTAAAGTTAGACCAAACCATGAAACCAACATAAACATTATTGCCCGGCGTACGGGGAAGGACGTCAATAGTCACACAGTCCTTGACGGTATAATAACCACCATCATGGCGACCATCCAAAGGATAAACATCATAGGCAGTCGGGAGGGTAGTCGGAACCGAAGAAGACTCAAAGCGAACCAAACAGGCAAAAAATTTAGGGTCGGCATCAAAAGCAATATCAGCACCAACAGAAACAACCTGATTAGCGGCGTTGACAGATGTATCCATCTGAATGCAATGAAGAAAACCACCATTACCAGCATTAACCGTCAAACTATCAAAATATAACGTTGACGATGTAGCTTTAGGTGTCTGTAAAACAGGTGCCGAAGAAGCTGGAGTAACAGAAGTGAGAACCAGCTTATCAGAAAAAAAGTTTGAATTATGGCGAGAAATAAAAGTCTGAAACATGATTAAACTCCTAAGCAGAAAACCTACCGCGCTTCGCTTGGTCAACCCCTCAGCGGCAAAAATTAAAATTTTTACCGCTTCGGCGTTATAACCTCACACTCAATCTTTTATCACGAAGTCATGATTGAATCGCGAGTGGTCGGCAGATTGCGATAAACGGTCACATTAAATTTAACCTGACTATTCCACTGCAACAACTGAACGGACTGGAAACACTGGTCATAATCATGGTGGCGAATAAGTACGCGTTCTTGCAAATCACCAGAAGGCGGTTCCTGAATGAATGGGAAGCCTTCAAGAAGGTGATAAGCAGGAGAAACATACGAAGGCGCATAACGATACCACTGACCCTCAGCAATCTTAAACTTCTTAGACGAATCACCAGAACGGAAAACATCCTTCATAGAAATTTCACGCGGCGGCAAGTTGCCATACAAAACAGGGTCGCCAGCAATATCGGTATAAGTCAAAGCACCTTTAGCGTTAAGGTACTGAATCTCTTTAGTCGCAGTAGGCGGAAAACGAACAAGCGCAAGAGTAAACATAGTGCCATGCTCAGGAACAAAGAAACGCGGCACAGAATGTTTATAGGTCTGTTGAACACGACCAGAAAACTGGCCTAACGACGTTTGGTCAGTTCCATCAACATCATAGCCAGATGCCCAGAGATTAGAGCGCATGACAAGTAAAGGACGGTTGTCAGCGTCATAAGAGGTTTTACCTCCAAATGAAGAAATAACATCATGGTAACGCTGCATGAAGTAATCACGTTCTTGGTCAGTATGCAAATTAGCATAAGCAGCTTGCAGACCCATAATGTCAATAGATGTGGTAGAAGTCGTCATTTGGCGAGAAAGCTCAGTCTCAGGAGGAAGCGGAGCAGTCCAAATGTTTTTGAGATGGCAGCAACGGAAACCATAACGAGCATCATCTTGATTAAGCTCATTAGGGTTAGCCTCGGTACGGTCAGGCATCCACGGCGCTTTAAAATAGTTGTTATAGATATTCAAATAACCCTGAAACAAATGCTTAGGGATTTTATTGGTATCAGGGTTAATCGTGCCAAGAAAAGCGGCATGGTCAATATAACCAGTAGTGTTAACAGTCGGGAGAGGAGTGGCATTAACACCATCCTTCATGAACTTAATCCACTGTTCACCATAAACGT
>comp13351_c0_seq1
GGAAACTGAGGCTAACTCTTACCCCTGGATGGCCTACATTACTGACCAGTCTGGAGACAGGCATGGGGGATGCAGCTCTTCTCTGGTGACCAGCAACTGGGCAGTGACCGCCGCGCACTGCTTCACGGACAACTCCGGCTCCCAGATCCTGTATTCCGGGGATGTTCGCCTTGTGCTCGGAGACCACGACAGGAACAACAAGGAGAGCAGTCTCAGGATGGAGG
>comp13354_c0_seq1
GCTACGGAAACTAAATTTTGGGGATTCCTTCATAAGTTGTTTGAAGAATCTTTACAAGGATGATTGTATACAAACAGAAGTCCATGGTCTCAAATCAGAGAAAGTATTTCTGTCGAGAGGTGTGAGACAAGGATGTAGTCTTTCTCCAATTCTTTTTGCTTTATACATTTCTGACATGGGTTTTGATCTTGCAAATTCATG
>comp13537_c0_seq1
TTGAGAGCAGCATTGGAAGAAATCTTTTTGATGTTTTCCTTGAGAAGGAGTTCAGCAGGGAAAACCTCCAGTTCTGGATTGCCTGTGACAGGCTTGATGATCTCAAAGATGACAACAAGTTTAAGCAGCAAGTAGAGGACATCTTTGCAACATTCATTGTAAAGAACACGATCAACCTGGAGGGCAGGGTGAAGGAAGCCATGCTGAAGGAGCGGGAGAACCCTGGCAGGGAAGTGTTCAGGGAGGCGCAGGCTAAGGTCTACGCCCTCATGCACCGAGACTCATTCTTCAGGTTTCTCAGCTCAACCATTTTCAAAGATGCTGTGGCACAGTTTGGCACACCAACAGAGGCTTTGGAAAATAAATGGAAAGATAATCAAAGTGAGAACAAAAATGGAATGATGGAAAACGAAGACACAAAACCAACAGAATCAGGAGAGGATGAACTGACGGAGACTGGAGTTGAGGATGAAGTCATCAGCCCCAGGGTTTACCTTGTTAGCATGGTTGCCCACGGACCTGTCCATGCCTATGTGTGATTTCAACAAAGCACTACAATTGTTCTTGTTCATTGCTTTTAGTTTAGTTCATTAAAAAAGTCAG
>comp13645_c0_seq1
GGGACAGATTCATTTTACTTAATTATTTTTATTTTGTTTATCTGGAGATGGAGATGACTTGTTCGGTGACCTCAGCAAGATCGATCTCGGAGGCATCGGTGGCTTGGATTTCTTTTCCGATTCCGACGAACTTCTTCTTGACGGAGTCCTTGGTGGAGGTGATCAACATCTTCTCCTTGATCTTGGCGGAGTCTGGGGCCCAGACGACGAAGAGGAGCTTGGAGCGCTCACCACCATCCTCAGAGGTGAAGGTGAAGTCGTAAAGAGCATATCGGCAGGCCTTGGGGGGGAGGGCGGCAACAAAGTTGGCGTAGTCAGGGTCCTGGGAGGTGGTCTCAAGAACGACACGGGTGTTGTCTTCGTTGATCCTGAAGATGGCAAACTTATGCTTGTGTCCCATCTTGATGGCGTTAAAGATCCCTACGACCTCATCATCGACTTCAATACCAGACATAGACATGTTGAATTATTCTTTT
>comp13680_c0_seq1
GCGGAGGGAGGGGAGTACCTGCTGACGGCGGCCTCCTCGCACCCGGAGCACTTCACGAGGGGCAGCTTGATACAGCTGGCCAGCGGCAGGATGAAGAAGGTAGAGGAGCTGGAGACTGAGGACTTCCTCAGCTCTGCGGCCCACAGCCCCGAGGTGTCCATCGACCAGAGCACCCTGGTGAGGCTGGAGCCCACCCTGGCCACCGGCGTCTGTGTCCTCGGCTTCAGCGTGGGTAAGAAGAACCTGCAGGTGTCGGTGTCTGCAGGGCTGGAGCACCCATTCTTTGTGTTTGGAAGAGGATGGTCCTCCTGCTCCCCATCACTCAGCCTGGCCAGGTACAGTCTGTCCTGCAGCCAGCTGGCCCCGGGGGACGTGTGTATCTCCCTGACCCACACCCCCAGGAGGGCCGAGGAGGGCAGAAGGAGGGGGG
>comp13693_c0_seq1
AAAAAAAATTAAAAAAAATTCCTAAAATTTAAAATGTTCAAATTATTAGTTGCTATTACTCTTTGCTTAGCTGTTTCTCAAGCCTGTACCTGTGCTGACGGAAAATGGTGGGACTCCAAAAACCTCACCTGTGCTTCCAACCCCACCGATGCCGCCAACGGTATGATCAAAGACTGTGGATCCTACTCTGAAGCCACCGGATCTACCGCCGCTGCCCCCAAGGCCGTCTGTTCATATTGTGCCAACAAATTCTGGACCGCCGCCAACCCTATTGTCACCTGTACCGCCTCTACCGATTTCACCAATTGTGATAGATATAGCACCGGATCTGATGGATGTGCCAGTTGTGGAACCAAAACTAGACACCAAACTGCTCTTGGAGTACTTACTGCCTGTGTTGGACCTCTTACTGTTTCTCTTTGTTAAGATGGATCTGTTTATACTACTGATGGAACTACCCCTCTTTGTAGTTAGTGTGCATAGGGAAATAAAGGTACCGGAACCCTTGGAGCCTATACCGCTTGTGCCACCGATTCCGCTTATGTTGCCTATGTTAAGAAATCTAAAGTTGCCAACTGTGAATCTGATGTTGTTCTTACTCCCACTGAAACTACTTGCAGAACTTGTGAAAACGGATTCTGGCTCGATACCACCGCTGCCGAACACAAATGTACTGCTTTGACTGTTACCAACTGTAGAAGCTCTTCCACCACCGTCGCTGCTTGTGATTATTGTATGACCGATTTCTTCGGAAATGCCGCCACCATTACCACCTGTACCGCCTGTCCCTCTTCTTCCGCTTCTATCATGACTGTTGCCGTTGCCGCCGTCTTCGTTATTGCCTCCATGTTATTGTGAGAATGATATTTTCTATATTTGACTATTGACTATTATTATT
>comp13775_c0_seq1
TCAGCTGCTCTTAAAATTTCCAAGGCGCTCCCAGTTGGACTTGAATACAGCATGATATGTGCCAATGGCATCTACAATGAAGCCAAAGGTAATTTCAGTGGCTCATGCAAAGGAGACTCCGGTGGACCGCTCTCACAACTGGATTCAAACAACAGGTCCACCCTCATTGGTATAGTGTCAGGAGGTATAGATTGCGGAAAAGGTTACCCAGA
>comp13800_c0_seq1
TTCACTTCTACAAGAGATATGAGGCTGCTGAGCCTCCTGGTGTTGGTGGTGCTGGTGGTGGAGGGGCTGGCCAGGAGTGTGGGCAGGGGAAGGTGGCATGCTGCCAGGAAACCAAACTACATGGCCAAATATACATACCATCATCACCACCCACAACTTAATGAGGACGAGGAGCTGCTGAGTCACAGAAGAAACAGGACAGAGTTCTACTCCCGCCAGCGAGGTGCCAGAATTGTCAAGTCCTCCCACTTCAGGAAAATGTTCGCTCTGGGCCGGAAAATCAGTCTAGTGTGTGTGGCCCAGGGGAAGCCAAGACCCCACATAACCTGGCTTAAGGACGGGATTGAACTCAATTCTTTCTCCGAGCACGAGCACATATTTGAGTGGAACGTACGGAAATACGAGAAAAAGTCGAAAGTGGAGATAGACCCGGCGATGCAGAGGGACGCCGGTTATTATGAGTGCCAGGCCTACAACAGGCACGCCGTCGAGACCAAGGGGTTCTTGGCGAAATACGAAGTGAACAAGTGAATGCAATGAACCACATTTCCTAAGAAATAAACACTATATATGTTTGAA
>comp13841_c0_seq1
ATCGGCTCCTGGTCTGACGGGAAGGTGCGCGTTGGAGTCTGTGTGGAAGAGGAAACTTGAGCTTGGAGTCGTGGAACTGAGTGACAGCAGTGCGCTTACATTGGCTGGCTCCAACCTCGACAACATCACGGATGTGGATGGTCCTGAATCGGGCTCTGTGGCGGGAGGCAAAGTCCATGTACATTTGGTCAACGGCCCCGCACCTGGAGGTGTCTCTGTATTCCTTGGCGCAGTTGTGAATTCCAGATCGACTTTGGTAGGTCAACCAAACGACGAAGTTCTTGACCTTCTGTGTCTTCTTCTCAAAGATCTGGTTGCAGGACAAAACCTCACCGTTGGCCCTCTTCAATCGCTCGACACGTCCCAAAAAGTACCAGAAACGGCTGCGGGCTCGGGTGTCATCTGGAGCGAAGAGCCTCATGCGGAAGATTTTGGGGGTTCTGTTTGCATCTGTTGGCTTTGCACGCCCAATAACTTGGAACTCGTTAATGCCCATGTTGGAGAGGAAAG
>comp13896_c0_seq1
AAATACAAAAACACAAACTAACAAATATGGCTTAAGGTAAAAACAAGAGACTCACAAAGGGAAAGAAGGGAATGAAAAAAAGAATCATTGATCCTTTGTCCAGAAAAGAATGGTACAACTTAAAGGCCCCCGTCCCTTTCGATAACAAGGCCTTCGGATATACCCCCACCACCAAATCTTCCGGTACCAGAATAGCTTCCGAAACCATCAAGGGAAGAGTTGTTGAATCTTCTTATGCCGATCTCTCCGCTGATCACCAAACTAAAGCTTGGAGAAAAGTTAGACTCATCATTGATGACGTTGAAGGTTAAAACGCCAAAACCTCTTTCTGGGGAATGGACATCACCAGAGATAAATTATGCTCTATGATCTCCAAATGGTAATCTTTGATTGAAGCCTTTGTTGATTGCAAGACTAAAGATGGGTATATTCTCAGAGTCTTCGTTATCGCTTTCACCGATAGAAGAGAAGGATCCAAGGCCAAAACCATCTACGCCAAAGCTTCTTAAATTAAGGAAATCAGAAAGAAAATGACCACCATCTTATCTACTGAACTCGCCAAGCTCGATATCAACGAAGCCTTGAAACACTTCATGTCCGAACACTTCACCACCAAGATCACCAACTCCTGTAAATTCGTCTATCCCTTGAAGGATGTTACCCTCAGAAAGGTTAAAACTTTAAGAAGACCCAAGATCGATATCATCAAGCTCAACGAGATGTACAGTCACCCTAAAGGAGCCGCCAGAAAGGAAGCCACCGTTAAAGAAGAAGCCGGAGCCGGAAACACCTTAACCGCCGAACTTTAATGATTTAACTCAAACATTTTTTGATTTAAAAAATTAATACAATAAACTCTATTTTACCCCATAATAATAATATATAGCTTAAATGTATTATTTTATTTAAA
>comp13965_c0_seq1
ACAAAAGAAAACACTGAAGCTTGGAATAAAGTAAAAAGCGATAAAGATGAAGAAAATTGGATTTCCCTAGGATATGATGCTAACAATAAAAAACAACTTGCAGTTGTAGGTACTGGTAAAGGAGGTTATGATGAAGTAATGAAAGGATTAGAAGATGATAAAGTATTATTTATTGTATTTAGATGTGCTGCTGTTGATAATGACAGTAAAAGAATAAAATTCATTCAAGTAACTTGGGTTGGTCCTAAAGTGAAAGTTGTAGCTAGAGGTCGTGTAAGTACTCACAAAAGTGTTGTACAAAAATTCTTCAACGGTTGTCATTTAAATATCCATGCTACTACACCTAAAGATTTAGATCAAAAAGAGATTATTGCTTTATTGAACAAATCTACTGGTTCCCACAAACCTAAAGGTTA
>comp13977_c0_seq1
CAGGTGTATACTGGTAAGTTTATTCTTTTATATCACATGTTTCCTAATACATAAGTTTAGCATACCTGTTGTACCAGAACTATTGAGTGATACTGTTTAGATTCTATGTGGGTATAGGCATCAGCTGGGGTAGCTGAGGCTCCATCTTTGCCAGTGCTCCTACTTCTTGCTGTCCCACTGCTGGCGTTCCACCGATGGTGTTCTGTGTCATTTTTTCTGCCTCCCGCCATGTCACTCCATGCGTTTTCTTTGTGTGGGCATTAAGGTTATCCAGACGTGCCATCCTGATACTGCATATAGGGCACATGAATGGCTTCTCGCCAGAGTGAACCCTCTGGTGGATTTGGTATTTGCGTTTGTCATTAAACTTCTTGTCACACTGATGACAGGCATGTAGAAACTTTCCCTTATGTTTGTCCTCACAATACTTCCATTTGTTTCTGTACTTGTATCTAGTTCCACAAACTGAGCAAATGTAACGGGGTTCATTTTTGTGGATAGCAGCAAAGTGGTCCTTAATGTGGTCCTTGTTCTTTGCCTTCACCTTACAGCCCGGCTCAGGGCAGCTGTACATTTGGTTGCCGTGGACCACCCTGATATGGACATTCAGTGTTTTGTGGCCTTTGATTAAAGCCCCGCAAATATGACAAGGAACAACAGGAGCTTCATGGTGGGCATCAATATGCTTTTGAAGGTAGCTAGAATGTGTAAAGTTTTTGTGGCAGTAAGAGCAAGTATTGTCTTTTTCTTTTTCTGCCTTGACATTAGCATTGTCTTGATGGAATTTTTGCATGTGATTGATCATATTCTTGCCTTCTGGGTCCCTGAACACCTTGTAGCAGGTGACCTCCGGGCACTTGTGCCAGTCCTTCTCTACCCTGTCCTCCCCAGGATGGCTTCTCAACAGGTGGGAGATGAAAGCTGGCTCCTTACTAAAGGTCATTTCACACAACTCACACCTGTAGCTGTTCATGTTCATGTCCTCAGCCTTTGCTCTAGCTCGAATTTTCCTGTGTTTCTTGTCCTTAACATTAAATTTAACTTTTGGTTCTCTGTAGTCACTGTCATCACTGTTATCAATAAAATCATTGTCATCAAAATTTTGAGATTCTTTTGTTGTATTTAATGATGTGGTTAGTGTTTCTCTTTTGACCTTAAAATCTTCATCAGATTTTAATTGTCGACACTCAAAACATTCAACAGAATCGCTATCAAGAATAATCCTTGCGCAGGTCCTGCTGCGGTAGATGATTCTGTCTCCGTACTTCTCGATGAGGATCCTGCCGATGTACTCCGATGTACTGAGGTCCACAGGGCAGTCTATCCCCGGACACAGTCTTAGCTGACGGTTGAGCGAGTTGCAGATGTGCGTGACCAGACTGTCGTCTATCCCCCTCTCCTCCTCCACTTGCACTACCAGGTCCTCAAGCACCTCCTCATTGTAGGTCATGAGAAGAATCTTCACAGTGCTGCTGTCCGTCTTCTGCAGGAGCAAGTAGACA
>comp14045_c0_seq1
ATGGTTAATTGATCGGGGGCGAATCCGAATCTTTTACAGATCAAAGATTTTAATTCTCTTAATCTTCTTCCTTCAACTCCTAAAACTTCAGAAGATTTAGTGGCCTTAATTCTGATTTCGGTTTTAACGGGGGTGGTTCTGATTTCGATTCCGGCATATCCGGCTTCGACGAGGGCTCTTTGTAAGAAAGAGTGCAATTCAGCGTGGAAAACTCCGTCAGCGACGATTTTTCTTTTCTTGTTCATTTTGGAGATTTTAGAGCTCATGGTGATTAAGTTGTTTGATA
>comp14045_c1_seq1
AATTAACCATCGGAATCATCAACATCTTAGCTAAAGGACTTTGTGCCTCCGCTCAAGTTGAATCCATCAAGATGAAATTACTTGAATAAATCCCCATTAGACTTGCCGCTAACTCCATCATCAAGGCTGTCATGAAAGACAGAGCTGGAGCCAAAGGATGTGAAGTCATTATCTCCGGAAAATTGAAATAATAAAGAGCTAAGACCATGAAATTCAAGGCTGGATATATGGTTTCTACCGGACAACCTAAATTGGACTTCATCGATTCTGCCACCAGACATGTTTTCTTCAAATAAGGAATTATGGGAGTTAAAGTAAAAATCATGCTTCCCCACGATCCTAAAGGAAAGGTTGGACCCAAGCTCAACGTTCCCGATGTTGTCATTATCAGCGACCCCATCATCGATAACAACGAAAGAGAAATCAGAAACGCCGTTTAAGAAAAACAACCCGAATAATAATAATAAGCCCAATAATGATTAAGTCACTAGTTGTTGTTTTTATGAATAAAATGAATTTATAACTTAGTATAATGAACTG
>comp14067_c0_seq1
GTCCGATAGACGCATCCGTGTTCACCAATCATGGAGAAAGCCCAAGGGTATTGATTGCCGTGTTCGACGACGATTCAAGGGTAACCGTCCCATGCCCAAGATCGGTTACGGTTCCAACAAGAAGACACGAAACATGCTCCCAAGTGGATTTTTAAAGTTCCGTGTGTACAATGTTGAGGACTTGAACCTCTTGTTGATGCACAACAAGAAGTATGCTGCTGAGATCGCATCCAAGGTCTCCTCCACCAAGAGGAAGGCAATCATCGAGCGTGCTGCCGAGTTGAGCGTCCAAGTGGTCAACAAGAATGCTCGTCTTAGATCTGAAGAGCAAAACTAAATAAACCCA
>comp14082_c0_seq1
GCCCAGGGCCTCGCTGCTGTTACTCACCTCTGGCAGGTTCTGAGGACAAACCGGGCCGAAGGTGTCCGCCCTCAGCACCTCCCGCCAGGGGGATACCGTCACAGGGGGCATGAACCGCAGATTGCCCACAGGAGGGGCAGCAAAGGGTATTCCAAGGAAGGTGGCTACGGGCTGAAGCCTCTCTGTCCTCTGTGTGAGGAGTCCCTGGACGGGGCCGTATTTCGTATTCACTTGGCGAAGTGA
>comp14105_c0_seq1
AGTGGAAGAAGACTGAGCCCAAGAGATACTTACTGGAGAAGATCGCTTTGGCAAAGAAAGTGACCAATAAATACAAGACTGAGTATGAGGAGGTCAAGAGGAGGAAGGAGGCTCAGCTGAAGGAGAAGGAGAAAATCAAGGTGGATATTTTGTTATTACAGAAAAAGCTCAGCAACGGCAAGCAGAAGTTGCAGCTCGGGCAGTTGCAGAAGGCAAGCAAGAATACGTTGAAGAGATCAGTGAACGACCTCTTGAAGCTGCCAGAGCGTTGGGATGGAGGAAAGTCTAAAGATGACATGCTTGACAATATGGACGCTGAAATTGCGATTAAAAACAGGAAAGATGAAGAATTTTTAGCCAAGCTGGATCAGGAAAGAAGTTTGCAGCGGCAGAAGCAAGATTCGTATAAGGCAAGAATGAAGAAGAATTACATCAACAGATGCAGGCTTCAGAAGGAGATCACTCAAACGGTGCTGAAGAAGCTGTTCACAGAGAACAAGGATTACTTACAGTCCATATATGACGGGGAAACATTCTCTTCTCGACATGTGGCCTTTCACCAATCCGAGAAGACCCGCCAAGCCATGTTCTACAAGCTGGTGACCGAGCCCTTCAGTGACGACCAGATTAACTGGACTCTTGAGGTGATGGAGGACGTGTGGGTGAAGGACGCCGAGGAGAAGAAGGAAGTCAGGGATTACATCTGGAAAGTCCTCATGCCCAGTTTCCTGATCAAGATCTATGCTGACTTCTTTGGGGTAACCCAAGGCGATGCAAAGAATATGATAATGGAAACACCTGTGAGCGATGACAGCGGGGAGGAGTTATAGAAGGTGGTGGGGGCTTGGAAATTGATGAGTTTTGTTTATTTCAGAAAAAAAAAA
>comp14169_c0_seq1
CTTGATAACCTTCTTTAAGAGTTCAAGATGTAGCTGTAGGAAATTGTCCATCCTTCAAGATTTAGTTTCATCATGTGGATTGCTCCAAAGGAGGTGCTAGTGTCAGGGCCACTCTGGCAGACTGAGAGGGCAAACCAGAATTTCATCCTTCAGAGGAGGAAGGGCAGGGGCACGAGAGGCCTGTCTTCCCTCCTGGTGGGGACCCTGGACAGTGTCCTGGACACCAAGCCACCTCCCTACAGGGTCCTCTACCAGGAGGAGGGACATGAGGCCTTTCTTATGGTGTCAGCCTGTATGTCCTCTCAGGAAGCCCTGGGGGACTGGGCCTGGCTAGAGACTCACCTTCTGCCCAAGATGCAGGATTTTGAGACACCTAGTGAGACTACTGATTTTGTCTCTGGTAAGATAGCCAGTATAGTGGCTACCAGCCAGGTGGAGGGAGGGGAG
>comp14171_c0_seq1
TTGGAGTGAAGGGCGTTCAGGGTCCCAAGCTGGCCAGATATGTCTATTTCTCAGATATCTGCTGGCTGTGGGAGTATGATCTGTGAAGACTCCATCCACCCCCAGACTGTCAAGAGCTGCCAGCTCCATGTATGGATCCTGTTCAAAGTCGAGGGCCATGTACTTGGTGTCATCATTCCGCAAGGTGTAGACATGGACCTTGAGGCCTATTTGATGGAGTCTATCCACCAGGCCAGTCCTCCTGACTAGTTTCCTGGTCTCCAGGTCCACCTCCAGGGCCTGCTGCTTCCATATCCCTACACCCTGGAGAATGGAGGAGTAACAGGAAATATTGGCCAGGTCTTCAGCCTTCTCAGTTAGGTATATTAGTGGTATCTTCGAAATCTGGTGAAACCTGACCAAACTGGCCATGTCGAATGACTGTATGAGGCAGGGAGGAGAGGGAGGAGTGCTGCTGGCATAGCCAGCCCTGTCCAGAGCCTCTAGGACAATCTTCTCCAGTGAGGTCTTCACCCCTCGCTGCCTTAGAACAAGATTCTGGGCCCTTGGGCTCTTGAGCTCCGGGTAGACGCCTATGCCGTGATGCCCGGCCAGAGAGAGGAACTGGTGCAGGGAGACTGGAGGGTACAGGTTGTCCTTGGTCGTG
>comp14188_c0_seq1
ATTTATTAAAAACATTGGCAAATTTTTTTCACAAGTTAAATCACAAGTTAGCTTTTTTAAGGGCTTCCTTTTCTAAGGCAGCGGCTTTCTTATCTTAAACGTGTTGAGATTTAATTCCGACTTTACCACCTCCCCATTTCTTTCTGAGTTCAACGTTGTCCATGAATTAGGTTCTGAAGGTCTTTTAGAATTGTTCTAATTAAGATCTGTCTTCGTTTCTAACTTCGGTCAAAACGACGGCAGTGGCTTACTTTTGGTGGACGAGCTTTCCTAATCTGGCTTTTCCTTTAACGAAACAGTAAGGGACTTCCATCTTTCTGCATAATTGGGGTAACCATAAAACGAGTTCAATGGGGTCAACATCGTGGGCGATAACGACGAGTTAAGCTTTTTTGTTCTCAACAAGTTCGGTGATGTGGTTCAAACCGAATTTCAAAACGACGGGTTTCTTTCCTTCAACTTATTTGGATTCAGCCTTGTTTTTGGCTTATTCAGTAAGTCTTCCCTTCTTTTCTTATTTAGTTTCGGGGGCATATTTTCCCAAGAATTTGAATAAGTTGTTGGATCCGTTTTTGTCAACAGTGGCGGAGAATTAGTTGATTATTGGGGGAACTTTTAATCTTTGTAATAAGACTCTCTTTTATCTTTGGAGAACAATGTACTTAGGCCATCTGATGAATCTGGAAGTATCAGTTTTAACTCTGATGTCTCCTCCAACTCTGAAGTTCTTGGGGGTCTTCTCGAAGAGGGGGTTGGCAACCTTGGTAACCTTTTTAGATTTTAATGCTCCTTTCTTATTTCCTTTAGCCATTTTGGTGAATTTGTGTTTTTTATTGTAAAT
>comp14194_c0_seq1
AACGGAATGCACTTAAGTTTTTCATGTTTTCAATTCTTTCAGCAGTTTCTACAGCAGCTAATGAATTAACAGTACCGTATCCGTAAACGTTATTAGGGGAACCACCACCAGTAGTACATTGAGTAGATTCTTGACCTAATGCAGATTTTTCTAAAATTTCTCTAGTTTCTTTAATTTTTCTAGATAATTCAGGTCTAGCGGACCAAAGTAAAGCAATTACACCAGCAACATGAGGACAAGCCATTGAAGTACCTGAAGCAGATCTATAACCACCTCTGTTACTTGTTGATCTAACAAGAGCACCAGGAGCAGCGATTTCTGGTTTAGTAAAAGGACCTTGACGACCTCTTGATGAAAAAGTAGCAGCAACATCGGAGTTTCTGTTTAATGCACCAACTGAATAAGCTTTTTCTAATGAAGCAGGGAACAATACTGAACCACATCTTGATCCTGAGTTACCAGCAGCATAAACCATTTCTACACCAGCTTCTAATAATGAATCTAAAGCTCTAGTAATAGCAGCAGTAGGTGATCCACCACCATATGAGTTAGATACTACATGAGGTCTTAAGTCAGATTTTCCAGCAGGAGCTAACATAAATTCCATACATTTTAAACAATCATTATAATTACCAGAACCACCAGAGTTAAAA
>comp14207_c0_seq1
GTCAGGTTTTGTGTTTTATATTTTCCATGAAAACAATAATCAACACATTCTATTAGTGTGGTCTAGAAAACAATTTAGGAAGATGGTGCTCCAACTGTGCTTCTATTTCAGTGCCATAGGAGGTGCTGGCATCCTATCTTGCTACCCCGAAACAATACTAGGACCATGTAGGAAGGCTCAGCCTCATTACACACAATGTTGAGGTTTCACTTAATTAAATGCTCATTTCCAGTTCTCAATCTAACATCAAATACATAATTACTTTTGTGGCAAAGTAATTGCTTTTCCAGCGCAATATAATTTCAACAACATCACATGTATTTTTGTACAAACGGACTCGTTCTTTTTTTCCGCAGGTTTTTCTGCTCTGCAGGTTGAAGGCTGTATATGACTTATATTGACTGTATTCTGGCCAGCTACTCCAGGCTCCAGCTGTATTCACTGTATTCTTGCCAGCTACTCCAGGCTCCAGCTGTATTCACTGTATTCTTGTCAGCTAATCTGGGCCTAGGCTGTTTTCACTGTATCCTGGCGAGTTCCTCCAGACCCAGGTTTCTGACCTTTATATGTCTGTAGGGCTCCCTGCACTGTGGACATAGGGAGAGCAGGGGGTTCCTACAGCAACGCTCGCAGACGTTGTGGCCGTACTTGCACTGGTAGATCTTGCAGTCCGACATCAGTTCAAGGCATACAGGGCACTCCAGGATGGCCCTGACCCCCTCACTGGGGGCCTGCCCCTCCCCCTCCTCCCCCTCCTCAGCGC
>comp14215_c0_seq1
GCATGCTCAACCATAGAACATTATACTTTTTTATTTTATTTAAAACATACTTTGTTTCTTGTGTGCGTTACCATGTTACCTCTTTTGGTGAAATTCTTTCCACATAAATCACATTTAATTTCCTGTCCTTTATGCAATATTCGAATATGATTTTTCATGTCATACTCATACACATAAAGCTTACCACAGTCACTATGGGGGCATATATACTTTTCTGCTTCAGCAAATTTCACCTTTTCATATTTCATTTTGACCTCCACCTGAGCGTTTTGATATTGGGGACTATTCAGATTTGATGATGTGGAATTTTTAATGCCTTGCACCCTCACTGTCACATGTTCTCTGTATTGTTCCGAGGGGAATTCATCCGTATTTTCCAGAGCTTCTTCAGAGGTAATTTTAGAAACAGAGTCCTCTATCAGTTGGTTGCCATATTCCAAAACATTCTGGGTTAAGTTGCCACTCTGCCAGCTTATTTCTTTCATTTTAAATTTTTCTGAAATAACTAATAATATATAAATATACTCCTGATGAAACTTTTCCTAAAGCTGTCAGTATGTTAT
>comp14241_c0_seq1
AACAAATAAACACAAAACAATACAAATGAAGACTCACACCGAAGTATCCAGTTCCAGAAGAAAGTGCAGAAAAGCACACTTCTAAGCCCCTTCTCACATTAAGTACGTTTTAATGTCATCTCACTTATCCAAGGACTTAAAAACTAAACACAATAACGTTAGATCTCTTCCCATCAGAAAGGATGATGAAATTATCATCGTTAGAGGAAACTTCAAAGGAACCAGAGGAAAAGTCACCACCGTTTATAGAAAGAAAAACTGTGTTTACATTGAGAAACTCTCTAAAACTAAAGCCAATGGTGCCCCTTACTAAATCCCCATGCACCCTTCATCTTTGGTTATCACTAAATTAAAATTAGACAGAGATAGATAAAACTTATTGAAAAGAAAGGCCGCTGGAATTGAAACCGGAAAAAAAAACAAATATGATGGTCAAATGGATTGAGCGTGTTAATTTTAATATTTACAATATAATTTAATTGTTATCACATTCTAAACTAATAAAAACTACCCCTGTTATTTAAATAAATGTGCTGGAGATATATATAGAAAAGTG
>comp14301_c0_seq1
AAGAGAAAAAAGAATGTCAGAAACAAACAATTCAAAAGTTGTTAATATTGTTTATAAAGGAAAACTTACTGGTCACACTGGTTGGGTAACATCAATTTCCTCAGTTTCAGTACCAAGTAAAAAAGAAGGAGAAGCACCAACAGAAGTATTAGTTTCTGGTTCAAGAGATAAAACTTTAATTGTTTGGAAATTAATTCGTGACCAAACTTGTTTCGGAAAAGCATTAAAAAGTTTAAAAGGACATTCACATTTTGTATCTGATGTAGTAGTATCATCTGACGGAAATTTTGCTTTATCAAGTTCATGGGATAAATCCATCCGTTTATGGAAATTAAGCGAAGGTAGAACTACAAAGAGATTTGAAGGACACAAAAAAGATGTATTAAGTGTTGCTTTTAGTGCAGATAATAGACAAATTGTTAGTGGTTCAAGAGATAAAACTATTAAATTATGGAATACAGTTGGACAATGCAAATTTACTCTTACTAACCAAGGACACTCATCATGGGTTAGTTGTGTAAAATTTTCACCACACTTGAAAACACCTTTATTAATTAGTGCTGGATATGACAAAGTAGTTAAAGTATGGGACCTTGGTAAATTTAAATTATTAACAAATTTGATTGGTCACTCAGGATTCATTTCATCTGTTGCTGTAAGTCCTGATGGTTCATTATGTGCTTCTGGTGGTAAAGACGGTACAGCAATGTTATGGGATTTAAACAAAGGAGAACATCTTTATTCTTTACAAGCAAATAATGCAATTCATTGTCTTGCATTTTCACCTACTAGATATTGGTTATGTGCTGCTACTGACGAATGCGTTATTATCTGGGATTTAGAAAATAAAAAACTTGTTGCTGAGTTAACTCCTGAAAGAAAAAATGAAAAAGCTAAAAAACCTGCTGCTATTTCCCTTGCTTGGAGTACTGACGGAACTACTTTATATTCTGGTCACACTGATAATGTAAT
>comp14304_c0_seq1
GGGCAGCAGGACCAGGTAGTCCACCAGGACCGGCTGGCTGATCACGTCGCTGTTGTCGATGTTCAGACTGACCGTGTACTGTCCGGGCTGCAGCTCGAATGGACTGGGGTAGACTCCCTGCTCGCCAGACACCGTCACAAAAGCAGGGTCTCCACCCAGGGAAGGCTCCAGCGCCACCTTGTGGACGATTGCCTCCGGGGAGTCCGGTTGG
>comp14344_c0_seq1
AAATTTTTTAAAAACATAAACAAAAAAGCAAAAAACACATAAAAAAATCAAAAAAAATGGGAAAAGACGTTAAAACTAAGCAAGTTGCCAAGGCCAAAAGAGTCGCCAAGGCTTAAAAGAAGGGAGAAAGATAAAGAACCCACAAGACCCACACCGGTGTCAGATTCCACAGACCCCAAACCTAAAAAAATAGAAGAGCCGGTAAATACGCCACCACCGTCACCTCTTTCTTAGCCAAAGAAAACAAATTCGCCACCAAAGTTGACCACTACTCTGTCATCAGAACTCCCTTGAACACCGAAAAGTGTCTTAAAAAGATGGAAGATGAAAACACCATGGTTTTCCTCGTTGACGTCAAGGCCTCCAAGAAACACATTAAATAGTCTTTCGAAGCCATTTACAACGTTAAGGTTAGATCTATCAACACTTTGATCAGAATTGATGGAAAAAAGAAAGCTTATATTAAACTTACCGGAGACTCTGATGCTTTACCTTTGGCCAACAAAATCGGACTTTACTGATTCGTTTTCTTTGTAGTAGTAGTGGAATTAATAAAAATATTAAAACAAACCATATTTAAGCCATGATATATCCAACTTTTTTCTTTACTAATTAGCAAAT
>comp14355_c0_seq1
ATTGGAAACTAAGTTTATATAAATATCTAAGCGTAATTGTAGTCTAAGGCTAATAAAACATAAAAAAAAAAATGGTAGAATTTTTTAATTATTAAATTATTTATTTTTTTTCTTTCTTATTATTTATTATTAGAGTTCCTCACCAGGTGGCATCTCTTTTGGCAGCCTTGGCGGTTTTAATTTGTTAAGAATCTAAGAAGATGATGGTTTTACATCTCTTGATGGCCTTACATCTTTTAGTTTTACAGGTGGAACATTCGAATTTTAAGGTAACCTTCTTGGTGGTCTTGGCCTTCTTTCTGAAAATAGGTTTGGTTTGTCCTCCATACCCGGCTTATTTCATGTCATATCTTCTTCTACCTTGGGCGAACGGGGATTCTCTACATTTCTTGTATTAAGAAACCTTGTGGTTAGAGTGCTTTTTGCATTTTTTGCAGAAGGTTTTTCTGGTTTTGGGAACTTGGACCATTTTTTTTTTATGTTATGTACTTTAGAAAAAT
>comp14362_c0_seq1
AACCTTCTTTAAGAGAGCTGGTCATGGCAAAGGGAAAGCATGCGATGAACAAGGGGGCCCTCAAACAGGCAGACAAGGTGCTTCACCCCAGCAGCAGGAAGGTGCTCAGAATCTCAAAAAAAATCAACCACAGGAGCAATGTGGACACCAAGGGGAAGGTCGGGCTAAATCGACTGGCTGGTCTTGGTGAGAAGCTAGCGTGGTTGCGGGAGGCCCTGCCGGGGGTGGAGGGGGAGGAGGGGGGGGTCGACTCTGCCGCCATACTCACGCTCGTCAACGGCTTCCTCTCCCGCTTCGACGACGAGCTGGAGCAGATCAAGATCAAGAACTCGATCGGAGGGAAGAACAGCAAGAGGAAGCAGCACAGCGCCAGGGAGGACGCCATCAACCTCGCCATCAAGATGGAGAAGAGCGACTTCGATGGCTGCGGCCTGGAGCTGCCGGACCTGCTGGAGCCAGAGAACCTCGAGTACTTCCGCAACTGGGAGGGAGAGGTCCGCTATGTCCAGAACATCAAGCTCTGCCGTCTCCGGAGGGCAGACCTGGAGGCTAAAGTGGAGAACAAGTCCGAAGAAGCCATGGACAGTTAAAGCTAGGGTTGTAAATCTATTTTTTTGTCTTCCTTGCAGAAAAAAAA
>comp14392_c0_seq1
TAGTACAAATAATGGCATCTATATATATATATCTTATATTAAATAAGGTAAACTATATATAATATAAATGTTAAACATCACTTTTGGAGATAAGCTGATCATTGGATGGGTTTAATTTCGTAAACTTCCTTGAATTTGGCTTCCTCGTTTAAGGCGGCGGTGTTGGCATCTAAGTTATCCTTGTTGAACAAAGAGATCCATTTGTGAGAGATTTTCTTGTTGGCAAGAGCGGTTTTCTTTTAGTCCTTGGTTAATAAAGATCTCTTTTCGGCAATGGATTTTTATCTGTTGGCGGTGGCAGAAGCTTGGGCCTTGGTGTGGGCGGCGGCTCTGATCTTGTGGTTAGGGTTAAGTTTTTCCATAAGGGCCTTGTTTTTTAAGGCGTTCTTTCTTTGTTGAGAATGGTACACGACGGAGGTCTTGGCGGGTCTGATGGCGGTTTAGACTTCGTTAGAGTTGATGATTCTGGCAAGATCGGGATTGGCCAATAAAGGTCTGTTCAAGTGATAATCTTATTTCTCGATGGCTCCATATCTGTAGGTTCCGAA
>comp14392_c1_seq1
AAATAATAAAAAACATATACATAATAAAATAAAAATGACTTCTAGACCCGCCATTTCCGTTTACGACCCCGCCACTTTGACCACCACCGACAAGGCCCAAATCGCCTTACCCGCCGTGTTCACCGCCCCCATCAGACTCGATATTGTCTAATTCGTCCACGCCAACATCAACAAAAACAGAAGACAAGCCCATGGAGTTAACACCAAGGCCGGTATGAAACATTCCGCCGAATCTTGGGGAACCGGAAGAGCTGTTGCCAGAATTCCCAGAGTTGGAGGATCTGGAACTCACAGATCTGGACAAGCCGCTTTCGGTAACATGTGTAGAAAGGGTAGAATGTTCGCCCCCTTGAAGGTTTGGAGAAGATGGCACCGAAGAGTCAATATCAAGTAGAAAAGACACGCCGTCGCCTCTGCTTTAGCCGGATCCGCCCTCGTCCCTTTGGTCTTAGCCAGAGGACACAAGGTCTCCAAGGTTGCTCAATTACCTTTGGTTATTGATGATAAGTTAGAAAACTACGAAAAGACCAGATAAGCCGTCGACTTCTTGAAGAGAGCCGGAGCTTATGATGACGTCAGAAAGGTTGTTGAAACCAAGAAGATCAAAGCCGGAAAAGGAAAATTAAGAAATAAAAGATATGCCCAAAGAAAAGGACCCTTATTCATCTACTCTAACGAAAACGTTAAACTTGTTTAAGCCGTTAGAAATATCCCCGGAGTCGAAATTGCCAACGTCAACAGACTTAACTTATTACAATTAGCCCCTGGTGGTCACATCGGAAGATTCATCATCTGGACCGCTTCCGCCTTCAAATCTTTGGATAGAATCTTCGGAA
>comp14483_c0_seq1
ATAAAATACAAATAAATCTAATTAACATGCCCAATAAACTTTGGAGAGCCCACCCCAGAACTTACGGAAAAGATTCTAGAGCTTGCAGATGTTGCACCGCTAGACAAGGTCTTATTAGAAAATATGATTTATTAATGTGTAGAAGGTGTTTCAGAGAAAACGCTAACATGATCGGATTCTTGAAATAAAAATGAAGAGCGTTTTGTTTCTGTGAGTGCTATTTTTGAAAATTGACTACTGGAGTAATCCGACCTTCATAATAACGAA
>comp14514_c0_seq1
GCGCCACCACCACCACCGCTGCTGCTGCTACTGATCCGCGCCTCGCTTGAGAAGCTGCCGGACTTGTGTTCGGTGCTGAAACTGGAGACCGGGGTGAGGGTGACGCTGTTGGTGCTGACACTGCTGATAAAGTTGTTGCTGGAACTGAGACTGGCCAGGTCGGGGTTAAACTTGGGTGGTTCCAGCTTTGGCTCGTAGATCATTGATCCTGGCTTGCGGCCCCTCTTTCCCTTGCCCTTGCCAGAAGTGGCCGCTTGGAGGTGCTTGGCCGCCTCCTTCAGGCCCAGGGAGCCTTTGTCAGGGCTGGGCACCGGGGAAAGGTCATCGTTGGGCACTGGTCGAAAGGCCGGGATGGTTTTCACTAGCTTCTTGTTGATCCTCGAGAAGTGATGCTCGCAATAGCCGCAGTACTTCACATTGTCCATATAATTGCCCGCCTCCTCACACAGCAAGCCATGGGCCTGGGCACATGTCACATGGAAGGAATCTTTGCAGCCGGTCTTATTGCACTGCATGCAGGCTCCGTGGGACGCTTTCGACTCCTTGCCAGAGTTCTCGAGGCAGAGGTAGCAGACCTTATTATAGCGCTCCTGTGGCACCAGGGCTAGGATGATCGGCTCCATGGTGGCCACATTCCCGAAGCGCACCTCGGGTATGTAGAGCGCACACACCACGTGCGCCCAACCCCCGTTGTCGGTGCGCTTGAGCGCGCCATCCTTGCTGGGGCAGAGCTCGCAGCGCACTCGTGCTTGCCGTTCTTGAGACTCGCACTTTCTGCAGTACCAGGGGCCAGTCGGTACTGTCACTATGCCGTAGCAGGCTTGGTGGACGGCGACGGAGCAACCCTGGCCGTCGCAGTAGACCAGCGGGTTCTCATTCCACCCCTGCTCGTCCGAACAGACGCAGCAGCCGCCTACCTGGGAGTATTGCATCTCACGCATTGCTCTCTCGACATCGGGACAGCCGTGTAGCGCAGCCAGACCAGGGGATAAACAAGGTGAGGTCGACTCAGC
>comp14543_c0_seq1
GATAACCTTCTTTAAGAGAGGACGCCCCGAGGATGGCGGACATCAGGAACAGGAGGATGGACGATCCTGAGGGCCTGGTGTCCAGGATCTTCGTGGGCAACCTGCCCCTGGAGGCCGAGCGGGACATGATCAAAGCCAGGTTCGAGACCCACGGCCCCGTGGTGGGCGTCATGGTTCTCAAGGGGTTCGCCTTCGTGCAGTTTGAGAAGGAGAGTGATGCTAAAGTAGCAATTGAGAAGGAGCACGGCAAAAACTTCATTGGGAAGACTATTGACGTGAAGAAAGCTAAGCAAAACAAAGTGAACGAGGGTAATGGCGTTGTTGACGTAGTGGAGGTTGAGGATGAGGAAGAGGTTCAAGAGGAGGCAGGACTGAGTGATGTTAACAGTCCATGGGGAGGAGGGAGGGGGAGGGGAGGACCTCCTCCTAACTTCAGAGGAC
>comp14639_c0_seq1
ATTAAAAACACTTTTTAATAAATAAAAAAAAGACAACAAATAACAAACATATCAATCGCATGGCTAGAGGACCTAAACACCACTTAAAAAGAATCGCAGCACCCAAATCTTGGATGTTAGGAAAATTGGGAGGAGTACACGCTGTCAGACCTTCTCAAGGACCCCACAAATTAAGATAATGTATCCCCCTTTACGTCGTTTTAAGATAAAAATTAAGATATGCCTTAAACGGACGTGATGTTACTCAAATTTTGAGAGACAAGGAAAACCAAGTCAGAGTTGATGGAGTTACCAGAAAAGATAAGGCTTATCCTTTAGGAGTTATGGACATCGTTTCCATTGAAAAATCCGGAGAAGCTTACAGAATTTTATATGATGTTAAAGGAAGATTCATTCTTAAATCTCTTAAAAAAGAAGAATCCAATATTAAATTATTGAGAGTTACCTAAAAGGCCATCGGACCCAACAAGATCCCTTACATTGTTACCTAAGATGCCAAGACCATCAGATTCCCCAACCCCGAAATTTAAATCAACGACACCTTAAAATTCAACTTGACCACCCAAAAAGTTGAAGACTTCGCCAAATTGGACTTAGGAAACATCGCCTATATCACCGCTGGAAACAATATTGGAAGAGTCGGTTAAGTCACCAACATCGAAAGACATCCCGGTTCTTTCGATATCGTCAACGTTAAGGATACCAACGGTCACGTTTTCGCCACCAGATAATCTAATGTCTTCATCATCGGAAAAGGAAAGAAATCTTGGATCTCACTCCCCAAGTCTAACGGTCTTTACTACACTGCCTTAGAAGAAAGAAAAAATAAAGAAGCTTCCAAAAAACATTGATTTTTTTTTATAAAAAAAAAACCCCTCA
>comp14645_c1_seq1
AATAAATAATATCAAAATATTAAATAACACACACCCTAAACAATAAAAAATATACAAAATGGACAAATAATTCAGAGTTTTCAAATTAAGAAATAAGACCGATGATACTTTATCTAAGGACTTGAACGACTTGAAAAAGGAATTATCTTCTTTGAGAGTTTCCAAATAAGCCGGAGGAACCGCCGCCAAACTCGGAAAAATCAGAACCGTCAGAAAAGCTATTGCCAAATACTTGACCGTTATCAACGAAAAGACCAGAAAAAGAGTCAGAGAAGTTTATGCCAAGACCGAT
>comp14650_c0_seq1
TCCTTTTCTTCCTACTTTTTGTTTTTTTTGGTTTATTTGTTTTCTTTTTTAGCCTTCTTGATCTTGGCTTTGGCTTTGGAGTTGGCTTTGGCTTTAAACATGTGGGCTTTACTTTCAAAAGCTTATCTCTGTATTTAAGGGTATCTTGGTATTGATGTTCTTGTGTCCATTTCCATTTGTACATGGCAGGTCTGGTTGTTGTTTCATATATCCAAGGCAGCAGTGCCTTTATTCTTGTGAAGATTCCTGGATAGTTGGCTCGAGCACATCCACGGCCCCTGCTCACTAAACCTATAAGGACAGCCCTGTCCCCCAGCATGGTC
>comp14688_c0_seq1
TGTTTGTATACTAGTTTATTTTTTTGTTCTTTTTACTTTGAACTTTTTTTAAATAAAAAGCTAATTCAGGACCTTCAAGAACATAACCATCAGCTCTTCCTACTTGACCAGGTCTGCTTGAAATTTTAGCCATTAATTTACCACCAAAAAATTGATCTTTTAATAATGAATCTAATGGAGTAGAACCTTCTCTTCTTTTTTTTACTCTAGCCAATCTACCTTTAGCTGCTTTACTATCATCATAAGTTTTAGTTTTACCTAAATTTAAACCGTATCTAGTTTCATAGTATTGACGGAATGGAGTACAATCGATTACAACAATAGCACTTTTAACTAAAGTTTTAGTTCTAACTAATTCATTACTAGTAGCGTTATAGATAACATCTAAAATTCTTGTTTTACGTGATACTGATTCTGATCCCCATGAAAAATTTCCTGTATCTTGTCTAATAGCTTTTTTTTTAACGTTACCTCCTCTAACACGAAGAACTCTCAATCTGGATTTTCCCAATTTAGTATTAGCTGCTGGTCTACCCATTTCATATTTTCTTTTTGCTCTGTAAGCAGTTCTTCTTGCTCCTGTTACTCTTCTTTTGTGTAAATTACTTCTTACAATTCCTATTTTTATA
>comp14781_c0_seq1
GGAGAGAAGAAATATGACTGCTCTGAGTGTGAAAAGGCCTTCATGAAGTCTGATCACCTGAAGAGACATAATATGACACACAGTGGAGAGAAGGAATACAACTGTTCACAGTGTGGAAATTCCTTCATGCAGTCTAGTCACCTGAAAGCACACACAATTACTCACGATGGGGAAAAGGAATATAAATGTTCTCAGTGTGGAAAGTCC
>comp14868_c0_seq1
ATGGGGTGATGGGCACTATTGTGGTCAACAGGGAGGGCGTGCCTATTAAGACTACACTGGACAACAATATCACCATCCAGTACAGCGGACTCCTCACCGGCCTTACAGACCAGGCTAGGATGATGATGAAGGAGTATGACAACCAGGAGCTGTCTTTCTTGAGACTGAGGACCAAGAGACACACAGAGATCATGGTAGCCCCTGACCGAGACTATCTTCTCATTGTGGTGCAGAGGACAGAAGAGTCCATACTTGGGCCAGCAGCTGGCATTTAAAAATATATTAAATTATTAAATTTTACGGAAACTGAAAAAAAAAAAA
>comp14881_c0_seq1
ACCGGATTGACCGGGTCTGGAGGAAATACAGGCATAGATTCTGTTTTGGGCGAAAGTATCTTCTAATTTAGAGTCGATAACTCTGTCTTTGTTTCTGAAAGCTTAAGTGGCTTGGATGTGTCTAGATTTCTTGACTTCTTCTTTCTTTTCTTCAACGACGGCTCCTTTTTTGGCTTTCTTTTATTAAAGATCGATTCCGTAGTGTTGTAAGTACCATTGTTTGAAAGGGGTGGCATCAATTTAAACGATGGAGTTTTTAACCAAAGTTTAAGTTCTAACGAGCTCATTATTAGAGGCATTATACTTAACATCAATGATTTTGGTCTTTCTGGAAACGTTTTCGGATCCCCAAGAGAAAGTACCTTCGTTAATTCTTAAGGCTCTGAATTTGCTGTTTCCTCCTCTGGTTCTGACGTATCTAATTCTGATGTCTTTATCACTGGCAGATAATAATTTGGTGTTGGCTAAAGGTCTGGCTTTTTCGAAAGCTCTTTTCTTTTTGTGCACGGGCATTCTACCACCGGTGGCTCTTCTTTTGTGTCTACTATCTCTTGAAATTCCCA
>comp14901_c0_seq1
TTTGGTGTCTCTATTGGAGGTATCATTGTGTATCGTGCTGCTTTCTTTGGAGGTTTTGATACTGCTAAATCTATGTTCTTGAAAGATCCACGTAATGCTCCTATCTGGCAATCATGGTTGATCGCTCAATCTGTCACTACTGGTGCTGGTATCTTATCTTATCCATTTGATACTGTCCGTAGAAGAATGATGATGCAATCTGG
>comp14943_c0_seq1
AGCCGTCTGTACAACTACTTGCAGGTTTAAACGCCAGACGAGCCTGACCGTGGTGGCCGCGGTGTGGTTGCTGTCCCACCTGACCCTGTCCGCCGCCACCCTGTTCTCCCACCTCCTGCCCATGGGCTGGGACCCCCACTCCAACACCTGCACCGTCGTCGGAGGCACCCGCAGGACGGTCGTCTTCATCAGCTTCCTCCTCGTCCCCTATGTCGTCATCTGCCTCTGCTACGTCCACATCGTCTACACACTCCGGGCCTCGCGGAAGACGATCAGCCGGCCGTCCCTCAGGAGCCAGCTCAGTGGGGAGGACTGCTTGAAGACACACAGGAAGGATCGTGAAGACATGTCGAAGACACACATGAAGGTTCCTGAAGACATTTTGAAGACACACAGGAAGGTCCTCAACCTCCGGAGGAAGACTCTCCATGACCTGGAGCCAAGATTGAGTTCGAGCTCCCTGCAGTCCAGCAACTCCTTCACTGTCAGCTTGTCAAGGATGCAGAGTGAAGTCATCACTCACAGGAGGAGGGTGAGGAAGGAGAAGGGCATGGTGATCCTGGTGGGCTGCATCCTCCTGAGCTACCTGGTGGCCTACCTGCCTGTGTCCATAGTCAGGGCCTACCACCTGGACTATGCCCACATCCCCACTTACATCCTGGTCTGGCTGACTGTCCTCCTCAACCCAGTCATCTATGTGGCTTCAAACTCAACCTACAGGGCGGCGGCAAGGAGGAAGTTCAACTACCAGTTCGACAGCACGGCCGAGTCAGCATCTGTCTATAGTTTATAGACAAACCTGTAACAGCCTATACTTTCTGGACCTGTCAGCCTATGTCTATAGATTATAGATAGGTCTTCATGAAAAAATATACCTCATATCATAAAAAAA
>comp14975_c0_seq1
GGGGGGGCGAGATGTCGGGGGTGAAGGCGGCCGTGTCGGGGGGGATCGCCTCCCAGCTCCAAGGCTCTCCCTCCTTGTGGATGCTCTCCTCGTGGTCAAGGAGCACCTCCACGGCCTCCACGTACTCCTCGTTGATGGCGTGCAGCAGGGCGTCCTTGGTCTCCACCTTGTGCTCCAGCAGCAGCTCCACCATGTCCAGGTTCTCGTTGTC
>comp15064_c0_seq1
AGGAAGAACAGGAAAACAAGGTAATAAATTTAGAGTAACAGTAGCTCTACCAGTAGGAGCAGTTATGAACTGTGCAGATAATTCAGGTGCAAAAAATATTTACATTATTGCAGTTAAAGAAGTACAAGGACGTTTAAACAGACTACCAAGTGCTGGTGTAGGTGATATGTTTATGGGAACAGTTAAAAAAGGAAAACCAGAATTGAGAAAAAAAGTTATGCCTGCTGTTGTTGTACGTCAAAAAAAACCATGGAGAAGAGCTAATGGAAGATTTATTTACTTCGAAGATAATGCTGGTGTAATTATTAATCCAAAAGGTGAAATGAAAGGTTCAGCTGTATCTGGTCCTATTGCTAAAGAATGTGCTGATTTATGGCCAAAAATTGCTTCTAATGCTGGTTCTGTAGTATAAAAATTTCACTTCAATAAATATGAAAAATT
>comp15077_c0_seq1
GTCGGTCCCGCGGTCAAGATGCCCCAGGACGAGGCCACTCCGGAGAAGAGGACGGACAAGATCTTCTCCTTCATGGACGTCAAGCGGGACGGCAACATCACACTGGACGAGTTTATCGAGGGAGCCAAACAAGATCCTACCATAATCAACCTGCTGCACCAGCCAGAACTACCAGTTGTAAAACTTGAGGTGCTGCCCAAAAAAGTGGGAAAAGTGGGCAAATCCAAGCGGCTGGAAATGGCCAAGAAAAACTGATTCTCTGGATAGTTTCTAAGGGAAAATAGTTGTCGTCCCAAGTAGCTATCTTTTGTCGGTGTATTCTCCCAACCTCTACCCCAGAAGGGCACTTTGTCATGAGAGGTTGGGTGATTATCTTTTACTTTGTAATGTACTTCTTTTCAGTAACAGACCCGGTGTAG
>comp15091_c0_seq1
CAAGAAGCAGCTGAAGGAGGTGGGGTGCTGCCTGACACTGAGGTGAGCTTCCGAATGTCCGAGGAAAACACTTCTGGCTGCCAGGGAAAGAGCAAGAAGCAGCTGAAGGAGGTGGAGGACGCCCAGCTCGCGGCCCACAGGTGCATGATCCGGGACGTTGCTGTGCGGGTGAGTGAACCCGAGGATTTCCTGGCCGACACCATCTTCCCCTCTCATATAGTGGTGCCCAGGTGTGAAGGTGTTTGTGTACACAGTTCCGGCCTGACTTGCCACCCCAGAAAAACCCCAAAGAAAATCCAACATCAGGTGGTTCTTTACGCCACCAATGGGACACAGGTGTGTCGTACAGTGTCACTGGAGCACCACAAGGGCCCCTGCAGATGCAGCTGCCATCTCTCAAGTGCAGACTGTTCGTCTTCTCAGGTGTTCTCCCCCTCCCAGTGTCGTTGCTCCTGCCCTCACTCAGCCAACACTGCCAAGTTCTCCTGCACACTGGACACTGCCAGAGTCTGGGACGACAGGCAGTGCTCCTGTGTGTGTCCCACCCCCTGCCCCCCTGGCCACGAGCAGGACCCCCACTCCTGCTCCTGCTCCCCAATACTCACCTCCTGCTCTCTCTCTTCCACCACACTAACAGGAGTCCACCCAGCCAGAGTGGCCACCTGTATTGGAGTGGCAGCCATAGCTATAGTCACAGTCACCATCATCACCTCCCTCTACTGCATGATGTCAAGGAAGAGGCCCTACATAGACTTGAGAACAGACCAGTCTACTCATTCTCTGGGTCATCCAAGGACTCCCCAGACAGCCTACTCCATCACCATTAACCAGTCCCAGAGGTCCCTGGCGCACCTGGATGAGGACTCTCCTCTGCCTCTCACCTTCCACCAGGACAAGACCAGACTATGAAGTGTTTGGGAGGAGAGGCTGGTGGTGGGAGGAGGACATGAGGAGGGTGGAGCTGGGAGGG
>comp15210_c0_seq1
GTTTAATATTAGCACATTTTTATCTACATTGATGATTGTTTATTGCCAGTTCCCTAGTTTGGGTACAAACTGTGTATAATGTTTATCACAGCACCGAGGTATTCCACCATACATAGGCACCAGGGAAGAAAACACTAGATTTAGAATATTGGCGATTCCAAAGGCGCCATCTAGACTCTCATACGGCGCCATCTGGCGGCCAGCGTTATTCCACCAAGACGTGAGGAGCCGACAGCAGAACTGTGGCGGTGGTGACGGCCGTGAAGGTTGTGAAGGTTATCAGGCAGAATCTGTCTATCACCATGGCTGCAAACTTCCAGTCGGAGACAACCTCGTCCTCCTCATCTTTCACCTTCAGCCGGTTGGTCATGAAGCGGACCTCCCTGAGTATATTCTGTAACTCCCTGTTATTGGCTGAGCATGCCGGAGTGAGGAACTGGGAGGAGCCTGCATGTTGGAGACGCGGGGTGGTAGGGGCAGACAGCTTGGTCTGTCCCATTGACACATTGTTCCAGCTGCTGTGGATGTAGGAGTTGTGGGGGTTTCCTAGGGCCCCTGAACTTTGGCCGTTGCCGAGGCCTCCTGAACCGTGGGTGTAGGAG
>comp15269_c0_seq1
AACAAAATGTGAAAAAATTTAGGATTAGCAGTAGGTGACAGAAAAACAAAAGGATATCCAGTTACTAGAATAGCTAAAAAAGCAAAAAAAAAAACAAAAAGTAAATCACACAAATTTGTTAAGAACTTAGTTGTTGAAATTTGTGGATACGCACCATACGAAGGTAGATTAATGGAATTAGTAGCTGTTTTGACAAACACACAAAGTGCTGAAAAAAAACCATTAAAATTTGCAAAAAAAAGATTAGGTTCAATTAAGAGAGCAAAGAGAAAATTAAGAGAAATTGGTGATTTAAAAAATGCTGTAGATAAAAGAGTAAAAGAAATTGAAAAATTAAATGCTACTTCCACTAAATAAATTGCATAA
>comp15462_c0_seq1
CAGTTCTGTCCGCCCAAAACCAGTGACCCAGGCCTTCCTTCTGGAGAAGCTCTCATCAAGAGTGGGAAGGCAGACGGGTGTGTAAGTCTGCGGGTCCAGGGAGTCCTCCAGTTGTAGCAGCACTAAATCTGAGCCCTCTGCAGCAGAGCCGCTGAAGCGCGGGTGGGTGATGATCCTCTTAACTTTAACAACTCTCCTATATCTTCCATTTGGGCTGTCCCAATTATTCATACCGTACACCAGACTCATCTGGGAAGCGCGCCTTCCCCTGGTGCAGTGAGCGGCTGACAGAGCCCAG
>comp15734_c0_seq1
GTAATAATGTGTATTTTAATGTTAAAATATAATTTTCTTGCACAATTTTCATGTTTATATCAAAGTTTGTGACTCAGTATTTCTGAATCATACTGACAAATTCTTCATAATCAATCTCCCCATCACCGTCATCCACTGCCTCAACCATCTCGTTCACCATTTCGTTCATCTGAGCCCTAGTAAGGTCCCCTTTGGGGAGGCTCTGCATAATGAAGCGAAAGTGTTCAATGGTAATAGAGGAGTCCTTGAGGGCTTTGTCCCTGTCGTCCCTAAAGGCCCTGAAGCATTGGGGGATGAAGCCGTCTCGCTCAGTGGCCTCATCTTCCTTCATCTTTGAGGCCATCATGCAAAGGAACTCTGTGAACTCAATGGTGCCATTCCCGTCCTCGTCAAACTTGTTGATGAGACTCTGCAGCTCGTCTTCTGTTGGGTTCTCACCCAGCTTTTTCATGACACTTCCCAACTCTGCAATACTGATGTTGCCACTGCCGTCGGCATCATACTCCAGGAAGGCCTCTTTGTAGTTGTCTATCTCCTCCCAGGTGATGAAAATGTCCATTTCTGCCAGCTTCCGCATATAGTTTTGTATATCAGCCGGCATATCATTAAGGTCATCAGGAAGAGCGTCAGGCATCGCGGCTCAACTTTGGCAATGTCTACTCAACGATCTGCCGGACCACAGATGATGTTGGCTGTTCCGACCTTCACCA
>comp15782_c0_seq1
GCAGTTTGGTACACAAAAGAAACAAAAAATGACTCACAGCCAAAAAAAGGAATTTGGTTGTCACCAGTGTGGAAAGTATTTCTCACGCTATGACTCCCTCAAGACACACAAGGTGACCCACAGCGGAAATAAGGAATATTACTGTGGGCAGTGCATAAAGTCTTTTACAACCTCTAGTAAACTAAAGATACACAAAAGGATTCACACCGGAGAAAAGGGCTTTGATTGTGAGCAGTGTGATAAGTCGTTCAGTATTTCTGGTCTGCTGA
>comp15783_c0_seq1
CAGTAACCGGCCAGCGATGCAGACTGCCCTCCTCCTCCTGTTCTTGGCTTCCCCAAGGCTGTCCTCCAGACCCCCCACCGGCCACCATGAAGCCACACAACTGTCCTCGAGACCGCCTGCCCAGCCCCCGGGGAAGACGAGGGGCCTGAGAACGTCCCAGAGCCTCGTGTGTTACGACCACCAGGGCTACTCCGGTGACGAGCTGCAGGCCGTCGCCCCCGACTACTGGCCCGACCTCGGCGCCATGGACGACAGGATCGAGTCCTGCTGCTTCACCGGCATCTGGATCCTGTACGCCGACGAGAGCTACAACACTGCCAGCCCCGGCTCCGCAAACTGGTTTGGCTACGGCGCCGACACCTGCTTCAACGCTCCGGAGGGCTTCAGGAACCTCGCCTCCAGCCTCAGGTACACCGGAGCCCCCGACGACATGTACCACGACACCGTCAACATCTACTTCAACGAGTACTTCAACGGCGACGAGGAGTACACCTACCACGACGCCCCGCAGCTGAACTACGACAACCGCGCCCAGTCGATCGTGGTGACGGGCTGCAGCGCCTGGACCCTGTACAGCGACAGGAACTACCAGGGCGCCGCGGTTTGTATCGGCCCCTCGGAGCAGGCGTCCTGCAGCCCTGGGTTCTACAGCACAGCCTCCTCCCTGGGAGGGCTGGCGGGGCGGCTGTCCTCCCTCAGGAAGGGCTGCTACTCGCCCATATGGGCGGCACTGGGGGGGCTCAGGGGACTGAAGGGGATGGCTCAGGGAGGCCTCTGGGG
>comp15844_c0_seq1
GGAAAGTATCCGAACTGTGTTGGACCACTCCAACGAAAAGAAGAAGAGGAAGTTCGTCGAGACCATCGAGCTTCAAATTGGTTTGAAGAACTATGACCCCAGCCGCGACAGGCGATTCAAGTCCTCCGTCGTCCTCCGTCACCCTTGCAAGGCCAACTTCAAGTTCTGTGTCCTCGGTAACCAGTCCGATTGTGACAAGGCCAAGGCTTTGGGTGTTGACTGCAAGACCGTCGATGAGTTGAAGTCATACAACAAGAACAAGAAAATCGTCAAGAAGATGGCCCAGTCCTATGACGTCTTCTTTGCTTCTGAATCTTTGATCCGTACCATCCCCCGTCTCCTCGGGCCAACCTTGAACAGAGCCCAAAAGTTCCCTATCCTCCTCCCCCCAGGTGGTGACCTCGCTGGAATGATGGATCAACAGAGGAAGACCGTCAAGTTGCAGATGAAGAAGGTTTTGTGTTTGGGTGTTTCCGTTGGCAACGTTGCCCAAACCGAAGACGAGATTGTCCAGAACGTGTACACAACCGTCAACTTCTTGGTCTCTCTTTTGAAGAAGAACTGGCAGAACATCAAGGTCTTGTACATCAAGAGCTCTATGGGCCCCCCTCAACAGATCTTTTAAGTTGGTGGAGATCCTGCAAACTACCTTTTATTTCCAAAAAGTAAAAGGGAGGAAAAAATCTTGTTCATGTTGTTAATTCTATCAATAAAAAAAATATTGAGGCGA
>comp15878_c0_seq1
TCGGTCCAGTCAAAGGTCTTGAAAGGCACGTCTTGGGTCAGCAAAGGTCGGATCTCGTTATAGTTTTCTCTAAAGCGCAGGAACACAGTCTCCCCTGGTCCTGTAGTTCTCCTTCCTGATATTAACCTCATGACATGTTTAGGGGGCAGCTCTTCTACATGATGGAGGCAAGGCAGGACTAGCACGGGGTAGCCAAGGAACTCCTGCAACAGACATGACTTAAG
>comp15938_c0_seq1
TGTATTTGGAAGAGAAAACCATCACAGTGGTGTGGACAGTTAGAGAGAGAAGAGCTTGGTGTGAGGCGACATGTAGAGGATGCCGAATGTGGCCGAGATGGTGGCCACGATGAAGATCCAAAGTAGAAACCTGTCAATGACGAGAGCACAGTGCTGCCACTCCGTCTTCACTCGCTCCCTGACGTCCGAGTCCGTGAGTCTCTGTCGGTGAGTGTCCAGGGCAGTGTCCAGCTTGTTGGCGAGTCTGGCCAGCCTGCTCCCCAAGAGGTCTACGGCCG
>comp15939_c0_seq1
TGCTTGATGATACGAACAGCCATGACCTTCTTACCGTTGTTGCGTCCGTGCATCATCAAGGAGTTGGTGAGACGTTCGACAACTGGGCAGTGAGCCTTACGGAACCTTTTCAAGTTGTACCTACCGGCGGTGTGGGGAAGGTAGGTTACATAACGCTTGTTCTTGACAGCCAAATAATCTTGGAGAGAGATTTCGCTGAGGGTGACATCCTCGAAGGACCACTTGTCGAAGAGTTTGACTTCGTTGGCTGCCATGCTGCTTGAAG
>comp15939_c1_seq1
GCTGTTCGTATCATCAAGCACACCTTCGAGATCATCCACCTTCTCACCGACTTGAACCCCCTCCAAATTCTTGTTGACGCCATCATCAACGCCGGACCCCGTGAAGATGCCACCAGAATTGGAAGCGCTGGAACTGTCCGTCGCCAGGCCGTCGATGTGTCCCCTCTTCGTCGTGTCAACCAAGCCATCTACTTCTTGACCACCGGGGCTCGTGCTTCTTCCTTCCGCAGCTTGAAGACAATTGCTGAGTGCCTCGCCGATGAGCTCATCAATGCTGCCAACGGATCTGCCAACTCTTACGCCATCAAGAAGAAGGACGAGATTGAGCGCGTCGCCAAGATGAACAGATAAAGTGTTACTTGGAG
>comp16066_c0_seq1
CCACTCTAAACGTTATTAAATAATATATTTTTCTTTTATTAAATCAGTATAAATATGTAAAATATCATTGTATTCATTGTTTTTGTATTATTTAAATAGCGGCTTCACTAACTTCTCAGTTAAGTTTAGCTTGGATAACTTTTTGGGCTTCATCATATAAAACTAAGACCATGGCTCCTCCGACTCCTCTGAGTACATTGGCACCGGCTCCTTTGAAGAATGAGTTGAATCCTCCTTCGTTTTTATAAATTTTGGCGAAACAATCCATGGTTCCAGAGTATAATTTTTCTCCGGCTCCAGATTGCATCATCAATCTTCTTCTGACGGTATCGAGGGGATAAGAGACGATTCCGGCGGCGGTGGTAACGACTTGGGCAACGGCGAATTTAACTAAGAAGTTTTAGTTAGATAATCCGAATCCTTTAGCTGTATCGAACATACCGAAGTAACACCCTCTGTAGAAGATGATTCCGGCAACGGAGATTCCGAATCCTTGATAAAGACCTCCCATTCCTGAGGATTTGGCGATCTTTCCTAAACAATCAACTAATCCGTTGAATTATCTCTCTTTTCCGGATCCG
>comp16066_c1_seq1
TCGGCAGCCAATCTGGTTCTGGCGAAATCTAAGGGATAGACGAAGCACAAAGATGAAGCTCCGGCGGCTCCTCCAGAAGCGATATTTCCGAAGAAGAATTTTACGGGTTCGACCTTAGGGTTGAAAGGGTTGAACCATTTTTTATAAGTATCCTTGAAAGCAAAGTTCAAAGCTTAAGTGGGGAAATATCTTAAGACGTTGGCTAAATTTCCTCTCCACAAAGCTCCCATACCTTCTTCAGAAGCGACTCTAGAGAAACAGTTGACAACTCCGGTATATCTGGGGACTTCTCCGGACATGATCTTGGGGTTGGCATCTTGGGTTTGGATTAATAATTTAACTCTTTCGATGG
>comp16093_c0_seq1
GGGGGGAGGACACAAAGTTGGGGAGAAAACTAACAAACAGGGAAATATTTTTCAAAGAATCTTTCTGGGGTGGAAATCAACAGACGACATAAACTTTGGCAACAGTGAGTATTTCTTATTTCTCCTTGTCTAGGGCTGGAAGTAGGAATCCTGCATGAGATAGAGTTTGTCTATGGGGTTTGGCTGGAGGAAGTGAGGAGGAGGGTGGTGACCTACTGGCTCCTCCCTGAGCTGAGAGTCATGATGAGTATGAGGGTTCCTGAGGTCCAGGGAGTGGACAGCACCAAGGGAGTCAGGAACAGCTGGACTGGATGGCTCCTCCAGCTGATCATAGCAGGAGCCATCATCAAGACTGGCCTCACTGTCACAGTAGCTGTCCCCGTCCCCTGCTCCTACCCGGTCTCCTTCCCCCTTGTCCTTCTTGTCCATCTTGCCCTCTATGGGTTTTCCATCCTTATCTGTCTTGTTCCTTCTCTGCATCTTCTTCATTTTGGCTCTCTGGTTCTGAAACCAAACCTGGACAACTCTCACCGACAGGCCAGTGTCCTTGGCAAGGGCTTCTCTCACCTTCCTGCAGGGCTTTGGTGATATCTCAAAGCTGGCCTTGAACTGTCTCCTCTGGGCGGCTGTCAGAATCGTCCGAGGTCTTTTGGGTCCCCTCCTTCCATCCCTAGGCCTTCCTCCTCCCACCTCATCATAGGCCAGTTCATCTCCCATC
>comp16186_c0_seq1
AGGAGGAGCAGGAGGAGAAGAAAGGCAATGACGTCGATGAGGTAGTACTGCCACCAGGCAAGGCCCAAGGAAGCCGGCTTCAAGTGTGCCGCGCCACCATGTCGCATGGCGTACTCCACCCACCAGACTGCAGAGTCAACTGGAGAATCTCTTCTGTCCAGAAACAACTTGTGCTGAACCTCCAGGCTTTCCTGTATGCTGGGGTCCCCCAGGGCCTTCCTGATCCCCCCCACCAGGCCCTCACTGGTCAACTGGGCCCATTGCAGGAGGACGGCGTACCCCCTCGCCTGGGCCCGCAGCAGGTTGGGGGTCTGGTCATTACCTAGGGGTATCCCCACCAGTGGTGTTCTATGGTAGAG
>comp16196_c0_seq1
TTTGTCAACGGAAAGAGCGAGTCCTTGTTTTTGAGGAAACGTAACCCTAGGCGCATTGCATGGACCGTTGCTTACCGCCACGCCCACAAGAAGGGATTGGTTGTCGAGAAATCCAAGCGCAGAACCCGAAAGGCTTTCAAGGCTGAGAGGGCCATTGTCGGTATGAATCTCGAGAGCCTCCGAGCCAAGCGCAACCAAAACAAGAACGAACGCCAGGCGCAGAGAGATATTGCCCTCAGGGAGATCAAGGAAAAGAAGTCTGTTGAGAAGGCAAAGAGCAGCGCAAAGAAGGCTGCTGCCCAGAAAGCTGCTGCAGCCCCCAAGCAACAGAAGCAACGTGGAGGAGGTAAGGCTGGCAAGGGGCGATAAAGTTACCTTATTTTGTGCACTTATAAAAGGGAAACAAAAATATATTATGAAAAAAAAAA
>comp16340_c0_seq1
CAGGCGTACCTGTATCTCTTGTTGTCCATGGGGAGGATGTCGAGGAGCACAAGGTAGCTCCCCGGGGGGAGCCGCCGGAAGCTGATCCTCACGGTGGGGAACATCCTCCTGCCGGACTTGGTGATGATCATCTCTGTACCGAGCTGGAAGAACTTCTGCCACAGCTCCCTGGTCTCCAGGCTGCACACAGCTCCCTCCAGTCGGGCACAGTTGCTC
>comp16361_c1_seq1
AGTTTCCTGTTGATATGGGAATACTGCCAACTTATTTCACCCTCTTCTATGCTTTCTAAGGTTGTTCTTCCTGTATTTCCATGGAGTTTTAGCTCATGGTCTCTTACTTTATGAGCATTCAGGCTTATAACACCCTCAAATATTTTGCTACACTTCTTACATAATTTCTGTGAGTGAAACAGGTTTCGGTGAGAAGATATGGCATGTAGTGAGGTATAAATGAAAGAACACAACCTACATTTAAGCTCAACACCTTGGTGTACAATTAAAACATGTTTTCGCATAATATGTTTCCTTGTTGACTTAAAATCACAGATATCGCATGTTTGTATAGATTTTGAATGCTCTACTTGGATGTGTTCCTCCATATATTGTTTACTTGCAGATTGATATCTACACAAATGGCACTTACTATAAAGTTCTTTGCTGTTATGGACATTTTTCATGTGCCGGATCATTTTTGTTTGCTGGCCACTTCCAAAAACGCATTGGGTACATGTATGAAAAGGTTTTGGAGGCCCAACATAGTTATG
>comp16365_c0_seq1
GGGGCCTGTCCCAGTCAGCCTAGAGTCAATCACTCAGGATGTGGGAGTTGGCTGTGCTAGCTCTCTTTCTCCCAGGGTCCTTGGCCCAGGGAGTCTTCTTTGAAGGAGGCATCCTCGTTAAGGAAGAGGTGTCGTCCAACAGAAACCCAGAAATGGTTCTACAAGACCCTAGCCTGCGCTGGCCTCGGGGTGTCGTACCATTTGCTTTCTGTACTCTCTCAAAATTCACTATTGATGAAAAACACGTTGTGAGAAGGTCCATGGAAAGGGTGAAAGAAAAGACTGGTTGCATAGACTTTATTGAGTCGGATATTGCAAGGGGAGGCGATATTGTTCTGATCACATCGCTTGGTTACGGAAATCACTCTGGAAATGGGTGCTGGTCACATCTAGGTCGCCAGGGTGGTACTCAAGCAATCAACCTGGGCGAGAAAGGCTGCATTAACAACCAAACAGTGAGCTTTAACAAAAAAAAGGCTATAGGCTAGATCATACACGAACACACAAGGCCTGACAGGTAGAGCAAAGGTGTTTGACTTAACAATCATGTTAATTGTTCACTGTTCAGGGATGATTGTGTCAAGATAGTGAGAGAAAA
>comp16365_c0_seq2
GGGGCCTGTCCCAGTCAGCCTAGAGTCAATCACTCAGGATGTGGGAGTTGGCTGTGCTAGCTCTCTTTCTCCCAGGGTCCTTGGCCCAGGGAGTCTTCTTTGAAGGAGGCATCCTCGTTAAGGAAGAGGTGTCGTCCAACAGAAACCCAGAAATGGTTCTACAAGACCCTAGCCTGCGCTGGCCTCGGGGTGTCGTACCATTTGCTTTCTGTACTCTCTCAAAATTCACTATTGATGAAAAACACGTTGTGAGAAGGTCCATGGAAAGGGTGAAAGAAAAGACTGGTTGCATAGACTTTATTGAGTCGGATATTGCAAGGGGAGGCGATATTGTTCTGATCACATCGCTTGGTTACGGAAATCACTCTGGAAATGGGTGCTGGTCACATCTAGGTCGCCAGGGTGGTACTCAAGCAATCAACCTGGGCGAGAAAGGCTGCATTAACAACCAAACAGTGACCCATGAACTGCTGCACACTTTAGGGTCATACACGAACACACAAGGCCTGACAGGTAGAGCAAAGGTGTTTGACTTAACAATCATGTTAATTGTTCACTGTTCAGGGATGATTGTGTCAAGATAGTGAGAGAAAA
>comp16365_c0_seq3
GGGGCCTGTCCCAGTCAGCCTAGAGTCAATCACTCAGGATGTGGGAGTTGGCTGTGCTAGCTCTCTTTCTCCCAGGGTCCTTGGCCCAGGGAGTCTTCTTTGAAGGAGGCATCCTCGTTAAGGAAGAGGTGTCGTCCAACAGAAACCCAGAAATGGTTCTACAAGACCCTAGCCTGCGCTGGCCTCGGGGTGTCGTACCATTTGCTTTCTGTACTCTCTCAAAATTCACTATTGATGAAAAACACGTTGTGAGAAGGTCCATGGAAAGGGTGAAAGAAAAGACTGGTTGCATAGACTTTATTGAGTCGGATATTGCAAGGGGAGGCGATATTGTTCTGATCACATCGCTTGGTTACGGAAATCACTCTGGAAATGGGTGCTGGTCACATCTAGGTCGCCAGGGTGGTACTCAAGCAATCAACCTGGGCGAGAAAGGCTGCATTAACAACCAAACAGTGAGCTTTAACAAAAAAAAGGCTATAGGCTAGATCATACACGAACACACAAGGCCTGACAGGGATGATTATGTCAAGATAGTGAGAGAAAATGTTCAACCCCAAAAGATGCACAACTTGGACAAAAGAAACTGGACTGAGATAGAATATAGTGATATGGGGTATGACTACAAGAGTACTATGCACTATCCAATAAATGCCTTTTCTAAAAGGGTAAGCATAGA
>comp16365_c0_seq4
GGGGCCTGTCCCAGTCAGCCTAGAGTCAATCACTCAGGATGTGGGAGTTGGCTGTGCTAGCTCTCTTTCTCCCAGGGTCCTTGGCCCAGGGAGTCTTCTTTGAAGGAGGCATCCTCGTTAAGGAAGAGGTGTCGTCCAACAGAAACCCAGAAATGGTTCTACAAGACCCTAGCCTGCGCTGGCCTCGGGGTGTCGTACCATTTGCTTTCTGTACTCTCTCAAAATTCACTATTGATGAAAAACACGTTGTGAGAAGGTCCATGGAAAGGGTGAAAGAAAAGACTGGTTGCATAGACTTTATTGAGTCGGATATTGCAAGGGGAGGCGATATTGTTCTGATCACATCGCTTGGTTACGGAAATCACTCTGGAAATGGGTGCTGGTCACATCTAGGTCGCCAGGGTGGTACTCAAGCAATCAACCTGGGCGAGAAAGGCTGCATTAACAACCAAACAGTGACCCATGAACTGCTGCACACTTTAGGGTCATACACGAACACACAAGGCCTGACAGGGATGATTATGTCAAGATAGTGAGAGAAAATGTTCAACCCCAAAAGATGCACAACTTGGACAAAAGAAACTGGACTGAGATAGAATATAGTGATATGGGGTATGACTACAAGAGTACTATGCACTATCCAATAAATGCCTTTTCTAAAAGGGTAAGCATAGA
>comp16440_c0_seq1
AGAATCTCCAGCATCAACAACTGTTAACATAGAAACACGGAAATATTTACCACAAGCAGTTCCTAAATCAATATTATTTCCATTATAATGGTGAACACAAGCTCCGGAAAGTAATGCATAATATTCAATTTCTGATCTTCTTAAAGCAGGACAATTATTTGAAACAATGATAAGTTTTGCTTTGGTTTTACGAAGATTTTTAAGTGTACTTCTATAACCTAAAGATACTTTTCCACTCTTCATGATAAGAGCAAGTCTTG
>comp16586_c0_seq1
GGGAAATCCGATGATTGCAAAACACGGAACAACTATCCTCCACGGTCTGGACCGGGCTGTGAAGAACATGGACAACATCAAGTCAACCTATGCCGAGCTGAGCGTGCTGCACTCTGAGAAACTGCACGTGGACCCCGACAATTTCAAACTCCTGTCCGACTGCCTGACCATTGTGGTTGCATCCCAGTTGGGTAAAGCCTTCACCGGTGACGTCCAGGCAGCTTTCCAGAAGTTCCTGGCCGTGGTGGTGTCCTCCCTGGGAAAGCAGTACCACTAGAGAGCTGCAACAGAAGACCGGCACATGCTGATCATGAAAAGCTCTTTTTTGACATGTCTCCAAGGCATAAATAAATAAAGCAATACGCATA
>comp16641_c0_seq1
TGTTCCTGTCTGTTCCTGTCTGTTTCTGTCTGTTTCTATCCGTTTCTGTCTATTTCTGTCCGTCTCTGTCTGTTTCTGTCCATATCTGTTCTTCTATGTCCGTTTCTGTCCGTTTCTGTCTGTTTCTGTCCGTTTCTGTCCGTTTTTGTCCGTTTCTGTTTGTTTCTGTCTGTTTCTGTCTGTTCCTGTCTGTCCCTGTATGTCTCTA
>comp16669_c0_seq1
TTTTAAATATAAATATAAGTCAAAATGGGAAGAATGGATCCAAATATACCAGTTTACATCTACATGAGAGTAGTAGGTGGAGAAGTAGGAGCAGCTTCAGTATTAGCTCCAAAAGTAGGTCCTCTAGGAATGTCACCTAAAAAAGTTGGTGAAGATATCGCAAAGGCAACTACTGGATGGAAAGGTTTAAAAATTTCTGTTAAAGTAAAAATCCAAAACAGAAAATGTGAAGTTGAAGTATTACCAAATGCATCTTCTTTATTAATCCAAGCTCTTAAAGAACCTCCTCGTGATAGAAAAAAAACTAAAAATATTAAACATGACGGTAATTTAACACTTGACGATGTTATCGCTGTAGCAAGAAAACTTAGATTTAAATCACATGCTAAAACTTTTGCTGGTACTGTTAAAGAAATTTTAGGTACTTGTGTATCAATCGGTTGTACTGTTAACGGTAGTGATCCTAAAGAAGTTCAAAAGGAAATTACTGAAGAAACACTAGAAATTCCTAAAGAATAAATAAATGAGATAAAATTTTGCAAAAAAAAAA
>comp16676_c0_seq1
GTTGTGTTTTTATCTAGTTGTTTCAGAAACACGTTCTACTTCTACTTTCTTTTTTACAGCATAACTAGCTTCGTCATTACTAGCAGCAGCAATTAATTCATCAGCTAAACATTCTGAAAGAGTTTTGATATTTCTGAAAGCAGATTTTCTTGCACCTAATGTAATATAACGTAATGCTTGATTTACACGTCTCAAAGGACTTACATCAACTGATTGTCTTCTTGCAACACCAGCAGAACCAATTCTAGTTGCATCTTCACGAGCAGCACCGTTAGCTACAGCATCTACAAAAACTTGAATTGGATTTTTACCAGTCATTAAATGAATTACTTCAAAACATTGTTTTACTGAACGTACAGCTAAAAGTTTTTTACCATTATTTCTTCCGTGCATCATAAGTTGATTTACAAAACGCTCTACAATTGGACAACTTGCTTTTCTAAATCTTTTAACATTCCATCTTTTTGCACTATGAGGTACATATTGTTCAGTTAATGTTAAATATGCAGCTAAACTGTG
>comp16727_c0_seq1
GGAAAAACTTCAGCCCTCTTGTATGTTGGACAAAAAAATTCTTTAAAATTTAAGTTTAGTTTTCTTCCAATGTCTTCTCTTCGCATTATATCTTGTTGTATTATTAGTACGTAAACGAATCCAATATGGTAAACGTCTATTTTGTTTTTGTTTTTTTCCGTATTTAACTTTCAATTGAAGTGTTTTGATAGATCCCATTATATTCTCTTGTTTTTAAAAATTTTTTGTTTTTTTT
>comp16759_c0_seq1
GATAATGGATGTTAATTTATTCATTGTAATGGCTTGGTGCCTAAATTTGTGATTGATAGTCCTCTATTTCAACGACAAAAAGAACAAACAATATGTGCATTACACTGAGATGAGATGGTTTGTGTAGCCCAATGCAATGAGCTTCTCCATGGCATCCACAACTGTTTGTGGCACTTCCTGGCTGATCTGGAAGCCCAATTTTGGATATTCTATGATCCGCTGGAGGTCCCCAACCATGGTGTGCAGGATCTCTTCCTGGCTCAGATTTTCATTTGGGTATTGCTCAAATGAGATTCGAGGCGAGGTGACCATTGTCTCCACCTCCCTGCCAGGCCACTGCTTCATGAAGGTTGCGTAAGTCCGTCTCTCCATGAAGGGTTTCTGCACCAGTATGACAGAGCTGGGTTGAAAGTTCTGCTCCTCCAGCAGCCTGTGCGAGTTCCTGACGTTCTGTCCCGTGTTGGAGCTAGTGGTCTCCAGGAGCATGGCCTCGCTAGGCACTCCCAACTCTGCAGCCCTCAGAGAGAAGGTGACAGCCTCCGGCTGGTCCCAGGTCTCTGTGAAGTTCCCCCTGCCGCCACTGAACAGGATCCTCGGGGCCAGACCCGCCTGGAACACCTCCACCGCCCTCTCTGCCACCCTAATGTCGTTGCTGCCGCAGACCATGATAAGGTCTGCCTTGTGTAGGGTCTGGCCCAGCTGCAGGTAGTTCCACACAATCTCTCCAGCAATGACGGCCATGTCTCTTGTAGAAGTGAA
>comp16928_c0_seq1
GGGAAACCTTCCGAGCCACTGCAGCAGCCAGTTGCGGTTTTTCCTCTTGGGCATGAGAGCCAGCTCGCAGTAGGTGTTTTCCTCTTCACTCTGTCCCGCCTCTTTTCTCGCCTTCTTATCAATCAGCCTCTTAGCGTCTGTCCTGGCCGCGGCGTTGACCGCGGTGTACTCCAGCAGGGCGAAGAACACGAAGAAGATGCAGACCCCGGTCCACAGGTCCACCGCCTTGGTGTAGGCCACAGGAGGCAGTGAGTTGCTGATGGAGGCAGTCTTGGTGGACATGGTCAGCAGGGTGGTCACCCCCAGGGC
>comp16978_c0_seq1
GGTAAACTGAGTCCACGAATATCGGAGTCGCCTCGTTCATCTGCTTGGTGACGTTGGAGGAGCAGTGATCCAGGGCGAGGCTGTACAGGTCTGCATAGAAGGGGTGGCCTGTCTCTGGGGTGTCAGAGAAGGTTTGGCTAGCCTCTGTGCACTCCAACACCGAGGTTCTGTCAGGGGTTACGAGCATCACCTTCTGTCCTGTCTCCGGGCAGCCTGGCACCTTCTCCTTGAACTGCATGATCAGCTTCTCGTAACCAGAGAGGAGATTCCACCTAGACCAGGAGAAGCTGAGGGAGTTAGCAGTGAGCGCCATGCAATAGTACAGGTGACGCTCCGTGGCAATGTCCTTGAGTGGAAGACCCTCGATATAACAGTGACTGTCACAGTCTGGGAAGATGTCCACACCCTGTTGTCTCATCTCCTTGATGAGGTCCTTCAGTTTCATGGGGCAGTCCACTATACCCTTCACTGGAGGCTTGTTGCCACTGGAGAACTTCACCAGTG
>comp17072_c0_seq1
AGATTGATGGCAAGACCCGTACTGACATCAACTACCCCACCGGCTTCATGGACGTCATCGGCATTCCCAAGACTGGCGAGAACTTCCGCGTCCTGTACGACGTGAAGGGCAAGTTCGCTCTCACCAAGCTCAAGAAGGACGATGCTAGCTTCAAGCTGTGCCGTGTGGTGAAGCTCGCCAAGGCCAAGAAAGCCTCCATTGGCA
>comp17179_c0_seq1
GTAACAGGTCGTTCTCTCAGTCTAACAGCCTGAAAGTACACCAGAACACTCATACAGGAGATCTCATTTCCTGCACCAAATGTGAAAAGTCTTTCTCTCATTCTAGTACCCTAAAGAGTCACCAGAGAATCCACTCGGGGGAAAAACCATTTGCTTGTTCGGAATGTAACATGTCTTTTACCTATTCTAATAGCCTGAAGGCACACCAG
>comp17252_c0_seq1
GCGATGAAGAAGTTTGTCACTGACTGCATCCTCCTGCTAGTGAGGACGATGAGGATGACAGTAGAGTTTCCAATCACTGCAGTGAGGGAGATCCCACAGTAGACCAGGGAGATCACTATCACCTCACTCAACGCCGGCTCATAAAGTCCCTCATCTGTATGGTTGCCCCAGAAGTAGGTTTGGTTGGTGCTGTTGTCATATTCTG
>comp17307_c0_seq1
TGTGGTTCATGGTGGTTCTTGGTGATTCTTGGTTGTTCTTGGTAATTCTTGGCGGTTCTTGGTGGTTCCTGGTGGTCCTTGGTGGGTATTGGTGGTTCTCGGTGGTTTTTGTGGTTTTTGGTGGTTCTTGGTGGCTCTTGGGGGTTCTTGGTGGTTCTCCGTGGTTCATGGTGGTTATTGGTGGTTCTTGGTAGTTCTTGA
>comp17397_c0_seq1
GTTTTAAGAAAACACAATATTTCCCACACAGGAGAAAAGCTGATTCACTGCACCGTTTGTGACAAGGCATTCTCCTCATCAGGTCATCTGATTAAGCACCAAGTATCCCACACAAGATAGAAGCTGTGAATGACATTTGCTCCTTTTTTTTACTTGACAAGATAAAAACCAACTTGAAAGAAACTACCTTTGCTCGGACCACTTATCAAG
>comp17401_c0_seq1
ATCCGAAAGGCCGCTCGTGAGTTGTTGACCCTTGACGTCTCCCACGAAAAGAGGTTGTTCGAAGGTAAGGCCATCCTCCGCCGTCTCCTTCGTCTCGGTATCATTGATGAATCAAAGGCTGAGCTCGATCACGTCTTGTCCTTGAAGGTTCAAGACTTTTTGGAACGCCGTCTTCAAACCCTCGTCTACAAGCTCGGTCTTGCCAAGTCCATCCATCACGCTCGTGTCACTATCCGTCAAAGAATGATCAAGGTCGGAAACCGTGTTGTGAATGTTCCTTCCTTCGGCGTGCGTGTGGACAGCCAGAAGCACATTGACTCCATTGCCGGTCGCCCCGGACGTGG
>comp17423_c0_seq1
AAATAAATAATTAATAATTAAAAAGATTTATATAATACATATCAAATATGACCAGGTGCTACTTAAACAAATCCAAAACTTCTAATACCCCCAGAAGACCTTTCGAGAAAGAAAGAATCGATAACGAACTTTAACTTATCGGAAAGTACGGGTTAAAAAATAAAAGAGAGGTATGGAGAGTTCAATTAGTTTTAGCTAAACTCAGAAAGGCCGCTAGAGAACTTTTGACCATGGACATCAAGGACCCCAAGAGAATCTTCGAAGGATCCGCCTTAATGAGAAGAATGTTCAGATTCGGATTATTGAACGAAGGTGAAAACAAACTCGATTATATTTTGGGATTAACCATCTCCAAATTATTGGAAAGAAGATTATAAACCGTTATCTTCAAATCTTCTTTAGCCCAATCTATCCACCAAGCTAGAGTTCTTATCAGACACAAACACATCAAAGTTGGAAAGAACCTCTGTAACATCCCCTCTTTCATGGTCAGAATTGACTCCGAAAAGACCGTTGATAGAATTGCCTCCGATAAAATTG
>comp17469_c1_seq1
GTGTAATATTTACTTTTTAAATAATATTTGCAAAATAGAATAATTTTGAGCAAAAAATTTAAACATATTGATGTTTTTTTTTTTTATAGAGATATACAAAGAAAAAAATCACAATTTGTTCATGGATTAGACATCAACGGATTAAACGTCATCTTCCCAAGATTAGATTTGGTCGATGATATCGTCAGACATAACCTTGTCATCTTCTAAGACACAGGTGACAACGAGTTTAGACATTCCGTAGGCGACTTTTTCGGTCTTGGGGTCCTTGGTCCAGATAAGTCCATCGAAGTTAACTTCTTTGTATATTCTGTGTCCTAAGGCAATTAAGTCTTGTTCCATTTCGTAGACCTTGACGTCAAAGGTGAAGATGGTTTTGGCGATAACCTTAGCTTTTTCTCCTTTTTTGGCGATGTGGGCGGCAACGATGGCTTTTCTTCTTTCTTCGGCGGCGGCGTCAGCTTCTTCATCATCTTCATCATCAGATCCG
>comp17710_c0_seq1
ACAAGTTGGAATTTTTAATAACGCAGCTCAACATTTTAATCACTCATTCTACTGGAAATGTATTAAACCAGAAGCTAACGAAAAGGATGTAAAAGATTGTGATGAAATTATGAACGCTATTACAAGTAGTTTTGGATCATTTGATAAATTTAAAGAAGTATTTAGTTTAAAGGCAATTAATCATTTCGGTAGCGGATGGGCTTGGTTAATTTTAGATGGTGG
>comp18026_c0_seq1
TTAAGGCACAAAAAAAAAAATTTTAAAAAAATAAAAAAAACATTCCAACACAGTAAATATGTCCACAGAAGATAAAAAAACCGAAACAACTGTAGAAAACACAACTACTGAAGAAAAAAAAGAAGAAACAACTGTAGAAACAACAGAAGTTGAAGAAAAAAAACCTGAAATTGATTTTAATACTGCTTTAAAAACTGTATTGAAAACAGCACTTGCACATGACGGTTTAGCAAGAGGTATCAGAGAATGTTGTAGAGCTATTGATAAAAGACAAGCTCAATTTTGTGTTCTAGCTGATAATTGTGACGAAAAAAAATATAAACAATTAATTGAATCATTATGTATTGAAGGTAAAGTTGATTTAGTTAGAATTTCTGATAATAGTAAATTGGGTGAATGGATTGGACTTGCTAAATACGATAGAAATCTTAAACCAAGAAAAGTAGTAAAATGCTCATGTGTTGTTGTAAGAGACTTTGGTGAGGG
>comp18049_c0_seq1
GTCCTGTGCGAATCCGATCATTTAAATAATAAAGGGATGCTTTAAATTGGATAAAATGGTATTCTCTGAAATAATATGATCGACCTATTTTAACCTTAAAATCTCTGCCTTTTTTAGCATTTTTAACGCACTAAAATCACCAGTTTTTTTCTCCTTTGCAAGTCTAACCCTCCCAAAGGATCCTGTTCCTAAGGTTTAAAGGATTTCAAAATCTTACAACTTGACCTTTTTGGTCTGATTCATGCCCTAATTGGG
>comp18053_c0_seq1
ATCGGGTTTTCTGTCCTCCTCCCTCTCTGGCTTAGCCAGCAGAAAATCCACCCCGAAACTGAATGGTTTCTGTTTGACTGGACTCAAGTTAGGAGATTCAGGGGCATCAGCTCCTGGCAGGGGCATAACAGGGGGCAAGGAGGCAGGGGAGGCGGGCGGCGAGTCCTCGTCCTCCTCGTCCTGCTCCTGGTGGAGGCCCATGTGCCTCCTGACCTTCCTCTGCGCCCTCCTCCTCCTGAAGTCGCCCTTCTGGAAGTCTGCCACGCAGGCGGGGTGCACGGCCCAGTAGTGCCCCTTGCCGTTGGCCGCCCTGCCGGCCTTGATGAAGCAGTCGTTGAGGGAGAGGTTGTGCCTGATGGAGTTCCTCCAGCCGGGCCCGCGGTGCCTGAAGTAGAGGTAGTTGTCGAGGATGTACTGGTAGATGTCGGCCAGCACCAGCTTCTTCTCGGGGTTGCTGAGGATGGCCATGCTGATCAGCCCGATGTAGGAGTGCTGGGGCTTGGGCTCCTCGGGGAAGGGCATCCTGAAGAGGCGCGGGTCCAGCTTGGCCATGGGGAAGAGCGCCAGGTCGGCGGGGGGGCCGAAGCTGAGGTTGGGGGGGCGCAGGAAGGGCAGGGAGGGGTGTG
>comp18053_c0_seq2
TGTGTGTATATTTCCAAGGTTACATAGATGCCTCACGCAGTCACTCGGCCCATATTCTCTAGTCCATGATTCCTTCTCGAGAGAAAACCTGCTTCAACTCTGGCTTGTCCGCCACCCTCGTGTTGCCCAGCAGGAAGTCCACCCCGAAGTTGAAGCCCTTGACGGCCGCCCTCACCTCCTCCTTAGAGTCCTGCTCCAGGGGGAAGGAGGACACGGGGGCGTGGTAGGACGGGGGCGAGATGGGAGGGGAGACCGAGGGCGAGGCGGGCGGCGAGTCGTCCTCCTCCTCCTCCTCTACATGGAGGCCCATGTGCCTCCTGACCTTCCTCTGCGCCCTCCTCCTCCTGAAGTCGCCCTTCTGGAAGTCTGCCACGCAGGCGGGGTGCACGGCCCAGTAGTGCCCCTTGCCGTTGGCCGCCCTGCCGGCCTTGATGAAGCAGTCGTTGAGGGAGAGGTTGTGCCTGATGGAGTTCCTCCAGCCGGGCCCGCGGTGCCTGAAGTAGAGGTAGTTGTCGAGGATGTACTGGTAGATGTCGGCCAGCACCAGCTTCTTCTCGGGGTTGCTGAGGATGGCCATGCTGATCAGCCCGATGTAGGAGTGCTGGGGCTTGGGCTCCTCGGGGAAGGGCATCCTGAAGAGGCGCGGGTCCAGCTTGGCCATGGGGAAGAGCGCCAGGTCGGCGGGGGGGCCGAAGCTGAGGTTGGGGGGGCGCAGGAAGGGCAGGGAGGGGTGTG
>comp18215_c0_seq1
CTGTGCTCCGGTGACGAAGACTGTCCAGTGATCGAGTCGACTGTCCAGGTCAAGGCCGGACACCTCGCCAAGTTCAGAAAGAAGTGGTATGGCAAGAGCTGGGGCGAGGTCTGGGCTGTTCTCTTTCAGGACAGCCTGCTGGTTTGGTACGACCACCAGGATGACAGCTCTCCAAAGGGAGGAGTCAGGCTGTCTGATGCTCCGGACATGATAGCAGTGGGGCAGTATGCTGGCAGGGTGCCTGGCAGGCCGGACCTTCCGGAGGGGGCCAGGCTACAGCAGGTGATGGCCTTTGGAAGCAGGAGCAGCACTGAGATCAAGTGGCTCCTGGCTAACTCAGAGCAGGACCTGGGTGACTGGATGACAGCCATAGGCAGCACACTGCCTCCTCCCCCTCAACCCCCCCAGGCCCCCAGTGCACCTCCACAGCAGTACAGTCCAGCACAGCCTGTGGTGCCAGGGCAGGTGGGCAAGCCCCCCCAGGGGTACAGTGGCCCCCCTGGCTACCCTGGGGGCCCTCCACAGCCCCACCACCAGCACCAGGGGCACCATGGACCTCCTCCTCCTCAGGGAGGAGGGTACCCTAGGCAGCAGCAGGGGGGTTACCCCAGACAGCCCCAGGGGGGGTTCCAGGGTGGTGGAGGGGGGCACCAGGGTGG
>comp18279_c0_seq1
GATGGGGAGCTTCACCAAAGAGGAGTTTCCCTTACCGAGGATGAACACATTGGAGATACGGGTGGCGAACTTCATTCCACGGGAGTCGGAAATGTGGCAGATATCAAAAGATCCGGGGTGCTTCTCGCGGTTCTCCATGATTCCAATTCTTCCCAAATTGGCTCCGCCGGTGATGATGCATTTGTTACCATGCTCGAACTTGACGAAATCGGTAATCTTGCTTCCATCGAACTCAAACTTCACAGTGTCGTTGACGGCAATGGAAGGGTCTGGGTATCTCAAAGTCCTTCCGTCGTGGGTGACAATGAAAGGGACACCCTTGGGGCCAAGCGCAGTCTTCTTGACCTTGAGGAGCTTGAACTTTCCTTCTTCAGCATC
>comp18279_c1_seq1
TGAACTTTACTTCTTCAGCATCAAGGGGGGTTTGGCAAAATCGTCCCTTGGTATCGTAGAGGAGACGAAAGCAGTCGTTGGTCTTGTTGATCTTGATGACATCCATGAAACCAGCGGGGAAGTTGATGTCAGTGCGCACCTTTCCATCGACGGTCACCAAGCGCTGATGGCAGATGAGGGAGGTCTCTTTCCTGTTCAGGGCATACTTGAGGCGATTTCTCAAGAGAACAACGAGGGGGAGACACTCTCGCAACTTGTGTGGACCAGGGGAAGGGTGGGGGGCCCAAACACCGTCTAATTTGCCAAGCATCCAGTGCTTAGGGGCATTAAGCCGCTTCATATGCTTGGGGATACCACGACGACCCATTGCTTG
>comp18425_c0_seq1
AAAAGTGTATTGAGGTATTTGACATAGCCTGCCACCCCTTTGGATGCCGAGTTGTCCAGCGTGTTCTGGAACACTGTGCAGAAGATCAGGTATCCTCCTTGATAGAGGAGCTGATGGAAAACATGGACAAGCTGTTGCAGGACCAGTTTGGTAACTACGTGATCCAGCACATCCTGGACAGTGGGAAGCCTGAACACAAGG
>comp18458_c0_seq1
CTGTGGTGCTCAGATGTAAAATGGTATTGAATTTGGCGGAGTAGACAGATAGCCAAGAATGTAGAGCCAATAATAACATGAAGGCCGTGGAAGCCAGTGGCGACGAAAAATGTGGCGCCGTAAACACCGTCTGCAATGGTAAAGGGGGCTTCGTAGTACTCCATAGCTTGAAGGAAAGTAAAGTAAAAGCCTAGTAGAATTGTAAGTGCAAGGGATTGAATCGCTTGTTTCCGTTCCCCTTCTATAATGCTGTGGTGGGCTCATGTGACTGTAACCCCCGAGGCGAGCAGGACGGCAGTGTTAAGTAGAGGAACTTCAAAGGGGTCTAGAGGGGTAATGCCGGTAGGAGGTCAGCAGCCACCTAGTTCAGGGGTGGGGGCTAGGCTTGAGTGATAGAATGCTCAGAAGAACCCAAGGAAAAAGAAGACTTCTGAGGTAATAAAGAGGATTATTCCGTAACGGAGTCCTTTTTGTACAGGGGGTGTGTGGTGACCCTGGAATGTGCCTTCTCGAATAATATCTCGTCATCACTGGTATATTGTTAAAAGCAGGAGGGCTATTCCAAGACCTATTAG
>comp18514_c0_seq1
CTTTAGCCAGCTCCAGATAGTCCTCTTTTTAGTAGTACTGGCGCATGACTTCTCCAGCTGCTGTGACACCTTGGCTCTGTAGTCGAAGAGCAGCAGATCCAACCTGTAGATCTCAGCCAGAGATCCAACCTGGTTCTTGGTCAGCTCTCCAAAGTACCTGTCAGCTTTTCTTTGTGAGCTGGCCGGGCCCCCTCTTGTGTGCACCTTCTTAGATCCAGGGAGAGGAAGGTGGTGGGAGGAGATGAACTGGGACATCTCATCCTCACTGCTAGAGTCTAGCTTGAGAACAGTGTATGGTAGCTGGCACACTGGACACCTTGAGTAAAAGGGAACCCATGAATTCTTTTTTAACTCTCCTTGACTCCAGGAATATGGGTCAGGTGTCTTTTCTGCTCGGTCCCTGATTATCCAGTCCACAAACTCCGGGAAGGACGGCTGAGCCCGAAGCTGTTGTTTATTGATGAGCTTCTTCTTGAGCATTCCTTTATATTTGCCACTTCTAA
>comp18514_c0_seq2
TGGTCATGTTATATATATTAACTTTTTTTCTGACATCATTAAACGTACTGCTATCCTGGAATATCATTTTTGGTTTTGTCCAAACTTGTACCTTTACTTTCTAATTGCTTATCACTTGATATCTTGTTTTCTTTAGCCAGCTCCAGATACTCCTTGGCTCTGTAGTCGAAGAGCAGCAGATCCAACCTGTAGATCTCAGCCAGAGATCCAACCTGGTTCTTGGTCAGCTCTCCAAAGTACCTGTCAGCTTTTCTTTGTGAGCTGGCCGGGCCCCCTCTTGTGTGCACCTTCTTAGATCCAGGGAGAGGAAGGTGGTGGGAGGAGATGAACTGGGACATCTCATCCTCACTGCTAGAGTCTAGCTTGAGAACAGTGTATGGTAGCTGGCACACTGGACACCTTGAGTAAAAGGGAACCCATGAATTCTTTTTTAACTCTCCTTGACTCCAGGAATATGGGTCAGGTGTCTTTTCTGCTCGGTCCCTGATTATCCAGTCCACAAACTCCGGGAAGGACGGCTGAGCCCGAAGCTGTTGTTTATTGATGAGCTTCTTCTTGAGCATTCCTTTATATTTGCCACTTCTAA
>comp18566_c0_seq1
CCAATATCGATAATTTAGGAAGAATTTGCCTTGATATTTTAAAGAAAAATTGGTCTCCCGCTCTGTAAATAAGATCTGTATTATTATCCATCTAGTCATTGTTATCTTCTCCTAACCCCGATGATCCTTTGAACAACGAAGCTGCTGAATTATGGATTGCCAACGAACCTGCTGCCTTATAAAAAGCCAGAGATGCCACCGCTAAATGGG
>comp18581_c0_seq1
CTGGGTGCATTTGTATACGGACTTGTTGCTATGCACCTGTCTCTTGTGCCATTTTAGAATTTTCATATTTTTGACTAGTTTACCACACTGTTCACAAGGAATAGTTTTGGGCTTGTTGTGCGCAGCTAAGTGCCTGGCTAAATTGTGACTAGAAGCAAGGACCTTCTTGCACCTAGTCTTTGTGCAGGGGAAACCTTGTAAAAGAACTGCTGTTGGCACTCCCAGGTCTGAATCTTGCTCCGCCACTTGTTCCTGCATCTGCGGCTCATATTCTTCGATTTCCACAGTCAGAGAAGCCATTGGAGGTGTAGTCTGGAGATGTGGAAGCACTGGAAG
>comp18598_c0_seq1
CGAGGCTTGACGCGGGAAGCACCAGACGGGATCTCCAGAGTCTGCTTGCTCAGAACCTGCTTGACGTTATCACGAGAGTTCTTGGCGCTGTCGCCAGCTTTGTGCCTCTTGGAGTTAGCCTTGCGGGGGAAGATGACCAGCTTGGACTTGTACAACTTCAAGCGCTGCACGTTGACCTGGAAAGCCTCCTCGGACATGTTGCGGCGGCGGTGATCGAGAGCGATACCCACACCACGGG
>comp18623_c0_seq1
CAAACAAAAAATAAAAAAAAAGTAGAGAAAATTTTGTCAAAATGAAATATAACCCAAATGTATCAAGCCAAAGAAGAAAAAGTAGAAAAGCACATTTTCAAGCACCGTCAAGCGTAAGAAGAATTATGATGAGTTCAACTTTGTCAAAAGCATTGAGAAAAAAATATGGTGTTCGTTCAATGCCAATTCGTAAAGGTGATGAAGTTAAAGTACGTTGTGGAGGTAAAAAAGTTAAAGGTCGTGAAGGAAAAGTAAAAGATGTTTACAGATTAAAATGGAAAGTTTATATTGAAGGTGTAGATAAGGAAAAGAAAAATGGTGCTCCTATTGCTGTTGGTTTCCATCCTTCAAATCTTGAAATTACAAAATTATATTTAGACAAAGACAGAAAGGCAATTTTGGCAAGAAAATCAAAATCTAAAACAGATGATAAAACTGATAAGATTACTGAAGC
>comp18669_c0_seq1
AAAAAATTTTGAAAATAAAATATGACAGCAGGAAAAAGTAAAAGAGTCCAAAAAGGTAGAAAAACACAAAAAGTAGATACATTCGCAAATAAAGTGTGGTACAAGGTTAGAGCTCCTGCTCCATACGGTAAATCAGGACATTCATTTTGTTTTTCACCAGTAAACAAAACTTCAGGAAAAAAATTATCTGAAAATACTATTAAAGGAAGAATTTTTGAAGTATCTGTAGGTGATTTAATGAATGACGAAAATTTCGGATACCAAATGGTTAGATTAAAAGTTGATAGAGTTGATAAAAATGTATGCTATACTTCTTTTGACGGAATGAGATTTACAAAAGATAAATTAGGATCATTAACTGCTAAATTCCATACTTTAATTAGAGCTGTAACAGAAGTAACTACAACTGATGGATATAATTTACGTGTATTTTCCATTGCATTTACTAGAAGTAGAAGACTTCAATTAAAGAAAACAACTTATGCTAAAAAATCCCAAGTTTTGAAAATTTCAATGAAAATGAAAGATATTATGAAAAAGACTATTTCTGCTGGTAATGTTAAAGAATTATGTTCAAACTTAAACGAAAATGTAATTGGTGTTCAAATTGCTAAAGCTAGTGCTGGTGTATATCCGCTTCAAAATTCTTTCATCTATAAAGTTAAAGTACTTAAAAAACCTAAAGTAGACGGCG
>comp18685_c0_seq1
AGTGCCAGAGAGGACGGGTTACATGCTTGTATGCATCATCTACATCCTGGTGGGTATGGCCCTCACAACCACCATCATAGAGCTGGTCAGGAGACAATATGCCGAAAGCTGGAGGAAAATGCAAGAACTGAGAGCTCAGATACAGGCCCAGTTAAAGCTGGCAGACACCCTGAAGAAGCTGGGGGAGCATGCCGACAGCCACGGCCTCGAGCTGGACATCGATATCGCCGGGGACATGGCGGCGCTCAAGAAAAACCTGGCCAAGTTCAAGAAAGGCAAGCACGGCTCCGGACTGGATGACATCGACATAGAGGAGTTGAATTGGGTTGAGAACAACAAGAAGGTGAAGGCGGTGACAATCCTCATTTACGAGACCAGCCTTTAGTCACTGCTGTAGCAGAGCTCAAATACACAAGGTTGCAGAAATACACCAGTGATAAAGGACCGTTTTTGG
>comp18723_c1_seq1
TACATCTGAATCTGCATAATGATTTATTGCTCTTCCTTGTTGTGCAAATGATTTAGCGTTTTCTTTTAATAAATCACCTCTTTCCATTCCTTTAGTTCTTGGTTTAGATCCAACTAATAATGCAAAATCAGTATCTGTAAATCCTTCTTGTAAATCACTTGTTGCTACAATTTCCTTTAATAATGGGAACGCACAATCTTGTAATTCCATAACTACTCCTTCTAATGCTTTCATTGCTTGTGGCATTTCAATTAATTTTAAAATAATCGGTTGATTTTCACCCAACATATCTCCCGCAGCAATACGGGGTAAAAGGGA
>comp18808_c0_seq1
TAGCTTGTTATTTTTTAATAATTCTTCTTTAGCACTTTTAGTTTTATCTAAACTTTGTTTTTTAGTTTTGAACCATTCAGCTTGTTTTTTTTCTCTAGCTTCTTCAATTCTCTTTAAAGCATCACCGTGATGCCATCCAACAATAGTTGATAATTCTCCCAAAACTGTAGCTTTTCTTCTAGGTTGAAGTTTTAAACAACGTAATGCATCAGTAACTAATACTTTTTTAACGTTTTGGAATTCTTCAGGAACACCATCAAATACTCTTAATCTTTTCATTGCTTTCTCTCCTCTTTTAGTTTTATATGGTACCATTCCTCTTAAAGATCTCCAAAATATTTTAGATGGTGCACGATAATGGAAAGGTCCTCTTTTAGGATTAGTAGAATGTCTCTTGTTCAAAAAGTATTGAAATTTTATTCTGTTTCTGTGAATTGCTCCTGAAATTAAAATTTTTTCACATCTTACAACAACTACTTCTTGTCCTGCCAAAAGTTCTCTTGCTACAATAGAAGCAAGTCTTCCGTATAAGTGGTTAGCTCCATCAATTACTACTAATTTTTCAAACATATTTTCTACTAAGTTTTTTTTTTCAAAATTTTTT
>comp19038_c0_seq1
CAGCGCCCTGGAGACGAAGAGTAAAAGAAGAAGAAGAAAAAAAGAAAAAAAGAAAAAGAAGAAGAAAAAAATAAAAAAATAAAAAAATGGTACATTCATTCGGTTATAGATCCAGAACTAGACATTTGTTCGCACAACCATTCAGAAAACATGGTCCTCCTAATGTATCAACATACTTGAGAACTTTCAAAAGAGGAGAATATGTAGATATTGTTGGTAATGGTGCTGTACACAAAGGTATGCCATATAAATTTTACCATGGTAAAACTGGAAGAATTTGGAATATTACTCCTAGAGCTGTTGGTGTATTAGTAAACAAACAAGTTAGAAACAAAATTCTTAGAAAAAAAATTCATGTTAGAATTGAACATGTAAGAAAATCTAGATGTCAAGAAGATTACATTGCACGCCAAAAACAAAATAGAGCAATCGCTAAATACAACAAAGAAAATCCTAAAACACCTAAACCTTATGTGAAAAGACTTCCTGAACAACCTAGAGCTGGTGAATTTGTTAAAAAAACTAACATTTTAGATATTTCTCCTCATCCTTATAGAATTCTTG
>comp19181_c0_seq1
TAAAAAAACAAAAAAAAACAAAAGACGTCATGAACCAATTATTCAAAAAATTCTCAAAAGTAGCTATCAAAAGAAATTTTTCATCCACTCTTACATTAAAAAATACAAGAGTTGGAGCTGTAAAATGGTTTAACCAAGAAAAAGGTTTCGGATTTTTAACTCAAGCTAACGGTGATGATATGTTTGTACATGTTTCTGGATTTTCTCACTCAGGTATGAAAACTTTAGATGAAGGTGAACAAGTAGAATTTGAAGTAGGTGAGGGTAGACAAGGACCTATTGCTGTAAATGTTCGTTATATCGAAGAAGATGCTCAAGAAAAAGAATCAGAAG
>comp19253_c0_seq1
AAAAAAACAAAAAAAAACAAAAATGTCAACTAAACAAATCTTCGTAAAAACTTTAACTGGTACTACTATCACTATTGATGTAACTGATCAAGATAAAATTGGAGATATCAAAAAAAAAATCCAAGCTAAACAACAAATCCCTTGGGATCAACAAAGATTAATTTTCTCAGGAAAAGAATTAGAAGATAACAAAACTATTCAAGATTACAACATTACTAAAGAAAATACTTTGCATTTAGTTATTAGATTAAAATAAATATTTAAAGCACAGAGAACTTG
>comp19308_c1_seq1
GTGGGACGAGGAGAGGAGGGTGCCCTACATGTGGCGGGGCAGGCGCTGGATCAGTTACGAGGATAGGAGGTCGGTGCTGGATAAGGTAGACTACGCCAACAGGGAGGGAATGGCGGGGGTGGCAGTAAATGATCTCTGGTGGGACGACGTGTTGGGGGAGTGTTACAACACAGGCTACCCGGCGGAGCCCTACCATCCTACCAACATCAGCTACCCTCTCCTGAGGACCATCTACCACAGGCAGGGAGGGAGGTGTGGGGCAGTCTCACAGGCTATCATTGGGGCTGGGCAGGAGGGGACAGGAACATGGCTGACTCTCGCTCTGGTGCTTTTTGCCAAAATATAACAGTATACATATCAGTTCATCCTAGGTTGTCAGACAGTCATTAAAAAACCTTTTAGTCCGA
>comp19308_c2_seq1
AAGGGTTTGAAGGGTCCGCACAGAAAGAGGGACATAAAGAGGCACTTCATGAGGACACTTCCTCTCATGGCTTGTCTGCTTGGCTGCAGCCAGGCAAGTGGCGCTGAGGCAGCCGAGGACCAGGACAAGATGGTTGGATGCTTCTGGAACGTGCAGGGGGGCTTTCCCAAGCTGAAATCTACCAATGTTGACACCTCCCTGTGCAGCCACATAATCTATGGTCACGGCACGCTGGATACCATGGATTGGGCGCTTACTCATGGAAACAAAACGTTGGATCTGGAACTTGGAGGCTTCAGAAATGTGTCTCGGATGAAACATGAACAGGCGGGGCTTCGTGTGGAGCTTGGAGTTGAGGCGGGTGGAAGGGAGGCGAGCGGACTTGGTTTCAAGACTTCACAAGCCCTCATCCAGATGGCGGCAGATCAGGCCAAGAGGAAAAGCTTTGTGAATAGTAGTGTTGCCTTTCTAACTCAGCACCGACTGGACGGACTGCACCTACACTGGGGCAGCTCGGCGCAAAAAGTCATCAACTTTACTCAAAAGGGTGAATCTTGGATGGACCTACCCACCCTGCTAAGAGAATTGAAGAAGGCGTTCCGTCCAGCAAACCTGTCCCTCTCCCTCTCCCTCTGGTCGCCTCTCAACTACGTCATTGATGATCACTATGACATACCTGAGCTGTACAAGCATGTGGACCTTGTATTTGTGCAGTTCTTTGCCTACCACGGGCCTTGGGAGCGAATTACAGGCGCCTTCTCCCCCCTAAAGGACACAGTGAGCCAAGTGAATGACTACAAATATTATACAGTGGACTTCAGCTGGACCTACATGAAG
>comp19335_c0_seq1
GACAGAGCGGTTATGTGGTTGGCTTGAAACCAATACATGGGGGTTCGACTCCTCCCTTTCTCGTTAGTTTGATTGAACTTGAACAAAGGCAGGCTCCTCAAATGTGTGGTAGGGAGGAGGGCAGCCATGTAGTCACTCTACATTAGTTGCAGTCAGCTCTACTGCCAGAACTTCTCGTTTGGCGGCGAAAGCTTCTCAAATAATAAATAAGAATATGATAACAGCAACTAGGGAAATTAGAGAGCCAATTGAAGAAACCGTGTTTCAAAGGGTGTAGGCATCTGGGTAATCTGAGTACCGACGAGGCATTCCTGCCAGACCAAGGAAATGTTGAGGGAAGAACGTTAGGTTTACTCCTACGAACATAATTCCAAAGTGAATTTTAGTTCAAGTACTGTGAAGGGTATAACCTGAGAATAATGGGAATCAGTGGACAAAGGCAGCTACAATGGCAAATACAGCTCCCATAGATAAGACATAGTGGAAGTGGGCTACTACGTAATAGGTGTCATGAAGAACAATGTCTAAAGAGGAGTTGGCTAAAACAATGCCAGTTAGTCCCCCTACTGTAAATAAGAAAATAAAGCCAAGGGCCCATAGTAAAGGGGT
>comp19349_c0_seq1
GGAAAGCACAGGAAACATCCTGGAGGACGCGGTAACGCTGGTGGTCAACATCACCACAGGATTAACTTTGACAAATTCCATCCTGGTTACTTCGGAAAGGTCGGAATGAGGCACTACCATCACACAAAGAATGCCCAATTTTTCCCCACCATCAACATTGACAAAATCTGGTCTTTGGTCTCCGATCAACAAAGAATCAAGGCCAAGGCTGCCAAGGCTGGAAGTGCCGTTCCAGTCATCGATGTTTCAAAAGCTGGAAAGTTCAAGGTTCTTGGCAAGGGTAAGCTTCCTCGTCAACCAGTCATTGTCCGCGCCAAGTTCTTCAGTCGCATCGCTGAGCAAAAGATCAAGGATGTTGGGGGTGTCTGTGAGTTGACTGCTT
>comp19672_c0_seq1
TGAGAAAGGTGAGAAAGCACCACTCTCTTCCCTATCTGGTGGACTTCGCATGCGTGTTGCCCTCGCTTCCGCCTTCTTCATCGAAGCTCAGCTTTTGTTGTTGGACGAGCCCACTAACCATTTGGATATGCCCAGTGTGTTGTGGTTGGAGAATCGCCTCCGTGCCTACAAGGGATCCTACCTCCTTGTTACTCACGACCGAACCCTCCTCGAAAACGTTGTCACCTCCGTGATGTTGATCCAGGACTGCAAGTTGGTGTATTTCCCTTGTGGGTTCTCTGACTTCGAGAAG
>comp19683_c0_seq1
TTAGGTTCTAGTACAGTAACAAGATCAGGTTGAGGTTTTTTAGGTCCAATTTTACCTTCAGCATCCCACGGCAACATAATAGTAACTTTTACACCTAGAACACCTTGTTTCATGTAAACATGTCTTACACATACATCTAAATAGTCTTTAACAGGTTCACCAGTTTTAATCATGTATCCATCTTTAAATTTCATAGCTTTAGCTCTTTGTTGTCTTAATTTACCTGAAACAATAACTTCAACACCTTTAGCACCACTGTCCATTACGTATCTAACTACACCATAACATCCTTTTCTAATAGCAACTCCTTGTAAAAGTTTAGCTTTTAAAGATTCAGCTTGAGCTACAGCTGATAATCCTCTTTGGTGGACTTTACCAGCCAAAAGAACTAAATTGGATTCGTCTAAGTTGAATCTCTTTTGAATTACAGATGTTAATTCATTTAGTCTACGTCCGTTTTTACCTAAAATTGCGTTTGGTTTTGTGGATTTTATGATGATTTCTGTTCTTTGAGGTGTGATACGTACTTCTACTCCTGAATATCCATCTGATGCTAACTCTCTCTTTAAAAATTCATTTAACTCAGCATATAATACTCCTTGTGCTACAAACTTTCTTTTTTTACTTAATTTAGTACTCATCCTCTTTCTTTTTTTCTTTACAAAATTTTTG
>comp19711_c0_seq1
GCGGGATGTGTTCCTCAGCAGGTTTGTCAGCTGGGAGTCATGGTACAGCTCAAGTGTAAAGGTAGTTGCCAGGACAGGGGAAGAGACAGAATGGGAGCAGACAACGCTCGCTGAGGTAGGAGTAGTTCCCGTGACTTGACACCCCTGCGGCTTGTTGGGACCTTCAGCTAGCAGTATAGTGAAGATGCAGGGTTGTACAGCAGGCCCCAGCTGGTTACTAGCTGTACACTCCAGGGTCCCGTAATCACGCTCACTGAGGA
>comp19732_c1_seq1
GGTGGGAATGTTTGTTCCTCTTCAGTACAGCATTGAAAAATGGGCTTGAGGCTGTCAAAATTATTCTATGAGCTTCTGTCTGATGATCCTCCTCACATACCAAAGTGACATCATTAAAGTTTGAATCTTTCCTTGATTCATGATAGTTGCTGATAACATTCTGCTCAAAATCATTCCACTTTAGACAGAGCTTCTCAGATTCATAGGTCATCTTTGCCAAGGG
>comp19810_c0_seq1
TCTCACAGTCTGGTAGCCTAAAGAAACATAAAATGGTTCATGGTGGAGAGAAAGGACATTACTGTGAGCTGTGTGACAAGTCCTTTATGCTGTCTGATACCCTGAAGAGACACAGAGTTACTCACAGCGGTGAGAAGAGATACAACTGCCCGAAATGTGAAAAGTCCTTCTCTGAGACTGGTAACCTGAACCAACATGCATTGACTCACAGCGGGAAGAAGGGATATGACTGTATGGAGTGTGAAAAGTCCTTCACTCTTTCTGATCACCTGAAGAGACACAAAATAACTCACAGCGGGTTGAAGGCAT
>comp20016_c0_seq1
GTCCAAACCATTCAAAACAAGTTTAGAGGTATCTTCAACGATAACGACTTCGGGGTTTTAGAGATATCTTTTGCAGCTTTCTCTAATTTCAACGGGTAAGGTTCCGGAGTACATCATGACTTACTTTTCCTTGGGGGTTTTTAAGAAGATGTTCAAAACCTTATCTCTGAAAGAGTTTTCGTTAAAGACTCTATCACACTCATCGACAACAAAGAATTTGATTTTGGATAAGTCTAAGGCTTTCTATTAAACCAAATCGAGGAGTCTTCCGGGACATCCAATGACGATGTGGGGGGGTTGAGATTTAAGTTATTTCTTTTAGACTTCAACACTGGTTCCACCTCCGAAGTAGGCTTCGGTCCA
>comp20016_c1_seq1
TTCGGTCCAGAAGGGAAGGAATTTAGAGAATCTTTTGAATTCATCTCTGATTTATTAGGCAAGCTCTCTGGTAGGGCACACGATGAGGGCTTGGAGGGGTACGGGGTTTTCCTTATTCAATTGATTCAAGATGGATAAAACGAAGACGGCAGTTTTTCCGGTACCAGCTTGGGCTTGACAGAGGATATCTCTTCCGTTAACAGCCAAATTGA
>comp20138_c0_seq1
GGTCGTTGATAGAGCAGAAAGGTTTCTACAGCCTGGAGAAGCCCGGCGACTACATCACTCTGACGGACATGCGCTACCTGTCGGCCATGATCCATCCCGGGGGCGGCAGAAACGACATCCCGGAGAGGCTCAAGAGGCATTTCTTCATCCTGAACGTGACCATCCCGAGTGAGGAGGCGATCGACCGGATCTTCGGGACGATCGTCCGCGGTC
>comp20347_c0_seq1
AACCTTCTTTAAGAGAAGTGATGGTCTGCGCCATGCAGTCTCACAGAGCCAGCACAAGACCAGCAGAGGAGTAAAGGAGGTGGAATGTCCAGTATGTGATCAAAGGTTCCATGGATTGGTGGCTCTTAACAGACATGCAGGATTGCAGCACCCATACACTAGGACTTGCAGCAAGTGCAATATCAAAGTGAAGACGAAGAAAGGATTCATGAAGCACATCAAGTTTTGTGGCTCTCCAGACCCAAAACTCTTCTCCTGCAATTTATGCCAGTTCACAACTAATTTCAAGTATAATCTAAACTCCCACAAGAAAATCCACAGTAAGATACCAAATGAATTCAGTTTTTCCCCCGTGTCCAAAGACAGAAAAGGAGCCAACCAAAATAAATCTGCCATTGTCATTGAGTCAAGTCCTACCTTTGAAGCCATTGTGCACAAGGACAAAGAAATAGTGGTAGCTCACAACTCAGTATGTGTGACTAGATTTGGAGTCGACACAAATTTACTGAGA
>comp20466_c0_seq1
CGTGGACATTGCGGACAACACACTGCCAGACAGGATCCGCAGCACCCAGGGCAAGTTGGTGGACGTGCTGGGAGCCCTGGGGATCATTGTCGTCACCATTCCTGTCTTTGCCTTTGTGGTCCTCCCCGCCCTGGTTGCCTATTTCTTCCTGATGAGGTTCTTTGTTTCCACCACCCGCCAGACAAAACGACTTGAGTCCGTGACCCGCTCCCCCATCTACTCACATTTTGGCGAAACAATGACTGGTACCACCCCCATCACTGCCTTCTCCCGG
>comp20499_c0_seq1
GTTCAAGAGGTAAAAAAAAAAAATGGTCAAAAGGTAAAACTAAAGAACAAGCAAATAATTTTGTATTTTTTACACCAGAAACTCATCAACGTTTAATTGATGAAATTCCAAAATCAAAAGTTATTTCTGTTTCATCAGTTTCTGATAGATTAAGAATTAATGGTTCTGTTGCTCGTGCTGGAATTCGTGAATTATATGAAAAAGGTTTAATTAAACCAGTTCATACTCATCACCGTCAATTAATTTATACAAAATTAGTTGATGATTCAGAAGAAAAAGAAGTAAAAGACGAAGAATAAATTATAAAATATACA
>comp20539_c0_seq1
GGAGTGCAACAACAACGCCACCAGGTGGCAGGCACATGGGCTCAGTGTGACCCTCAACCAGCGCACGACGCCCCAGGAGAGGTTGCAACTGGTGTTTGTGATGTGGGAGCTGTTGTTCCATGGGCCAAAGCAGAGCCGGTGAGCTGCCCAGTTGATAAACCTGCTTGGGTTCTTCATCCTGGCAGAGTGCAGGGAGAACCCCACCAGTCAAGGCCAGAACGCCAACATGGCCATCAGCATGCTCAAGACCCAGAACTGGAACCCGGCTGAACATACCAACTCTCCTGTCTACACCGCCCTGGCATAGCTGGTGGACTTCACGGGCTACTTCCTAAAGTTGAATCCCTGCGTAATGTGTGACAACCCCAAGGCTGGAAATGTCATCACAGTTCCCTTTGGTTTGACACATATAAGAGG
>comp20568_c0_seq1
TCCACCTCCGAAAGATCCTCCTCTGGGGGCTCCACGTCCACCTCCACGACCACCTCCACGTCCACCACCCCCTCTTCTAGCTCCACCGGCCTTAGGTAAAAATCTATCTAATGGTAGGCAGTCATTTTAATGATCCATATAAAATTTATCTCCTTTACTGAATGATGAGGCTTTAAGTCCATCAACTAAATTTGCACTGAACATATATCCGTCAATAGGTCCGAAGATTTCATCAATGGTTCCTACTTTAGTGATATTTTCTTTATATATAGCTCTATTGAATTTGGGGACATAATTAGTTTG
>comp20678_c0_seq1
TTGGCAGTGATGGAGAGTCCTGAAGGACTGGTCTGGCTGGTCTGTCTACTCTCTCTACAGGCCAGAGCTGGGGAGGAAGGCGCGCTTCCCCCGGTGACCGCAACCTCCGGCCTGTTGGGCGGATCAGTTAGACTTCCATGTGATACTTCACCTCCTGGGCCGGACCACCCACTGCTCCTGACTGTCTGGTTCAAGGACCAGCTTCAGGACCCAATTTACAGCTATGATGTGCGAGAGGATGTTCAGGCATTTGGCAAACACTGGTATGATGACCTGAACCTGGG
>comp20827_c0_seq1
GACATCTACCTGCTGGATGACCCCCTGTCGGCAGTGGACGCCCACGTGGGCAAGCACCTGTTTGAGCAGGTCATTGGACCCACCGGCCTACTCAAGAACAAGACCCGGGTACTGGTGACCCACGGGGTAAAGTTCCTGCCCTTAGTCGACAGGATCGTGGTGCTGAAGGACGGCGCCATCTCGGAGGTTGGCAGCTACAGGCAGCTGCTTGACGAAGGCAAGGAGTTTGCTGACTTCCTGATCGAGTACATCCAGGAGGAGGAGGAGAAGATGGTCGACGGTGAGGAGCTGGAGGCTCTGAAGGCTGTTAAGGGTGACCTCGAGCAAGTCCTTGGGAAGGAGAAGCTGAACACCGAGCTCAAGAAGGCACGGAGCGTCCACAGTAATATTTCTGGCTACAGGAGTGACGCGACAAAGG
>comp21029_c0_seq1
AAGGAGTTATATTTAGTAACAGCTTTAGTACCTTCAGAGACAGCATGTTTAGCTAATTCTCCAGGAAGAATAAGTCTAACAGAAGTTTGAATTTCACGAGAAGAGATGGTGTGTTTACTGTTATAACGAGCAAGACGACCAGCTTCAGCAGCTAAACGTTCAAAGATATCGTGGACAAAAGAATCCATGACAATCATAGCTTTTCTAGAGATACCAGTATCTGGGTGAACTTGTTTGAGAACTTT
>comp21089_c0_seq1
TGCCAGAGAAGAATGAACAGGTGCTGTTTTGCCGCCTAACAGAGGAGCAGAGAGCTCTATACCGGGCCTACATAGATGGTGGAGAAACCAAACTAATTCTGTCAGGGTCATTAAAGGTCTTTGTGGGTTTGATTGCCTTGAGGCAGATCTGCAACCACCCTGACATTCATTCTGGAGGTCCTAGCAACCTTGGGTTAGAAGCTTCAGAGCTGG
>comp21109_c0_seq1
GGGAGAAGGTGGAGGGCTCGGTGAGACTGGTGCTCATCTCCGACACCCACATGAAGCACAGCGAGCTGGAGCTGCCCCCGGGGGACGTCCTCATCCACGCGGGGGACTTCACCAACAAGGGCACCAGGCAGGAGATCGAGAAGTTTGACGCCTGGCTGGGGGAGCAGCAGTTCCAGCACAAGGTGGTGGTGCCCGGCAACCACGACACCGGCACCGACACCCTAGCGCTGCTGAAGGACAAGAGGGAGGAGGAGGAGACGGTCCTGAAGAACGCCATCATGTTGAGGGAGGAGACGGTGGAGGTGGCTGGGTTGAAGGTGTTTGGGCTGCCGCACACCCTGGACCCCTACCAGCTGGCCTGGTGGGCCCACCCCGCGGACGAGGAGGAGCTGGGGAGGAAGGTGGCGGCGGCGGGGGAGGTGCAGGTGCTGGTCAGCCACTCGCC
>comp21121_c0_seq1
GGGCATCAAGGACCTCATAGAGATGACTATGAAGAAGATGGATGATGACCATGACGGAAAAGTATCTTTTGAAGATTTCGAGATTTCTGTGAAGAACAATCCCCTGATGTTGGAGGCTTTTGGACCATGTCTACCTACAGGAAAGCTGGGAGAACAGTTCAGTTGCTCCATCCTTGAGGATCCGTAAAGGACAGTTGCTAGGACTCACCCTGTGATCTTACCACTCTAGTTATAGTTTAGCTAGCTCTGGTCTGAAGCACCTCTAGACATTATTATTGGGTATGTCTTGTTAGAAC
>comp21211_c0_seq1
CTATCCACTGTGTTATGTACTCATCTAGTGTAAACCCTGTCCACTCCCTACCTTCAGCGTACCAGTAAGCATCGAAGTCATCCATCTCCGGCGACTCTTTCTTCCTGCTGGTGTCCCTGGCCTGGTCGAAACAGGGCAGGACACGGAGATAATTCCTGGTCCCAGGGGGAAACTCCATATTGTGGAAGAGCTCCACCGCCCTCCTGGCGTCTCGAGGGTAGTCGAAAGTGATCTGCGCCTGTCCTGCGGGTCTGGATGGCTCGTGGAAGCGACGATTCCTGGTCATGTACAAATCGATCTGGGGCTTGTCCGTATTCTCGTCAGTTCTTATCGTCCCGATGCGGCCGAACAATTCCTCCACATCTTCCTCCAAAAAGTCTTTTGGAAG
>comp21226_c0_seq1
AGTTATTCTAAAACGGCCAAAGATTAGATAATGGGTTTATCTTGTCTGTTGACGTCAAATTATATTCTACTTCTGGAAAATTGATGAGTTAACCCGATTTAAGCTTTGATTAAATCTTTATCTTAAACTTCTTCACTTTTCAAGAATTTAATGAAATGTTATCTGATTCCTCTGATAAGTTCAAAAACGATATCGTTAACCAAACACTCATACTCTAACTTGTCAGAAACAGACTTAGCGAGT
>comp21401_c0_seq1
GTTTTTTTTTAGTAGACCATATTTTATTTGGTTTTATAAATTTACTTCTTTTGAGCATCCTTTGCAGCTTGAATTGCACTGTTCTTTGCTTCTCTTTGTTCTTCGACAAGGAAAGCACGGAGGATTCTTTGTCTTACACATCCACCACAAATACTTCCACCATAAGCTCTTGATACACTCTTTTTAGATTTTGCAATTCTAGAGTATTGTTTTGGACGAAGATGTGGGATACCTGGAAGTGGTACACTACATTCTCTACATTTTGGTCCTGATGCAGGTTTGGT
>comp21602_c0_seq1
GTCGTACAGGCCAAACTGGGCAGCCAGCTGGCCCTGGGGATCGGACCACAGGCAGAGCCTGGCATCTCCCCCCCAGCCACCCTCCTCCCTGTCAGTCTTGACCCAGCAGCCATGGGACTGGGGGGAGTCCACTGAGCACCCAACTACCTCGGCTCCCTGTATCCTGAAGTGTGTGGCCTGGAGGGAGAATGCTGCTAGCAGGTCTTTCTGCTCCCAGTCACCAGAGTAAAACACTACCACTAGGTACCTTCCCCTGAAGTGAGACAGGTGAGCTGCCTTAGTATTTCCTCTACAGTCCACACCCAGGATCTCTGTGCTCTGCAGGAGTTTTACCAGCTCAAGGGTGTTCTCGGCCGTCTCAGAAGGCTCAAGGCTGGTAGTCATGGCGTG
>comp21650_c0_seq1
GTTGATTGTATAGTTGAATCCGGTCAAAGACTCTAAAAGAGAAATTTTCTTCTCAATATACAGATCAGCCCCTTTTCTGGTGAATACTTTATGTTCTTTAACTCTAATTCTAATATGTAAATCTCCGGCCATAATTCCAGGGTTCTCATCACCTTCACCAGTATAAATTTCTTCGAAACCATCATAAACTCCGGCTTCTAAGGCTACTTCAAT
>comp21654_c0_seq1
TTCTCCCCGAGTCTCCACGAACACAGCAGTAGCTACACACAACACTCTCCTTCACCACAACTGACAAGTCCTCAATTTCCTTCTCTGTGCCTGATACATCCTTCTTCACCACAACTGACAAATCCTCAATTTCTTTTTCCATATCTGACATATCAATATGCTTCTTCACCGGAACTGAAATATCCTCAATGTCCTTCTCAATACCTGACATTTCCACAATTTCCTTCTCCATACCTGACATTTCCACAATTTCCTTCTCC
>comp21793_c0_seq1
GTACAAAATCCTTCTCCCTGTCAGTCCACTTAAGGACTCACATGAGAATACACACCAAAGAGAAACCTTATTCATGTCCCGAGTGTCGCCAGTCCTTCTCTCTGTCTGGGTCCCTAAAAAGTCACCAGAGGATACACAGTGGAGAACGGCCTTATGTTTGTTCCGTATGTGATAAATCCTTCTCGCACTCCAGTAGCCTTAAGAAGCATAGAAAGAGTCA
>comp22100_c0_seq1
ACTGGGCTCTTGGGCTTGGAGTAGTAGTCCGCTGCGCTCTTGCGCCTTGGGTAGCCGCCTGCGCTCTTGGGCCTGGGGTAGTTGTCCGCTGCGCTCTTGGGCCTTGGGTAGCCGTCTGCTGTGCTCTTGGGCCTGGGATAGTTCTCCGCTGCGCTCTTGGGCCTTGGGTAGCCGTCTGCTGTGCTCTTGGGCCTGGGATAGTTC
>comp22134_c0_seq2
TGCCGAGGAGCTCACTGCACTTTATTAGGCTGCAAACACGACATATAGAGTGTGGAGGAGCATACTGTATTAGGCTGAATAATACTATTAGTATGAATTCACAGCATATCTGCAATAATGCTTTACAAAAGCACTGGCATATCGCTGTCTGTGTCCCAATCCTCGTTTGCCCCCCTACCATCCTTGCTCCTCTTGCTCCTGTACCCAACGTACTGTCCATCGTCGGCAGGATACATCTTGTGTAGCTCCCCAACTATACAGCTGGGAACTGGTGTTCTTGTGCCTTGCCCTAGCTTTCCGTAGAAAAAGGTTATAGAGGATCTGTAGCCGGAGAATCTGAGTCTCCTGTTGATTGGAATGTCCTCATTGTCATCTCTCAAAAACTGGTTGTAGACGGAGATCAGCAGCCTGTGAGTATCAGCATTGAAGATATTCCTGAAGTTTGGGAGATCCAGCACACATCCTTCAAAATTGTACTGTTCCTGCCAGCCAGGTACATCCTGGCAGCATTTTCTGTCTTCTTCCGCTATGTTGGTGACACATTTGCCACAAGAGCACACCGACACTGGCCGACTATCTGTCACTGAGGGAACCTCATTGTTCCATGTGTGACTGCTGGATCTGTCACTCAGTTCAATGTTTCCCTCTTTAGGGGCTGGAGGATCATCCCTGTATGGGTCAAGACCTGGACAGAATCTCGACTGAATCCTTGCACTCTCCTCAGACTCCAGTACATCCATCGTGTCTCTTAAAGAAGGTT
>comp22210_c0_seq1
GGCAACTGAACACATATATACATTAACAGGTCTTCCATCAATTTCTTGAACTTTTTCGGCTCCAAAAGTCGTGTTGGTGACTAAATCGAGGGCGGATCTTAAATCTTCTTCGGAAACGGCGTTTTTCATGTCGATTTTATTTCCTAAGACCACGGTGGGTACTTTGGCGAGTTCAGGGGTTTGCAAAATTTGTTCGAATTCTTTTTTACTTTCGGCGAATCGGTCGGGATCGGCGG
>comp22398_c0_seq1
ATTCAGCTATAAGATTATTTATTTCCCGGCAATCATACACAAGCTATATTTAATGCCTTTAATTAACCTTGGCATGCTAACCCACTAACCCACTGTTACAGCTCACAACTTGAGGAACTTCATATCCACGGCGGTCCCGATGACGTTGAGCTGGTTGATGATAGTGACCTCTGCTCCAGCCTGCTTCACGGGGATCATTTGTCCACCGTCCAGCTGGGCTGGTGTCACCTCCAGGTCTTGGGTTGAGGTCTTGTTCTCTGCTCCATCAAAGTCCAGGCTGTTTGGTTGGTTGATGAACATCCTGACTGTCTTTGGCCCCTTGTCCTTAGGGGCCTTGATAATGATTGAATGAATCTTGACCGGCTGCCGGAA
>comp22398_c0_seq2
ATTCAGCTATAAGATTATTTATTTCCCGGCAATCATACACAAGCTATATTTAATGCCTTTAATTAACCTTGGCATGCTAACCCACTAACCCACTGTTACAGCTCACAACTTGAGGAACTTCATATCCACGGCGGTCCCGATGACGTTGATCTGGTTGATGACAGTGACCTCTGCTTCAGCCTGGTTGTCCTTGACAAACAGCTGGAGGTTGTGGACACTCTGGAACTTGACCTGCTTCACGGGGATCATTTGTCCACCGTCCAGCTGGGCTGGTGTCACCTCCAGGTCTTGGGTTGAGGTCTTGTTCTCTGCTCCATCAAAGTCCAGGCTGTTTGGTTGGTTGATGAACATCCTGACTGTCTTTGGCCCCTTGTCCTTAGGGGCCTTGATAATGATTGAATGAATCTTGACCGGCTGCCGGAA
>comp22415_c0_seq1
GTCTGCTGCCTCAGCTCCCCGGTCTTCCTGGCAAGCTTCCTCTGCGTGGCCCTCGCCCCCACCAGCCACCTCCTCTTCTTTGGTCAGATCCTCGGAGGCATCGCCCTTGGCCTGGTCTCCTCATCAACTGGGGTGTACATCAGTGAGGTTGCTACTCCTGCCTGGAGAATGACCCTTAGCTCCGGGCTCAGCTCCTTCTACATGGTTGGCATGGTTGCAGCCTTCACTCTTGGCAAGTGGGTGTCCTGGCGGTGGCTGG
>comp22455_c0_seq1
GGAAGGGTCTTCGTATCACCGTGAAGTTGGAGATTAAGAATCGTCAGGCTAGTGTGTCTGTCGAGCCTACCGCTTCTTCCATGGTTGTGAAGGCTTTGAAAGAGCCCCCAAAGGAAAAGAAGCCAAAGGCTACCCCTCACTACCACACCGGTAACATCACACTCAAGGATTGTATTGAGATTGCCCGCGTGATGAGGCCCAAGTCCATGGCAAAGGAATTTTCCGGAACCGTCAAGGAAATCCTCGGAACTGCGAAGTCCGTTGGTTGCACTGTTGATGGAGTTGACCCCCAAGATCTCCAGACCCAGATCACCAATGGAGAACTTGAAATCCCTGAATAAATAAAAA
>comp22500_c0_seq1
TTTAAGAGAAACAAGATAAGAGAAAACAGTGACTCTCCCTTGCTCCCTGCCACTGTAGTGCTATTTGAGTAGCTGACCAAGCCACTGTCTTGCATTGGGAGCAATGGCGGAGACCGAGTGTGAACTCATGAGGAAACTGAAGATGGCAGGCAAACAGGAAGACCAGGTGGCACCCGAGGAGCAGGAGCAGCAGCACCCCTGCGGCCTCGCCACCTGTGCCAACAGAGCCAGCAAGCGGTGTGCCAGGTGCAGGGGAATCTACTACTGTTCCAAGACCTGCAGCCTGACTAACTGGAAGGTCCACAAGAAGAGCTGCAAGAAGGCCACAGTCGAGCTGGAGAGTAACAAGAAGGCCACGGCCGAG
>comp22639_c0_seq1
TGAAGAGAGTAATGTTTCATTTGATATTTCATGGGGTAGTTCAAACGGTGCTAAAAAGTCTGTTAAACTTGTTGAAGAAAAAGTTGAAAAAGTTGAAGAGGAAAAAGTTGAAGAAAAACTTGAAGAAAAAGTTGAAGAAAAAAAAGTTGATAAAAATACTGTATACACAAGAGAAGAAGTTGCTAAACATACTACTAAAGATGATTGTTGGGTAATTGTAAATGGTGCTGTATTGAATGTAACTAAATTTTTAGATGACCATCCAGGTGGAGTTGATTCAATCATGTTATTTGCTGGTAAAGATGCA
>comp22666_c0_seq1
GCTCCAAGTCTGGTTTCCGGATGGAAGAAAGACGGTGATGAGAAATACTTTCCAAGTTCCTCTTCTGCCTCCTCGTCACAATTGGACCACCCAACATACCATGGTGAGTAGTCTTTGGCCATGCTTGCCCTGTCAGGTGCCATGGCAAACACCTGGCCAAGGTTGGAGAACTCAGAGAAGTCCCAGCTGAAGAACTGGCATCCTTTACCATTACCTGTTAGAACAGGGCTGTCCAG
>comp22841_c0_seq1
TCCGCAGTGTGAAAAGTCCTTCTCTGTGTCTTGTAACCTGACAAGGCACATATTGACTCATAGCAGAGTGAAGGGATATGACTGCCAGCAGTGTGAAAAATCCTTCTCACTTTCTAATAACCTGAAGATGCACAAAATGGTTCACAGTAGAGAGAAAGGATTTAAATGTTATCAGTGTGAAAAGACCTTCTCACTCTCCGCTTACCTAAAAACACACCAAAGGTCACACACTAGGGA
>comp22883_c0_seq1
AGAACTCATTGTATTTTTATCAAATAAATAAACACCAAGACCTTCACCACAACGTTTATAATTTGTAATCATTTCAGCAATATGTTTAATAGCATCAACTTGTTCATTTAAGAATGTACCTTCAAGAAAATCACACATTTGAGGGTCATTAGATTCATCAGCAATTTTATGAAGAGCTAATAATTTTTCATTAACAGTTCTTTCTAAAGCTAAAGCATCTTCTAAAGCTTCTAATGGTGTATCCCATTCTAATTTTGG
>comp22890_c0_seq1
GTCCATCTACGGCGCCAAGTTCGATGATGAGAACTTCATTGTGAAACACGACAAGGTGGGCCTGCTCTCTATGGCCAACTCTGGGAGGAACACAAATGACAGCCAGTTCTTCATCACTGTCGCCCTTGCCCCTGACTTGGACCACAAGCATGTGGTTTTCGGCGAGGTGATTGAGGGCTACAGCAGAGTGGTGAAGCGGGTGGAGGCGCTGGGCAATGGGTGGGGCGCTACCAGCAAGGTTGTGACCATCAGAGAGAGTGGATGTCTGGACAACTGCCAGCCAGGGGAGCTCCCAGGGACGGCTGGAGGAAGGCTGGACAACCCTTGAAGATTGAATCATAGAGATGTATTGCAGCATTGAGAAGAATATTATTTTGTGGATAACTGATTTTGGATGTTCATCAAATAAAAAATTATGCTCTTAATAATAATG
>comp22890_c1_seq1
TGGCGCCGTAGATGGACTTGCCGCCCCAGCCGTCCCTGCTGGTGATGTCGCCGCCCTGAAGCATGAACTTGGGGACGACCCGATGGAAGGTGGACTTGGAGTAGCCAAAACCCTTCTCCCCGGTGCAGAGTGCCCTGAAGTTCTCCGCTGTCCTGGGAACAATGTCATTATAGAGCTCAAACTTAACCCTGCCGGCGTCCTCGCCGTCGATATTGATGTCAAAAAACGCTATTGGCCGG
>comp23086_c0_seq1
AAAAATTTTAAAAAAAAAAAAAACAAAAGCTGAAAATGTAGATGAAGTAAAAGAAGCTTTCAAAATTTTTGACAAAGAAGGAAATGGATTTATTTCACTAAGTGAATTAAGACATGCTTTGACTACTTTAGGTGAAGCTTTAACTACTCAACAAGTTGATGAATTATTAAAAGATGCAAAAGTTGATAAAGATGGTAATATTAACTACGGTATGTTTGTTGCTTCTTTGATGCCAAAATAAAAAATTTGTCCGTGTTGA
>comp23170_c0_seq1
GGATGAGTTTACAGGAATAGAGGATGTCAGGCTGTCCAATCCACAGAGCATGAAGCCCCCCCTGAGGTTCGGCACAGTGCCCTGGACCTACAGTGAGAACGTCATCAGGAAGCACTTCCCAAACATGCACATGCACATGTCCAGCTACCAACAGCTCGATGTCAAGGAGGCGGCCAGGGCAGTCAAAAGAGGGGATCTTCATGCCTTTGTTTACGACAGCACAGTGCTGGAGTACATCGTGGGGCAGGACGAGGAGTGTCGTCTGCTGACAGTAGGGAGCTGGTACGCCATGACAGGCTACGGTGTGGCCTTCCCTAGAAATTCAAAGCATTTCGCCATCTTCAACAAGAAAGTTATGGACTACAGTGCGAATGGTGATCTTGAGCGCCTGAGGAGATTTTGGATGACAGGAACCTGCAACCCCAAGAAGGAGGAGAACATGAAGAGGAGTAGTGAGCCCCTGGCACCAGAGCAGTTCCTGTCTGCCTTCTTCCTGCTGACTTGTGGTGTCTTCCTGGCCATGTGTCTCTGCAGCCTGGAGCACCTCTACTTCAGATATATCAGAGGCAGAGTCCAAAAGAGAGACAGGGCTGGGTGCTGTGCTCTCATCTCACTCAGTGTTGGCAAGTCGCTGACCTTCCGTGGCACTGTCTATGAGGCAAGTGAGCTCATCAAGAGTCACAAGTGCTCGGACCCCTTGTGTGACACG
>comp23271_c0_seq1
CAGATAACCAGTAAGCACTAATCACCGCCAAGCCAAGCCAGGTAAAAATATCAGATTTCACCTCAATTAAATGATACATGTCATATACTCTGGCCCGCGCCCCTCTGAGCCAGCCACTCTTGTATCACGCCCCTGTACTCCTCCAGCCACCTCATGTTATTCTCCACCCTCTCCTCCGCCTGTTTCCGCGCCCTCGCCCCAGCCCCCGCCTCGGGGTGCGCCAGAAAGAAGGCCCTTAGCTGGTCCAGCTCAGACTGTGTGGTGAAGTGTGATGAGACTCTTTTGGTCAGCGTGCCGAGGTTGTGGTCGTCAAGAGTAAACCTGGCCACTAAGTAGCTCCACTCAGACTGAAGGAAGTGCCAAACAATGGGGTGGCCAACGGGGTTGTCAGCAATGTTGGACATAGTGGTGAAGAAGTCCTGGCCCCGCACATATGTCTCGTTCTTGGCCAGCTGAACAAACCTGCGAAGGATTGAGGAGTCCCTTGCCTGGGCAAGCCCAAACAGCAGTTTTCTCTTCTCCTGGGCGTTAATCTCGGCCAGGTAGCGCTCCAGTATGATTTCCCAGGCGGCGGGGGTGCTGGAGGCTATCATGCCATACGTGTACACCAGGCTACGGAGGTTTGGCTCAATGTACAGGCCAGGGTCAGCCAGCCACTTCTTGAACAGCTGGCTTGCTTCCAG
>comp23414_c0_seq1
GCCGGTGACTCCAAGAGGGACCCCCCGAAGGAGGCCGCTGAGTTCCACGCCCAGGTTATCGTTCTCAACCACCCTGGCCAGATCCATGGAGGCTATGCTCCCGTGATCGATTGCCACACTGCTCACATTGCCTGCAAGTGGGCCAAGCTCTGCCAGAAGATCGATCGCCGCTCTGGCAAGATCCTCGAGGAGGAGCCCAAGATGATCAAGCAGGG
>comp23517_c0_seq1
AATCACAACAACACATTATTTAATCATTAAAGGTTTTTGAAAACGGGTAATCTGTTTAAGTGTCCTCTTCCGTACAATAATTGAACGTTGGATCCATCATTAACTAATTTTCCTTCAGCTCTTAAATCTTAGAATTCGGGTTGAGTGAACTTGGTGAATCCCCACTTTTCGGAGACAACGACTTTCTATCGACCGGGGAATTTAGCCTTAGCTCTGGTTAAAGCATCAATGGCGTGGTCAACATTTTATTTATAGGTTCTGATGGAGAACAAGATTTTTCCAATATAAATTCTGGCTCCTTTACCATAAGCTTTTCCGAAAGCTCCTCTCATACCGGTTTACAGTCTATCAGCTCCGGCACATGAAAGCATCTTATTAATTCTGAATACGTGCCAAGGGTGAACTCTAACTCTCATATGGAATTCTTCCTTTCCGACGAATTTAACCATGTTTTTGTTGGAAGCAATTCTAGCAGCTTCGATGGATTCGGAAGAAATTTATTCTTTTTCTAAAGAAACCATGTGGATGGTGTAAGGGAATACATCGACTCCAGCTTTCTTTTTACCGGCGTCATATATTCTGATTTTGGCATCAGGTACACCCCTGTTGAATCTGGACTTGGGGTAAGGTTTACCCCTGGTGGTTCTGTAACATCTTTAAGGTCTTCTTCCCA
>comp23717_c0_seq1
ACTACAGGATCATATATCGCAAGTAGAGTAACTGACAAATTAGATTTTGTACACGACCGTATTTTCTGCCTCCGTTCCGGTTCCGCCGCCGACACCCAAACCCTTGCAAAATACGTAAGATACGGTATAAACATGCACGCCGTGGAAATAAACAAACTCCCCCACGTCAAAACAGTCGCAAAATTGTTCCAAAACTACATGTATGAGTACAAAGACGCCATGTCCGCCAG
>comp23783_c0_seq1
AGATGATGCCGGAGGAGGATATACTCAGTCTACTCAAGGAAATGGACGCGGACGGTGACGGGGAGATAGATTACGAGGAGTTCCTGACCGGGATGAAGAAAAAGGTGAAGGAGCCGGAGAGTGTGAAGATGCTGAAGGAGGCCTTCAGGGTGTTTGACTCCAGTGGCAGCGGCAGGGTCAGCAGCGACTACATGAGGGTGACCTTCCTGAACAGCGGCAGCAGCAGCCTGGAGGTGGAGGAGATGCTGGGTGTCCTCGACATCGACCAGGACGGCGACATCGAGCTGGAGGACTTCCTCAG
>comp23803_c0_seq1
GAGGACACCAAGGATCAGGTTCATCACGAAGAAGGAGCCCAGGATGACCATGGAGATGAAGTAGGCACTGGCCATGCCGAGGTTGCCCTGGGAGTCATGCACCCAGTAGAGCATGTCTGTCCAGCCCTCCAGGGTGATGCACTGGAAAACTGTCAACATGGCCTGGCCCACGTTGTCAAAGCTGGTGATGCCCCTCTGAGGCCCCTCCCAG
>comp23819_c0_seq1
CTCACTTTTGGATGTGAGCTACTCAGTCAGTTCTGCAGTGGAAATTGTGTCCTTCTCTGTGACCCTGGCTGCATGGGCATGGGCAAGGACTACTGCAGGGTGCTGGGCCTGCTGGGGGAGCCCTCAGAGGAGCAAGTCAAGAAGGCCTTCAGGAGGCTGGCCCTCAAGTATCATCCAGATAAGAATGACTCGGACTGGGCTGGAGAGAAGTTCAAAGAGATAGCTGAGGCCTATGAGGTGTTGATAGTGAGGAGCCAGCTGGCTGGAGGAGGGAGGGAGGGGAGTGATAGCAAAAACGACAGTTTCAAGTGTAATGGAG
>comp24096_c1_seq1
TCTTGTTAATACTGTCAGTCTTGTAAATATTTTCAGTCATTTGGTTACCGTCAGTCTTGTTTATACTGTCAGTCATATGGTTCATGCCAGTCTTGTGAAGACTGTCAGCCTTGTTAATATTATCAGTCATGTGGTCATCGTCAGTCTTGTTAATACTCCCACTCTTGTTAATACTCCCAGTCTTGTTAATACTGTTAGTCTTGTTAATAATCCCAG
>comp24105_c0_seq1
TGGACGTCATCCAGAGCCTCAACCTTCTCTGGTCCAGCCCCATCACCATCATCCTCTCCATCTACTCACTCTGGGGCATCATTGGCCCTTCCTGCCTAGCTGGGCTCCTGGTCATGGTCCTACTTATTCCCTCCAACGCCCTCCTGGGCGCAAAGATGAAGAAATACCAGCGCGAGAACATGAAGAACAAGGACACCAGGATGAAGACAATGAATGAGGTGCTGGACGGG
>comp24128_c0_seq1
GTCTTCTTCCGCGCCGGGGACCTCGATTCAGCCGAAGAGGTGCTCAACTGCGGCCTGAGACTCTTCCCGACCAACGCCAGCCTCTTCAGCCGGAGGACCACGGTGAGACTCAGCAAGGATAACTTCCCTGGTGCTCTGGAAGACAGCGAGGTGGCCCTCGAACTGATGGTGCCAGAGGTGGAGGATAACCGCGAGGCTCGGGGAGCTCTCAGGTGCAGACGAGCCTTTGCCCTACAGGCTCTCGGAGAGC
>comp24144_c0_seq1
CTCGAACTCGGTGTTGTCCCTTGTGAGCCGCTCCCTGCCGGTGCAGGTGCTGCTGTAGTTGGTGTTGAAGGGGGTGGCCGGGCTGCCAGAGTAGCGGCACTGGAAGTGGTCCTCCCAGAATTCGACAAACCAGGGGTTTCGCTGGTTGTTGTGAGGGGATAGACCAAGGAAGTATTCCTCAAACCCCTTGACAGGGTGAGCCTGGGGCT
>comp24343_c1_seq1
AGGGTCTCGAACCAGCTGCAGCTGGGACCTCTCCAACGGTCTGATTTACACTCCATCTTCACCTGCCAAGCTTCCAACAACAATGTATCAGTGCCAGTCTCAACTTCTGTCAAACTAGACCTAAGGTTTGGCCCCAGCTCCATACTACTGTTAGGGGCAGAGCAACCCATGTCGGCAAACAGAGAGAGGGAGCTGGTCTGTGAGGCCGAGGGAGGGAGGCCAGCTCCTACTTTCACATGGTGGAGG
>comp24404_c0_seq1
CTTGATCAGAAGCAAGAATTTCAACAGCAAATTCTCTAAAAATATCTTTAACATTAGCTTTTTGAACAGACATTTTAGCTTTTCTCATAACTGGAGCATTATCACCAGCCCATCCAATAAAGACAAATTTAGCTCTTTTAGATTCTGCATCACCAGTGGTAACACGAAGATATCCATAAGCACATTCGTTATCTTGAAAATTTGGAGCTAATTCTTCTAAACCACCACTACCTTGAGCACCAACAACAACACTATCTTTACCTTCATATTTAAGATAAACCCATGAGGTTTAAG
>comp24517_c0_seq1
TCTCTGAAAAGGTTCCAAGCAGCTCTGGCTACAGAGTAAGTTCCTTTTAAGTGAACCTTCATGATAATGTCCCAATCAGATTCTTTCATTTTCTAGAAAGAAACATCTCTGAGAATACCGGCATTATTGATAACAACATCGACTTTTCCGTAGGCATCAATAGCGGTTTTGATAATCTTATCTCCGAATTCAACAGAATCAAAGTTAGCAACAGCTTCTCCTCCTTTGCTCTTGATTTCATCAACAACAACCTAGGCAGCAGCGCTAGAAGCTCCTTGTCCGGCCATACCACCACCTAAATCGTTAACTACAACCTTGGCACCTCTTTCAGCGAAGAATAAGG
>comp24743_c0_seq1
AATTTTGCCATCTTTGGCTTCGAGCTGACCTCCGGGGGCCGCTACGTCATCTCTGTGTCCAACAAGTTCCTGACGTGGGACATGGCCAGCAGCGAGATCTGCCGGGACGTGGACCCTCAGATTGAGGGGCTGATGCTGGGGCTCGCCGTCAGCAAGGACTGGAGGACGGCCGCCGCCTTCACCTCCATCAACCAGGTGGTGGTCCTGGACATTATGCTGGGGCAGTACCAGGTGGTGGAGCGGCCGCTGGACCCGGGGGACGAG
>comp24800_c0_seq1
GCCTGTACCTGTCTCTCACAGCCTTAATCGTCTTGGACCTCTGGATGGTCAGCCCCTCGGTATTCTGCTCGATGCTCCACCACCAGTTTTCTGTCTCGTAGACGACGTAAGCATGATAAAAGAGAGCCATCGTCCACTGCCCAGCTTGAAGAGGGATCTTGTAGATCCTGACATTGAGAATAGCCTCATGTGTCTCGGTCAGATTCTCAAACTGACTCTTCAGCTCAGTATCAGTCATTATGTGGGCATTTCCTGAGGTCTCATCTGCACGTGGATCAAAATAAATGTTTCCCT
>comp24827_c0_seq1
GGAGGACCTGGATGGCTTCCTTGCCTTGGCTGATGAGCTTCAGCTCAAGGGGCTCTCAGGATCACAAAGGGACATACCTGAAAGCCAAGAACAGGCAGACATAAAACATAAACAGACAAATGAAAGAAGATCTAAAAACAAAAGTAATAATCGTCAACAACAAGAACAACTCCAGGTGCAAGGTTCATTACTTGAAGACTTTAACTCCCAGACCTTGGAATTTGGATCCCTGGTTACTGTTGATGATGGAGGTGAAATGGTTGTTGCAGTCGATGCAAACATTAGAGATAAGATCAATTCTATGTTGGAAAGTTCCCATGATGGAGAAATTATAGCTAAATGCACGGTATGTGGAAAAGAAAATAAAGGCCAGGCAGCAAGAAGAGATATGAGGCGTCACATTGAAACTCATATAGAAGGAGTCTCATATCCCTGCAACCAGTGTGGGAAAGTTAGCAGGTCGAGTAACGCCCTGAGAACGCATGTGTACACCAATC
>comp24887_c0_seq1
AGATGGTCCTTCTCAAATGGCCTTAGAAGAATTAAGTATGTTCAAAGCAATGGCTGATTCTCACGTATTCTACCCCTCTGATGCCGTCTCTTGCGAAAGAGCCGTCGAAATTATTGCCAACTTAAAAGGAACCAGATATATCAGAACTGGAAGACCCGCTGGAGCCGTTTTGTACGGAAATGACGAAATCTTCGAAGTTGGAAAGAGTAAAACCGTCCACCA
>comp24887_c1_seq1
AACCGTCCACCAATCTGAAAAAGATCAAATTTTGATTGTTTCTTCCGGAGTTATTTTACACGAATCTTTGGCCGCCGCCAGAGCTCTTAAGGAATAAGGAGTCAATGTCAGAGTTGTCGATTTGTTCTGTATTAAACCCGTTGATAGAGATGGTCTTATTAAAGCCGCCACTGAATCTAACGGATTAGTACTCACTGTTGAAGAAAACTACATGCACGGAGGAATCCACGATGTTGTTTTGTAAGCTCTTGCCACTACTAAAAATGTAGCCGTGTACCAAGTTGCCGTCAACGAAGTTCCCAGAAGTGGAAAATGTCAAGAATTATTAGACTACTACGGACTTTCTGCTTCCAAAATTTAGGAAAAAGTTTTAGCCTTATTAAAATAATAATGAGTAAGTAATCAATATTCTAGAATCTAAGTTGAAACGGGTAATATGATTGATGGAAATTTTAATGATTGATTAATTGATTATATACTAGGTA
>comp25124_c0_seq1
ACCAGGATGAGGGAGGCCAGTAGAGGAGGCAGCCCTGCTCCTGACTTCTCCATGATGGTGACCAAGTAGAACCCTATTAGGGAGAAGCCAGAGGACACATATAGGAGGAAGAGGGGCCCAGCCACTAGCAGAGGGCCCAGGAACTGCCTGCTGGCCATAAGCCTGGCCCTGTCCCTGACCCCCTGGAACATGCCCTTGCTGCCCTCCATGCTGTCCTCCCTGTCCACACAGGTGTCCAGTATCTCCTCCAGCTCCTGTGAACAGTCCAGCCCACCTCTCAGCCAGACCAGAGACTGCTCTGCCTCCTTGGCCCGCCCTTTCCTGGCCAGCCAGTAGGGAGTCTCAGGGAGAGGG
>comp25131_c0_seq1
ATTCAAGGGCAAAGGAGTCCCCATACACATTGTGAATAGTGACACTGCCCTGATCCACGGAGACACCGGTGACTCTGGCATCCTGAAGCACCTCCTTCAAGGTCTTGCCTTTTGAAGGTTCAGTGCTAGAATCTTTGAGCACAGCCTTCCAGCAATCAAAGCTAGCGATGCTCCCTGACTCTGCTGCCGTGCCTAGAATCAATACTCCCAACGGACCGGAGGCAATGACTGAAGTTGCCACAAGGCTTGCGGTTCCTCCGGTTGCAGAACCGGCCAGTGCAGGCCAGATGGATGAACCTCCTGAGGCCACTGCTCCTATGATTGCCCCTCCACTGAGTGATGCACCAACA
>comp25133_c0_seq1
AGGCCACGCCATGGACATAGTGGCCATGGCGGGCAGCCAGGCAGCTGACAGACTGGCCACACTCAGTAGGGACGGGACAGCCAGGATCTGGGGGGACGGGGTGGAGGCACTCCATGTACTGCAGAATGGCAGGACTAATGGATACAGTCCATTGGCCTGGGCACCGGCAGGAGACGTGCTGGCTACATCCTCCTACTATGACTACAAGATCCATCTGTGGTCGGCCAGGAGTGGTCAGTTACTGCACTCACTGAACCATAGGTGTGTGAGGTGTCTGGCCTTCACTACAGGGGGCCCGCACCTCCAGCTGGCCAGTGGTGCTGGTGGTGGCTACTTCAGTGATGGCTACCACAAAGATGGCAGTGTCATCACGTGGAGTGTGGAGACAGGGAAGGAACTCAGCAACACTGAGACAGACAGGGCCTGGGTAGTGAGTGTTGCCTGGAGCAACGGGGGGGACATGCTGGCTGTCAGGGATGTACATGGTGGTGTGATGGTTGTCACTCTGTAGACTGGACTGGAAACAAGGCTGGGGAACTGGAGTTGACAATGTTTGAATAATTTAGTTGTCATACTTCTTATCATGAATA
>comp25145_c0_seq1
TTGGTGATATCTTTTTTTCACTTTTTTTAAAAATTTTATTTTTTTTGAGTTTTTTGTAAATAAGCAGCAACACCTTTTCTTTTAGCAACAGTAGCTTTCCATGCAGTTAAAACTTTACTCTTATTAAAAGCATTATCTTTTCCAGCAAATTGATCACAACCAACAAAAGAACAAAATAATGAATAATCAGCAGTACTAATAGAATCACCTCCAAAGTAAGGTTTGTCACCTAAAAATTTTTCATAATATGGAGTTGACTCAGCAATTTTAGCTTTCAAAGCAGCAAGCGTAGCTTTTTTAGCATCTTCTCCTTGAGCAAACATTACAGGAACAATTTTTTGTGACAAATCATCAGCAGAACAAACTAGGGATTGGTTTACTGCGTTTTTTTGTGGGTCACTTGAATTGATTTTAGCAACTCCTCCTACGTATTGCATAATTGCTGCTGTTTGTGCTAAAGTAAATTTACCGTGTTGGATAACTGGGAAGGAACCGAATTGTAAAATTCCTTGAGTACTTTTTTTTTTTAGTCCACCAAATTCAGCAAAGGAGTAATTTTTGTTTTCAAATGGTACTCCTTGGTCAGCGCATAATAATCTAACTTGTTCAGCTCTTCCAGCTATGTTTGCAAAGTAGTGTATAACGATTTTATCTGACATTTTTTTATTATTTTTTTG
>comp25206_c0_seq1
TTCTGTTCGATGGAAGAGATGATTCTCCAGGAAGCACGGCGAGCTCCGATGACGTTCTTGTAGGAAACGGAGAGAAGATTCCTCTCTTCGACGGTCAACTCAACGTTCAATTGAGCGATCCTCTTCATGGCCTCGACCATCTCGTCGTACCTCTCGGCAGACTCGGCCAGCTTGGCCATGAACACAGATTCTTCGCGGACTTTTTCGTTGGACATGTTGATTTGTTG
>comp25206_c1_seq1
GAACAGAAGGAAGAGTCCAAGGGCAACACCCAAAATGTCCAAAAGATCCTTGAATACCGCAAGACCGTCGAGAAAGAGTTGAACAACCTTTGCGGTGACATCCTCTCCCTCCTCGATGACAACCTCATCAAGTCCGCCTCCTCTGCCGAGTCCAAGGTCTTCTTCCACAAGATGAAGGGTGACTACTACAGATATTTGGCCGAATTCTCCACCGACGATGCCCTCGCCAAGGCCTCCGAGAACTCTGCCTCCGCTTACAACGAAGCTTCTGAACTCGCCAAGGACCTCGAATCCACCAACCCCATCCGTCTCGGCCTTGGATTGAACTACTCCGTCTTCCAATACGAGATCTTGCACAACCCAGACAAGGCCATCAAGCTCGCCAAGCAAGCCTTCGAGGACGCTATTGCCCAAATCGACACCCTCGATGAGGACGAGTACAAAGACAGCACCTTGATCATGCAATTGTTGAGGGACAACCTTACCCTTTGGACCTCTGAGTTGCAAGACAACAGCCCCGGCGCTGATGACGATGATGACGAGAAAGACGAG
>comp25217_c0_seq1
AGCAAGTCTATTTCCACCAAATTTATCTTGTGGTCTTCCTGTACCAATTCTGTTTCCTTTTTTTGGTTTTAAAGTTCTTGGAACAACTTCTTCAGGTAAATGAAGAAATCCTCTTAAAAATTCAATACCTTCATTAGTAAGATACCAGTAATACCATTGCCATGAGAAAGTTTCGGTAACAAATCCTCTTGATTTAAAGGATTGCATTAATTTAA
>comp25297_c0_seq1
GTGAATTATTTACGACTACAAGCATCCTTAAAAAGTAGTAGTCCAGGGAGTGCAGTATTTGAAGTCCCCGTATCCATTAGTTCCCACCAGTTGAGAACTAGTAGTCCGAACCCCCGCGGGATGACCTAATGTATCCAGCCGCCCGGCCCTGCGTGGCTTCATCCACCATGAGGGAAGTCATGCACATCTCGAAGTAGGCAGAGCTGAAACACTCACTCCTGCAGGCCCCATAGATATCTGTGTCCCTGTACAGATCAAAGCAGTCCTCACAAACCTGATTGAGAAAAAGGAATGTTGGCAGATCCAGTCTTGACTGGCAGTGGTGTCCTGACCTGGCCTTGACTGGCTCCATGTAAGCAGTCAACTGGAGGAACAGCATCAGGAACACAGGCTTCAG
>comp25302_c0_seq1
GGCCGGCATCCGTATGCTCCACATCCAACACCTCCAAACAGAAGTCGCTCGTCAGACGGACTTTTCCATCTCTTCTCACTAGTAGCTTCCCAACGGACAGAACCCTGTCCCCCCTCCTCCAGACCACTACAGTCTGGGCCCTGGCTTCAACCCTGCACTCCAGCTTGATGTTCTCCCCAGGCCAGGAGGAGTAGTTCTGTG
>comp25322_c0_seq1
GGAGCCGGAGACCTTAAATTTTTAAAACACAAAGAAACCGGAAAAGTGAGAGTTTTAATGAGACAAGACAAGACCAAAAAGATGGTTGCCAACTTTTATATCACCGGACCCAAACCCCTCTGCGAGTTGACCGCCCAAAAGACCACCGATAAGGCCTGGATTTTGAGTTGTTACGACTGTTCTGAAGAGATGCCCGCCGTCGAAAAATTGTGTACCAGATTCACCTCTGTTGAAGAGTTCAAAAGATTCGAAACTGAGTTCAACAAGGCTTACGAATTTAATACTAAAGATGCTGCTGAAACTTCTACTGAAGATAAAAAAGAAGAAGCTACTGAGAAAAAAGAAGAAGAAGCCGAAAAGAAAGAAGG
>comp25450_c0_seq1
AAATTGCTGTTATTGTTGGTACAGTCTTAAATGATCCTCGTCTCCTCGAAGTTCCAAATATGAAAGTTTGTGCACTTCGTTTTAGTGATGTTGCACGTGCTAGAATTGTAAAAGCTGGTGGTGAAGCAATTACTTTTGATGAATTAGCAAGAAGAAGACCAACTGGTAAAAATACTGTTCTTTTAAGAGGAAGAAGAAATGCAAGAGAAGCTGTTAAACATTTTGGTGCTCCTGGAATTCCTGGTAGTCATGCTAAACCATATATCAG
>comp25456_c0_seq1
GTTAATTAATTCCCCGTATTGCTTTTTAAATAAAACACATAAAAACGAAAAAAACGCAATCATTTCTTTTTTCCTCCTTTAACTTTTTTGGCGGCTCCAGATTAGGCAGATACTTGGGCTTTTTGGGCGGCTTTTTGTCCAGTGGTGTTTTTCTTGGCGGCAGAGACTTTTTTGTCCTTAATTTCTCTCAAGATTTATTCAGCTTGGGCTTTCTTTTCAGCGGGTTTGGCGTTTCTGGTGGCGTTGATCTTTTCAAGGGAAACTCCGAAGATTTCTCTCTCGACCTTAACGACTCTTTTTCTTTTCTTTTTGTTGGCATCATCAGAGGCGATTTTTCTATTTTTTCTTCTCCAAGCGGTACACCAGGTGATGTTTTGGGCTTTAACCTTTCTTCTGGCAAGCATTTTAGCTTTTTTGTGGATGAAGAGAGATCCTCTTCCATCTCTGGCGACGAGTTTTTGTCCTCTTCCGGGGTAGATTCTCAATTCAGAGTAAGCGCAAATATCAGTTCTAACGACCATTTTATAAGATTAATTTTAATGTTTTTATTGTTTATATGTCTTTAT
>comp25459_c0_seq1
GGTGCGCTCCACTTGCACGTCGCCAAGCATGTTCACCTTGCGGACGATCTTCTCGCCAAGGAAGTTGCGGATCTCGAGGCACTTGTTCTCGTGGGTAGCGTTGACGTTGACGGGGAAATGAGCGTACACGAACTTCATCTTGAAGAGGTAGCCCTTGGTGACTCCGACGATCATGTTCTTGATGTGGGCCACGACGGTGCCAACGCAGGCGGTGTGCTTG
>comp25555_c0_seq1
TGTGAACTAAAAGTTCATACTCTCTTAAAAACTTGTTACCACACTCTGAGCATATATTTTTTTGAATATCACTGTGAATATTTCTAAAATGGAAAGATAACCGTTCTTCAGTCCTGAAGGACCTGCTGCATTCAAGACAGCTTACAGGCCCTGTCTCTGGGTGCATACTTTTCATATGTTTAGGTAGAGCATCCTTGAGAAAGAACTTTTTATCGCACTTGGAGCACATAAATTTGTACACCTTGTCCTTGTCCTCAGTGTGTCTTCTTTTAGCATGCTTATCCACAATATATTTGCTATTGCTTCGATATTCACACTGATCACATTTATATGTATGGGCTGAA
>comp25666_c0_seq1
GAGGGCTTCAAGGGAATGGCTGGAGAAATGGGCATGTATGGTAACCTAGGAAGCCCCGGTAACCCAGGAATGTTTGGTCTTCCGGGTAAGACAGGAGCCGCGGGTCGACCTGGGTCTGAGGGGATACCAGGTCTGCCGGGGATGCTCGGACCCGAAGGAATGAAGGGTGAATCAGGCGACATGGGGAAGTTAGGACAGCCAGGACCTCCGGGCTTCACGGGGACCCAGGGCCAACAGGGTCCAAGAGGAAGTCCGGGGTCTGACGGCTTCCCTGGAGAGAAGGGAAGGGCCGGCCTGTCGGGGATGACTGGACTCAAAGGGACCCAGGGTGAGGCTCTGTTTGCAAGTAAGGGGTCAAAGGGCAAATCTGGGGAGATAGGTTTGGTGGGGGCCAGAGGCAG
>comp25849_c0_seq1
AAGCGTTACAGGCCTTCTAGTCAATAGCAGACTAAACTCTGATGGGGTTGGTAACCAAAAGATCATCTCCGACAATTTAGACCTTGTCTCCCATTAATTCGGTCATTTTGGCATAACTGGCCCAGTCATCTTAATCGAAGGGGTCTTCAATAGATTCAATGGGATATTTTTCGACATATCCTTGGTACAAGGCCATAAGTTCATCTCCGG
>comp25883_c1_seq1
AGCAGCACATCATGGTGGTGTACGGACCAGACTATATTGCTATGTTCAAGAAGGATGGATGCCAAAAGCTTATCTTCTTCAGGGAATGCCAAACGAGGCTTTTCTTCAATATTTGGGTGCAGGTTTGATACATCATAAAGTAAGTCATCTTCTTTGCTTGTGTGACGCTCCAGCTGGTGCTTGTCAATGAGTCGACCTGCAAGTTCCTCCTTTGTCACCTGTCTGGCATATATCTTTTCCTCCATTGTTCCTT
>comp25886_c0_seq1
TTGCAAATGAAGTAAATATTTTAACGATAAGATTTTTGGAATCTTGCACGTGCACCTTTACCACCAAATTTCTTAGGTTCACATCTTCTTGGATCAGCTACTAAAAGTGTTCTGTCAAATTGGATAAGTTTTTCTTTGATCTCTTTTTTTGCTGCTTCATCAACATATTTTTGATAATATGCTACAATAGATTTTGCAATTGCTTGTCTGATTGCATAAATTTGTGATGTAGAACCACCACCTTTAACTCTAATTCTAATATCTACTTGATTAAAAACTTCTTGTCCGAGAACATAGAATGGTTCCATAACCTTTGTTCTAAGAATTTCTGGTCTTACAAGGTCAATTGGTACACCATTAACTTTAACTAAACCTCTTCCTGATTTACATGAAGCTACAGCAGTTG
>comp25945_c0_seq1
TGCTGATATTGTCCTTCCCCATGGCCTGGATCATGGCGGCTTCTCTCGTGAAGGCCTCCATCACGGTCTGGTGTTGGAAAACTTGGATCATGACAACTCCATGGCCCGCCTTCCATATGTCCAGAATTATCTTGACTTTTTCAGAGGGTTCTTCTGTTGAACCGGACTTGAGGTATGCCGCCGCGTCCATGAGGTGTTTGTATACCCGG
>comp25974_c0_seq1
GGGATATTGGTATGTCTTTTTTTCATATCTGTTATACTTCTTTAAGTAATGAAGATAATCTTTTCTTACAATGATAGTTTTGTTCATTTTTGAAGAAGCAACAACCCCTCTAAGAATACGTCCACGGATACTTACATTACCAGTAAATGGACATTTTTTATCAATATAGTTTCCTTCAATTGCTGTTTTTGGGGTTTTAAATCC
>comp26041_c0_seq1
GTACAAAGAGCCCAGCGGTTTGGACTATATGCTTACCTGAAGCAGATGAGGATTTACTTGGAAAAGAAGCAATTGCTGTTGGCTGGGGTCTATATGAACCTCAGAACGAAAAAGACGCCAATTCAACCGGAAATGAATGGGGTCAGGCCTCCGCAAAACAAGGCACTAGTTTGATTCTACGACAAGCTTCACTGACTTTGAGTGATAAGAAGTACAAACACACAAAAATGTTTGGAACAAAAGTTGACTATAACAATGTCACTGAGAGTAGCACATGTCAGCATTGCAAGGATGTTTGCTCCGGAGACTCAGGTGGACCTTTAATGTACAGCCCAGAAGAACTCAATGGAAGATATATGGTAATCGGAACAGTCAAAGGGGATGGATGGGACTGTGGAGCCGGAAGTTATGTGGCTAATGTTGAGGACAACAGAGAAAATTTATGGAA
>comp26142_c0_seq1
TTGCTGCGCCACACCACATACCTGGTCACGCTGGCAGCAAAGAACCTGGAGGGAACCGGGCCCAGGGCCACCATAGAGCTCAGGACAGAGGACGGAGTCCCCATGCAGCCCCAGGACTTCACACTAGGAGAGGTTTCCAGCACTGAAGTCGCCCTGGCATGGAGACCTCCATCCAACACTGCCATCCTTGGAGATCAGCTGCTTGGCTTCAGGATCTACATCAAGGACGTCCGCTGTTCCCCAGGAAGGCAGTCTCGAG
>comp26142_c1_seq1
GTAATTCTGGGGGCGTAGGGACTCGTCCCGGACCTCTAGTACTCGGTCTTCTGCAGGGACTTGGTCAGATGGCCTGTACGTGAGGAGGTAGCCCAGGAACTCCCCATTGATTGTGTGGGGGGCAGGGGGGGACCAGTGAAGGTCCAGGGCCGTTGCCAGGGTTGTGATCTGGTTCTTTAGGAAGACAGGTGGCGCGTCAGGCTTTTCCCTGTGAG
>comp26165_c0_seq1
TAATCATCTTCAAAAACTTTTGCAGCTTCTTTATCTAAAGGATCATCAGGATTAGGTTCCAAGAATAGAAAATGAAGTCCAGTGAAAATAGCACTCAATGTCAATACTGGTTTCCAGTCCGCACGTAAAATGTTCAAACAAATATGTCCTTCAGGATCAATATTAGGATGATAAACTTTTGTCGCACATAAAATTTTTGGTGGTTCTATAGGATAAGTTTTTGGAATAACAACATCAAATACATGTTCATGACCTTTCCATAATCCCTCATCAGGGGATAATTTTAGTTTAAATTTTAATAATTTATTTGGATCATTAAATACTAAACCATCAGTCCATCTTTGATCTAATTCTGCCAAATCACTTTGGATACGTAATTCTGCAGGTAAA
>comp26166_c0_seq1
ATAAAAGTCTATTGAAAATGCCACCAAGACGTCGTAAAGTTAAAAAACAATATACAAATAAAAAATTTACCTATCGTGGTGTTGAACTTGCAAATCTTCAACAATTAGCTGATCCAGAATTAATTGAATTATATCCAGCTAGAGCACGTAGACGTCTTAAAAAAAAAGGATTAACAAGAAGACATGCAAAATTTTTAAAAAAATTAAGAAAAGCAAGAAATGAATGTGGTCATGGTGAAAAACCTGCTCCAGTTAAAACTCATCTTAGAAATATGATTGTTACTCCTGAAATGATTGGAAACGTTGTTGGTG
>comp26188_c0_seq1
AGATGATCCAATAACATATCCATCTGCAACTGGTATAACATGTGTAACACCATCACCAGAATCTATTACTGTACCTGTCATTGATCCTGTTAATTTTAATTTTTTTGATTTCTTTGATGTCCATGATGCTGATAATGCCAATACTGCTTGTACAGCTATATATAATCCTGATACATTAAATGTTTCAAACATAATTTCTGCTGAATATTCTCTATTTTCTGGTGCATTTAGAGGTGGTTCTGTTAACATTACATAATGATTCTCTGGTTCACA
>comp26188_c1_seq1
AATTGACAATGGTACTGGATACACAAAAATGGGATATGCTGGTAATTTGCAACCAAATTTCATTATACCAACAACAATTAGTAATAATGTAAAGAACACTAAAAAAGACTTGTCAGATTTAGATTTTTATATTGGAGATGAAGCAATTAAAAATTCATCAGGTAATTATCAAATCAATTATCCAATGAAAGCAGGTATGGTCAGTAATTGGGATAACATGGAAAAATATTGGGAACAATGCTTTTACAAATATTTAAGATGTGAACCAGAG
>comp26216_c0_seq1
TTGTGAGGAGGTTGTTGTCCAGCCTCAGAAGGGAGAGGGACTTGAGGGGTCGGAAAACCTCTTCCGCAATATGGACAAGCCGGTTGCCCTGTAGGTAGAGCTCCCTCAGGTTGACGAGGTCGCTGAACTCCTCCCCCTCCAACGCCTGAAGCTGGTTCCCGCTGAGGTCGAGCAGCTGAAGGTCCAGCAGGCCGAGGAAGGTATTGTTGCTCACTTTGGTCACATAGCTGTGGTTCAGGTAGAGGTTCTTCATCCTGCTTCTTCCGAGGAAGATTTG
>comp26347_c0_seq1
TGCGTTACTTCCACAAGACCCAGAACCAGTTCCACCGCCCCGCCGTGAACCTGGACAAGCTCTGGTCTCTTGTCAGCGAGCAGACTAAGAAGCAGCACGAGGGTGCCAAGGACGGTGATGCCGTTCCCGTCATTGACGTCACCACCCGTGGCTTCTCTAAGGTTCTGGGCAAGGGTGTCCTCCCCAAGCAGCCTATGGTCGTCAAGGCTCGCTTCTTCTCGA
>comp26369_c0_seq1
GTCGTAGGTCGTAAAAACCGCCTTCACTTGAGCTTCAGTGAGAGTCCGACTGACCCTCCGGATGTCTTGTCGTGTAATGTAGCCATCCTTGTTCCTGTCGTAAACACTGAAGGCTGCATGGACTTTCCTCATGTGTCTGGCCTGTTGTTCCAACATTTCGTCCGAGAAGAGTGGACAGCTGACATTCTTTGTCCTGTTAACAAACTCCTTGAGGGATAGCCCCTCCTTGCCCTCCTGTTTAGGGGCCCCCATCCGGAGCCTCACCCAATCGGGATCCACATCCATCCCATGGCTATGGTAGAGGCTGAGGTATTCCTCCACTGTCAGGATACCATCTCCATTCTGGGACAAAGGAATGTCAGCTGTTGGAATCT
>comp26393_c0_seq1
GGCGTCTGGTTGGTCAAGTTCTTTGCCCCCTGGTGCGGACACTGCAAAAAGCTTGCCCCCGTCTGGGAAACACTTGGTGAACAGGCCAACGGCTACAATGTCGCCAAGGTCGATTGCACCCAACACAAAGAAGTTTGCAGCGGTAACGGTGTTCGCGGATACCCTACTTTGAAATTGTTCATTGATGGCAACGCCGTTGACTACAAGGGAGCTCGTTCCCTCTCCGCCCTCCAAGATTTCGTTAAGGCGAACGCCGAAGTTGGAGAGGCTGTTATTGCCGAAGCCGAGGTCGTCACTGGAAAC
>comp26524_c0_seq1
CTTCCCCTGTGAGATGCAGGGGGGAGATATCCTCATTAAGGACCCTTGGGGCCCCCCATCCCAGCCCGGCCAGCCCCAAATCAAGGACTGGGGGCCGAGCCATGCTGACCTGACCTGGAAGAAGCCTGAGAGTGATGGAGGGAAGGCCATCTCACATTACCAGCTGGAGGTGAGGGAGAACAACATGGACGAGTTCGTCAAGGGCCGGGTCTTCACCGTGGCAGAGGTCAAGGAGAACAAGGACGGCATCATCTCGGCCAAGGTTGATGGCCTCATCGAGG
>comp26557_c0_seq1
GCTGTGAGTCAGTTTATGTCTCTTAAAGCTACCAGAATATAAAAATTACTTGTCACACAGCGGACAGCCATATCACTTCTCTCTGTTGTGAGTCTTTTTGTGTGTCTTTAGGTACCTAGACTGCAAAAATAACTTTTCACACTGAGGGCAGTCATATATTTTCTCCCCGCTGTGTGTTAGTTCATGTGTCTTCAGGTTACTA
>comp26716_c0_seq1
GAGGGAGCTTCATCTAGCCGGCTGTCTTCTCAGTGACATCAAGCCATTGGCCTTCAGGGGCCTTGAGAGGAGCCTGGAGCTGCTGGACCTGAGGGGCAACAGGCTGTCCATCATCCCCAGGCAGAGCCTCGAGGACTTCGACAATATCAAGAGACTCAGACTCGGAGAGAACATGCTTGCTGTCAGCCCGAACAGCTCCTTCGCCGGCTTCAAGTACGCCATAGAGGAGCTGGACATCGCAGGGGAGCACATGAGGTACGTGCCCCTGCGGGAGATGGGGATCATGAGGTCCCTCAGGAAAGTCTCGCTGGCCTCAGTCAGGGACTACGGCAACCTGAG
>comp26716_c0_seq2
GAGGGAGCTTCATCTAGCCGGCTGTCTTCTCAGTGACATCAAGCCATTGGCCTTCAGGGGCCTTGAGAGGAGCCTGGAGCTGCTGGACCTGAGGGGCAACAGGCTGTCCATCATCCCCAGGCAGAGCCTCGAGGACTTCGACAATATCAAGAGACTCAGACTCGGAGAGAACATGCTTGCTGTCAGCCCGAACAGCTCCTTCGCCGGCTTCAAGTACGCCATAGAGGAGCTGGACATCGCAGGGGAGCACATGAGGTGGGCAGCAGGCGGAGGAATCAGG
>comp26738_c0_seq1
AGGGAGAAGATTCTGGAGAAAAAGAGGAGGAAGAAGGTAACGGAGAAAAGGAGGAAGATATTATGCCGCCCTATGCTGAAAAGGAAGAAACATGTGGCAATGTATATTACGTGTGTATTGTTGGAAAGAAATGTAAGAGAAGATTCCTCAGACTGCAAACATTAAAGGATCATGTTGATTCAAAGCACACCATCAAAAACTTTATGTGTGACATATGCCCCAAAAAATACTTCATCAAAAAACAGCTTCAAGTCCATATAAAAAGTGCACACGGACCAAAAGACAAAGAGTGCCACGATTGTAGTGAAGTCTTTAGCAGTACACATGAGATGAAAGCTCACTATATAAAGAATCACAAGGTACAAACATGCAGAAAATGTGGTTTTGAGAAAGCCGGGAAACCTTTCTTCAATCACCGAAAAAACTGCACCAAAAAAGAGGTCACAGTCCTGAAATCTCAGAAGTTGGGGCTGCTGACATGGGACACAAGAGTTGGGCAATCACTGGTGGAGGGGGAGAGGATAGGTAGCATTGGTGAAGACCCTATCATCAG
>comp26779_c0_seq1
GTATGATAACTTGAAGACACACAAAATTGTCCATGTTGGAGAGAAGGCATATGACTGTGAGCAGTGTGGCAAAGCTTTCAAAGCATCCCAGCATCTCCAAATTCACCAGTGAAGCCATATTGGAGAAAAGCAGTTTTCATGCTCTCACTGTGAAAAATAATTCTTGCGGTTGGGCAGCCTCAAGCAACACCTTCAAATGAGGTTTATTTGCATCCAGTGG
>comp26869_c0_seq1
AGACACTTCAACCACTCTTGTTCCCCAAACACAATCCGTGTAAACTGCGGACTCCAGGTTTACCTCTTTTCCAGCTGCACAATCAAACAGGGGGAAGAGGTGACAGATATCTACAGCATGCACTACAGTGAGATATCCAAGGAGATGAGACAACACTGGTTACAGAGGATGTTCCACTTCTCCTGTGGCTGCCCTGCCTGTGCCGGCGACTGGCCGACCTTCGACCTCCTAGAGTCGACTCTGTCCACAGACCTCAGGGCTAAGCTGCAGGTGGTTGAGAATTGCATCCAGTCTGCCCTGGCCAAGGGACAACTCTCCACAGCTGTCAGTCTCCACCTCAGGGACCAGGGCTTGCTGGAGGCAGCAGGACTTGAAAGACACCAGCTGGTCGTGAGTCTCAGGAACAGTCTACAGTGCACACTCTGGAGGTGGATCCACTAGTAGCACACTCTGTGT
>comp26898_c0_seq1
GTCTCGCCCTCCCCGGGCCAACACAGCGACATCCTGCAGGGCCAACCGTCCTCTCGTCGTGCAGCTGTGGCAGCGGGAAAGACAGGAAATACATCCTCGCACCGCCACCTTCAACTGCGCCAAATTGGGGGGGTGGACGTCATCGACAGGGGGCATCTGTATCAAAACGGAGCTATTGGACTGGTGGATTGGTGGACTGACAGAGCATTCATCTTGTTGACCTGTTGAACAATGGACTGGTGGACCAGTAAAACTGTGGACTGGTGGACAAATCCAACAGTGGACTGGTGGACCAGTAGAACAGCGGACTGGTGGACTAGTGGATCAGTGGACTGGTGGAACAGTGGAATAGTTGATTGGTGGACAAGTGGAACAGTGGACCGGTGG
>comp26942_c0_seq1
TATTATATTCATCTCTTCCACCTTGTTTACGAGTATCTCTATTATCTCTACCTCCTCTATTTCTATTAAAACCACCTTTTTGGTTGCTAACTTGTTTTTTAAATCTTTCTGTAACTTTAAGTGTAGCAGGTACAACATTAGTAGGTGCATGTAAATATGTTCTCAAATATTCTACTCCTTCATTTGTTAAAAACCAATAATGATGTCTCCAAGCAAATTGAGTTCTACAGAATTTTTTTGTAGTAAATCCTCTCATTAATTTAATAACATGTAAATTTGGTACATTTCCAGGAACTTTTGGATGAGTTTTTCTTGTATCACTACTGCTGATTATTACACCCTCTCTGAATAAATATGAGTACACTTCTATACGGTTACTTTTTGGAATTATCATTGTTTATTTTTTCGCACGTTTTTTTTG
>comp26961_c0_seq1
AAGAAAACGTGCAACTAGACACAGAGGAAAAATCAAGGCTTTTCCAAAAGACGACCAAAGTGTAGCTCCACATTTAACTGCATTTTTTGCATACAAAGCTGGTATGACTCATATCGTTCGTGATGTTGACAAACCAGGATCAAAAATGCACAAAAAAGAAGCTGTTGAAAGTGTTACTATTTTAGAAACTCCTCCAATCGTTGTAGTTGGTGTTGTT
>comp27043_c0_seq1
GGTTACCCAAAAGACCACTTAAGGAGATCCACCCTATTGTTGTTAGGAGTATGGCAAGACCTTCTCTCAACCTGGCGACCTAAAGGGACACAAAAGAATATATACAAGAAATAAGCCCTATGCCTGTTCACAGTGTAAAAAAAATTCTCTCAATCTGGGCACCTAAAAATACACAAACAATCACATAAAGGATATAAGCTTTTTAACTGTAAGAGCTGTGAAAAGAAATGTATTAACTCTACTCTGCTAAAGAGACACCAGCGGTCTCACAGTCACACAGGTGAAAGGCAATTTGGCTGTTCTCAATGTGATTAGTTATTTTCTTCAACTGGGC
>comp27072_c0_seq1
AGGGGTGTGTAGGGAGAGTGGGGAGCTCTTTTTGGATGTGTGCCCAGGTAACAAGCGGGATAGAGCCACCTTAGAGGGAATCATTGTGAGGAGAGTGAGGCCTGGGACACTCATCCTGACTGATGGGTGGGCTGCCTACAGGAAGCTTGACAGGCTTGGGTATCGTTGGGATTGGGTGAACCATGACAAGGAGTATGTCTCATCAACTGGTGTCCACACAAACACAGTGGAGAGCAGGTGTTCTACTTAGGGA
>comp27072_c0_seq2
ACAAAAAAAAATACTGAAAATAAGTGTATTACTGGTTCAGGTAACAAGCGGGATAGAGCCACCTTAGAGGGAATCATTGTGAGGAGAGTGAGGCCTGGGACACTCATCCTGACTGATGGGTGGGCTGCCTACAGGAAGCTTGACAGGCTTGGGTATCGTTGGGATTGGGTGAACCATGACAAGGAGTATGTCTCATCAACTGGTGTCCACACAAACACAGTGGAGAGCAGGTGTTCTACTTAGGGA
>comp27155_c0_seq1
AGGGGAACTGTTGAGGACAGGCTGGACCGTAACTTATAGCCTGAAGTATCCCTGACCATGGTGGATGAGCAGAGGTTGGGCTGAACCTCCTGGGTCCCACAGGTGGCAGAGCATAAGGAATCCCCAGGAATACATCCACTGGCTCCAGTTTGAACTCCCCTCCCAGTAGAGTGATTGTCCGGCCCTGAAGACTGCCTTTTCTCG
>comp27161_c0_seq1
GACACCGCCGGGCAGGAGAGGTTCAGGGCCATCGTCAGGAGCTTCTACAAGGGGGCGCACGGTGTGCTCCTGGTCTACGACGTGACGGACGAGGCGAGCTTCCTGAGCCTGGGCTCCTGGCTGGAGGAGGTGGAGGAGTGCGCCAGCCCCGCCCTGGCCAAGGTGCTGGTGGCCAACAAGACCGACATGCCGGAGAGGCAGGTGGACAGGCAGAGAGCCCAGGGGTGGGCGGAGCAGCAGGGGCTGGGGATGGTGGAGACATCGGCCAGGAGCAGCCAGGGGGTGGAGGAGGTCTTCCTGGGCATGGTGAAGCGGCT
>comp27189_c0_seq1
GTTCCTTTAAAAAAACAAAGTGTATTTCACCAGAGGTCACATCTTTCAGCAGGGTTCATTGGAGAATTTGCTGGACAGCCCCAGTCTTTGCTAAATTGGCTAGACTGGGAGGAGACTCCCAGAAGTCTGAACTTCCATGGCGGGTGGAAAGTGATACCATCTTTTAAATCTTCTAATTGCTTTTGAGGCTGCTCCCCGCACCATAATCCAGCATATGCCAGCCAGAACAGCTGTCCTTCA
>comp27294_c0_seq1
GGGGGGCCGTAGGGGGGGCCGGTGGGGGGGTAGTGGGGGTTCGCCTCGTCTACAGCTTTACCCTCTCCAGGGCTGTCAGGCCCCCCCTGCATCTTGCAGGGGTACATGCCCTGCTGGGGAGGAACTGAGTAGTGGTGGCCCGCAGCCACCATACCAGGACTGCCCTCCCTTGGCACGGCACCAGGCAGGGGTTCGTGCCAGACTTCCCCCTGGGCCCCGGGGTGGCCGTAGTAACCATTCCTATTATCGTAGTAGCCTGGGTAACCCCGCTCAGTGGGACTGCCCTGGCCGGGCAGCTGGTGATGGGCTCCCTGGTGCTGGTAGCCTAGCCACTGCTGCTGCCGGGGGTCGCTGCCCTCGTAGCCGGGGTATACCTGGGGCCCGGGGTAGGCGGCCGCCTGTTCGTAGCCGGCCATGCCCGCCATCCCCGGCACCGGGACGGCCGCCTCCTCCACCGTCACCTCCGTCACCTTCCCCTCTTG
>comp27398_c0_seq1
CGGGGAGGGCTGGGCTGCAGGCTGGGGCTTCACCGGTGATGTCATACTGCCTTCCACGCTTCGGGATGTGGAGATGCCTATTGTGTCGGACGCTCACTGCAAAGGCGCCCTGGCCACTCAAGGGGTGATCCTCAACGATGACATGCTGTGTGCCGGGGGGCAGCTATTCAAGGGTGCCTGCAACGGCGACAGTGGCGGACCCCTGACGGTCGTTGTCAATGGCAAGCACACGCTGGCGGGCGACGTCAGCTTCGG
>comp27414_c0_seq1
GCCGGAACAGTCATACTTACACTCAGCCTGGGAGGTTGTGCTCGTTGGAGCAGTGTTTCCGCAGTAGCACCGGTCCCCAGCTTGGACACCAGCAAACCTATAGTTCTTCTCACTGCAGAGGGCGATGCAGTTTGCAGGAGTCGTGTTGCTTGCCATGTCCTTGTCCCCACCAAAGGGGAGAACCCTGTTTGGGCTGGCTCTG
>comp27557_c0_seq1
GATTTTCTTTGTGAATACTTTTTGCAGGTTTTCAATTCTTTGGAGATCTCCTGACTGAAGGGGTTGATAAAGCTGGGAGCAATAGTCAATATTCCCCTGAACAAGGGATTTCCATATCTGTTTCATAAAGCTTGTTGTTCTACACTTAAATGTTCTCAATACCCAGCCAGCCTTTTGATTTACTTTAGAGCAGACCATGTCTATGTGATCCTTGAATGTGCCCTCACTGTTCACTATTACACCTAGATCTCTTAGAACATTTTTCACATCTATGACATCTTCAG
>comp27584_c0_seq1
AACGGACACAGGAATTGTGCTGAGGATGAGCATGCTGTACATTGCACACTTGCCTGCGAGGACGGCTTTGCATTTGCCTTCCGGCCCACTGGCGACTACTTCTGTGAGGTGTCGGGCCCTGGCTCCTGGCTGCCGCCCAGTAACGTGATGCCCTTCCCTGACTGCTCGGTCACCGCCCTGTCCTCGGTCATCAGCATCCCCACAGACCTCAAGCTCAGCGTCTCCGGCAGGAAGAAGGACAAGGACAGATCTCTTTGTGACGACACATTCTTCCTGAAGCAGGTGGAGGACCACGTGAGACAGAAGGTGTT
>comp27657_c0_seq1
AGCGTGTTCTAATTTTCTGTCTTAGTCAACAATAAGTCCCTTCAAGTGAGCGACAACAGAGTCGAATTTGTCTCCAACAATGGGTTTTCCGTGGAAATTGTCCAAATTGGAAACTTCGGGGATATACATACCTTTCATGGTTTTGGCGATAATGGCGGTGGGTTTCAAAGAGTCTCTGGAGGCAGCATAGGCGGCGATGATTTCTTCGATGTTGTGTCCGTCAATGGTGATGGTGTTCCATCCGAAACTTTCG
>comp27736_c0_seq1
GGATAAGAAGCCCACTAACACCGTGATCTCTCGTGTTCACACCATCCATCTTCACAAGAGGCTCCATAAAACCACCTTCAAAAACAAGGCACCAAAGTCAATTCGTGTGGTCAAGAAATTTGCAACAGAACACATGGGCACCAAAGATGTCAGAGTCGACGCTAAATTGAACCAGTTCCTGTGGTCTGGTGGTGTCAGGAACGTGCCCTTCCGTGTTCGTGTCATCCTCTCTCGCAGGAGAAATGATGAAGATGAAAGTGGTGAGGAAATGTACACCTATGTCTCCCATGTCCCCGTCAC
>comp27787_c0_seq1
AAATGGTTGACAACTAAATTTGATCCAATCGTAAATCATAGCCTATTATATGATCCATATCTTTGTTATCTTGTGTAATGACCTGTTGGTTCTTTGCCATGCCAATGAACCGAAGTGATGCCGTGCAGCTCTGCGCGGGGCACAAATTCCACCTTGTGGAGGTTGATTCAGAAGAGGAACAGAGCACCAATGTTGCTGAACTTGCAAGCAGTGGCATCAAAGCAAACAAACAATAGATTTGGTTAGGGATCAGTGATATTGCTAATGAAGGAAGCTGGGTGCTGGAGTCCAACGGAGAGCCCCTGGAATACACAAACTGGGACACAGATGAATGGTTGAATGGTATTCCTGGCAAACACTGTACACACATTAATTTACGCAACAAATGGAATGACAGATAGTGCAACACTATTGTCAAATCGGACTTCTCACACCATGCATTATGCCAATTGTTTTGAGTGAGTA
>comp27845_c0_seq1
AAAAAACAATTAGATGATAAATGGAAAGGTTACCATCAAGGTGTAGTATCACAAATTATTGGACCAGTAGTAGATTGTGCGTTTAAAGGTAAATTACCACCAATTTATAATGCTTTGGAATTAATTGCTCCACATGGTGTTGATAGAGATGCAAGAAAAGTTTTAGAAGTTGCTCAACATCACGAAGAAGGACAAGTACGTACTGTTTCATTATTTGATACTGATGGATTATTCCGTGGTAAAGAAGTTGTAGATACTGGATATCCAATTATGGTACCTGTTGGTAGAGCTACACTTGGACGTGTATTAAATGTTTTAGGAGATCCTATTGATGAAAG
>comp27935_c0_seq1
GTGAGTCTAACTCCAGCCTGCTGGCTATAACTGGACACGACTGTATCAATGGATCAGCCTTTTCCAGGCATCAGATTCCAGCCATCAGCAACTTCACCAGTCTGGGCGAGTTTCTCATGGAGAATGGCTACAGCAACAAACTCGACCCCACCAACGACACCCTCCCTTTCGACATAGACGTCATGGTCATGGAGAAGGTGAAGCTGAAGGTGAACCACCAGGGCTGTGTGAACACCCTGCAGGAGGAGTGTACCCAGTGGCTCCTGAAGCACGGCAGGGACGGATCCAACAAGACTGCCAGAGCCAGGTTCCCCTGCTATGTTATGCACAACAACACTGACTTTGTGGTCACCCGAAATGACCAGAAGGCCATTTGGGACCTGCTGGTGATCATGGTGGCCCTGCCCGGGAGTCTCTGGGCGGCATCGTGTCTCTTCCTCGTCTTCATAGGTTGCTGTATCAGAATAGATGACTGGGGTCACTTTAGGTTGGCCTGTTTGGTGGCCAAGGTTGCAAACAAGAAAAAGCCTCAGAACCAGCGTCCAAGAGCGGCCTGGTTCGACCCAGACGACATAAAAGACCATGAATTCGAAATTGAGAAACTCATAAAGGAGAGCACAATATGAGTTTATTACTCGAAATAACTATTTCCTCAAATATTGATACAATATTTAAACTATTTTACAAAGTGTTAATATTTTACCATTTTATATGATACTGCAAGGTACTTTTGAGAATATACA
>comp27941_c0_seq1
AGTGTGGGTAAGCTTGTGTTTCTTAAGATTATCAAGGAAGAAAAAGGGTTTTCCACACTGGACACAATCATACACCTTATCACCAGTGTGAGTCCTCTTGTGTACCTTCAAGCTACCAGGCCTATAGAATGATCTTTTACATTTCCCACAGTCATAACTGTTCCCGTCACTATTCAAAACTTTGTGTCCCTTTAGATTCTTTGTTGGAGAAAAAACTTTGTCAGATTTGGAGCAAGTAATCTCTTTCTCTGGGTTATGGGACATCTGGTGTTTCAAACAAATATTAACACTGGATACAGAGATGTGTAATTTTTTGCAGCTG
>comp27942_c0_seq1
GCAAGGTCTTTGATGCGGACAGGGCGCAGTGGCAGAAGAGGCAGTTAAAACAGGTCTTGTGGAAGAACATGCCTCTCGACACAAACCGCTCCGCATCAAAGACCTTGCCCCCGCACCTTGGGCAGCCCTCGTCGCCACCCTGGATGCTAGCAGTGTCCTGGCTGGCTCCCATACTGTGCCCCGTGTCGGGATAACATCCACGGCAGTACAGCTCATCGTCAACCCCCACAAACACCTGAAGCTTATCGCCTTGGGGCCGGT
>comp27946_c0_seq1
GTGCCCTTAGCACGCTGTCCTCTGATCTTACCGGACACGATGACTTCGCAACCCTTGGCGCTGCTGTCCATGATAAATCGGAGGACACCATAGCAAGCACGGCGAACAGCCAATCCCATCAAGAGCTTGTAACGAAGGGATTCGGCCTGGGCAACGGCAGAGAGAGCACGGTTCTCGACACGTTGGACGAAGAGCTCGATTGTGCCCTCAGGGAAGCCGAAACGCTTTTGGACAACACTTGTCAATTCGCGAATACGGACAGCTCTGTCGCCAAGAACATTCTTGGTCCTGGTAGCGCGGATGACAATCTCAGTTCGCACTGGGGAGACACGGACCTCAACACCAGAGTAGTTATCTTCTGCGAGTTCACGGGTCAAAAATTCGTTCAACTCAGCGTAAAAAATACCATCTGCAATGAACTTGCGCTTCTTAGACATCTGGGTGGTGACCGCCATCTTGAGGAG
>comp27976_c0_seq1
AAAGCACAAATTTTTTGCTCATCAAGGCAGTGAGATGTTATCTTGCACTAAATGTGACTTCAAGGCATGGTATCATACTCGTTTGAAAAACCATGAACAATCCCACAACAAAAAGACTATCAAGTGCGATAAATGTGATTACTTGGGTGCAACCATGGAAAATCTAAAAAATCACCAGAAGAGACACAAAGATCCAACACTCTTAT
>comp27981_c0_seq1
CGCAAGGACCGCGGGCTGCACCTACGTGGAGGTGGGGCTCGACCCCACTAAGCTGGCAGTCAAGGGCCAGGTTACACAGAAGGAGGTCGTCGCTGCAGCACTGAGGGGCTTCCAGGCCGGCAGGGAGCTGACAGGCACCCAGGGCGGGCTGCTCCTGCAGATAGAAAGGGGACGGACGGCGGAGAACCCCAAATTCCTCGACCTCTGTGACAAAATGAGGGACTTTGGGGTGGTGGGGCTGGAACTGACCTGCAATGACGACTCTCTCAGTCCCTCGGTGACTGCAGGAGGGGGGGCTGTGGAGGCCCTGCTTTTCAGTGCTGAAGACATCCGCCTGATGGAGGAGGCCAAGAGGCGAAAGATCCATCGTTCAGTGCAGGCAGGCGAGTTCGGCTCCTCCGAGATGATCTTCCAGGCTCTAGAGAAGCTTCTGGCCGAGAGGATCACTTTCGGCTACAGGGTGCTGGATGACCCGGCTCTGTATCAGGACTGTATCAGGAACAAGATCCACTTCGCCGTCACTCCGACCGTCAGCCTGGCGAACAGCGCCGTGCCGCTCTCCACCGTCCACCACCCTGTCGTCCAGTTCGCTGAAGATGGGATGAGCTTCAGCATCAACACCGGTCTTCCCGTCATCACAGGAGGCTGGACTACCCAGGAGTTTCTGCTGGCCCAGTCGTGGGGTCTTGCTGACTCCGAGCTCGCCTCGGCCACTTTCAACGCTGCAGCAGCCAGCTTCCTGAAGGAGGAGGACAAGAAGGAGTTGGGGAAGCACCTGAGGAGGATGTCCGGGATCGAGGACAGGGTCGAGC
>comp28003_c0_seq1
GACCGGACCCACAGGAGCTATCAACCTGGGGCTCCTCAGCCTGGGCAACGTGGTGTCGGCCCTGGGGGACCCCAGGAGGAACGTCAGCTACGTGCCCTACCAGGACAGCCTCCTGACCAGGCTGCTGGCCCCGGCCCTGGGAGGGGACAGTGTCACGCTGCTGGTCTGCACTGTGTCCGGCCTGGACAGGGACAGGGAGGAGACTCTCAACACTCTCACACTGGCCGAGAGGGCGGCCAACATCAAGAACAGCCCCCAGCCTGGCGTGGTCAGGGCTCAAGCCCCTCCATTCCAGCCTCATAATGCCAACCAGCTCCACCTGCAACTCAGCCCACAGAGCAACATCAGCCCTCAGTCCAATGCCATGCTCAGCCCACAGCACCAGAAT
>comp28003_c0_seq2
ACTACGTGCCCTACCAGGGTCAGCTACGTGCCCTACCAGGACAGCCTCCTGACCAGGCTGCTGGCCCCGGCCCTGGGAGGGGACAGTGTCACGCTGCTGGTCTGCACTGTGTCCGGCCTGGACAGGGACAGGGAGGAGACTCTCAACACTCTCACACTGGCCGAGAGGGCGGCCAACATCAAGAACAGCCCCCAGCCTGGCGTGGTCAGGGCTCAAGCCCCTCCATTCCAGCCTCATAATGCCAACCAGCTCCACCTGCAACTCAGCCCACAGAGCAACATCAGCCCTCAGTCCAATGCCATGCTCAGCCCACAGCACCAGAAT
>comp28004_c0_seq1
CATCCTCATCAACGCCGGAGCTTTCGCCTTCAGCATCTACCACATCAGGCAGACCCAAGCAGGAGCAGCGGCGGGAAAGAGGACAGGCGCCAAGGAGAACAACACTCAGCTGAAGCTGTTTGCCAAGATGTTCCTGATAATGGGCCTGCCCTGGGTCTTTGAGATCATCCACCACTTTGTGCATGGAAACCACACAAACACCAGTCCTTGTGCCAACAACTTTGTGGAGGTTTTCTTCAGAATCACCAGCGCTTTCAACCTCCTGCGAGGGTTGTTCCTCTTCATCGTCTTCCCCTGCAAGTGGTCCATATGGCAGAAGCTGTCTGCCAGGCTGGGGCTGGGGGAGAGGGTGGTGGCGAGGAGCAAGCCGGCCACCGACACCGGCTCGGGACCCACAGAGGTCACACGCCTCACTAGGGACAGTATGCAGATGAGGACGGTCTCCACAGAGTCAGAGGGTCTGG
>comp28083_c1_seq1
TTGGAGAATTACCCCCAGGTGAAGTTTTACAAATTGTTTGGAACGGTATCCCCGTATTTATTAGAAGATTGACTTTAGAAGAAGTTAAAGTTGAAGAAAACTTACCCGATAACACTTTATTAGATAAAAACGTCGGATATGTTATTAATGATGCCGGTAACAGTAAAGTTATTATCACTAGTGCTGTTTGTACCCATTTAGGATGTATCCCTATCCCTTATCTTGGATCTTACAATGGTTACGTGTGCATCTGTCACGGTAGTGTTTATGATAAATTTGCTAGAGTTAGATAAGGACCTGCTTTAGAAAATTTACCTTATATTAATAATTCTATTTACGAAAGTGGAACCTTAGTTTGCATCGAAGAAATGAAATTCCCCAGAGAACCTTCCATGGCCTTCTGGACTTGATTAAATAAATTATTTTG
>comp28181_c0_seq1
GGGAACTGCAGGTAACCGGCGGACTGCGTCAGTTCGCTCGGTGGGCTACTCGGACCTCTTTGTGCTCTCCAAGACGGACATGTGGGACGTGCTGAAGGACTACCCCGCGGCCAGGGTCAGGCTAGAGGCGGTCGCCGCAAAGAAGATCGAACGCTACAAGAAAGTTCCTCTAGAGAAAGCCGCCCTGCCACGCTCCATGTCTACCCCGGGCCTTATGGAGTCACAGGGCAGGGTGTGCCTGGAGGACATGTGGGTGTCCCCCCACCCCCTGCCCCTTCTCTCCTCCTCC
>comp28181_c1_seq1
CAGTAACATACAGATAAAAGTGATCAAGTGGTTTGACTATTTGTGGATGTCCCAAAAGAATGCTGACGAGGACAAGTCCATCAACTGCCTCCCAGACAAACTAAAGGGCGAGATCGCCATCCACGTGCACCTGGATACGCTCAAGCGCGTGGAGATCTTCCAGAACACAGAGGCGGGTTTCCTCTGCGAGCTGGTACTGCGCCTCCGCCCGATCCTCTTCTCCCCGGGGGACTACATCTGCCGCAAGGGAGAAGTTGGAAAGGAAATGTACATCTGTACCAGGGGACGACTGCAGGTGGTGGACACTGACGGGAAGACAGTGCTGGCCACCTTGAAGGCCGGATCCTACTTTGGGGAGATCTCCATCCTCAACATGGGAACTGCAGGTAACCAGCGG
>comp28390_c0_seq1
AGCAAGGAGGCGGTGAGGGGGAGGACGCTGGGGGATATCGTCTGTGACAGCACAGCAGCTGCAGAGACCAAGAGAAACGTGATGAGCACCCTTGGGGACTTCCTTCCCTGCTCCAAGAGACCCAGTCTTGATCTTGATGGCATTGTGGCCGACATCCTCACTCGAACTGAGAGGATTCTTCTTACTGGAGGAGGTTTGTGTGGGACATGTGGGGTACAAAATTCAACCGAGCTGTATCCTCCCTCCAAGTGCAGTCCCCCCTCCCTGCCCTCTGCGATACACAATCATGTGACCTTCCTCACCCAGTACGGGCTCTTGGCCACCTGTGGTGGTGGTCTCGCCGCCACTGTCTTCTCCTCTTGTTTTGTCTTGAACACCACCAGTCAGAAGTGGGAGTCAGACCTCAGGGTGCCCGACCTCCCAATAGGACAACATAACATGAGGGCCAGCAGTGTCACCGTCCCGGGCACTGGAACTTTCATACTAGGTGGAAGCGGTGGGCTCACATCAAGTCTCCTCCTTAGGCCGGGCGCCACCTCTTGGGTAGCTGGCCCTCGTATCCCTCGCGGCGGAGCACATTACTCCTGCAGTGTTTTCCTTCCTGAAAGCAACTCATTCCTAATAATAGGAGGAACAAATTCAGAGACCAATGTGAAGGAGTATAGGGTAGACAGCGGCACCTGGGCGCCTGAGGACACATGGCCAAGACTTCTTGAAGGACGACGCGGACATGGATGCAGCCTCGCGTCAGGCAAGGTTGTGGTGGCCGGAGGAAATTTTCAAGTTACTGCCACCACAGAAATTTTAGACATCAGGGAAAAAACAATCAAACAAGGAGGCCCACTCTCCAGAGCCAAAGCCGATTTATCATTAGTGACCCTTGGCAACACTATCTTTGCCTTGGGCTCTAATGGTCATACCCGTGACGATGGGGATGTCATCGAGATGTGGGACGAGAAGACTGAGACCTGGAATCGGCTGGACGACAAGATGAAAGACAAGAGGGGCTACATGGGTGCTGTTGTGGTAGTTCCAGAAAGCCTCTTCTCCTGTGAACCCTAAGATGTTACAATATAATGTGCATGTTTATTTGCACTGCTTACTTAATTGGACTCAATTGGATACACATAATTTGATCAATAAACTGTACACATGGCA
>comp28409_c0_seq1
GAGGAATGTTATCATTGATATCAAGAATGTGAATATTCAATGCTGTCTCTGCCTTCTTCCCAACCATGTTAGAAACTTGCACTGTCAGATTGTAGAACCTGGTCTCTTCAAAATTCAGTTGTTGCTGGGTCATGATTATCCCGGTGCTGGGGTTGATCTGGAATCTACCTTCTTGGTTTCCTTTTAGAAGTTCATAGTGTAAGGATGACTGGCTCCTTGCCTCCACCTGCATCACAAAGTGCCCCACAGGAAGGTCCTCATACACCTCAGTGGCGTAGTGGCTATGTACAA
>comp28409_c1_seq1
GCACCTGTGCTTGAGTCGATTGAAAAGAATTTCTTGGCATGTTCCTCTAGGATTTCATAGAGCAAAAGTGCACTCAGTCCGGAGTCCGCATCACTGGCCTTGATAACCAGCGGGGTGGTGTGATTTACTAGAATGAGGCTGCCTATAGGAGCGTTCTCACTTATGTTTCCTTCAAAGATTAATTTCTCAAAATGAGGAATGTTAT
>comp28409_c2_seq1
GAGACAATGGTCGTATATCCTACTCCATCCTCTCGGGAAATGTTGGCAACGCCTTCATCATTGACCCAGACCTCGGCATTCTGCAAGTGGCCCGTGAACTGGATATGACAGTGCAGCCTGAGTACATGATTGTCCTCAAAGCCCGGGACAACGGACAGCCCCCTCTCTCCACCACTGTTCCCGTCCACATCCAGCTAACAATCTCTGACTCTGCTCCTCCTCGCTTTGTACATAGCCA
>comp28554_c0_seq1
TAGCTTCTAGCATGATAAAACTGGCTCCTTATGACGGGGACACAATGCAGAGCCCTGGACTCCGAAACTACATGACCAATGTGCTCCCCAACACGGACTGGTCCCAGCCTATCATGAAGCCCATTTTGATCAGCTTCCTCCGTCGCCTGGACAAGATGATGTGCAAGATCCACAAGAACCAGCGGATCTATGTGGCCACCGACTGGGCCAATGTTGCCACTCTACTCCCGG
>comp28618_c0_seq1
GATTCACTTCTACAAGAGACATAGTAAGCAACTTCTCATCAGCTAGAATGATATGTCCCCTCCTGCTGGCCCTTTTGCTGCCACTCTTCAGTCTGCAGTGTAACGAGGGGGATCTCATCAACCACTGCAAGGATTGCAGAAAGTTTGGCAAGTGTCGTGACGGAGAATGGCACCCCCTGAACTGTCCTAGTGGCCTTCTCTGGAATAGTCAGCTGAACGTGTGTGACTGGCCTGCCTCAGTGACATGTAACCGGCGGTGCCAGAACGCGGAGACCCAGACGCACGCATTCGTTGGGCGCTCCTGGGGCTGGGTGGGGAGATAGAGAGACAGGAACAGGCGCAGAC
>comp28661_c0_seq1
ATGCACCTACTGCTCCTCTATAATAAGCTGATGTAATTGCTCTAAAACGTTCTTGTCCAGCTGTGTCCCAAATTTGTGCTTTGATTAATGCGTCATCAATTTTTAAAGTACGTGTTGCAAATTCAACACCAATTGTTGATTTTGATTCAATGTTAAACTCATCACGGGTAAATCTAGAGAGTAAATTGGTTTTTCCAACACCTGAA
>comp28666_c0_seq1
ATTTGATCAATATCAACAAAACAAAAAGGTTTTGTCCTTGTCCTGGTTCTGTCCATTTTCTTGCCAAGTTGTTTCATTTAGGAGGTGCCTGTCTGTTGTCTAAGCCATCTATCCTCTTGGTGTTATCGAGTAGACATTCATCCTCCAGGACCCTCCACAGGTGTTGTTGCTATCGCCAGGGCAGCGCCACTTACACTCAGCCCCGGGGACTACCACTTCCCTCTTTGGGGCAGTATTGCCACAGAAACACTGGGACCA
>comp29050_c0_seq1
GCTTTGTTCATCATCCAATTTTGAGGACAGGCCACAATACTCCGAGTCTTTCCTCATGATGGCCGCCTCAAGCTCCTTCTTGGACCTTTCAATGTCAGCCACTGTCTCTTGGGCAATCTTCAGTTGGCCCTCAACACTTCTCCTTTCCTTTTCTGCATTGGTCCTGTTCCTTTTTTCTTTTTCAACAGACATCTCAAGCTCATCAAGGGTG
>comp29096_c0_seq1
ATTAACATCAACTTTATTACCACATAATACAATAGGTACAGTATCACAAACTCTAACTAAATCTCTGTACCAAGTAGGGATGTTTCTATAGGTTGTTCTTGAAGTAACGTCAAACATTAAAATAGCACATTTACCACCAATATAATAACCATCTCTTAATCCTCCAAATTTTTCTTGTCCAGCTGTATCCCAAACGTTAAAAATTACAACACCACGGTTAGTGTGAAATTTCATAGGATGCACTTCTACACCAACAGTAGCAATATATTTTTTTTCATATTCACCA
>comp29157_c0_seq1
GTCGGAAGGAGCTAGTCTCACAAGGAGCGAGTCTCACAAGGGGTTTGTGAAGTTCAAAACAGGGAAGTGGTTATGAAGGTGGAGTGTAGGGAGATGGTGAAGGGAGAGGGCAGAGGTTTATTGAAGGTGAAAGACAATGAGATGGTTAAGGTGGAGAACAATGAGGTGGTGAAGGTGGAGGACAGAGAAGTGGTGAATGTTGAGGACAATGAGATGGTGAGGGCAGTGGCAGAGCTCCAGAGCAGATTGCTTGGCAACCAGGTGGAGCAGGCCAAGCTGAATGCCAGGCTGCAGAGGATACAGGACCAGCTATGTGGTCAGAGGCTACAGGAAGGCAGTCAGGGAGTGCATTACGCAAAAATGGTTGTTGGAGAGGAGGATGAGGAGAGGAGGGAGAGGGAGAGAAGTGAGGGCTTGGGTCTGGAGAGGGAGGGCTACTACCATGGCAGCCTCACATGGTGGCACAGTGAGCAGCTCCTCAGAGGAAGGCAACCAGGAACATTCTTACTTAGGGACAGTCAGGACCCGCGGTACCGGTACAGCCTGTCCCTCCAGAG
>comp29293_c0_seq1
CTGGGCATCCAGGTGACAGAGAGGGTGGAGTCACTTGCCCAGCTCACTCCTCCAAGGTACAGAGAGCTGTTGGCCAGTTCAGGTGGAGGCTGTACACCCCAGCTCCTGCCCAGCCCTTCTTCACCCAGCAGCTCAGTCACTGTAACTGTCACCTCTGGGTTGTTGCCTCCTGGTAGTGGGTAGTTGAGCACCACAGGTCTCCAGGCCCCAGTAACACTGGTGACTACATGCTTGCCGACTGCAGTGTCATTGAATGTGGCGAAGGCGAGGAGGGAAGAGTCCGGG
>comp29326_c0_seq1
GACTTACCAATTATGCATCTGCTTATTGTGTAGGTTTACTTTTAGCAAGAAGACATTTAAAAAATCTTGGTTTAGCTGATCTTTATACTGGTAAAGATACTGTTGATGGAGAAGATTATAATGTTTTTGAAGATCAAGAACGTGATGATGAAGCACGAAACCCATTTAAAGCAGTTTTAGATATTGGTCTTGCAAGAACTACAACTGGTGCACGTATTTTTGCAGTTATGAAAGGTGCTTGTGATGGTGGTG
>comp29362_c0_seq1
GCTACCTCGAAGTGAACAACAACACCATGATGACAGACGTGAAGGGGAAGACATTGGCTGTATTCTGCTCCATATGTAAATCCATGTTTGAATGCTTGTCAAAGCTGAGAGTGCACATAGTCAAGCAACACACGGCTGGAATCATTAGTATCTGTCTTGAAGATGGGTGCCAAGAAGCCTTCCTCACGAATTATGAGCTGAAGGAGCATAGCAAGGTCTGCAACTACAAGTGCCCGGTCCAGGGCTGTGAG
>comp29369_c0_seq1
CCCACCGCCTCAGCTGGGAGATGTCACCGTCTGTCGCGGCCTCGTCAAACAGACCCTGCAGTAGAGTGCCATCCAGCCCTGCCAGCTGCCCTTGCTCCATCAGGTCATCCACATCACCAAGACGACTGTATTTTCCTTTCCTTGCCTGCCGAACGTCATTTCGCCAGAACTCGGAAAACGTCTGAGGGATCTTATCCGGAGTGACCTCCTTCAGCCTGAGTATTGCTATCCCAGTGAGGACTATACAGACAATGTTGATTAGGGTGAGGGCCAGGCTGACCAGACCCAGTAGGGCGGCCTCTGTAGGCTGGTGCTGGCTGTAGTAGCCCAGGTACTGGGTCTGATTACCCTCCAGGGCTGCATACATCTTCACACTGCCCTCTGTGATACTGGTGAGTAGGGAGAGAGCCCAGAAGAAGCCAGCATTGACGGCCGGCGGGAGGAGGGAGGCCGAGATGGCCACTCCTACCAGGGACCCCGTGTTGCCGCCCAGCACACTGAGCGCCACCCCAGCCCCACTGGGTACAGCCACCAGGACCCCCACCCACAGGGCCCTCAGCTCCCCCCTTGGGTGGGACAGGCTGTAGG
>comp29493_c0_seq1
TTGTAGTGTAACTAAATACATTACAGGGGAGCAGCCCTACTCTTGCAACCTTTGTCGGCGCTCATTCTCCATCTCGTCAAACCTACAGAGGCACCTAAGGAACATACACGGCCGGGACAGACAGTTCCAGTGTCACATGTGTGAGACCGCCTTCAGCAAGAAGTCCAACCTGGAGAGACACCTGCTGAAGCACAAGACCGACTGAGCAGTGTCCCAGTCACTAAAAAATGACCCAGTTAAACAGTCAAACAGAG
>comp29499_c0_seq1
AAAGAATTGTAAGTTACCCTTGAAGACGCCTATGAAGGTAAAATGTCTTATCTTGAACATACCAGAAAGAGAAATTGTGAAGGATGTGACGGAAAAGGAGGATCTAATGTCAAGAAATGCGTAACCTGTAAAGGAAGAGGTATTGTTGTTAAAATGGTTCAATTAGGACCAGGAATGTACTCTTAACAATAAGCCCATTGTGATAAATGTAGAGGAGAAGGAGAAATCTCCGAT
>comp29527_c0_seq1
TCACCCTTTCAAAATTAGTCCGACTTCTTCCTGTATGAGCAACCGGGTGTCAATTTGCAGAGACCTCCGCTGGGTTGGCAGAGAACAGTGGTGCATGAACTGCACAGAACAACTGTCTGGGCATGGGAGAACACGGTGGAGATGGCAAGGCAGCTTGGGCACTTAACATCCATGAAGTAGCTGTTGGGGGAAGGGATCAAGCGCTTCATCTTGTGAGTCTTCTTCTCTTGCGCAGAAGAGGGGTACAAAAGATCGTGTTCGAGCACCATGTTTAAGACGAT
>comp29543_c1_seq1
CGAAAAATCAACTTCTGAACCTTTACTACCTACTTGGGGACCTTGGGGACCATGTGCGAGGGAGAAGGGCATGAGGGACTGCAAGCGCAAACGCCCCTGTTCAGGCCCCACGGGTATGCCGTCAACCTGCAATACGACAACGGGAGGCTCTGTAGAATTATGCAAGTGTCCACCTAGTGGCTGTAACCAGTGGGGAGAATGGGCTCCATGCAAGTTAACTAATGTTGGGCTAGCACTGTCAGAGGACGGCTGTAAGAGAGAAAGAATTTGCATTGAAGACGAGCTCGACAAAAGTTGGGAAGACTGTCCTGGAGGGGTGGAGCCCCCATTGTGTGGTGAAGCACCCTGTGAGAGGTGGTTTCCGTG
>comp29611_c0_seq1
ACAAGTAGGGAGGTCCTGGGATGCAAGTAGGGAGGTAGAGTCCAAGCCTTCTAACAAGCTGCTTTCCTCACCTGCCAGGCCTTTGAAAACATTTTCATGAACACTCTTCTTGTGTTGGTTGATCTTCTCTTTAGATGTAAACTTTTCTCCACACTGGACACATTCATAATCACTGTGTTTTTCAATATAGTGTTTTTCCAAGTCTTGTTGGTCACAGAACTTCTCTGAACATTCACAGCAAGCCACA
>comp29611_c0_seq2
GCCGACATTTCACCTAAATGTAACTTTTCTTCATTATGTCGACTCCTCCGAATCTGAGATTTCAGCACCTGCAGCATTACTTACAGCACCTTTCACACCTGGATATAAACCAGAGTCCTGGGATGCAAGTAGGGAGGTAGAGTCCAAGCCTTCTAACAAGCTGCTTTCCTCACCTGCCAGGCCTTTGAAAACATTTTCATGAACACTCTTCTTGTGTTGGTTGATCTTCTCTTTAGATGTAAACTTTTCTCCACACTGGACACATTCATAATCACTGTGTTTTTCAATATAGTGTTTTTCCAAGTCTTGTTGGTCACAGAACTTCTCTGAACATTCACAGCAAGCCACA
>comp29699_c0_seq1
ACTTGGTGGCAGTGTATGGGATGGCGTTGGTTGAGTCCTGTGGATCTGGTCTGTAGGTCTCCAGAGGGAAGTAGTCAATTGGAAGACAGGAGTAGGCTGGACCACCAGGTTGTGTGTTACAGAGCAGCCAGAGCCCACTGCTTGTTCTTTTGGCCAGAAACTCGGGGTCACTGTCTGGCCCAAACTTGACAGTTCTATTTTTGTTCCTGATACTCTCCTCAGTGTGCA
>comp29964_c1_seq1
GGGGGGGTGACCTGCCAGTGCTGGACTGCTGGGGGGGCAGAGCTGGTCACTGCACTGGGCAAGCAGCACACTGAGTGGTGCAAGCACCAGGCATCCATCACTCTACACAGGGTGGACAGAAGTGGGGCCCTCCAGGGGGGAGGAACAGAGCCAGCACAGGTGCTGCTCCCTCCCTCCTGCCCCTCGGCCCTGGCCCCCCACCCTGGGGATTCCTCCCAGCTGGCAGTGGGATGTCACTCTGGGGAGGTCCTCATCTACAGGCTGGACAGTGAGGGAGGATTTGAGGTGATGGCAGGAAGGGACACTCACCATCCAGTGTGTGCCCTGGTGTGGGTGAGCAGGACCAGCCTGGTGTCTGTCCACAGCAGTGGTCTCCTCAGACTCTACACCCTTGACTCCAGGAGGGACAATCTGGTGCTGGAGAAGACCTTCCTTGTGGCTGCGTCCCACCTTCCCAAGTCCCTGAAGCCCCTCAGGAGCAGTGAGGTTGGGCTGAGGGCTGCTGTCGTCAGCGAAGACGACCCAAACAACCTGATTCTGGCCACAGAGTCTGGTGTCATAGTCATCACTGACCTGGGCTCAGAGATTCAGGTACCTGTGGACTCTGATGAGGTGTTCTACGATCCTGTAGTGGCTGTACACCCTTGTCACAAGGGAGCCGTGACAGCCCTGGCTCTGTCTGGCTATGATGACAACATCCTGGCTACTGCTGGGGAGGACCTGTTACTCCAGCTGGTGGCAGTGATGTCCCCCCACTCCCCCTGTCTCTCCTACCAGCTAACCTCCCCAGCCTCCTCCCTAGCCTGGTCTGCCTCCCGC
>comp30015_c0_seq1
GAGACAGTCAGGCAGTGAGACAGTTAGGCAGTGAGGCAGACAGGTAGTGAGGCAGTGAGGCAGTCGGGCAGTGAGACAGTCAGGCAATCAGGTAGTGAGACAGTCAGGCAGTCATGCAGTGAGACAGTCGGGCAGTGAGGTAGTCAGGCAGTGAAGCAGTCAGGCAGACAGGAAGTGAGGCGGTGAGGCAGTCGGGCAGTGAGACGGTCAGGCAATCAGGTAGTGAGACAGTCAGGCAGTCATGCAGTGAGACAGTCGGGCAGTGAGGTAGTCAGGCAGTGAAGCAGTCAGGCAGACAGGAAGTGAGGCGGTGAGGCAGTCGGGCAGTGAGACG
>comp30103_c0_seq1
GGTCATTCTGAATGTAACGTGGTTTTCATCTTTTTCTTCCTCTTCTTCTTCTTCAACGACACGTTTACCCTTTAAACCTTTGAATGAGCTTACTACAACATGGTTTACGTTTACATAATATTTACCTTGTTTTTCTTCTTCTTCGTGTGGTTTACGACTTAACAACAAACGAACTCTTCTAGGTGGATTTTGCATTCCTCTGCTCCATACAAATTTATTTAAATTTTCGTCAATAACAACATCACTACAATTCATTAATTTTCTAACATGTCTTTTAATTTCTCTTATACCTCTAGCAGCTTTTTTTTTTTTTTGAATATGTCTTACAGCCCTTCCAAGATTGTATGTTAATTCTAAAGTAATTTCTTTAGGTGTAGGGTTTTTTTTCAATAAGAATTTGTTATTTTTTGTTTTTGTCTTTGGTGCCATTTCTACTATTTACTTTTTTTTAAAATTTT
>comp30268_c0_seq1
GACCAGTCTCACAAGTGGAAGGGGGCTCCAAGGAACTGCCAAACTAAATATCAAACAAACTAGTGGGTCCCATGTCCAAAATGGAAGCTGAATCCAACTTGAAGAACCACTGGCTGGATTTCTCGCGGGAGACCAGTCTTGATGGCTGGAGCTTTCTCTCCAAACCCGGCCTCTCATGGATACGGAGGCTCTTTTGGATAATTGCCATTATTGGGTCTGTTAGTGGCGCTGTTTACTTTAACTTGACGTTTCTGAGCGAGTTCTTTGCTGCGACAGTTCTTGTCACTGTCAAGAGTGCCTCTGCCAGCCTCAACAATGTCATATTTCCTTCCATTGTTGTCTGCAACCACAACCAGGTCACAGAG
>comp30502_c0_seq1
GCTCCTCCTCCTGCTCCTCCTCCGCTTGAGTCATGAAAGCCTTCTCGACATACTTCTCCTGTATGAACCTCTCCTTCTCCCTCCTGTTGGCCGCGGGCTGAGGCTTGGCCGCGGTGGTGTACTCCAGGTCCTCCTCCAGCACACTGTTCACCGTCCTGTTGCCCAGCAGCTCGAGGATCCTCACATGGACGCTGGTCCAGGTGTCCAGGGACAGGCTGCGCACCTTGGTGACGTGGCTGCCCAGCTGCCGGTGGATGCCACTGCACTCGATGCAGACAAGCACCCCAAGGTTGAGGCTGGCCCAGTCGGGGCCCTCGCAGCTACAGTCGGCACAGGTGGGATTGTCCCTGCGCACTGCGGCCAGGCGGCAGGCGAACTGGCTGGCCTCGCCCTGCAGCAGAGACGTCTGGATGAGCTGCTGGATGTGCGCCACCCAGGCGTCCAGCTCCCGACCAGAACACGCCTGGAACTGCCAGCTCCGCCCGTCCAGCGACACGATGCTCATCTCCAT
>comp30613_c0_seq1
GAGAGGCTCCACTGGATAACTTGTCTTTCACTGAGAACTTTAGTGGATAGTTGTCGTCTGCATCCGAAGCTCTCAGTCTGTAGATGGTGGTGCCAGGCCTAGTGTCTGCAGGCACCAAGACATGCCTCATGTTGTTAGACAGGTCCAGCACTGGCTTGGTACCTCCCCCAGCCTTGACCAGCAGCAGAAGGCAGCAAATGAACTTGGT
>comp30647_c0_seq1
GTGAGTTTTCATGTGTTGTTCAAGGTTGGCCGTCCTGGCAAGACCCTTTCCACATATGGGACAGAAGGCTTCGCAGTTCCCCTCTCTAGCGTGGAGTTTCTCGTGTCTTATCTTGGCAGCAGGGTCGGTGAAAGCTTTTTCACACTGTGAGCATTGGTGGGGTTTGAGGCCCAAATGAATGTTTGTATGCGTGGTCAAACTGGCCTTGCTAGTGAACTCCTTGCCACAAAGGTTGCATCCAT
>comp30648_c0_seq1
ACATGCTCTGAATCAAAGCTATGTCAGCATTTGTCATTTCAACATTATTGCTTCTGAGGTCACATGGAGTAGATTTTGCTGTCATTGTTGGTTGAAAATCAAGACTAGAAGGTTCTTCTTTAGAAAAGAAATAGTCCCTGTAGTGCATGACAGACATGCAGTCGTATGGAGTTCCATAGGTGTTACATGATGAACACGGAGGACTATATTGGCTCCGTTGTCCCCTTTTTATAGATCCCCCAAGCCCAGCCCAGCCTAGCCACCAGCTCGTGTCATGGACTGTTATGAAACTGTCTCGGTCTGGTCTTTTTTGGGTGTGAATTACTCCGAGGACATGGTTCAGT
>comp30683_c0_seq1
CATTCTTCCTCGCACCAATACTCTTTGCTGCGGACGACCCTCAGACAGCGGAGGCCCTCTCCTGCCTCTACACCATCCTGCTGATGGCCGTCTACTGGATGACGGAGGCCCTGCCCCTCCCCATCACCTCCATGATCCCCATGGTTGCTCTGCCCCTTTTGGGGATCATGTCAACCAAAGAGGTGGCCATTAACTATCTCAACGGCACCAACTACATGGTAAGTATGTCATGG
>comp30735_c0_seq1
GAGATAAATTTTCCAAGCTAAATTTATTAATTTATCGTAGCGGTAACGAGGAAATGTTGACAGAGCCCAAATTCAAACTCTCACTAAAAGCATAGACCAAATATAGATACCTAGACCTAAATATGTGGATCTTGTAAAGAATGTCGCCAACACTAGACTCAAGAAAAAGATCCTAGCATATTTGGCTATAAAGATTATTGCAAATCCTAGTCTACCATACTCTACATTAAATCCTGAAACTAGCTGAGACTCCCCCTCAGCAAAGTCAAAAGGGGTACGGTTTGTCTCTGCCACACAAGACACAAGTCAAATAATTACTATAGGTAGAAATAGTACAATTTATTTCAATACATATTGAGTTCCATAATCTGTATTAACA
>comp30741_c0_seq1
GAAAAGGACATTGCTGCATTCATCAAAAAGGAATTCGACAAGAAATATAACCCCACCTGGCATTGCATCGTTGGAAGAAATTTCGGGTCGTACGTCACACATGAGACCAAACACTTTATCTATTTCTATATGGGACAAGTTGCTATTCTACTCTTTAAATCTGGTTGAAGATCCTTTTCTAAAATAATAATACAACATTTAATAGCATAAAATAATGAAGATTTGTTGATTTTTTAGGTCTTGTTCATGTTCAAACAAATGTGTGTAATAGTGTTTAAAATAATAATCCGAAT
>comp30852_c0_seq1
GACTGGAACAACAATGGCAAGATCTCCATTGGATCTCTCCAGGCCGCGATGAGGAGGGCGGGGAACAACCCAACAGATGTGGAGGTCTTGGATATTATCAATAGGGTGGCTGCAGAGATGGAGAACACTTCAGGATACTTGGAGTTCCAGGAGTTCTGCTCCATCATGAAGGAGACAGGCAGCTACAGGGACCTGGAGACTGGCTACAAGGAAGCCTTTAGGGCCTTCAGTAGGGATGAAGAGGGCTGCATTCCCGCTGAGGAAATTAAATTTGTGTTGATGCATCTACCTGGAAAAGTCACTTACAAGGAAATTGACGAGATGATTCACACTGTGGACAAAAACGAGGATGGGAAGATAAGCTACTCTGAGTTTAGGGTGATGCTAGGAGCAGTGCCCCTGGTCATCCCAGACCCTGTCATCCTCCCCACAGCCCAGACCCTGCAGGCCCCCCACACCAGCCACGAGTCCAGGACCCCCACACCCAGCCCTATATACAGTAAACACTTCTGATGGCCAGAACAAGAAAGGTTAACTAATGGTCTGGAGCCATAGTCGCGGATCCAAAGTCTCAGAACTATGGTTAACTTAAACCCCTGACCAAAACTAAGACCCAACCCAACATCACATTTGGTATATGTATGTGTG
>comp30964_c0_seq1
GCCCGGTCCCATCCCCATACCCGAGGCATCATACAAAATTCCAAACCACGCTGACTTTCTGATTGTATATTCAAGCGCACCTGGATTCTACAGCTGGCGCAACTCAGCAGCCGGAACTTGGTTTATTCAAGCATTAGTTTGTGTACTTCAGACAGAGGGGCGTAGTACAGATTTAATTTCAATCCTAACTAAAGTTTCTCAGAAGGTTGCACTAGACGTTCAATCCAATGTTCCAGGAGACTTATTGATGCATGAGAAAAAGCAGATTCCATGTGTGACAAGCATGCTAACTAGGAGTTTGATCTTTACCAAAAAATAGAACAAACATATATGGTAGAAAAGATTCAGAGCGTCGCAATTTTCCCTCCAAT
>comp31072_c0_seq1
GAGCAGGAGAGGGGGGGCAGCCAGGAGCAGGACGTAGTTGTTGCTCTCTCTCAAGAAGAAGTCCCTCTCCCCCTGGGTCACCTCAGTGGCGTTATTCTCAGTTATCGTGGAGTTGTCATTGGGCGGACGACTCTCCACCATTAGTCTGGCAATGAGGAAGCCAAGTCCTGAACCAAGCCCATTAAATGCCTGACCAATGGATGTAGCAGTGACCCTCTCACTCGGAGGGAACCAAGCAGCAGACACCAGGGGAGGGGCAGAACAGAATATAATT
>comp31079_c0_seq1
CAGTCGATGATGGCCTTTTGGACCCCGCCATTTTCGAGAAGTTCCTTCACGATCGCATCAAGGTCGACGGAAAGACTGGTGTTTTGGGAAACAAAGTCAGCGTTTCCCGCCAACAAGCAAAGCTCACCGTTGCTGCCCAACCACCTTTCTCCAAGAGATACTTGAAATATCTTACCAAGAAGTACTTGAAGAAGAACAACCTCAGAGATTGGTTGCGTGTGATCTCCACCGACAAGAGCACCTATGAGCTTCGGTACTTTGACATCCACGACGCTGAGGAAGACGGAGACGTCGCTG
>comp31266_c0_seq1
GTCATGAAAAAAACTCAAAATCCTACATATGAATTTAACTGTACAGAATGTGATGTTGTTAGAACTACTAAACTTGGACTTGAGGAGCACATACAAAGAGTCCACAATCCTGAAAGCTTGCTGCAGTGTAACTTTTGCCCAAAACTATTTCCCACAAACCGACTGAAAGGACATATGACAAACAGTCCTCACAATGTCAAGACTAAATGCACTATATGCGGGAAAAGTATTTCACAAAATAAACTTTATATTGAAACATCTCATAAGTCCGAT
>comp31334_c0_seq1
AAGAAGAATGTCCTCTTCATCGGCTCCGACGACCTGCGGCCCAACCTGGGGATGTACAGCGAGGTGGCCACCGGGGTGCTGGGGGGACCCGCCATGCACACGCCTCATCTAGACAAGCTGGCCGAGCGGAGCCTGGTGTTCGAGAGGGCGTACGTGCAGCAGGCGGTGTGCAGCCCGAGCCGCTCCTCCCTGATGACCAGCAGGAGGCCAGACACCACCCACGTCACCGACCTCCACTCATGGTTTAGGGAGGTCGGT
>comp31425_c0_seq1
GCGGGGCTTTATACAGCTAGGACTAACTACGACTTCACTGAGTGTAATGTGGGAATCAGAGAATTCCCCTACCGGTTCGAAAAGCGCCTTCCAAAACAGACAATAGTGAATGAAGAGGGAAGAGCAGTGTTTGAAGTTGAGGTTACGGATGAGGAAGCTGTTGTCAAGTGGTTCAGCAACAATGTTGAGATAGAAGCTGACAACAATAGGAACGCAAGATGGCAGGTCCAGGAAAACGGCAAGAGCCGGGTGTTGAGTATCCGGAAGTGTACAGTAGAAGAGTCAGCAAGGATTACAGCGAGAACTAACGTGGATGAGAGTGCTT
>comp31541_c0_seq1
TGCCACCATGGACCTGGTCCTGTTCGAGGACGCCATGAGCCACATCTGCAGGATCAACCGGATCCTGGAGGTGCCCCGCGGCAACGCCCTCTTGGTGGGGGTGGGAGGCAGTGGCAAGCAGTCTCTTGCCCGCCTCGCCTCCTACATTTCGTCCATGGAGGTTTTCCAGATCACCCTTCGCAAGGGCTACAGCACCCCCGACCTAAAGGAGGACCTGGCGGGGCTCTACAACAAGACCGG
>comp31584_c1_seq1
AGCTCGTTTAATGTCCTGGCTGCACCAACGTCTGTCTTGGTGAAGACGAGGAGGAAGGGGGCGGACTGGAGGGCCGGGTGGTGGAGCAGCTGTATAAGAGAGATGGTGGCGGCTCCGATCATTTCAGGGGCCGACGAGTCAACACAGAACAGGATCTGGGTCCTGCCAGCCTCCACCATGGAGTTCCAGATGGGTGACATGGAGCCCCCAATCTCCCTGGCCATCACCTTCTCCTCCATCTCACCCACAATCCTGGAGATGGAGACAATGTTTGCCCCCTGAGTAGGGACTGTG
>comp31646_c0_seq1
GGGGAAGACGACACGACTGACCTTGTCCACAATGATCACCTTGTCCCTGTGCCACTGAATCTCTGTGTACAGGCAGGAACAGGCCCTCTCCAGTCTAGTGCGAGTCTTGGGGATGTCCAGAAGGGCCGTCACTACTGCAAACTCCATAAGGCTGAGGAAGACAAAAACAATGCAAGTGGCGATCCAAACGTCGATGGCCTTTGTATAGGAGACTGGGGGCAAGGTCTGCTGTGTCTGCATGTTCTGTGTGGTGACAGTGAGGAGAGCTGTCACTCCCAGGGTCACTCTGGCGGGGGCACTCTCGGGGGGGATCCAGAAAC
>comp31834_c0_seq1
TGTGATTTATGGTCTACTGGTACTATGTTATTCGAAATGTTGAACGGAAGAAGACCTTGGAACGCCGGAAATATCAGTGATTATGATAAATAAATCAGATCTAAACCCCTTGTTTTTGACGTAGAAGTTTCTGAACCTGTTAAACAATTAATTTCTGGAATTCTTTAAATCGAAGAGGAAGATAGATTAAGTTGGGAACAAGTATTCGAGCACCCCGTTGTCAAAGGAGTTAAATTAAAATGAAAAAATAATTGAAATTGATCTTACTTGTTG
>comp32247_c0_seq1
TCGCTGACAATTCCAGACAAGTAGTGTTTCCCCTCAATCTCTACCGTTAAAGGCCCTCCACTATCGCCAAGACAGAATGTAGATTCATTATTGAGGCCACAGATCATGCTCTCATCCAGGCTCAATGTCCCGCATCTTTCATCATGGTTTATGGTCAGGGGGGTCTGTCTGAGAATATGGCTGCCCATTGATGTAGGATTATGATCAGTCCTTCCCCAGCCGTAG
>comp32309_c0_seq1
CGAAAGACAAGAATATCTTGACTATCTGTGATGGGGAAGTAGGAACTTGTTTGATTATGGACTAGGGGGTCAGTAGACGATGACATGGGGAGCCGAGAAGAAAACTGCGGTGGAGAGGATCAAGGTGAAGGTGAGGAAGGTGACCAGGCACAGCCGGTCCATCACCATGGCAGCATATTTCCACTCTGAGGCCACGTTGCCGTCATCGTGGTCCTTCTTGATCTTGGTGGAAATTACTGTGATCTCCCTGAGTATAGCTGCCAGCTCCCTCTGCAGGGCTGATACCTGCCCCCTGGAGCCAGGGAGGGGGGAGGAGGGAGGGAGGGGGGAG
>comp32355_c0_seq1
GGAGGGAGGAGATCAGGGAAGGAAAGTTCAAGAAAGGAGGTAAGAACCAGTACACCCTGACAGACGCGGACACAACCTACCTGGCGTCCCACACAAACTATGGGGAGGAGGAGATCAGGGAGTGGTTCAGCGGTTTCATCGAGGACAACCCCACTGGCACCATGGGCAAGGACAAGATGCTGGAGATGTACAGCTCCGTCCTGTCGCCCGCCAAGGCCAAGATCTTCGTCGACCAGATCTTCGGCAAGTTCGACGCGGACAACAGTGGCAGCATCGACTTCAAGGAGTTCATGCTGGCGACCAACCTGTCCGAGTCGGGCACGCCGGAAGACAAGCTCAGATGGGCATTCAAGATGTATGACAAAGACGGGTCAGGTACCATAGACGTGGGTGAGATGGTGGAAATAGTGGGTAATCTATATGAGCTGGACGGCACCTCTAAGGACACTGCGGAGGAGCAGGCGATGATCGTCTTCCGCCAGCTCGACATCAACAACGACGGCGAGCTCAACGAGGACGAGTTCGTGGCGGGCTGCATGAAGGACACCTCCCTCCTAGAGCTGCTCAACAATGCGCAGTGAACGAGTCTCACACGCGCTAAGAAATACGATTCGCCCCCTGCGGCAAATCCGATTCTGTGATAGACAAAGC
>comp32438_c0_seq1
TAGGAGTTAAAGAAGGAGTTTATATTGCCTTCACTGGACCTAGTTACGAAACTCCTGCTGAAGTTAAAATGGCTGCCACTTTAGGAGCTGATGCCGCTGGAATGAGCACCGTTCCCGAAGCAATTGTAGCCAATAGTTTAAATATCAAAGTTGGAGGTATTTCCTGTATTTGTAACATGGCTGCTGGAATTCACCACATTGCCTTAACTCACAAAGAAGTTTGTGAAGTTGCCAATGTTGTTAAGGAAGATTTCAAGAAATTACTTGATAACTTGATCCCCAAATTTTGAGAAATTTGAG
>comp32440_c0_seq1
AATAAACTGTTTAGTCAGAACAATTTTTACTCTTGGAGTTTCATCCAGTTTGAGTCGTTAATGTGAATGTTGATTTATGTGGTTGCAAGAAGTTCACAGCTTATTTCTTGTGTGGGAGAGACTGTGCTTCCTGAGGTCAGTTGACCTATAAAAAGTCTTGGAGCACTGGGTGCAGAAAAATGGCTTCTCGCCTGTATGAAT
>comp32454_c0_seq1
TGCTCTGGAAAACCTTCTTGGCTCTCTCGGAGTCATCCGCAGCAGTACCGGCCTTGTCCAGCTTGCCCACCGCGATCACCATCTTCTGCTCCGTGATGTCGAGATCCTCCTCCAGCGAGGCCACGCGCCTGCTCAGTGCGTTCATCTCGAGCTCTGTAGCGGACAGCGCCTTCTCCTTGTTTTCCAGCCTTAGGGATACTTCACCGAAGTTGAGGGCGAGTCTGTCCAGCTCTATCTCCAGCTGCATCGCCTTGGCCGCCAGCTCAGCAACCTCGTCCTCTGCCTTGG
>comp32479_c0_seq1
GGGCAAACGACTCAATGCCCAACTGGAAAGTCATCACCAGGGGCTTGATGAGGTGCGACTCCTCCTCCTCCACTGTGCCCACTGTAGGAGGTCTCTGCTCCAGGTCACTGTCGTCCATTGCCGACGTCTTTCCCCGGTAGAGAATCCGAGTCCCTTTGAACTCCATGAGTGTTGAAGTGATCTGTTTGGTGGAGCGAGTCATGATGCCATGCAGGGTGACCGGGTGCTGGGGGATCTCAACATGGACCGGGCCGATGGAGAGGTGCCCCGTGTTGCGGTCCTTGGACTTCCACATGTGTGTGGTGTAGTTGGTGTCCG
>comp32591_c0_seq1
GCTGTAGCTAAAATCTGTTCAGCAATTGCTTTGTGAAATTCCCAAACTTCTTCTCCTGTTGGAACAATTTCTTCTGGGTCTGGGTCAAATCCTGCTTTTGTCTTGACATCCTCCCTGCTTGGTCGAAGTTCCATGCCATAGGTGTAAGGTATGTTGGCAACTCCATGGGCCCAGTCAACAGAGCTTCCACTTGCCTGGTATATTACACAGGGAATGCAGCCCACCTCGTAAACTTTGTTGTGCTTTTTGAACAGAGCTTTGTTGCCAT
>comp32716_c0_seq1
GTGGCTGACAACAATTATCAAGTCTATGTAAGCAAAGTTATGTTATGCTCATCAAGTCTGTTCTTTAAAAGAATCCTGATACAAAATCAAGATGCACACCCAGTGATATTTCTGGAAGGGGTATCTAAAAAAGACCTTGATACTATTGTGGGCTTTATATATAAAGGTGAGATAAAAATGTGTGAAAAATACCTTGCCAACTTGATGTCAGTTTCT
>comp32920_c0_seq1
AGACCGGCTGATAAAGTCTAAAGCTCTTTTTGTGATCTCCAAGAGTTACTGCCCCTACTGCAAGATGGCCAGGGATGTACTCAAGGAGTACAGACTGAAGCCTGGTGCCATGGAGTGGATGGAGATTGACGGGAGGGGGGATATGGGGGCCATACAGGGCTACATGAAACAGGTGACTGGAACAGCCTCTGTTCCCCGGGTCTTCCTCGGCGGCCACTGTGTCGGCGGCGGGGACGAGCTGGTCGCTGCTCACAGGGCCGGGAAGTTAGATGGAATGCTGCAGAGCGCCGGCGCCCTGCTTTAGTCCAGCATGAGAATTTGACAAAACTGTTATCCTGAAATAAAGTAAACATG
>comp32932_c0_seq1
TACAGGAATTGAAACTTTCAAAAAATCTTTGGATTATGGTGAAGCTGGAGACAATGTTGGATTATTATTAAGAGGTGTCACTAGAGATGATTTATGGAGAGGTCAATGTATCGCCAAGCCCGGTACTTTATCTTGCCACAGAAACATAGAAGTAAACATGTATATTTTGAAAGAAGATGAGGGTGGTAGAAAGAAACCCTTCCCCGATGGTTATAGACCCCAAATTTACCTGAGAACCGCTGACGTAGCTGTAACGATTTCTCTTTTGAACGACAATAAAATGGGACTCCCCGGAGACAACGTAGCTGCCAACTTGAAGCTCAACTTCCCCCTCCCCGTCGAAAAGGGACTCAGATTCGCCCTCAGAGAAGGTGGTAAGACCATTGCCGCTGGAGTCGTTTCTAAGGTCTTACCCGATCAAAAAGGAGATGAGTTAATTGA
>comp32933_c0_seq1
TGAGGAACGGACGCAATAGTGGGGTAACCCAACTTCAAAGAGATGGCGGCAATGTTCTTCACGGAGCGTTGGAAGTTGGAGATCAAGTCTTCGTTGGTCAAGTCGAGGACCTTGGCGTCAAAGAAGGAACCTTCATCGTACACGTATCTGACGGAGAGACCGAAGTGGAAAGGCCTGAGTCCCAGCTTGACGAGGAGGGCGGATTGGGAAGGGGTAACCTTGCCGCCTTCCTTGATCAAATCGACGGGGGACTTGATTTCAATTTGACCCTTGGAAATCATGGTGGGGATGTTCAAGGCCTGCAAGAAAGAGGTCTGTCCTGGGTCAAGCCCGGTGGGACCAGCTTCCAAAATCACATCACAGGGGGCGATGGCACGGACACGAGCGGG
>comp32933_c2_seq1
GCTGGGGGAATTCCTTCTCGTTGGAGCGGAGGATCTTGCGCACAACGGTGTTCTTTCCCATGAGGATGGTAGCTTGACCACGGAGCTGGGCACGAATGCGCTGGAAGTGGGAGGATCCAACATTGTCGGCACCAATGATGAGGATTTTCTTGTTCTCTCTCATCAAGTCGAGGAGTCTCTCGCGGTACTGGACCTTCTTGGCGGGTACGAT
>comp33010_c0_seq1
GCCATTTGCTTGCTTCTCATGTGAAAAATCCTTTTCCCACTCAGGAGCGTTAAATATTCACCGTAGAAAACACACGGAAGAAAATCCCTATGCATGCTTATTGTGTGACAAAGCCTTCTCTGATCCCAGCCATCTTAACAGGCATAAAAAGAATCATCCTGTCCCGGCTCCTGTACTAATGGACCATAATTAGACATGTTGAAGTAGTCAAGATTGAGTGCAAATGTTACTTCACTGGTAATGAGACAATAAATATCATGATGTTTGAAAAAAAAA
>comp33265_c0_seq1
GGCCTGAGGCCTCTTGGCCTAGAGAAAGCCATGGCACACTCGGAGCAGCTAAACGGCTTTTCGCCTGTATGTATGGGCTTGTGTGTCTTAATCTCACTTGATGTAGCGAAAGCCTTATAACAAATGGTGCATACAAACCATTTCTCTCCTGTGTGGATAAGCTTGTGTTTTTTAAGGACACCCGCCCCAGAGAAAGCCTTGTCAC
>comp33365_c0_seq1
GGTCTCTTTAGTTGACTTAACCGAGAGAAAGCCTTCTTACACTTAAGGCAGCCAAACGGTGTCTCACCTGTGTGGACAAGCTTGTGGCTCTTTAGGTTACTTGACTTTGTGAAATACTTGTCACATTGATCGCAACCTAACGGCTTCTCTCTTGTATGATAGAACTTGTGACTATTTAGTTCGCCTGATGTAATAAAAGCCTGTAAACATTGA
>comp33382_c0_seq1
GAGAAGAAGCCCACAAACACCGTCATCTCCCGTGTCCATACCATCCACCTCCACAAGAGGCTTCACAAAACAACCTTCAAGAACAAGGCTCCCAAGGCCATCAGGGAGGTGAAGAAATTCGCTGCATTTCATATGGGAACCAAGGATGTCCGTGTTGACGCTAAGTTGAACCAATTTTTGTGGTCTGGTGGTGTCAGAAATGTCCCCTTCCGCGTGCGTGTTGTTCTTTCCCGCAAGAGGAACGATGAGGATGAAAGTGGTGAAGAAATGTACACCTATGTTTCTCATGTTCCAGTGACCTCTTACAAAGGTCTTCAGACAGAAAAACTCGACCAATAAAGTAACTTTATG
>comp33384_c1_seq1
GTTCACAAATGCAATTTTAGCTTTAGCCTGCAACCACCTTCAGGTCGTCTTCGCTGGGGGGTCATTTTACATCCGCCGGGTCCGGGTAGAGCTCCGGGTACGCCAGCCGCAGGTACACGGACCAGCGGAGGAAGCGTGGGTAGGCGTCATTCGAAAGGAGGTTGACAACCCGCCTCTGGGCCGTGTCGAAGGTGCTGACGTGGGGGGTGATCATGGCCAGGTCCGTAACCTTTCTCGAGAGCATGTCGAGGTTGAGTTCATGCGGAGAGCCGATACAGATGTAGGTGCGATAGATCCTCCAGGCCTCCTTGCCCCTCTTCTTGGGTGTGGCCTCCCAGTACCTCTCCACCTGCAGGATGAAGTCCAGGTTCTCCTCGGCGTACTCCCTCTGGAGGAAGGCCCGGAAGAGCGCCGTGCCGTA
>comp33397_c2_seq1
TCTCGCAGAATTCCTTTAAGCCAAGACTCCCGCTATCATTGTGGATTTTATTAATGATGTCTGCGACCTCAATATCTGTTGGGTTGTGACCTCCTCTTCTCATTGCTGCCTGTAAAGAACTATATGAGATGGTGCCGCTCTTGGTCCAGTCAAACGCCTCAAAAGCCTCCTTGAAAGCGTCAATATCTGCACCAACTGGTCCCTCCGCCATCCTAGAGACCTGTCTGGGGTTCTCTTG
>comp33408_c0_seq1
GCCCAGGGTCTACAGTGGGGAGGGGGCAAGGGCTGAGCTGGGATGTCTGGTGGAGGGATTTCCTCAGCCTGCAGTCACCTGGCTGCAGAGAGTGGGACACAGACAGGTTGGAGTGAGACAAGACAGTGGCCATATACACTCCACACTTGGGGATGGGGTGCACACACTAGTCATCAGGAGACTGTCCTACACAGAGGTGACCAACTTCACCTGCAGAGCTGAGAACGAGGTGGG
>comp33686_c0_seq1
CCTCGATCACCCTGAACCTGGGCCCCACCTTCCTGTCGGGCTCCCTGGCGGCCAACATCAACCAGAGGCAGAGGGAGCTGGCCTGTCCCCTGGTGCAGGGGCCCTACAGGCACTACATCCTGAACTTGTTATGGATCTTCATCAACATGATGTGCACCCTCCTCACCCTCTACCACCTCACCAAGCTCTACAAGGACTACTCAAGCACCTCTGCAGATATGGTAGAAAACTATCAACATCACAG
>comp33806_c0_seq1
GACAGGCAGCAGACACTATGGCTGAGAGTGGAGCAGCACTGCAGCTGAGGTACCTGCAGACCCTGTCCACAATATCAGCTGAGCACAACTCCACAATCGTCTTCCCCATGCCAGTCAACCTACTGGAGAAACTGGCAGAGTAAGGGACAAGGCCAACAGGGACAAAACCAACAGGAAGAAGTCCAGAGCTCTCAGTGTTTTCTTATTCATGTTGTCATATTCATGTGATACTACTAAACTTTTGTAACCAATAAATAGAGACCCACTGTTGTATTTCATCAATCTCAGGGGATGCTTAAGGAGGC
>comp33806_c0_seq2
AAGGCTTCTCAAGCACTCAAAGAAGCAGCAGATGTGATCCAGCAAAGTCCCCAGGCCCTACAGCTGAGGTACCTGCAGACCCTGTCCACAATATCAGCTGAGCACAACTCCACAATCGTCTTCCCCATGCCAGTCAACCTACTGGAGAAACTGGCAGAGTAAGGAAATGGCCAATGTGAAGAAGTCCAGAGCTCTCAGTGTTTTCTTATTCATGTTGTCATATTCATGTGATACTACTAAACTTTTGTAACCAATAAATAGAGACCCACTGTTGTATTTCATCAATCTCAGGGGATGCTTAAGGAGGC
>comp33806_c0_seq3
AAGGCTTCTCAAGCACTCAAAGAAGCAGCAGATGTGATCCAGCAAAGTCCCCAGGCCCTACAGCTGAGGTACCTGCAGACCCTGTCCACAATATCAGCTGAGCACAACTCCACAATCGTCTTCCCCATGCCAGTCAACCTACTGGAGAAACTGGCAGAGTAAGGGACAAGGCCAACAGGGACAAAACCAACAGGAAGAAGTCCAGAGCTCTCAGTGTTTTCTTATTCATGTTGTCATATTCATGTGATACTACTAAACTTTTGTAACCAATAAATAGAGACCCACTGTTGTATTTCATCAATCTCAGGGGATGCTTAAGGAGGC
>comp33806_c0_seq4
GACAGGCAGCAGACACTATGGCTGAGAGTGGAGCAGCACTGCAGCTGAGGTACCTGCAGACCCTGTCCACAATATCAGCTGAGCACAACTCCACAATCGTCTTCCCCATGCCAGTCAACCTACTGGAGAAACTGGCAGAGTAAGGAAATGGCCAATGTGAAGAAGTCCAGAGCTCTCAGTGTTTTCTTATTCATGTTGTCATATTCATGTGATACTACTAAACTTTTGTAACCAATAAATAGAGACCCACTGTTGTATTTCATCAATCTCAGGGGATGCTTAAGGAGGC
>comp33896_c0_seq1
GCGCTTGGCACGGGCCTCCTTAGCCTTGGCGGCGGCAGCCTTGGTATCCCTGGGGGCAGCTACGCGCTTCTCGTTGATGAAGGCGAGCGAGGCACCAACGATGGCCTTGGTGACCTTCTGGGCCTTGCGGGAGCGCTTCTTGCGGACCTCCTCCACGAGTCCCTTCTTGTGCATCTTGCGGTACACCATGGTCCGAGCGAT
>comp33934_c0_seq1
GGTGCAGGAAGGAGCTACCAAAGGGGAAGGTGGGGGCCCAGAGAAAGAGGAAGAAGATGGAGGGCCTAAGGAGGCCAATATTGGTATGGTTGAAACAGACGACAGTGAATTGTTTGAGGCAAGGACCAATGGCCAGGGATCAGGCCACAGCTTTGGACAGAACAATGGCCATGGCCCAGGTCGGAGCTTTGGACAGAACAATGGCCAGGGCTTTGGTCGGAGCTTTGGAAAGAACAATGGACAGGGCTATGGTCAGAGCTTTGGACAAAACGATGGCCAGGGCTTAGGTCAGGGCTTAGGACAGAACAATGGCCAGGGCTCCAGTCA
>comp33950_c0_seq1
GCTCCGTCGCTACCGGCACCGGTAAGCGCCGTGGTACCCGCGAGGCCCGCTTCCCTTCCAAGGTGATCTGGGTGCGCCGCATGCGCGTTCTCCGCCGTCTGCTCCGTCGCTACCGTGAGGCGCAGAAGCTCGACAAGCACTTGTACCACAGCCTGTACAACAAGTGCAAGGGTAACGAGTTCAAGAACAAGCGCGTCCTGATGGAGCACATCCACAAGGCCAAGGCCGAG
>comp33968_c0_seq1
GCGTATTTTCTTCCTGGAGGAGCGGATGGGTCTGGGCCAGGGAGGAGGCAGGGAGGAACTGGCCAGGGAAAACCTGGAACTCAAGGTCTCCCTGGAGAGCTGCAGGGCAGACCTGGCGGAGCAGACTGGCCTGGTCCTGGAGGCTAGCCAGGCCCTGGAGAGGCTAGAGGCAGGAGAGAGTAAGGAGGACGGTAGGCGAGGGGAGGATGACGAGAGGATGTCCCGGCGGACCAAGCAGCTTCGCTCCCCCGGGCCCTTGGCCGCCAGGAAGCTTGGCTTCTTCCAGGACAAGGAGGACGTCAGCAATAACAACACAGGTTTGCTGGGAGTTGTTGCTGAGGAGAGTGGGAGGGTCCAGGAGCTGGAGACTGCACT
>comp33999_c0_seq1
ATTCACTTCTACAAGAGATACTGAGGATGGAGGATGGAGCACTGGAGGGCAAGCTGTTAATAATCACAGGGTCTGCAGGGGGGCTGGGCAGGGCTTTTGCTACAACCCTGTTGGAGGCTGGGGCCCTGGTCTGTCTCTCAGATATCAATGAAAAGGCGGGGTTGGTGACTGAGGGCGAGTTGGGAGAGAGGTTTGGGGAGGAGAGGGTGGCTTTTGTGGCCTGTGATGTCACTAGTGAATCGAGTGTGGTCAGGCTTTGGGAGGAGGCAGAGAGGAGGCTGAAAAGGGCTGTCTTCTGCATAGTCAACAATGCTGGGGTGATGGGTGAGAAGGAGGGATGGAGGCTCTGTATGGATATCAACCTCACTGGGGTGCTGCATGGCACAACTCTGG
>comp34159_c0_seq1
TGAACATAAACATTTGGGAATCTTTTTAAATACATCACTTTCTTGGGCAAAACAAATTCATGAGACCTCCCTTCGAGCCAACAGAAAGCTTGCTGTTTTACGTAGTGTTAAATATCTCAAAAGGTCAACATTAGATTTACTCTACAAAGTCTGCGTGCGTTCAACTTTAGAATATGGCCTTGTATTATATTGGCACACACTTAAACCAACAGAAGCCGCAAGGCTTGAGCAAATACAATATCGCGCAGCAAAAATCTGTACAGGAGCACTTCATTTCAGCAGCCAACACAAACTACAGGTAGACCTTTCGTGGGAAAAACTTGAAGATAGGGCAAAGTTCTTAGGA
>comp34287_c0_seq1
CGCCAAGTCCATCCACCATGCTCGCGTTCTGATCAAGCAGCGTCACATCCGCGTTGGCAAGAGAATGGTTGACGTGCCATCTTTCATGGTTCGCCTCGACTCCGAGAAGCACATTGAGTTCTCCCTCACTTCACCCTTCGGCGGAGGGCGCCCGGGCCGCGTGAAGCGCAAGAACGAGAAATCGGGCAAGGGCGGTGATGACGACGACGAGGAGG
>comp34319_c0_seq1
TGGAGCCCGGAGCCTCCCCCTGCCCCCACTGTAGACTGGCCTCCTGCTCCCTGCACTGGGAGCAACACAGGTCTAGCTCAGTGATTGGAGGGGATGGAGGCTGCTTTCCAGTCAGGGTGGAGAGTGACCCAGAGTGTGGCAGGAGGCTGCTGGCCACCAGGGATGTCTCCAGGGGAGAGGTATTGCTGGTGGACACCCCCTGTGCCGTGGGCCCCGTCCACAGCACCCCCCCTCTATGCCTGGAGTGCTCCACCCTCCTCCCCAGCCCAACCTTCCACTGCCCCTTCTGTGGCTTCCCTCTCTGTGGAGAGGGTTGCGTGCAGGGCCCCCAGCACCAGGCCGAGTGTTCCCTGCTCTACAGGAGGGGCCAGAGGGTGGCCATTACCGAGGGGGGCAGCCCGGCCGTACAGTATCAGGCCATCATGCTCATCCGCCTGCTGCTGGGCCCGCCCTCGCAGCTGGCCAGGGCCGACCTGCTGTCTGACCACGTGGAGAAGCTGAGCCCCGAGGAGGTGTCGGGCTACAGGGCCGGGGTGGTCAGGGTCATCCAGGGACTCCACATCGGAGACTGGACAGACGAG
>comp34337_c0_seq1
CCCTGTGTCTTGCATCTCTTCACCCCCAGGCCTCAGGGACCCTCCTGTGGCTCCCAGTTACTCTCCAGCCATCCCCAGATTTCAGCTGGAGTCAGCCCCCCACACCCAGGAATCACCTACAAACTCACGAGCCTCACGCTGCTCCACCCCTGTGTCTTTCATCTCTTCACCCCCAGGCCTCAGGGACCCTCCTGTGGCTCCCAGTTACTCTCCAGCCATCCCCAGATTTCAGCTGGAGTCAGCCCCCCACACCCAGGAATCACCTACAAACTCACGAGCCTCACGCTGCTCCACCCCTGTGTCTTT
>comp34425_c1_seq1
CGACGTGCATGGGAGTCTTGACGGCTCTCTCATGACAAACTTCACCGACATCCAGCTGAACAATGTTAGCGACAAAGATCTCTTGTTCTACAACCGCTTCTGGGACCTCACTAAGACTGAAGACTTTGCACCTGAAATGGAGCATTCCTTTTTTGTGCCGACAAACGTTTTCATCACCACCAACCAGACGCGGGGCTTGTGTTCTGAGTTCAGGCAGACCGAGAAGGCGTGCATCAGCGGCAGTGACTGCAAAGGAGACGGGAAGGGGTACAGTGTACACCACTACGGAGTGAGAACGGGTCGCTGTGTAAAGGACGGAGAAGAAGCAGGAACGCGGAAGGCGTGTGAGGTGGCAAGCTGGTGCTTGGTGGAGAGGAAG
>comp34448_c0_seq1
CGGCGACCTTCTTCTCGAAGAGGTTCTGGGCGAAGGCGACCTTCTCGGCGACGGTACCACCGTTAACCTGGATCTCCATGACGTGGGCCTTCTTCTGACGAAGGTTGACCTTGCGGATTTGGGTGTGGGCGATGACACGGATCACGGTGCAGTAGTCGGTGATGCGCTTGATGTCAGCGGCGATGGACTCCTTACCCTTGGCGTCAGCGTACTTCTTGGCGTAGTTGGTGAAAGCCTTCTTCTTGG
>comp34497_c0_seq1
GTAAGAATAAGAATCTCGGAAAAAAGAAGGGGCTCAAGAAGAAGATGGCCGATCCTTTCACCAAGAAGGATTGGTATGACATCCGTGCCCCTTCTCTCTTCCAAAAAGGCAACATTGGTAAAACCGTCGTCAACCGCACTGCTGGTACCAAGATTGCCTCCGAAGCCTTGAAGGGCCGCATTGTTGAAGCCTCTCTTGCTGACCTTAACAAGAACGAGGACAACGCCTACCGCAAGATGAAGTTCAAGATCGAGGATGTCCAGGGCCGCAACTGCCTCACCTCCTTCTACGGAATGGATTTGACCACCGACAAACTCCGATCCCTT
>comp34497_c1_seq1
TTAGGCTTCTTCCTCTTGGGCGTCCTCAGCGGGGGCAGCCTCCTCAGCTGGGGCAGCTACGGCAACACCAATATCGTCGTAGTTGGCTCCGGCGTGCCATTCTGCCAACTTTCCGGGGTCAAATTTGGGGGCCTTCAACATGACAACCTTGCGGAGGTAGACATCCTTCAAGGGGAAGATACCGTTGCACTCCTTTTCGATTTGTTTGCCAATGGTGTCAGGGATGAACTTTTGGACCAAATCCTTGATGTTTCCAGTGGAAATTTCGCTCTTGATGATATCGAACATCTTCTTGCGGATTTGACGGATTTGGGCAGCTTGGGCATAGCAGGTCTTCTTTTCCTGGTTCTGTCTTCTCTTGGTGAAAGCCAAGCAATGGCACCTCAAAGTGTAACCGTCAGCGGTCTTGACGTCAACATGAGCCTCAATCAAAGATTGCCACTTGCGAACAAGGG
>comp34499_c0_seq1
AGGACACCGAGTTCATGATGTTCTTGTTCAACAACTTGATGGCTGGAGGTCTCGGTGGAGCCATGGCCATGGTTGTGTGCTATCCTTTGGATTTCGCCAGAACTCGTCTCGCTTCTGACTTGACCCAAGGAAAGGGTCAGTTCAACGGTATCGTGGATTGCCTCAAACAGACTGTCCAGAAACAAGGTGTCGCCGGTTTGTACCGTGGTACCGCTGTCTCCATTGCTGGTGCTTTCGTGTACCGTGCCGGTCAGCTCGGTCTCTACGGTACCATCATGGGACTTAACCCATACGCCAAGGACAAGGGTATTGTCGGTTTCATGTCTGCTATCTGCATTGCCACCGCCGCCAGAACTGCTGTTCTTCCCTTCAACTACCCCTTCGACACCGTCCGTCGTCGTCTTATGTTGGAGTCCGAGAAGCCCCCCGCAGAAAGGATGTACCGAAGCGGTGTCCACTGCGCCATGCAAGTGTTCTCCAAGGAAGGATTGGGAGGTTTGTACAAGGGTCTCTTCCCCGAAATTTTCCGTGGATTTGGAGGTGTCA
>comp34499_c1_seq1
ATGAACTCGGTGTCCTTGTCCTTCTTGGGGAAGACGGACTTGAAGAAGTCGTTGAAAGCGAGCGCTGAACCTTGCTGGGGGGCATAACGCAAGCAGTTCACTAAGTTTCCACGCCAGAAAGCGGCAGGTCCTTGTTCCGCGTTCACACGACGGAAGCAATCTCCGATGCCAGAGTAAGGTTTGACCTCACCGCTGATGACAGCGGGGTTGGAGTCCATAGTCTGCATCAAGATCTTCACACGCTCGACTGGAGACATGATGGTCTTGGAGATAGCTCCGATGGAACCGCCCATGGCGAAG
>comp34503_c0_seq1
GAAAAATCTCATTTGGAAAGAAACATCATGTTTTGCAAGTTGTGTTCTAAAACAGTCTCTTTGCCAACAAAACTTAAGAGCCACATAAGCCGAGTACACTTTCTCCAAAGCAATATATCATGTGATTTTAGGAATTGCTTAACAAGATTAAAAACAGAGCAAGACCTAACAAAACATATGAAGATTCATTCAACAATATATCAAGATTTTAAATGCAAAATATGCGATGGTGATTTTTTTACGAGAATACTTTTGAAGCAT
>comp34552_c0_seq1
TTTTCTCTCAGTCTGGTAACCTGACCAGACACAAGCTTTCCCATACAGGCGAGAAGCTGTTTAGATGCACTTTATGTGACAAGGCTTTCTCTCAGCCAAATCAACTGAAATCACACAATCTCTATCACACAGGAGAGAAGCCATTCGGATGCATTGAATGCGCCAAGTTTTTTACTGCATCAAGTTATCTGAATATTCACAGACTGTCCCATACAGGAGAGAAGCCG
>comp34610_c0_seq1
AATCCGTTAATAACTTCTTAGCCAACCAATATATCGATTTACAACACCACATCCACGAAAGAGCCGAAAACGTGTTAAACCAAGCCACTGCCTTCGAAGAGTTAAACAGAAAGAAACACATTGAAGCCGTTTTGAACGACGCCGTTTCCACCGTCGACAAGATCCTCGCCAGTCCCACCGAACTCGCCAAGGTCGAAGAAGACTACTTCAACCTCGCCCTCGAAGGAATTTCCAAGGGACAAATGAGAGTCGGAAAAGATTATCTTTTGACCTCCGTCCTTACCTCTTTCTAATCCAATGCTCAAAACTTACTTTCTCTTACTCCTGACCAGTAGAGAAAACTCGCCGAACTTACTTCCGAGTAGTTGAATCAAATCAAGACCGCCGATAATACCGCCAAG
>comp34610_c1_seq1
GGAATCAGTAGAGTTGGTAAATTCAATGTCGGTGGTTTATCCGGCATAACATAATAATACACATTCAGTGCCACAGTCACTATGTAGACTAATTTCACTAATTTCAGAACTGAGTACGATTAATACGTCAATTCTTTCACATAAAAATTAGAGGACATCGAAAAGGCTAACGCCCAAGCACCCCCCAAGCCCGTCGACTCTTCTTTCATCCACCCTTATAACTCTGACCACCATCCCTTGAATTTCTCTCCCGTAAAGACCGCCGAGTTCTTCCACGATTTCATCGGACCCGAGTAGGTCTCTCCCCATTACGAAAATTTCCTCGTTTCCAGAAAGTACCTTATGGTCTTCTGGGGAGGGTTCTTCGTACTCAATATAGGTTCTGCCACTGTTGATTTAAATTGGATCATGAAGTCCGCCTTTGTACCTTGGATCTTCTGGTTCTCTTACCTTTATTTCTATTTTGAAGGAAGAAAGAACTTCTTAAAACCTTTGTTAGTGAGATTTTATAGAAGATCGGCTGCCAACGAATGTCACATGTTCGAAGCCTACTATCACGAGAATATTGAAAATAAATTAAGAGAACTTATTAGAATTACTAAGGGACAACTTGATTACTGGAACATCCATAAAAATTTCAGAGAAGTTAAATCTGAATCCGTCAATAACTTCTTAGCCG
>comp34745_c0_seq1
TGCCAGGAGAAGGTGCAAGGAGAGAACCTGAACATTGCCAGGGTGAGCAGAGGCCAGATGGGGGCCTACCTCTGTATAGCCAGCAACGAGGTTCCTCCAGCAGTCAGCAAGAGGATCAGCCTCAACGTCAACTTCGCCCCTGAGATCCTGGTGCCCCAGCAGCTGCTCGGCCTGCCATTTGGGGAGTCTGTGATGGCGGAGTGCCTAGTTGAGGCCTTTCCCAACACCATCAACTACTGGATGAAGCACCAGAAGGAAATGCTCCTCAATGGCGGAAAGTACACAGTGATGGAAGAGAAGACCAAGGAGTACAGCACCAGGATGCAGCTTCACATCAAGGACTTCCAGGAGTCTGACGTGGGTGTGTACACCTGTATCTCCACGAACTCCCTGGGCAAGTCTGACGGAACCATTCGGCTATATGAGATTCCCCCTCCTGAGAGAGTGACTGCCCCTTCAGCTGGCAGGAAACGACAGGAGGTCACCACACTCAAGCACCAGATAGAGATAGACCTTATAGAGGGCAGGAACAGGGGGGAGCAAGGGGAGGATTATGACTGGATAGAAGATATGGATGAGGAGAGAGAGG
>comp34746_c0_seq1
CGGGGGTAACCATGTTGGGTTTTAAGAGACATCCTTCGAAGAAGATGTTTTGGTCTTATAAGGCCTTGAAGACGGCAGATAAAACTCTTTCGGTAACTTTTTGAGAAGTTTCAATAGAGTGGGTTCCATCAACCAATATCTCGGGCTCAACAATAGGGACTAATCCGTTTTCTTAACAGATAGAAGCATATCTGGCAAGACCCCAGG
>comp34829_c0_seq1
GTGCCTGGTCCCCCAGCAAGGAAACCAACTAAGCCAAGTGGAAGTGATGCCGCCTTCCAGCCAGTCATCATGACTTTCAAGGCCTTCCTGGCAACTCAGGATGACCTGATCACAGACGAGGAGGCTGCAGCCAAGTATGGCGAGTACAAGCTGGAGTTCAGGCGGCAGCAACTGAACGAGTTCTTTGTCTTGCACCGCGGCGAGGAGTGGTTCCAGGAGAAGTATCACCCTGTTCATAGCAAGGAGAGGGAGAAGAGGGTAAATTCAGGGGTGAGGAAAAGGCTGGAGGTCTTCCTCAATCTCCACACAAAGGGAGAGGCTGGGG
>comp34835_c0_seq1
CTCAGGGATCCTCTGCCACTTAGGTCTTGAGGAAGACCTCACTATGGGGGTGAGGCCCAAGGTGAACAGGTTCCTTGTCTTGCTCAGGTTCACAATGTTGAAGATGATCCTCTGGTCCACGTGTACATTGTCCACAGAGAAATTGAACCAAAATCTGTAGCGGGGGTTACAGGTGTCCGGACGGATGAAAAGGTCATACTCGTAATCGTTTATAAAGTCAACTCGTCCCAAGTTCCCTGTTTCGTAGATGGCATCAAAACAGAGGTGGCCTTTCTTGGCCTTTCCAGAGTGACCCGG
>comp34844_c0_seq1
GACGGTTTCCAACCTTTTTGTTTAATTCTACACCAACAGCTCTTGGAGTTACAGTCCAAACAATACCAGTTTTACCGTGATAGTATTTATGAGGCATACCTTTGTGGATAGCAGAGTTTGCAACAACATCTACGTAATCTCCTACTTTATAAACTGTAAGATATGTTTGGAGATTTGGCATACCATGTTGTCTAAATGGACGAGAAAAAAGATCTCTTGTATTACATCT
>comp35314_c0_seq1
CTCCCTGCGAGCATGGGGGAAGGTGTCGCCAGCTACAGGGCCGGCTAAGATGTAGCTGCGCCGGTACAGGCTACGGAGGAGCCGTCTGCAGGACCTCGCCCCACTTCAGGGACTGCCACCAGGTGCTCTCCCTGACAACTGGTCAGCTGCCAGAGAGACTGGAGGCAACCCTGGACGTCGACGGCGGGGGCCCCCTGGCCCCCCTCACGGTCACCTGCCTCCGGGGGCCAGAGGGG
>comp35378_c0_seq1
AACGCACACTTCCTGGCGGATAACAAGGAATTAAAAGTGGTCCGGCTAGATGGAAACTACATATCAAGATTAGAGATCGAATTTTTCAGCAAGCAAGTGTTTCTCCGTGAGTTGCATCTTGGCTCAAACCACTTCACAAGTGTTCCCGGCTCTGCCATGAAGTATCTCTACAACCTGAAGCTGCTTGACTTGTCAGGAAACCTCTTTACTGAGCTGGACGATTCAAGCTTTGATGATGTCACTGGG
>comp35673_c0_seq1
GCGGTGTAGGTCCTGCCATCCGCAGTCACCACGTAACAGTGCAAATCTTGGTTGGTCACCTCCACCCCATTCAGTACTCCGTTAACTCTTCCGTTGACCCTCTGAGGAAGTCCTTCCCTCAGACAGTTCTTCCCGTCTCCATACCAGCTGGGCCCACACCTGCAGCAGAAGCCACCCCTGTGATCCTGACAGGTGGCCTCGGAGTGGCAAGATGCACTGCCCTCGGAACATGAGGTCGCCTGTCTTGGATCCGCCACCTGTCGCACCCCGTTTTCAGGACCCTCAA
>comp35813_c0_seq1
AAAGTACTGCGGCCTGATTCAAACAATCAATGTTTTGGAGACCACTCTCATGAGAGAAAATGACGAAAACTCCTAGAAAGAAAGAAAAACAGAAAACTGGAGAAAAGCCCTTTACCTACCTTGACTGTGATGATAAGTTTTCTGACACTGCTACTCTTAAATGTCACATGACATTACATACGGAAGAACGGCCTTATCCGTGCGATAGCTGTGATGAAAAGTTTAGACGTTCCTCTAGCCTGAAGGCTCACAAGAGGAAGCACACGGGAGAAATACCGTACCCTTGTGACAACGGTGATGCTGAATTTGCTGGTACTTCAAATCTGACGATTCACAAAAGGAAACATACAAGAGAGAAGCCATACTTTTGTGACATCTGTGATAAAAAGTTTGGACATGTTCAATGTTTGAAAGACCACACCAAAAACATGCATACTAACGAGAGGCCCTTCCCTTGCACTCAGTGTGAAGCAAAGTTTGTAAAAGCTTATAGACTGGAGAAACATATGAAAACTCATGCAAACACAATTAGAAAGTCACCCGGAGAGAAACTTTACCCTTGCACCCAGTGTGATGCCAAGTTCACAAGGTGTTTTAGTTTGACTCAACACGAAAAGACCCATACCGGGATCAAGTCTTATGCTTGTGATAGTTGTGATGCTAAGTTTTTCCATCTTAGCA
>comp35845_c0_seq1
AACAAAAAAATAAAAAATGTCAGAAACATATAAAGTAGTAGTACTAGGATCCGGTGGTGTAGGAAAATCAGCACTAACAATCCAATTCATTCAAGGAAATTTCGTAGAAAAATACGATCCTACAATTGAAGATTCATATAGAAAACAAGTAGAAGTTGATGGTAAATTATGTATGCTTGATATTTTAGATACTGCTGGTCAAGAAGAATACTCCGCTATGAGAGATCAATATATGAGAACAGGTCAAGCTTTTATTCTAGTATACAGTATCACTCATCCTTCTTCTTTCCAAGATTGTGAAACTATTCATGAACA
>comp35918_c0_seq1
GGAACCAGATTTTCACCTGAGTCTCTGAGAGGCAGAGGCTGGTGGCCACCTCGTACCTCTTGGGCCTCGAGAGGTATTTGCTCTCCTTGAACTGCTTCTCCAGCTCCAGCAGCTGCTGGGAGGTGAAGGCAGTCCTGGGCCGCCGAGTCTTGCCCAGCAGGGAGTGGGGGTAGCCTGCGAAGTGCGGAAAGTTGGAGTACAGCATCCCGGACCTGGCCAGCAGCTCCAGTGGAAGGCTCTGTGAGGAGAAGAAGTCTTGTTTGAAGATACTCTCTAAGCCCGGGG
>comp35919_c0_seq1
GTGTGTTCCTGTACTCCATGAGTGCCTGGCTGAAGGAGTCAGTCTCCAGGGATCCACCTGGACCCAGGTTGCTCCTGATAAGCCTCTTCATGGACTTCACCCCCAGCTCCGCCCTCGTGTTTCCGTGGGGATTGTAGGCACTGCTTATCCTGTGCGTGATCCCCCAGGTCTTCAGGAAGTCCTCAGTCTCCCTGGCCACCAGCTGAGGTCCTCCGTCTGTGGTCAGGACCTCTGGTGCACCAAAAGTTCCACAGTGGCTCCT
>comp35928_c0_seq1
ATTACTGCAAAAGCACCAAAATGGTACCCTGCTGAAGATCTTCCAACAAGACGTGTTGTAAGAAAAGCTGCACCAAAACCAGTTAAATTAAGATCATCAATTACTCCTGGTACAATTTTAATTTTACTTGCTGGTAAATTTGCAGGTAAACGTGTTGTATTCTTAAAACAATTAGAATCTGGTCTCCTTTTAGTTTCAGGTCCATATAAAATTAATGGTTGTCCACTTAGAAGAGTTAATCAAGCTTATGTTATTGCTACAAGTACTTCTGTTGATATTTCTAAAGTTAATGT
>comp35969_c0_seq1
GAGCTTGCCATGGTGTTTCCTATCCCACCCAGAAGCATCACGAATAGAGGCATCCCAACCATGGCATAAATAATGGTGAATAGCTTGCCGCCGTCCGTCTTGGGGGTGATATGTCCGTATCCAATGGTTGTCATAATGGTGATGGTGAAAAGTAGGGAGTTAGGAAAGGTCCAGGCGTAGACCCAGCCCTCCACCTCGCCTTGTAAGAGA
>comp35986_c0_seq1
GGACGATGACGACAGCTGCACCAAAGCCCAGTATATATTCTACCTTAAACATCTGTTTGCTTTCCTGCGTTGTATTGTCTAAAGAACTGACCACTTCTTTCCTCTGTATGACAGTTATCGTGAAGTTTGCTCTGGCTGAGCCGGCAGCATTCTTACCTCTGCAGTAGTAAATACCCTGGTCCTCTTGTCTGATGTCTAGAATATAGAGCTCAGACACTTTTG
>comp36107_c0_seq1
AGCGTGTGATATTAATCTAGCTCCAACCATTTCACCAATAAGTACTGATAAATTAGGCGCAATACCATGCATTTTTTTAACCATATAATCATAAAGTTTTTCCTTATAAGTACTCAAACTTTCAACACGTTTCGCAAACATATCAACATTTAATAAATCATATTCAGATAAATCAATTCCAACTGATGAACGAGCTGCTTCAATAATTCTT
>comp36132_c0_seq1
TCACATACAGGAGAGAAGCTTTTTCCCTGCACCATGTGTGACAAGGCCTTCACTCGGTCCAGAACACTGAACAAACACACTCTCTCCCACACAGGAGACAATCTATTTCAGTGCACCCAGTGTCAAATGTCTTTTGTTACGCCAGATGATTTACGGACACACAACCAGAATCACGCTGGTTAGCAATTCTATCTATCACAGATTACAAGACAATTAAACTATGGTGAGTCAGTTTAAAAGGGAAACTTATGTTCTTGACAACATTTCTGTTAAATATATTTAGGGAAG
>comp36157_c0_seq1
TTCACACTGCAGACAGTCATATCCTTTCTCTTTGCTATGAGCCATTTTTATTTGTCTCCCTCCCTCCTCTCTGCTGTGAATAAGTTTATGTGCCTTCAGGTTACCACACTCTAAAAAGGACTTTCCCCACTGAGGACAGTCATATCGCTTCTCCCCGGTATGTGACCTCTGGTGTCTCTGCAAGTTTGCAGACAGAGAGAAGGACTTTTCAC
>comp36165_c1_seq1
CTGTCAGTCATCGTGATGGAGTGCAAGAACCTCAAGAAGATGGATGTGGGCGGACTCTCAGATCCATATGTGAAGATATCACTGATGCAAAACGGTCGGAGGATCAGGAAGAAGAAAACCTCCATCAAGAAGTGCACCCTCAATCCCTACTACAACGAATCTCTCTCCTTCGACATCCCATTCGAGTACATCCAGAGTGTATCCTTGCTGGTGACAGTTGTGGACTACGATAGGATCGGGGGGAATGAACCCATAGGGAGTGTTGAGGTTGGGTGCAGCAGCAGGAGTGGGGAGCTGAGGCACTGGAGTGACATGCTGGCTACACCCAGGAGGCCAGTGGCCAAGTGGCACACCCTAAGGGAGATCAAGGTGGAGAAGAAGGGCCTTGGTTTCCTGCCAAAGCGTGGAAACCTCTCGAAGGCTCTCTCCCTGGAAGTAACAGACGCGAGGACTTCCGCAAGGACTCGGCTCAAGCGACTCGCCTCGGTGGACGTGGGAGACGGTG
>comp36219_c0_seq1
ACAGCGGTCTCTTCACCACACTGTTGGCCAGGGTGCAGGGACAGGTACCTGGCCAGCTCCTCCCTAGCCTTGCCCAGGGCCAGTGGCCCCATGGCAGCCTGCACAGTGGCCTTAGGGAGCCAGGCCAGGGCCACAAAGAGCCTCTCCCTGGCAGTGTTGCCCCCACCCCTCACTGCCAGGAAGGCTGCCCCTGCCCTGCCTGCCAGACCACACAGCAGCACCAGGAGGCCCCAGGCCATGGTGGCCGGCTCCAGGGAGGCCAGCTCCACCTCGGCCCCTATGAGGGAGAAGAGGAGGGGCTGGAA
>comp36225_c0_seq1
AGCTTTGTCAACAGACTCTTAGGGAAGCAATGCTTGGGGCTGCAGTGGAGATTGAAGAGGAAAGAAGAGCTTTTGTCAAGCATGTGACTTTAGGCATCTGTAGAGGAGTGAACCACCTTCACAAACATGGGATTATTCACAGAGACATTAGCCCAGAAAATATCCTCATGAAATATGAAAGTGACTCTGCGGACATGCACACGAGGTGGCAAGTGAAGGTAGCAGATCTCAATCTCCATACAATTCACGAACCAGACGTGAAAGAAAGCCACTCTGTAAATATTGGACAGTCGAAGTACAGAGCCAATGAAGTCAGGGCCCCTAAGCTTGGCCACTGCAGAGCCACCTATGGTAGCCCTGTGGATGTCTGGTCCATTGGTGCAGTGATCTATGAGCTAGACTCCAGAGATGTATTCATGAACTTGTCCAAATCGGAGATTTATGACCAACAGCTATTCAACACTGAGCGA
>comp36226_c0_seq1
GTTTGAGAGGATCTGGCCTACCAGCTCCAGCCACCAGTATCACAAGTACATGGATGGAGCACAAGGGCTGCCCTACGCAGAAAAGTTAATGGATACTTACGAGCACCACTACAGCAACAAAAGACAATGTGGCAGAGCAATGATAAGACGACAATGCAGAGAGGGAGTCCACCTGTCGGTGCCTGACCAGATGATGGGGAAGGCAGCCCTGGAGGAGCTAGTGCTCAGGCTAACTGGGGGCAGGCAGCAGGGACAGCCAGATGATGGGCAGGGCG
>comp36258_c0_seq1
CAGAAGCTGACTGGGAGAGGTGCTGCAGTGACACTCTCACACAAGAGAGAAGAGATAACAATAACAACAACAGAAACAAGGGACAACTTATAGACTGTGCGACTGTACAATGTACCCCCTCTCGCCCCTGCTGCGGCTACTGTTCGTGCTGCCCCAGCCTCCCCCGCTGCCTTCCTGCACCTCCCCCGGCCTCCAGCCTGACCCCGCCTCCTGCTCCGCCTTCTACCACTGCACCGGCCCCGGCTCCGGCTACAAGTACACCTGCCCCTCTGGCACCAGGTTTGACCCAACTGTTGGCAATTGTAATCACGGACACCTAGCTCCCCCCTGCCACCTGAACGAAGCAGGAGCAGGAGCAGGAGCGAGTAAATTGTTGTGGGG
>comp36280_c1_seq1
ATTTGGACCAAGTGGCTGGATTCTTCGAGCCTGCCACCACCAAGTTCTACACAGTCTTCCCGCTCACTGACACCTCCTGCCCCAGCCCGGGAGACTCCGTGCACAGGATCAGGATGGTCGAGAATATCTTCGGTACTGCCGGCCGGCCCATACAGAGCGACACAAGGAGTCTGCTGGCGGAGGGTCTGCTGCTGAAGACGACCTCCGGCCGGGCAAAGCGCCGCCATTTCTTCCTCTTCAGCGACATTCTTGTGTGGGGCAGCGTACTCAGGGA
>comp36299_c0_seq1
GAAGATTTTCTTATTTTATGATTTAAGCTGAAATTTCGTCAGCGCGAGTGTAGATGAGTTGGGATCCGCTCCTGATGACTCGTTTGATCTTTCCTTCGGCCTCGAGAGTTGCAATGGTTCTGCGAGCAAGAGCTCCGTTAATTCTCAAACGATCAGAAACAATGGCAGTGGTGATGAGCTTGTAGGTGGGGACGTCCTTGAGCATCTGGTTGTACAATTTCTGGTCATAGATAACAACCTTCTCGGCGGCTTCCTTCACCTTTGTCTTTGACCACTTCTTCTTCTTGGCCTTG
>comp36402_c0_seq1
GTACGCCCTCAATGAGAGACTGAAGCCTGCAGAGATGACCCTTAACTGGCAGTGCGAGGACATCATCGACTATCTTGAAGATATCCAGGCGAGGACAAGTAACCTTGGGGTGCGGGTTCGGAAGGCGCAGGAGAACGTGAAGAGGATCCGGAAGGAGATGAGCTGCTGGTCCGAGGACATCCTCTTCGTCAGGAAGGACGTTCCCAAGGAGGACCCCCTGCTGG
>comp36423_c0_seq1
CAAGATTGACACCAAAGCAAGACTGCTGGAGGAGAATGTGCTCATAATTGAACAAAAGAAGGCCCTCATGGATGAGGTTTCCAAATCTCAGGGGGATATGTCGCAATACACGGACAGGCAGGATAAATGCGCCCGGGAGAGGGAGGCGCTGGAGCAGCAGCTAAAAGACGCACAGGACCAGCTCACTAAGACCCAGCAGATGAGACAGCAAGCAACCAACGACAAGAACTCTGGACAGGGAGAGATAGCAAATATAAAGAAGGACATTG
>comp36436_c0_seq1
GTACAAGTTGTGCAAGGAGTTGTTCATTGCCCCTGAAGGCGTGTACACCGGGCAGTTCATCTACTGCGGCAAGAAGGCTCAGTTGAAGGTTGGCAATGTCGTCCCTGTCGGTAGCCTTCCTGAAGGTACCATCGTGTGCAATGCTGAGGAGAAAGTCGGTGACCGTGGCAAGCTAGCTCGTGCTTCTGGTGACTACATCACGGTCATCTCTCATG
>comp36452_c0_seq1
ACTTATGGTTGCAAAGACACATAGACAAAAAGCACTCTGATATAATTCAACATGTGTGTGAATATTGTTTGAAGATATTTGCACATATGGCATCCCTGAGAGGTCATATCAGGAAACAGCATAAAGGGGATGAAGATGGTTTTCAGTGTGATCAGTGTGATATTAGGACAACCACAAGGCAGGACCTAAAGAGACACCGTCTCAATGAGCATGTTCCCAGAAAATGTTTCAAGTGTCAGAAAATTCTAGCAACTGGACTAGTTTGGAGGCTTCACCGGAAAACATGTACCAAGTCCAAGGTTTCTCGAGGTAACCTTTGTAAGCTGTCAAACAACCCA
>comp36473_c1_seq1
GGCTTCCTTCCATTCATTCAGGTAGATTTAGACCCCATGGATGGAGGCACAGACGCAGGGTTCACATTCACAAGTCCCAATTATCCCAGCTCTCCCATGGCCCCTGTAAGGAGAATCACCAACCTGCAGCCTGCCCATCCTGCAGGATCCTTTTACTACCCCCACCTTGCCCGCCTGCCACCCATAGCAACTGTCAGAGTTGTCAAGGTCAAGGAGTTCAGCCTGAAGAAGACTTTCCCAGTAGGTGCCAAGGACAGTATAAGAATTGATGACTGGGCCAAAGACAGTAATGGAGTGGATGCCAGAGTAAAGGACTGGGACAA
>comp36477_c0_seq1
GCTAGAGGTTCTTGAAGAAGAAGCCCTTGATGTTCTAGAGGTGGTCCAGGAGGCGGCCGGGGGTGACCACGAGGATGTTGACACCTTTCGCCAGCTTCTGGGCCTCACTGTTCTAGTTGGTACTGTGGTAGTGGTGCTACTCGTCCCTGATCTTGGACAGCTGGGCCGCCGCCACCATGTTCTTTGCCCCGGCCATCCTAAGGCTACCAGGTGAGATCTCTTAAAGAAGGTTA
>comp36540_c0_seq1
CTTGTTATTAAATGACCTTTTATTTCCATTCACACGGTGATTTTATTCACTATTTGAAACTTCTACAACCTTTCTTTTTTATATATGTTTTACTTCCAAACCATTCATTCATTGTTAACCATAGAAACCATAGAACTTTCTGAAGATGTCAAAGGGATCCTCCTCCTTCTCCTCCTTCTGGCCCTCTGTCTCCAGCCCCCTCTTGCCATACTTGTCGTACACCCTCCTCTTGGCCGCGTCACTCAACACCTCATATGCCTCTGATATTTCCTTGAACTTCCTGGTGGCCTCCTCCTGGCACTCCGAGTTCTTGTCCGGGTGCCATTTGA
>comp36541_c0_seq1
GTGAGGAGCCCCTGGCTGGATGACTTGTCCACGCTGGCAACGCCGTCCGGTGTCCCCCTCCTCACCTACACCTTCCAGTACCCCCTGGTGGTAGCCCTCCTCTTCCTCAACTTCTGGGCAGACTCACCACCTCACTACAAGGAGTTAGAGGAGGAGAATGAGAACCCAAGCCCCGAGACCAAGGCGTCCTTCCCCTCCAAGATGCTGTTCACCTGGTTTGATGGCATGGCCTGGAGGGGCTACAGAAGGGTTCTCACTATGCAGGACCTATGGACCCTCAACCTGGCCGACAGATGTAGGGGTGTCGTGCCTGTCTGGGACAAGTGGTGGAAGAGACAGATGGAGAGCAAGGCCGGCTCCGCGACTCCCCAAGTCTCCATCTTGAGC
>comp36573_c0_seq1
GCCAGCTCCTCCCGCTCCGCGTCCAGCAGGCCGGTGTCCGCCAGGGCCAGGGTCACCATTTGAGGAGTTGTGTACCACTGGTGCCGCCTGGCACACTTGAGGAGCTTGAAGGCTGCCAGGGGCTCCACCTCCCTGTACTTGATGGCCAGGTAGTGGAAGGTCAGGTCGTTCCTGGCGGCGGAGGTCGAGAGGGGAGCCTCGAACCAGGCCTTGGCGTAGAGGATAAGGACGAAGCAAACCATCCTCCTGACCCTCTCCCTGTCCTCCTCCAGCAGTATGAAG
>comp36770_c0_seq1
AAGGACACTGTGACTCACTCTGACATGGTGACATACAGACACGTTGTGACACACATAGTGAGACACGGGGACACACAAACACAGTGACTCACTGTGACATGGTGACCCACATATTGACATGATGAGACACAGTGACACACATGGTGACATATAGAGACACAGTGACACACATGGTGACATATAGAGACACAGTGACACACATGGTGACA
>comp36822_c0_seq1
GCCTCTGGTGGCAGGGCAGCTCAAATTCGCCCAGGAGGTCAAGACTAAGATCACCTTCTCCATGAAGGCCTTCAAGAGCCTTGCCCACCCGATCTGCTACAGCCCCAACGCTGAGCTGGTGTTCCAGAAGTACAAGGACCTGTCCAAGCTGCTTGCAGCCTATGAGGAGGACGTGTACACCTCCTGGGTGACCCAGGCCGAGAAGAAGACTCTGGAGGGCCTCGACCGACCCCTGCTGGAGAGGAACGTCAAGGACGGCACCCTGAAGGTCAACTTTGGGCGGGACACCCTGGCCTCCCTGAGCGAGGTGAAGCACCTGAAGAAGGAGTTCCCCACCCGGACCGTGCCGCAGTCGGCTGCGGCCATCTTCACCAGGTTCGAGGACTTCAGGGCCTACAACAACTGCCTCGACAAGATTGTCGACTTGTACAACTACTTGAAGACTGACA
>comp36859_c1_seq1
TCGCTCAGCAGATATCTCGTTCACCTTGTAATATGCGTCGTAGATTGCGGCGACACACTTGAACTTGACTCCTCCCCCGTGCCTGAAGTCCCTCTTGGCGAGGGTGTGCCTCAGCTCGAGCACGGCCGTGTGCAGGGGCCCCGAGGAGGGCTCGCTCCAGTTGGACACGGGGTGGGGCAGCAAGTGATGATCGGAGACCAGTCTCTGGTTGATGTACCAGGTGATGTTTGCGGGCGGCATGGTGCGGG
>comp36924_c0_seq1
GAGAAAGTTGAAGAAAAAAAGTCAAAAGAATATAAATTAAAGGACGTAAAAGACTTTGATGATATGAACCTAAACGAGGAGTTACTACGTGGTATTTACTCATACGGTTTCGAAAAACCATCAAAAATTCAACAAAGAGCAATTTTACCAATCATTGAAACAAAACGTGATATTATCGGTCAAGCTCAATCTGGTACAGGAAAAACAGCAACTTTTTCCATTG
>comp36924_c1_seq1
AATGTGTTATATTTTTAAATGCAAAGAAAGGTGTTGATAGATTAGCTGAGGAATTAACAAACAGGAAATTTACTGTTTCATCTATTCATGGAGATATGGAAACTGAAGAGAGAGAGTTGATTATGAAAGAATTTAGAAAAGGTGCAACAAGAGTGTTGATTTCTACTGATTTATTAGCTCGTGGTATTGATGTACATCATGTGTCATTAGTTATCAATTATGATCTTCCTAAAATCCGTGAAAATTACGTACATAGAATTGGTAGATCAGGTAGATATGGTAGAAGAGGTGTTGCTATTAACTTCGTAACTGAAAGAGGAATGAAACAAATGAAAGATCTTGAGG
>comp36924_c2_seq1
AAAACAGCAACTTTTTCCATTGGTACTTTACAAAATTTAAATTTTAAAAAAAACCAAACTCAAGCACTAATCTTAGCTCCTACAAGAGAACTTGCTTTACAAATACATAAAGTTGTATTAGCGTTAGGTGAATACCTAAAAATCAAAGCTCATGCATGTGTTGGTGGTACAAAAGTAAGAGTGGATATTCAAGCATTAAAAGATGGACAACATATTGTAGTAGGAACACCAGGTCGTGTTAACCATATGATAAACGAAGGATTTTTAGAAGTTGATAACTTAAAAATGTTAGTAATTGATGAAGCTGATGAAATGCTTTCAAGAGGATTCAAAGATCAAATTT
>comp36992_c0_seq1
AATATCAGAACTTTACTAGAGATGGGGACCTGTCCCTGCTTCATGTCTACTTCAAGGACCTCACCATGATCAAGTACAATAATGACGTCCTCTATTCAATTGAGGACCTGATTGCAGCATTTGGGGGGCTAGCGGGCCTCTGTACAGGGTTCAGCCTCCTGAGCCTGGCTGAGATTGTTTACTTTTTCACCCTTCGCTGGTGGCTCCAGCTCTGCAGGCAGAAGAGGGAACTGAGACAAAGTCATGGATCTACAAACCTGAGCCAAGACACAGTAACACTACATATGGAAAAGTAATCTACAGAGCTAATATTGTGACAAT
>comp37035_c0_seq1
GTCAAATCTGTTGAAATGCATCATGAACAACTTACTGAAGCTAAACCTGGAGATAATGTTGGTTTTAATGTTAAAAATGTTTCAGTTAAAGATATTAGACGTGGTTACGTTTGTGGTGATTCTAAAAATGATCCTCCTAAAGAATCTGAAAAATTTATGGCTCAAGTTATTGTTTTAAATCATCCTGGTCAAATTCATGCTGGTTATGCACCAGTTATTGATTGTCATACTGCACATATTGCTTGTAAATGGGCTGTTCTTCATAAAAAAATTGATAAACGTTCTGGTAAAGTTTTAGAAGAAAATCCTCAAATGGTTAAATCTGGTGATGCTGCTATTGTTGATATGGTTCCTCAAAAACCACTTTGTGTTGAAACTTTTAATGAATATTCTCCACTTGGTAGATTTGCTGTTAGAGATATGAGACAAACTGTTGCTGTTGGTGTTATTAAAGGTGTTACTAAAAAAGAAGGTGAAGGTAAAATGACTAAAGCTGCACAAAAAAAAACTGGTAAAAAATAAGTAATTAAATAATAGGA
>comp37035_c1_seq1
CAAAAAGAGTTCCTTTTGTTCCTATTTCTGGATGGAATGGTGATAATATGTTAACTAAATCTGATAATATGCCTTGGTGGAAAGGACCAACTCTTATTGAAGCTTTAGATGCAACTAAACCTCCAGTTAGACCTACTGATAAACCATTAAGAATTCCTCTTCAAGATGTCTATAAAATTGGTGGTATTGGTACTGTACCTGTTGGTAGAGTTGAAACTGGTGTTATTAAACCAGGTATGGTTGTTACATTTGCTCCTGTTAATCTTACTACTGAAGTTAAATCAGTAGAAATGCATCATGAACAAATGGCAGAAGCTTTTCCTGGAGATAATGTTG
>comp37035_c2_seq1
AGGAACAAAAGGAACTCTTTTTGGATTATAACCAATTTTTTTAATAAAATTAGCAACTTCTTTTTGAATTTCTTTAAAACGACCTTCACCATAATTAACAGTTTTTTCGTCCATTTTATTAATAGCAACAATCATTTGTTTAACACCTAAAGTATAAGCTAAAAGTGCATGTTCTCTTGTTTGACCATTTTTAGAAATACCTGCTTCAAATTCACCAGCTGGAGAAGCAATAATTAAAACAGCAACATCAGCTTGAGAAGTACCAGTAATCATATTTTTAATAAAATCTCTATGACCAGGAGCATCAATAATAGTATAATTATATTTATTTGTTTCAAATTTCCAAAG
>comp37073_c0_seq1
GGGCGAGCACGCCGGCCACCGTGCTCCTGGCCGCCACCCAGCTCGCCTCCTCCAGGAAGGTGGCCGGCGTGCTCGCCCTGGACCCCTGGATGTTCCCCGTCCACAGGCTGCACCTCGAGGTGGACCTGCCCATCTACGTGATGAACAGCGAGGCCTTCCTGCTGCAGGAGAACGTGGACCAGGTGCTGAGGGCGGCCGGGGCGAGGAGGGCGGAGGTGGAGTGGTCCGTGCTGGAGGGCGGGGTGCACCTGTCCGCCACCGACATCCCCAGCCTGTTCCCCCAGTGGGGCATCAGGAGGGCGCTCGGCTTCATGGGGGCAATATCGGCCGAGGCGGCCATCGCACAGATTAACACTAGGCTCTGGAAATATCTCGGTGGCAAGTTTGAAAAGACGAGAGCTGCCGACAAGAACTCCGAGAAGAACAACGTCCGGCCTTGAGCAAAGGAGTATAGT
>comp37141_c2_seq1
GACCTCTCCTGCACCTCCTCAAACTTTGAAGGGATGCATGGATGAACCTACTACTACAGAACCTTCACCACCAACCTGAAAAGAATGCACATCTCCAATAGCTCCTACTTCCACTTCTATACTCGCCACTAGAGATGATGCACTTTACCAACAGCTCCTACTGCCACCACTCTTATCAACACTACTGAGGGATGCACATCACCAACAGCTCCTACTACCACTCCTCTTCTCAACACTATTGAGGGATGCAGCTCTCCTCCAGCTCCTACTGCCACCCCTCTAGCCCCCACTAGAGAAGATGCAGCACTCCAGCATCCTGCACTACTGGCTGGAGAGCCTCAACCTGGTGGAGCACCTCTCCACCTTCCTGGACCATGGCTATGACGACCTCGAGATCTGTAAGCAGATCAGGGGCCCAGACCTGGAC
>comp37449_c0_seq1
GAGAAGAATTATAATAATTATTAGAATCGAACGATCTTAGTGGAGCCCCCGTTCTTATTTTTGCCAACAAATAAGATCTTACCCTCGCTTTGCCTGCTGAAGAAATCTCAGAAAGTTTGAAATTAGATGCAATTAAAGATAGATAATGGTTTATTGTTGCCTGTTCTGCCAAGACTAACGAAGGTTTGTAAGAAGGAATGGAATAACTTATTACCAGCATTGCTTAAAAATAGTGATCGGAAATTTGAAACCTAAG
>comp37449_c1_seq1
ATAATTATTATAATTCTTCTCCAGCTTCTTTTAATCTATCTTCATCAGCGGAGTCGATCACGTACACTAAAGCATCGGTATTTTCAGTGTAATTTGACCAATATTCTCTTAAAGCTTTCTATCCACCTACATCCCAAACGTTTAATTTGAATCCTTCTTGGTTTAAATTTTTAATGTTAAATCCGTGGGTAGGGGTAATATTAGTGATATCTTCATTAGACAAAGCTTTTAAGATGGTGGTTTTTCCGGCGTTATCCAAT
>comp37621_c1_seq1
GTGGAATAGAGAGGGTGGAGCAGTCTGCCAGTGTGCCCCAGAGCTGGCAGGAGTACAGCCAGTCAAACATCAGGCAGGCCCTGGTCTCCCGGGAGGTGTCTGCCGAGAACAGGGCTGATATCGACAGTCTCATCAACGACGCTGCCAGGGACATGCTCAACCACTGGACCAATACTAACAGGGAGTTCCAGCAGAGGATTTCCGAGACTCAGGAAATCCACGGCAAGATGCGGACTCACCTCCACCTCGTGGACAAGGAGGTGATGGAGATGGACTGTCTTATTGAGCAGCTGACCACAGCCAAGAAAGCCAAGCAGAATCCTCTTAAGGTCGCCCAGACTCGGCTGAAGAAGAGGAGTCACCGGCCGGATGTGGAGTCTTGTAACGACCCGCCGCACAATAGACTGCTGGACGAGGTGTCCTCCTTGAACCAGTCAGTGATCCTCCTCGAGCAGAAGCTGACCGAGGCCGAGGCCGCCAGGCTAGATCTCCTCAGTAACAGGCAGCGACTGGAGAACGACCTGAGAGTGAAGGAGAACAGCCTGAACATCGACCAGAGCAAGTCCATGACTCTCAGGGTCAACTTCCCCTTCAACATCAGGTGCAGTGTCTCCTCGAAGCGAGTGTCCCGCCGCAAGTTCCGAGTGGGAGGCGAAATCTGATCCTCCAGATCCAGGATCCTGTGAAAGCTCCAGCTCCTCCAGCTTTTCAAGCTCCAGCTCCTCTAGC
>comp37648_c0_seq1
AACCACTCAAGGCTGGGGGAGAGACAGGAGGATGACCTGGCCAGGGTGGTCAGGGGGCTCCTGGAGAAAGAAGACTCTCAGGCCAGGGACGACCTCATCCGGAGAGAGTGGAAGATGCTGGCGGAGACGATCGACCGGTGGCTCTTCTGGACGTTCTTCCTGATCACGACTGTCTCCACCCTGCTATTCCTGGTCATCCTACCATACAGCCACAGAGGG
>comp37659_c0_seq2
GTGGAAAGTGAGGGTGAAGGTGAAGGGGAGGCAGGGGGACTGGAGGTTGGTGCACAGGATGGAGACCTTTGAGGAGTGGGGGACAAGAATACGCAGGGAGTTGGAGGCCAGGAGGCGCAGGAGAAAGGTCGAGGCCAGGAGGCGCATGGATGAGGTGAAGGAGGCCTGGAGGAGGGAGTGTGAGATGAGTTCAGTGAGGGAAGAGGAACCTCCGGTGAAGAGGAGCAACCCAGGCCCTGGTCCTGGCACCTACAGGCAATGGTGCTCTCAGTGTGAAAAGTACCTCGCTGGAGGTCCCTCCAAGCTGCAGAATCACATCAACATGGTCCACCTTGGCCTGAGGCTTTTCTCCTGCACAGTTGAGGGATGTGGGGAGGATTACACTAACAATCAGCATTTGGAGGATCATGGGAGGGCAGAGCATGGCCGCCCCCTCCTCTGCTGCCCTGTCTGTGGTAACACTTTCGCCTGGAAATCCCATATGTACAGGCACATTAGGAAACACAGGGCTTAGCTAAGGACACAACTTTTCCTCAAATTATTTTCGTCCCTGGCACTATTTTGAATTACTTGTGTTATAAATATATAAGTGAGGGAGAGGCAT
>comp37808_c0_seq1
GCCGACTCTCAGGTCTACATATTAGCTGGCTTCAGTCCCTATTAGCTGGCCTCACACCCCTAATAGCTGGACTAAAACCCTTATTACCTGGTCTAAGACCTGTATTACCTGGTCTCAGACCTTTATTAGCTGGTCTCAGACCTTTATAAGCTGGCCTTATACTGCTATTACCGGGCCTCAGAACCCTATTACCTGGCTTCAGACCCCTACTTGCTGGCCTCAGACCCCTAATAGCTGGCCTAAGGATTATCCAATATTAGACACAAGGA
>comp37825_c0_seq1
GGTAGTTGTGGAAGCCCTCGCAGCCACACAACAGCGACAGCAAGGCAGAGTCCCTTGGCTCCATGTTCTTGTCGTAGGGCCGACTACCAAATCTGTGGGATGCCGAGCCGATGAGGCCGGAGCGGTGCATCGTGACCACCTGCTGCAGGGCCCTGAGGGAGAGGGCCACTATGAGGGACTCCCCCCAGAGCAGGGGCAGGAGGACAGGCACCAGCCAGCTGAAGACACCGTGCAGGGCGGTGTGGTAGCTGTGCTCCAGCATCACCAG
>comp37840_c2_seq1
AGCCAGTACTGCAGGTGGAGGCAGGACAATTTATTAACCAGTCTGGGAGACAGCTGGCGCTGCTGCATCCAAGACAGCTGTCAGTATATCAGCTGACCCGGAGGCAGGGCAGCGGGAGCCAGGGGGACAGCTACGTGCTCACACTGGCCTACCAACATACCCTTGCCAGGTCGGCATACAGCTTCGTGACTGGACCCTTTGGTGGAG
>comp37849_c0_seq1
GTCCGTTAAGTTCAATTCCGTTGTCGAATCTTAAGACTCCGGGTAACATCAATTTAGCTCCGTAACAGATAGCGTTGATACTACTGTCCTTGATGATAATTCTTTTATAGTTGGTCAACATAATTTCCAAAGGTGAGATAATACGTCTAAGATAAGACTCATCCTTGAAGTGTTCGTATCTCCATTAAGCATCTTTAATATCGTGCATGGTGACCATGTTATCGTTCTCATCCATAATACCGGATCTGACTCTTCTAAGTTCTTCCATGTGTCCTCCAACTCCGAGGATAAGTCCAAGATGAACACAAAGGGTTCTGACGTAGGTTCCGGCCTCACAAGACATGTGGAATACTCCTAATCTCTTTTCTTCATCATACTCAATTAATTTAGATTCGTAGATAGTTCTTACTCTTAACTCTCTCTTAACAGCGGAGATAAGAG
>comp37849_c1_seq1
GTTGGAAGGTTTATCAAGATTGATGCACCCATATTTAAGATATTCTTTCAAAGGTCTGGTGATAGGGGTAGATCCTTTAGGGATGGGGGTATAGTGGTTGGTTCTGACGTTCATTTCAGAGTAGTTTTTCATTAAAATAGGCCACTAAGAAGTGTCCATGGTCTTAGGAGACTTTTTAGAGGGTTTCAAGATATGTTCTTGAGCTAAAACGTCTTCATCAACAATGTCTTCTTCAACTAAAGATCCCTTCTTGGCCTTCTTTTCCTTCTTTTCTTTTTTATCTTTTCCCATTTTTGAGTTTTTTTACG
>comp37913_c0_seq1
GGCGGCAGCAGAGGGCACAACCTCGACCTGGGCCTGACGGTTCTGCACGATGAGCTTGACGGTCACACGCAGACCCTTGAAGCCCATAGTGGCCTTGGCGACATCACCAGCGATCTTCTTGGCACTCAGACCGAGGGGACCGACTTTAGGGGCGAGGGAAGCGGCACCGGCCTCCTCACCACCGAAGGCGCGCAAGTAGATAATGGTG
>comp37976_c0_seq1
ATACTTTATTATGCCCATGGGAATCTACCAAGGTTAAAGTTCAAACCTCTCCCGCCGGAACCTTCCCCACTGCTTTCGGAGAAGCTTTCAACACCTTAAAGGCCGCCGAAGGATGGTCTGGATTATATAAAATTTTGGGACCATTGTGGGCCAGACAAATTCCTTACACCATCGTTAAATTCGTCGCTTTCGAATCTATCGTTGAAACTTTCTACTCTAAGGTATTCACCAAACCCAGATCCAGTTATTCTAAAGGACAATAACTCGGAGTCACTTTCGCTTCTGGGTATATCGCCGGAGTTTTCTGCGCCATCGTATCTCACCCCGCTGATACCATTGTTTCTAAATTGAACGGAGTCACCGGAAACGCATCTACCGGAGAGAAAATCTCCAAGATCTATGGAGATATCGGATTCAAAGGACTTTGGACTGGATTAGGAACCAGAATCATCATGATCGGAACCTTAACCGGACTCTAATGGTGGATCTATGATTCTTTCAAGACCTTAGCTGGACTTGGAGCTTCTGGAGGAGCCGCCCCCGCCACCGCCAAGAAAAACTGATTTTGATTTAAACATTTAACTTTGATTTGA
>comp38040_c0_seq1
AACTGTCTTCTCCCCCAGTCCAGGCAGACAGTGTACAGAGTGGCTGGTGCGAGGTAAGCTGCAGTGTAGCAGGTGCCATGCTGAGCTGGAACCCCCCAGCAAGATTTACCAGTGTCAGAGTGGCCACGCCATTTGCCAGAGATGTCGTTACACTCCCTCCCCAAAGTTTTGTCCTCTCTGCGAGCTGGGTCCTCTGGGAAGAAACACAATGGCCGAGAATATCGCTGCACTGGTCTTCAGCAGGGGCATCATACGGAGGAGGAGGGAGGAGGAGGAGAG
>comp38146_c1_seq1
GTCCGGACGGCGCCTGGATTGAGTACGTGCTGGCGGTGCCGGCCGGCGAGCTGCAGCCCGCCCTCCTCATCCCGGACGACTCCGTGGACAGGGCCGAGGAGTTCCAGCAGGAGTGCGGCCAGGAACACTTCTTCATGTCGGACCGCATGGACGAGGGCTTCTGCAGGGCCTCCGCCACCTCCATCTCCGCCGGCTTCAACGGGCAGGCGCTGGAGTGCGAGTGTGACGCCGAGGGCAGCGTGGACCAGTACAACTGTAACAGCTTTGGTGGACAGTG
>comp38161_c0_seq1
CTGCGATGCACAGTACTGCCCTGCAATACATTATACTGCCATGCAATACACCATACTGCCCTGCATCACACCGTACTGCTCTGCACTACACCATACTTCCCTGCACTACACCGTACTGCCCAGTAATACGCCCTACTGCCCTGCAAAACACTGTACTGCCATGCAATACACCGTACTGCCCGTCACTACACTCTACTGCCCTACACTACATTGTACTGCCCTGCACTACGCAGTACTGCCCAGCACTACACCGTACTGCCCTACACTACACCGTATGGCGATGCAATGCAAAGTACTGCCCTGCACTACGCAGTACTGCCCAGCACTACACCGTACTGCCCTACACTACACCGTATGGCGATGCAATGCAAA
>comp38174_c0_seq1
GCCCATTTTAGTACATACTATTCTCACGAACCGTAAAAGGCACAGTCTTACATTCGTTTTTTGGTCGTTACTGCGTTTTTCTTTTTTTCTTCCTTTTCCTCATGAAGGTACTTGATCTCCTTGAGGAGCATGTTCCCCGACTTCCAGGCGAAGACAGCTGTGCTGCCACTGAAGATGTAAACCATCCACTTGAGTTCATGGTCGATTGAGAAGGAGAATCTCTCCCCGATGACCACATGCCAGGCAGCTCCATAGGTCTGGTCTAGGGTAATCTTGATGTGAGTGGCAAGCTTGGTGAGCCCCCAGCTGGCGTTCTCCATGGCTGTCACGATGATGTCCTTGGCGTTGTTCCTGTCGTCCTGACTCA
>comp38177_c0_seq1
TGCGGGGTGGAGGCCAGGGAACATGACTGACTGGGGGGCCATGGCCTGCAGGTCAGTCTCGTAGGCAGCACGGAGCTTGCCGGACACCTCAGCTTCGGCCCGCGAAATGTGGGGGATGGCTCCCTTGATCGTGATCACCCTCTCCAGGTTGAAGGAGCTGATGTCGCTGATTGAGCTGACCGTGATCTTGGTGTCCGTGTCCTCCATGATCTTCTTGATCGTCGCCCCGCTCTTCCCGATGATCCGCCCGATCAGGTTGTTGTGAGCCAAAATTTTGAGCGACATTTCCGAAGGCTTGCCAACGTTTCTCGCCTCCTCTTCCATCACCTCCATAATCCTCTTGCAGGCCGCGGTGCAGTTCTCCGGCTGGCCGTACACAGTGATGGCCTTCTCCAGGGCAGCGGAGTGCTCCAGCTTCCTGTGCACGTCCACCCTGGCCCTGCTCTGCTGGGTGATGGCCCTGATGGTGGCCCCTCCCCTGCCTATGATGG
>comp38177_c1_seq1
ACCGCCTCCTCCTCCTGCGAGGCGATCTTCACCGTGGAGCCGGAGAACTTGATGATGTTCCGGATGTGGCTTCCCTTGGTGCCTATAACAGCTCCGACGGCAGCGTTAGGTATGTAAAGGAAGCTCGTCTCTAGGGGGACCTGGCCCTGGCCCCCGGGGGGCCCTGGGTAGGCCGGGGGCCCGGCCCCTGGGGGCCTGTAGCCCTGGCCCCCGGCCCCCGGGGTGTGGGGGGAGCCCAGGCCGACGGTGGACATCATGGCGGCGGGGTGGAGGCCGGGGAACATGACGGACTG
>comp38265_c1_seq1
ATTGGTTCCAAGTTCTTCTCCTTCAACCTCTGGAGGGCGGCAGCGTCGTCTCTCAAATCGATCTTGGTACCAACAACCATGCACTTGGTGGTGGGGCAATGATGTTGGACTTCTGGGTGCCATTTTGCCCTCACGTTCTCGTATGAGGCGGGGGAAATGACTGAAAAACAGATCAAAAACACATCTGTTTGTGGGTATGAAAGGGGGCGAAGTCGATCGTAATCTTCTTGTCCAGCGGTATCCCACAAACCCAAATTGATG
>comp38273_c0_seq1
AGATGTTGGACATCCTGAGGCAAGGCATGTGGGCCTCGCTCTCAGGGGGATGGTACTACGATCCCCACCACAGGGTGTTCACCAACACCTTCCATCTCTACCTGTGGCTCTTCCTGTTCACCCTGCCCCTCTCCCTCCACCTCTACTTCCCCACCTCGGCCTGGTATGTTTGGCTGCTCTATGCCATTATTATCGGAGTCTTCTTCACCATCATCAAACTCCTCAACGCTGGGCTGCATCACCTCTTCGACACCGGGGAGGTGCTGGAAGAGACAGTGGATGAAGGAGGGATGGGAGGAGGCAGGGGAGAAGGAGGCGAGTGTATAGGGCTGCAGGAGATGAGGGGAGGTGTGGCGGGAGACGGCCACACTCCCCCTGTCTCCTGCTCCTCCAGGCAGTCTCCCCTGGCCAGGAGGAGGGGGGCT
>comp38308_c0_seq1
AGCCGTCAGCATCCACCACCACCCAGCCACTCGAGTTAGGCTGGCCTTCCCCAAACTTGTCAAAGTCCCACTGGGTCCCATCTGACCAGGTGCAGTCTCGACCGCTACACTTGCCGCCAGTCCACGTCCAGACGGTGTAGCCGGCCCTGTCACCGGCCAGCAGGCTCACCACAAAGTCATTCTCCTCTTGCGAGTGTACGCTGACCAGGTCCCCGCCCTCCGCCTGACAGACAAGCCGGTACTCCTCCACCCCGGTTAGACCTTGCTGGAGCTGGTAACAGGCGCCGGAGTACTCCGCCCAGCCAGCAGGACAGCTGGCCAACGGCAGCGAGGTGGAGGTGGCAAGCTCCAGGACAGCCAGCAGGTGCAGGAGAGACCAGGGACCCA
>comp38331_c0_seq1
ATACCAGACGAACAGAAAGTTGCAGCTCCTGCTGTGTGTGGGCAAGGAGGTGTTCTATGGCAGCCTCTACCTCCTCCACTTCACCTACAGACCCCTCTACCTCTTCCACATGATTGCAGTCTTCTCCTTCCCGGTGGCCCTAGCTAAGTCAGGCATCATTCTACTCCAGGGATATATTGCTGCTGTCAACATTGTGGGTGTGGACCTGGAAGAGAGAGCGGCTGAAAAGAAGGACAGTCACATGAAGAAGTGCTTGGAGCTGGAGGAGAGAAGACAGCAGCTGGAGGACAGCAAGATGGACCTGGAGTTTGAGAAACTATCTCAGGAGAAGGATGAGGAGACCAGCCAGCTG
>comp38331_c1_seq1
GGCTGGACAGGTCCAGAGACATCACCAGCTGAAAGATGAATGTGCAGGAGGGGTAAAAGGTTGAGAGTGTGTTTAGAAGACATATAAAGGCACACCTGTCAGTGAGCAGGTCGAGCATGGCCCCGAACCTGCTCGTCTGCCCGAGATGACGGGCTACATGGCCGTCCACAGGATCCAGGAGGACACAGAGACAGTAAGACCAGGCCGCCACAACGTAGTTAGTCTGCATGAACCAACAACTGACCACAGCGAAGAGGACCCGGGTGTAGCCGATGA
>comp38751_c0_seq1
CCTTCCTGCACCGAGTGACCGTGTATCTGGGCCCCCGCAGCCCCAGTCTGAGGCCGAGGGTGACCATGTTGCCCTGGCGGTCCCAGTGGGGGTGGGCCGAGTGGCTGACCAGCCCCAGGGAGGTCAGGTCCTCCCTGCCCAGGGTCTCCAGGGAGCCGGGCTGCACCCGGTGCAGGAAGGGAGACTCGTAGTACGTGTACAGCTGCCCGTCGAAAGGGTAGACGGTGATCATGGTGTTGTCAGACATGACCCTGTCCCTGTGGAACCACCCGCGGCGCTTCTTGCTGGCTACAGGAGT
>comp38764_c0_seq1
TTTTTTTTTTAAATTATTCAAGTATCCCACGGATGCATTTACTCTTGAAAGAACTTAATTAAAACTTCATATTATGAGGGTATTCTCCATTTCTCAGGGAGAATTTTGCGTGCAAGTAGTCGGACATGTGAGGGACGGCTTTAGCGGCTTTGATGACAGTCGCGTCGACGGCCTTCTGGTCGTCCTTGAAAGAGGCGGGGACCTTTACCCTTGCAACCTTCTTCTTCTCTCCATCAAAGAACTCTCCCTCGGACTTCTTGGCTCTGACCTTCTTTGGCTTCTTGAAGTATTTGGCGTTGAGGTGTTCTGGGACCTTAATGTCACCGAGGTCGAGCTTGGTGCCGGTGGCCACACAGTAAGATTGGTCAACAATTCTGAGGGGGACACCGTTGATCTTGAAGGGTCCAGTGACCAAAAGGAGGCCGTTCTCGAGGGTCTTCAAGTACACGACACGCTTTCCACGGAAACGTCCAGCGATCAAGATCAAAACGGTTCCAGGGGTGATGGAAGCACGGGTTTTACCTACCTTAGGCTTGGCATTTCTGTGGAGCTTCTTGTTGATGCGTTCGGCTGGGTAGAAGCGAGGAGCCCCTTTGGTGGTTGCAACTTTTTTGTCAGCCATTGTAGAAGAAGG
>comp38984_c0_seq1
ATACTGTTCTTCCAGGCCCGACACTTACTGTGGTGTCCTGTGTACAAGGCAGCCTCAACCAGCTGGATGAGGAACCTCCTCCTCCTGGCAAACAAGAGCCCGACAGAGATGGAAAAGCTGGCCATGCGACATCCAGGCCAGCTGAATAATCAGGCCAGGGCAGTGGCTCCTAGAATGAGCCTGACCCGTCTGACTCCTCTACTGAGGAAACACTCTTACACTAAACTACTCATAGTCAGGCATCCTTTCAGCAGGCTTATATCAGCCTTCCGTGACAAGCTGGAAGGCCATAACTCCTACTACTACCCTACAATAGGCAGGAAGATAGTGGCCAAATACAGGGCTGCTGCTGTGGAGGCCCTGGGGCAGGATTTCTTCTCGGCCGAGAACAACTTCGGTGGTGTCATGGCCTCGCCCCGGCGGAACTCCTCGATATATCCCTCTTGGTGGGAATTTGTCCACTCTGTCCTGGGCTCTAGTCCACACAGGCACAACGAGCACTGGCGCTCCACATGGGAGTTTTGTGCTCCCTGCAGTATACAGTATACTGCAATACTTCACTTTGAGGAGCTGCAGACAGAGGTGGCCCTGCTGGCCCCCAGGCTGTCAGGGGGCCACAGACTGGAGCCACTGTGGCAGGCTGGACACACCAGGGAGGAGGGGGCCAGGGACAACCTCATACACAGATACATGAGTTTGCTTGATAACACCACAGTGCTGGCTCTTTACAAGATGTACAGGGCAGATTTCCAAATGTTTGGCTACAGATGGGAGGGAGTCTCGGAAGACTTTGAGGACGTTATATGAATGATGTGATAGTGCTCAGGTCAAAATGTAAAGTTTAGACAAATACAGGAATAATTGTGTTAAAAAAA
>comp39054_c0_seq1
GCCAGGTTTTTCTTGGTTGCATTGTAAGGTATTTTCTTCCTGTTATCACTGACAGAAAGCAGTGTATCCTGCCTCACTTCCTCACTGGAACTGCAGTCAACAAAATCCTGTATCAGCTTCACAGTCCTCTCCCCAGCGTCGTTGGTAATAGTGAGTCCAGCCAGGAATGCAGAGAACTTGATGAAGCCAGGGTGGCTCTCCCAGGAACTCTGGGGCAGAGTAAGCCAGAA
>comp39083_c0_seq1
TTTTTTTTTTTTTTTTTTTTGCCATTTTTTTTTTTTTTGAAATAGATTGTATTTATTTTGTACATAGGAGATGAGTTGGATCAGAAAAAAACATTAAAATATCAATGAGGCGACAGTAGACATGATACGGAGTATGTTCCTCGAGCCACCTCTATCGGCCCCACCGCTGGAAGTGTCCGGGGCTGTGACACCGACATTTGGTGCCCCAGAGGGGACACCTGCAAGAGCCCTTGTCGCAGCAAATGCTAACATGCTCCAGACAGGGATGGAAGGGCAGAATGCAGGAGTGCCTCTTAGTCCTCGTCACCACATTGTTCTCTCCAGCAGTGTCGTCTCTGGCCTCCATGTCATTCTGCTTCTTTCTGTCATCCTCCTCTTCCCCTGACCCCTTTCCCCGAGAACAGAGCACTAGAAGCAGGAGCAGGAGCAGTCGCCTCATGTTCTGTCGCTGACTGACTACACACTACACCAGTCAGGTTTCACTGCCTCCTGCCCTAATGTGCGGACATTGCAGAACAGGGCAGCTCTATCGCCAACTGTATTACGGCCTAAAACATACAATGATGCCAACCAATGATTTCCTCCACATGAGCAAGG
>comp39105_c0_seq1
CTCGAAATGGATCTGCACCCTCTCATTGGGCAGGGCCCTGAAGGTGTAGGTGCACTGGCAGACGTGCCCCTCGGGGTTGAGGAAGACGGGGGCGGTGAAGGTGCCGTTCTTGGAGAGGATGGAGGAGGTGGAGGTGAAGGTCTGGTCACAAGGGTTTCCTGGGTCCTTGGTGAGCACCACACTCAGCAGAAGACTGGTCACCACCAGGCCTGAGGCTGTCTTCCCTGGACCCCCCATGTCTCCTAGATGTCTCTCTCGCTGTCGGCCATCTCCCCAAGTCTACCCAAGTCTACCCAAGTCTCCCCAAGTCTACCCAAGTCTTCCCAAGTCTACCCAAGTTTACCCAAG
>comp39135_c0_seq1
CCTACACGCTGGTTGGCCTCAAGCCTAGCTGGCACTGTGGCCCCTTCTCTGACTTCAAACTGATCTACCACGTCTTCACCCATAGACTGATGGAGGCTCTACCAGCCAGTCTGCTGCCTGCTCTGGATTACATCACATCTCCGGGCATCATCATTCCCACACTGGTCCTTTTGGTCCTCACTATTTGGTACCTGCTGACCCTGACCCACATGCTGAGGGAGAGCACCGAGGACCTGAAGGCCCAGCTGCACCACGAGAGGACGGAGGAGCGGAGGAAGCTGGTAGCCGGCAGGAGGGAGGGAGCAGGAGGGAGAGGAGGGAGCAGTGCCTCGCAGAGGTGGAAGGCCCTGATGCCTGATGTCATGGCTAACAAAGAAGCCCTGGTGGCAGCAGGACCGGTGCAGGAAGATGTGTACGCGGCAGTGATCAAGGATACGG
>comp39213_c0_seq1
GTCGTGCCAGAACTCCTGGAGGCGGCTCACAGGCATCGACTCAAGGTCTGTCTACATCTGCAACCTTTTCGAGACCAAACAGCAGAAACAATGCTGAAAGCTCTCCAATATGCTCATGCTAAATATGGCTCCCACCCGGCCTACTACACTGGGGATGAGAATGGAGCCAGGCTACCCCTATTCTATCTGTATGATTCCTACAGAGTGGATGCCCAGCAGTGGGCCAG
>comp39219_c1_seq1
GTTTTCTCGAGCTGTCTCTACCAGATGCTCGTCGACGCTGTCGGGGTTTTCCTCCCAAATGATCCCGAGGGCAACGCCAAACTGGTCTTCTCCATCTTAGATTGTCTTCCAAAAGCCAATAGAAACTGCCTTGTCCACCTGCTGGACCACCTGGCCTCCGTCACCTCCCAGGCCACGAGGAACAAGATGAACCCGCACAACCTGGCCATCTGCTTCGCCCCCGTCTTGATGCTGGACACCTCGGACTACCTGGACCTGCAGTCGGAGCCCTCGATAGTGCAGCAGCTGCAGAA
>comp39470_c0_seq1
AGCGAAAATTATATATTGTATCCCAAACTATTTGGTCTCTCCTCAAAACAGGGGGTATCTGTTGCTCAGGTCTGGCAGTGATACAGTTTCCTGAGCAGCTGTACGTCCCCCTTGCTGACCCCGCCCCGCCCAAAGGCGAGGAGGTGCTGTTTGGTGGGGTCTAGGGTACGGATCGTCAGTTTGCCATTCTTACTGAAGGTTCTGTCGGTATAGTGCATCACACTTTCAAAGT
>comp39556_c0_seq1
GGAGCAGGAGCAGGAGCAGGACTAACACTTTTGGACAGTTGAGTAGGATATCATCACTTTATTCCAGAGGGATGGGCAAAAGGACGGCAGGAGCGGCTGTGGAGCATCCACCTGTCTCTCTGGCACTCAGTGGTACAGTAGTGAGCTCCCTTACAAGCCGAGCACATGAAGTTGGCCAGCTTTCCACAGGCTTCGCACCTGGCATCCTCCTCCATGCCCTCCCTGGCCCTCTTCTCCTGGCCTGGGTAGCCATTGCTGGTGGGAACAGGGGGGAACCCCTGGTTTGGTGGGTAGCCAGGGGGGAGCCTGTTCTGAGCCTGTTGCCCTGCCAGCTGGGAGGGATGAGGAATCTGACCATAGGGCAGGTTTTTGGGGTTGAGCTGGGCCCTGATGATCTCATGCTTCCTCCACTCATCAGCCTGCTTCATGGAGGCCATGTCCAGGCTCCTCCTCCTCTCAGCCTCCCTTTTCTGCCAGCTGATGACATGGCTGTCCTCCTCCTGCTGCTGCCCAAA
>comp39611_c0_seq1
CTTGTGGTGTCCTGGTGTTCCCTGTAACGTGGCTTGGAGAGCAGGGAGTTGAGGTAGAGCTGTAGGGCCACTCTCCTCTCCTCCAGCCTCTCGTCACTAGTCATCATAGTATCCGGCCTTCCCGGGAAGCTGGGCAGGTCAGGAAGAGGGGAGTTGAGTCCTAGAGTTCTGTGGACCCCACCGAATATACTCAGCCTCATCACCTCCTTACCCCTGAAGAAGGTGAGGTTTGTGTGGAGCCATGTGAAGCTGTGGAACCTCTTGTAGACCGTCCAGGTGAAGCCGGCGTGGCGCATGTGAAGCTGGTAGAGTACATTACCCACAGGGTGTGAAGCTCTCCCCAGTCGCCTGATGGCCTGGAGCCTGCAGGTGACCTCCTCCCCTGGCAGGAACACTGGGCCTCCCTCCCAGGGAG
>comp39617_c1_seq1
ATATTTTGCAATACCACCGTAAAAATAAGAATTCAGCTAAAAGGTCCAACAAGTTTGTGAAACCTAAAACCATGTTTTTATGTCCCCATTGTAAGAAAACTTGGACTAAATTACCACATGACCAGGATAGACTAAGATACTTGGATCATGTCATTGAGCATGAGTTGGGCTCTATGGCCATCTGGTGTACTGAATGCCCTAAGAAATTTGGGACACTCATGTCTTTGAAAAAGCATATCAAGAACAAACATGTAAGTAAATAAAATGCATTGCACTTTTGAAAGAAGGGACACCAATTTAACTAACAGTAAGCCGAAAAAGTCAAATGAGTCATATATCTGCAGTCATTGCGGACAGGAGTTTAAGAACAAACGAGGCAACAAACAAAACCTAAATCGTCATATGCAAAGTGTGCATGGAGACCCCTCAAAGTTATTACCATGCAAGCACTGTGGAAAATTATTTGAAATTAAAAGAAATCACAGCAATCATGAAGCACTGCACAGTGACCCTACCATTCCATGTTCTCATTGTGGCAAGCTGTTTCACTTAGAAAAATATCTTTCAAGGCATACTCTACTATATCACACAGACAATTCAGAGATGCCTGT
>comp40005_c0_seq1
GGTCTCATCAACCTATTATTGAGAATATGTCTCTGAAGTTGATCAGCACTGTCATATGACACCTCACCTTCACTGCACAATGAGCCTTCTCTTCTGTATTTGCTGGTTCGTGCATATTTAGGATTTTCTGAGGATTCCTTTCTGAATGTGTCAGAATATGCAGCTGCAGATTTCTAAATTGAAAGAATAACTTATCACATAATGTCCACCTGTATTGTTGTTCAAGTTCATGTTCATGTTTAAGCTGGTGACCTTTCAAATAACTCTTATGTGTAAACGACTTACCACAATCCGTACATCTGTATAATTTTTCATCTGTATGAACCTTAGCATGCCAGTAAAAT
>comp40098_c2_seq1
GCAAGGGATTATCTTCAACATGTAAGGCTTCAAGGCTATTTTCTATGACGTCTATGGCCTCGTAGGGAAGTTTCTCCAAGTTGTTTTGTCTCAGATCAAGGCCTTTCAATGGCTGTTCAGCCAAGAAAACACTGTGAGATACTTGGGAAATTTTGTTTCCCTTTAAGTTGAGTTTCACAAGATTTTCCAGATGGTGGAAAACCTTTTGATCTAAG
>comp40098_c3_seq1
GTGATAGGCAACAAGGAAACCCTTAAGGCCGGTCATGTTGTTGTCTTTTGAATCCCAGGCAATAAGGACCGAACTAGTTGTAACGTTGCGGATGTCAAAAGTTGAGACTGAGGGTAGGGGACAGAGCTCCTCGTCCTTGGTAGTGAGCAAGAACCTGTTTGTCAGCGTCTCGGGCTGCGCACACTGGGGCCCAACCTTGGTGTTCTTCTTTGAGGGGTCAAGCCATCGCCTGTTCTGGCGGAGCCACAGCTTCTGGTGGTAGGAGCGGCAGGAGCAAACCAAGGGATTATCTTCAAC
>comp40098_c5_seq1
AATAGTTCGACCGAGCGCCTTCATGTCTCAGTCCAAGCTGGAGCGGCTCGATCTCAGTGGGAACCGACTGATAAGGCTTCCGGGACTTAGTATGCAGGGCATGGCCAGCCTCAGGACATTCAACCTGTCAGGAAACAAGCTCAGCCTGCTCGATATATTTCCTTGGGATTTAGCAAAGCTTCAAATTCTGGACATGTCTTTCAACGAAATCCGGTCCTTAG
>comp40205_c0_seq1
ACACCGAAAACCCCATTTCTATATCGGGTTCCCTCAGTGTAGTCGTGCCCCCCAACATCCTGGATGAGAGCAGCAGCAGTGACACCCTGGCCACAGAGGGCAGGGCAGTCACCCTCAACTGTGATACAACAGGCACTCCCAAGCCGACGATAACTTGGCGGCGAGAGGACGGCGAGAAGCTGCGGCTGTGCCCCGACAGCCAGAG
>comp40205_c1_seq1
ATTATGAGCCACCATGTCAGGAAATACTGCTATAATCCCCTTCTCAGAATGAAGCCACGCCACCTTATAGTTACTGATATTTTCCACCTGACATGTAAATGTCACCTCGCTTCCCACTCTGACTGTATAGTTAGAGAGCTGCTTGAGGAAGTGAGGGCCTGGCTCTGTCCTGTCCCTGGCCACAGAGTAGTGGCTGTCAGCAGTATCGTCAGAGAGGACCCCAGGCAGTAGGACCCCCAGCACTAGCACCAGGGCCCCCCAGGACAGAGACCCTCTTCTCTCCTG
>comp40400_c0_seq1
GGCCTGCACCTTCCCCTGGCCAGGGTCTGCCTCTCCCTGAGGGAGGTGCTGGCCCAGGACCAGGCCGGCCTACTCGACATCGACCACATCATCATGGAGAACAGGTACCTGACGGAGCGGCTGGCCAGGACCAAGGAGGAGAAGGAGCTGGCCAACCAGATGGGCCGGAGGTACAAGGAGGCGCTGGAAGGGTCGCGGAGCGTCAAGAGCGGAGAGGGGCGGAGGGAGCAGATCGTGGGTCTGCTCCGGCAGCACAGCTTCCCAGCGGCCCAGCCGGTGGAGCTGGACACGGTCGCCGGGCTGGAGAACCTCGCCGCCAGCCTCCTGGAGACGCTGCAGGACAGGCAGCTGCAGGTGAGGCACCAGAGACTGGCCAACAGGGAGCTGGCGGGCAGGCTGGCGGCGGTGGAGGAGCGACTGGGCCAGGTGCAGGGGGGAGCCGTGCTCAGGAGCCCCAGCAGGGTCATCATGCAGGACTATGCACCTGGTAAAGAAGAGGATGAAGATAATGAAGAGGTCGAGGAGAGG
>comp40404_c0_seq1
GTATGAAAGGAGGAGCCAAGACTATGGTTATCCCCCACAGACTTCCCGGAGTTTTCCTTGCCAAGGGAGCCTAAGATGCCCTTGTTACCAAGAATTTCTGCCCCGGAGAATCCGTTTATAACGAAAAAAGAATTTCCGTTGAAGACAAATTAACCGATTCCAAGGTTGAGTACAGAGTCTGGAATCCTTATAGATCCAAAATCGCCGCCGCCGTCATCAGAGG
>comp40404_c1_seq1
GAGGAATTTCCGATATTTTCATTAAACCCGGTTCCAAAGTCTTGTATCTTGGAGGTTCTACCGGTACCACCATTTCTCACGTTGCCGATATTGTTGGAGAAACTGGAGTCGTATACGGAGTCGAATTCTCTCACAGATCCGGAAGAGATTTAGTAAACATGGCCAAAAGAAGAACTAACGTTGTCCCCATCGTTGGAGATGCCAGAAAACCCCTTGAATACAGATTTTTGGTCGGTATGGTTGATGTTGTTTTTGC
>comp40404_c2_seq1
GGTTGATGTTGTTTTTGCCGATGTTGCCCAACCCGATTAAGCCAGAATTGTTGGTATGAATAGTTAATATTTCCTTAAAAACGGAGGACATTTCATGATCTCCATCAAGGCCAATTGTATTGATTCCACCAAAGAACCCGCCGTCGTTTTCGAAAACGAAGTTTAAAGATTAAAAGAAGAAGGATTAAAACCTGAAGAATAACTTACCTTGGAACCTTATGAAAACGATCACGCTATGGTTATTGGAACTTATAGAGCTGATTAAGTTTGATTTTGTTGAA
>comp40451_c0_seq1
AAACCGGAAAAATCGGTATTGTTAGTAGATCAGGAACTTTGACATACGAAGCCGTTGATTAAACTACCAAAGCTGGTTTAGGACAATCTACTGTTGTTGGTATTGGAGGAGATCCCTTCAACGGAACTAATTTCATTGATTGCTTAGAAGCTTTCTAAAACGATCCCGAAACCGAAGGAATTTTAATGATCGGAGAGATCGGAGGAGATGCCGAAGAAGCTGCCTGTGATTGGTTAAAGGCAAACAATAAAAGAAATTTACCCGTTGCAGGATTTATTGCCGGAGTCACCGCCCCTAAAGGAAGAACTATGGGACATGCCGGAGCCATTGTTTCTCAAGGAAAAGGATCTGCCACCGATAAAATTAGCGCCATGAAAAGTGCCGGAATCTCTGTTTGTGACTCCCCCGCTTCTTTAGGAACTACTATTTTAAGACTTATGAAAGAAGCCGGAAAAGCTTGATTAATAAATAATTGAAGTGATCTTACTCTTGTTTTTTACTAACTTAGTTTTCTTGATATTTCTGACATAATATTATTTAGTAAATTAAAA
>comp40451_c1_seq1
GCCGATTTTTCCGGTTTGATGGATATAACCAGGCATAATTCCGATTTTACATTCGTTGGGTTTAATAATACCGGGGCAATTAGGTCCAATAACTCTGGTGGTAGTTTAAGATCTAAGGGCGTGTTTAACCTTAATCATATCGTGTTGGGGGATACCATCGGTAATAACAACAACTAAATCTAATTCAGCTTCAATAGCTTCAAGAATAGCGGCGGCAGCGAATGGGGGGGGGACATAGATAACGGAAGCGTGACATCCAGTTTCGGTTTTAGCTTCATGACAGTTTTTGAAAACGGGTAATCCTAAGTGTTGAGATCCAGCTTTTTTGGGGTTAACTCCTCCAACCATTTGGGTTCCGTATTCAATTGCTTATTGGGTGTGGAAAGTTCCTTGGTTTCCGGTAATTCCTTGGCAGATAACCTTGGTATGTTTGTTAACCCAAACGTTGGGTTTGGTGCTTGAAAAAGCGAATCTTTAGGCAACTTTGCTGATCATTTTATTGTATTT
>comp40534_c0_seq1
GCGGGAAGGACCTGACAGGGAGCTTGGCCGCCAGGGAGGAGGGAAACACGCACTTCCAGGCCAGAAGGCTGCGGGAGGCGCTGGTCTGCTACACGAGGGCAGTGCTGGCAGCTCCCTGCCCAGGCGAGGAACTCTCCCTGGCGCTGGTCAACAGGGCGGCTGTGCTGGGCAGGGCGGCCATGCATACGGAGGTGGTGGAGGACCTCAGCCTGGCCCTGGAGGACGGCGGCTACCCCTCCCACCTGCACTACAAGGCCTGGCAGCGGCTGGCTGTAGCTAACGAGGGGCTGGGTAGGACCGTGAGGGCCAGGGAGGCCTACACCAGGCTCCTGGACAGCCTCGACCACTCGGACGTGCCGACAGGGAAGCTGGCCAAGATGAGGGAGGACGCGGCCAGGGCCAGGGACACCCTGGAGC
>comp40549_c0_seq1
AGTTAGTGCGCATTTTCCATGTAATATTAGTATTGTTGATAATGGTAACGTTGTTGAAATTCGTAATTTTTTAGGACAAAAAGCTCTTAGAAGAATTACTATGCTTAATGGTTGTATTATTGAAAGTGGTAAATTAAAAGACGAACTTGTTATTACTGGTAATTCTAAAGATTTAGTATCACAATCAGCTGCAAATATTCAAGGTGCG
>comp40591_c2_seq1
GTGATTTGCAAATTTTACTCTAAAGGATTCTGCAAACATGAACAGTCATGTCCCATTCTCCATGCACAGTTTGATTGCAAAAATCACATTGAAAGTGGGAACTGCAATAAAAAAGACTGCCCCAGCAGACACAGGGAAGACTGTAGATTTTATAAAAGTAAAAAAGGATGTGAGAGAACATCAAGTTGTGCATTCCTCCATAGGCACACAAGCAATGTGGAATCAAAAGATACCAGAAATGTTACAGAAATCAACATGCAA
>comp40787_c0_seq1
ATCCAGTCGGAAATCGTGGAGCTGCCCATTATTGTGGACTCTGTTACCAAGTGGATTTCTGGAGTAAACGCGGACACAACATGCCAAGACATCATCTCACTTCTGCTGAAGAGAGAAACAGACAACTTCCACCCAAGTCACCTTAGGAGGTTTGTGCTGTGTGAGAGATGGAAGAAGGTGGAGAAGCCCCTGAGAGGTGGAGCCAAGCTACTGGCCA
>comp40799_c1_seq1
AGATGATGAGGAGGAGGAGGAGGACGCCCTCAACTCGTCCCTCACCCCCATGGACTGGCTCCCCAGGCTCAACGTCAAGGCCGGGCTCGTCGAGGCCGAGGTGCCGGAGGAGCAGAAGAAGCCGCCCTACAGCTACGCCTCGCTCATCCGGCTGGCCATCATCAACTCGGACACACAGAAGGCGACACTGGCGGACATCTACCTGTGGATCCAGGAGAAGTTTCCCTACTACAGGACACAGACCAACCACGGCTGGAAGAACTCCATCAGGCACAATCTCAGCCTCAACAAGTGCTTCATCAAGGTGCCTCGTGGCCGGCAG
>comp40849_c0_seq1
CTTTAGGCTACCAGACTGTGAAAAAGATTTTCCACAATGAGAACACCTGTATCCCCTCTCTCTGGTGTGAACCAATTTATGTGTCTTCAGGTTAGCAAACAGTGAGAATGACTTTTTACATTGAGAACAATCATGTCCTTTCTGTTTAGTATGAGTCAATACATGATTCTTTAGATTACCTTTTTGCGAGAATGGCTTTTCACACTGCAGACAGTGATATCTCTTCTCTCCACTGTGAG
>comp41263_c0_seq1
TTCATGATAGCATCTCTCAATTTGTGTTAATTTATTGCCGTATGTTTTAGAGCGCCAACTACAAACAGAAGGGTACTTTTTTTCATTTTGCTGAGTAGATTCCTGATTACTTCTTGCCCTTGGCTGTAATCTCCTTGACGATCAGACCGGGGGGAAGAGATTGCTTGAGCTTCTCGACTTTAGCGGCGTCAGTGACACACAAAGTGTACAAATAACGGCTGCATCTGACCTTGAACTTGACGGTGGGGCCCTTACCACGCTTAAGGATCACGCGTCGAGCATCTTTGCGACGAGCGGTGATCCTTAAGCGTGGTAAG
>comp41275_c0_seq1
GATACTTGGCATAATTCAACACCAGGTAAATTTCTAAATGCACGAATAAGTGGACCAGATTCATCATAAACAACTAAAGGACCAACATGTTGAACAAATCTTCTGTTTCTTCTTTTACCTTTACCAACTCTAATTTTTCTTGTATCTTTGGATTTTTGAACATCATCATAAGCATTAACAGCTTGTAATAAAGCTACAGCTGCTTTTGTTT
>comp41288_c0_seq1
TGATCTTTTGCCAGTTGAACATATGCTTCTGTAGTCTGCCAAAAACCAACCCCAAAAGAGACTTTCAGACCAGGGCGGTCCTGTTTCATCAAGGACACATTTCTGAAGCCCCCAAGGTCCGTGTCCAGGGTTTTATTCCTGTGCTTGATAGTCCACTCATTGTTGTCAAGATCTCCATAGCCATAGATAATGTGGCTGCACAGAGAGGTGTCAATATTGGCTGATGTGAAGCCGGGGAAGTACTGCCCGGTCTCCCAAAAGCAAGCAACCATCTTCTCACTGTTTTCGTCCTCATTAGGTAACGCTTCACTGGCCCCAGCCCATCCAAGGAGACACATCAGCAAGACCCACATGACAAGTGTCCTCTGGATCTTTTCTCACTGTCCAGGTCCTT
>comp41694_c0_seq1
GGCAGTTTGCCAGGCTGAGAGTTTCCAGCTGTGCCAGAGGACTGAAGGCCCTGGAGCCCAGCTGGACCAGGGGATTCCTCTCCAGGCCCAGCACCCTCAGGCTGGGCACCCAGGGGAAACTCTCACTGGGCACCTCCACCAGTCTGTTGGTCGACACATCCAGCTCTACCAGGTTAGTCAGGTTGGCCAGGGCGGTGGGGTGGATCGAGGTGAGGCCGCAGTGTGACAGGAAGATTCGCTGGAGGTCAATTAACCCTGC
>comp41753_c0_seq1
GTGGAGCCAAGAAGGCCGCCAAGGCCAAGGAGCAGGTCTCTCTCTTCGAGAAGAACCCTAAGAAGTTCGGAATCGGACAGGATATTCGCCCTTCGCGCGACCTTACCCGCTATGTGCGCTGGCCCAAGTACGTGCGCCTCCAGAGGCAGAGGCGTGTACTCTACCAGCGCCTTAAGGTGCCGCCGTCAATCAACCAGTTCACTCGC
>comp41874_c0_seq1
TGCCAGTCTTCCTCACAGGGACCCCAAGCTGTTTTACCTGACCATGGATGTTACTGTGAGGAAGACTGGCATTCCTATAAAGAGGACGATGGTGCTGGAGGACGACGCGAGGCCGGCCAAGCTGAGGTCCTGCAACCCCTGGGGGGAGACCAAGTTCAGCCTCCAGATGAGGAAGGGAGGGCTGGTGCGGGTGTACGACAACGTGCTGGTGGAGGAGCTGACCTACAAGTGCATCCTCGTGTCCGAGGAGACCACCGTGGAGGACGG
>comp41889_c0_seq1
TGACGTGCTGTGGCGTGATGTTGGCGCTGCAGTGCACGGTGGCAACGTTGGTCGCTCGAAGCTTGGAGAAGCAGTGACGAAGGAGCATGGTCTTGCCGGAGCCCTCGGGTCCCACCAGGAGGAAGGGCTGGCGGAAGTCCTGGAGCCAGGGCATGATACAGTCCTGGGTCAGCTGCACGTCTGCTGTGCCAACGATGGGCAGACTCGCCTCCGAG
>comp41945_c0_seq1
GTAAAGGAAGCTCGGGTATCTGCATCTAGTCCAACAGTAAATATATGGTGTGCTCATACTACAAAACCTAGGATACCAATTGCTAATATAGCATAATAATATACCAAATACTTGTAAATTACCCAAGGTACTAATAAAATTAACAGCACCTAAGATAGACCTTACTCCTGCAAGGTGTAAGGAAAAAATAGCAAAATCTCTAGAACCTCCAGCGTGAGCAATATTTCTA
>comp42180_c0_seq1
GAAGGATTTTGACCGAGCGACCTCAGCAGCTTGACGATTTCCTTGGTGTCAATTGTGCCATCGCCGTCCTTGTCAAACATTTGAAACATTTCCATATACAGCTCCAATTTGTCCTGTGTCATTCCAACCATGTTTTTCCTGGCCCCCTGACTCTGGCTGCAGTTCTTGCATGGCTGGAGGCAGGAGGAGCAGCCTGGCATCCTGCTAGGCTGGGACATCTCAGGCATCAAGTCTCAGCCCTTATTGGCTTCTTTCTCTGCTGTACCGCGGTGAGACCGGAGACCAGTGGTGTGACCTCCTGCTG
>comp42180_c1_seq1
AGTGAAGTGAACGTCCAGCTTGGACATCACAAACTTGATCTCAGAGGCCGACACAAAACCGTTTCCGTCCTTATCAAAGACCCTGTATATCTGTCTTATGTCGTCTTTTGTCGGTTTCTCTCGTTCTTGCTTCAACATCAAATTGCAGAACTCGCCGAAGTCCACTGATCCAGAGCCATCTCTGTCAGCCTCGTCAATCATCTCGTTCACCTCTTCGTCTGAAG
>comp42286_c0_seq2
CTTGGCCTGCAATGATTATGAAGGAACTATAGAAGCACACCGGATCATTCTTACAGCAGGCACCTATTTTTTCCAACGCATCCTGACCGAGAAGAAATCAAGACATTCCCCTCTCCCCCTCCCCCTCTACCTAGCAGGAGTCAGCCGGACAGATTTAGAATCTATCATTGATTTCATCTACCATCGTCAAACAAGGGTGCCACAGGAACAACTCATGGCTTTCCTCAAAACTGCTCGCAATCTTGGGGTGAGGGGTAGGAATGAAACAGGTGAAACAGAAATAGCTGAAATATTTAGGGGTGCCCCCAAACATGGATTTGTAAGAAAATAAAGATGCTCTTGCCCACCAAGCAGAAACAGATACTAGGAATTCAGAGAATCCAAATACTCTTGAAAATATGATTCGGCCAGAG
>comp42404_c0_seq1
CACGAAGGGGCTGTGTATGGCCATGAAAGGCAGGTACAGGAAGAGGGGCTGGGATGGAGGGTGCAAGGAGATCACCCGGCTCGCCTCCTTGGCAAACATGTTGGGGGAGAATTTGTTGTGGTAATCCTCGCTCACTGACTCGTTCCTCCATAGGTCGTATCCCAGCATGCTGCCCTTCATCTGGGGGTCGGCACAAGGGGTGAGCCTGGTCCTGTAATCAGTAGAGTGCTGATGGAGGCCAAAGAATGTGTCGAACCCCCTCCTGGTAGGCAGGAAGCGGTTGTTACAGTAGCCCAGATGCCACTTGCCCACAG
>comp42495_c0_seq1
TTCTCCGATTCCGAAAATATTTTTATATTTATTATGTTACAAAGTTTCTCTATTAACGTCCAATAATCCATTAGGAGCAGATAATCCAGCGGAGGTAAGAAGAGTCTAAGGTTTGGTAGGAATGATAGAATAAAGGTTATTATAATCTCTTTGAACATCTTTTCCGGTTTTAAGATCCTTGGTGGTGATTTTATAGTTAGCTTGGTCAACAGCTTCTAAATTGGTGTTATAAATGACCTCAATGTCTCTTTTTCTCAATTCTTCCTTGATGAAAAGATCAGCGGCGTCGTTGTGTTGACAGAATTTTTCGTTGGCATTTAAAATGGTCAATTTGGCATGAGGGTGCAATTTTCCGTGCTCCTTGAAACGGGCCCAAACTTCGTGGGAAATGAAGAAATTGTAAGCTTCCATTTCTCCGGAA
>comp42519_c0_seq1
GTTTTATTGAGATTCAGTGAGACCTCATGGTTCCATGTAGGTGTCAGCGTATTTTTTACCTTTTCTGACTGGGATTTATTTTCACCAAAGCTTACCATGACATAAGGATCAGCTTTCTGGAGGATATCCTTTTTCTCTAGGTCTTTACCTTCCAAGATAATGAGCTTTAATTGTCCAACATAAGTAAAAGAATGTATGGTTTCAATGGGTTCCGTTGATTGTGTTTTAGTTACTTCCACTGTATTTTCAGTTTTTCTGTTTTCAGGTTTTGTCAAACCATCCACCTTCTGTATGTTGTCTTCTTTCACTTTAGAGACACTCTTTTCAGATTTGCTGTCACATCTTAT
>comp42537_c0_seq1
GCCATCTTCACCTGGTCTGCAGAACTGGCGAAGAACAGGCCGATGTTGTTGGTCCGTATCTTGAGGTGGGACTTGTTGATGTGGATCTCCCCTCCCTCATAGGCCCTGTCCTCTACAGCCACCAGGATCAAGTCGAACCTTGTGAAAAGCATGGCGGCCACGTCTGCAAAAGTGTAGCCGACAAAGGACGGTGAGAGGGTCTCTGCCAGGATGACCTTGTT
>comp42584_c0_seq1
CGGCAGATAGTCAGGCAGTTGTGGCAGATAGTCAGGCAGATCTAACAGATAGTCTCGCGTTTCTGGCAGATAGCCCGGCAGTTCTGGCAAATAGTCAGACAGTAATGGCAGATAGTCAGGTGGGGCTGGCAGATAATCAGGGAGTTCTGGCAGATATTCAGGCAGTTATTTCAGACAGTCAGTCAGTTATGGCAGACAGATAGGCAGCTATGACACAATGTCAGGCAGTTAGCGCAGTTATG
>comp42676_c0_seq1
TGAATTCATGGCTGACAGAAGTGAATAAATCCCTATTCTTCTTGATGGAGATACTGGATACGGAAACTTCAATAACGCCAGAAGACTTGTTAAAAAACTTGAACAAAGAGGTGTCGCCGGAGTTTGTTTAGAAGACAAGGTCTTCCCCAAGAGAAACTCTTTATTAGATGAGGGAGAAGGTAAATAAGAATTAGCCAACATTACTGAATTTGCCAACAAAATCAGAGCCTGTAAAGACCACCAAACCGACGCCGACTTCCAAGTTGTCGCCAGAGTTGAAGCCTTCATCGCCGGATGGGGACTTGAAGAAGCCGTCAAAAGAGCTACTGCTTATAAAGAAGCTGGAGCCGACGCTATTTTGATGCACAGTAAGAGAGCTGATAGTTTGGAAATTGAATCTTTCATTAAAGCTTGGGGAAACCAATTACCCGTTGTTATCGTTCCTACTAAATACTATACCACCCCTACTGATACTTTCAGAGACTGGGAAGTTTCTATGGTGATCTGGGCTAATCACAACATGAGAGCCTCTGTTAAAGCCATGTAAGATGTTACTAGAGATATTTATGAAACCTAGTCTTTGGTTAATGCCGAAAAGACCGTTGTCCCTGTTAAAGAAGTCTTCAGAATCCAAGGAGAACCTGAACTTAAGAATGCCGAATCTAAATATTTGTGATTTTTTGATTTTTGATGATGA
>comp42712_c0_seq1
GGGAAGTAGACGTCCACCTGGACGTGAGCTTCTGCAGGGGAAGTCATGTTGTTGTTGATTGCTAGGCAGCGATATCTGGCCCCAAGATGCTGCCTAGTAATATGCTCAAGCACCAGTCTGTTTTGCATCTCTGTGTCTGAAGCCACCAGGTCGGTGGAGTCTATCAGCGTTGAGTCTCTGTACCAGTGTACACTTGGAGGAGGCATGCCCCCCTGCACTTTACAGTCCAATGTGAGAGGTTCTCCCTGCTGCAGC
>comp42879_c0_seq1
TCACAACTATATGGTTTTTCTTTCAAGTGTGTCCTCTTTTCATGTTTCGTTACAGAGATTCTCTGGGTAAAGCTTAACTTACAAAAATTACATTTCAATGACGTTTGTTTTGTGTGAGAGTTCATGTGACTTTTTAAACTTTCATTGCTAGCGAATAATGCTTTATATCTGTTACATGAAAAGGCTATATGAATCCAGTATGTTGTATCATGTGCCTTTTTATGTGAGCGTTATGA
>comp42918_c0_seq1
GGAGAAGAAGCAGGAGACCGCTGCTGTGGTCACCAAGGACTTCTGCGGTGGCAAGAGGACCATTGCCGCCAAGGAGCCCCGCTTCTACCCTGCTGAGGACATCAAGACTCCCGTCCGCAGGGCCTTCACACCCAAGGCTGCCCGCCTCCGTGCCTCCATCACCCCCGGAACCGTGCTCGTGCTCCTTGCCGGCCGCTTCCGTGGCAAGCGCGTGGTGTTCCTTAGGCAGCTCGCCTCTGGACTTCTCCTCGTCACCGGACCCTTCAAGGT
>comp42932_c0_seq1
AAGTTGTTCATGGTATCCAACCTGTTGGGTGGATTCTGTCAACGAGTGGATGGAATCAGAGACCACGTTTGTGGTTCTTTGTTGATCTTTGGCGAGGAAAACAATTATGAGATTCACGGTGTCATGCTTCTTCGCAGCAAGGAGTTCCCACATGATGTGATGAACGATATCCCAGACACTGAGTCTTACACATTCACACCTGTTGATCTTACAAACGCTGCACAG
>comp42965_c0_seq1
TGAGACGATGCCATCTCAAAAGTCTTTCCGCACGAAGCAAAAGCTTGCCAAGAAGGCCAACCAGAACCGACCCATCCCCCAATGGATCCGTCTCCGAACTGATAACCGTATTCGTTACAATTCCAAGAGGAGGCACTGGAGAAGAACCAAGCTCGGAATCTAAGTCGACAATCGATCGTGATAATGGGCTGGAAATGGGACTCATGAACGAAACCCCTGTGTGAATAAACGGG
>comp42974_c0_seq1
CTGGTAATTACAGAACATTACTGGGATAGAAGGACCAAGGTCTTTCTTTGAAAAAATCATTTCTTTGGACTTATCTCCATTGAAAGTAACCTTCCATTTGGTAGCCCATGCTTCAATTTTTGATAGGTCTCTACTAATTTGAGCTGACGTTGTGACTTGATCTGGACCTGATGCTATTAATGTTGTGTCATCGGCAAATATAAGAAAGTCACTTTCAAG
>comp43017_c0_seq1
TGAAATTCCGCACAGAAAAGCTGGACAATGCACGAGCCTACAACACGGGCACCGGGGTCTACATAGTGCCCTACACAGGAACATACTTCTTCACATGGTCGCTGCTCGTGAGATATAAAAGCCGTGCCGATGTCCGCATTTATGTGGACGGTTTAGCTAAGGGTGCTAAATCCTACTCATCTGCAGGCGACCACACTAATTCCGTGACCGGTTCCCTGGCTCTCCAGTTGACTGCAGGGCAGCAGGTCACCCTCAGGAAGACAAACGGTGATCTCCATATTGAAAGTCACTATGTCGCCTATCACTCCTTCTCCGGATTCCTGATCGCCTAAAATCCTAGAAGATGACAATTCTGAGAGAAAATACTCCCAATGTGTCTAATTAACCTGGCTTTTATGGCTTGGTCAAAATTTTACCTGATTAAAAAGACGATAGTTATATGTTTGTTATTGAATACAAGTAATGTGTGTTACAA
>comp43188_c0_seq1
GTTAGATTCCTCGCCGTTGCCAATCCTGAAATCTTGGGAGACAATAAAGAAATGGAAATCAGAGTCGAATTTGACGAAGAAGAACACATTTTGTCTATCACTGATACCGGAGTCGGTATGACCAAAAACGACCTTATCCAAAATTTAGGAACCATCGCCAAATCTGGAACCACTAATTTCATGGAAGCCATTAAAGGTGGAAACTTGAATATTATTGGACAATTCGGAGTCGGATTTTACTCTACCTTTTTGGTCGCCCAAAAAGT
>comp43263_c0_seq1
GGTGATTGTTGTTCAATAGCAACTAATACATTACAAGTTTTGTAATCAAATCCAATGGATGAATCTGTAAATCCTATTTTTTTAACAGTATCTCTAACTATTTTTTGGTAGTCTAATTTCGCAGTTGAAGTAATTTCACCAAATACTAAAATAAGTCCTGTTTTACAACATGTTTCACAAGCTACTTTGGATTCTGGATCAACAGCTAAACAAGCGTCCAAAACTGCGTCGGAAACTTGGTCACAAAGTTTATCTGGATGACCTTCAGTTACTGATTCTGAAGTAAATAAAAA
>comp43442_c0_seq1
TCCTATTAGGCTCATATTTTATACATTCTCCATACTACTTTCTATTCTTCTGTATCTTCATGAGCTTGGCCTTGAGTGTCTTGTTCTTCCTGAACTGTCCAAGGCAGTGTCTCACCATGATCCCCCTCCACCAGGCCTGCAGCTTCACCGCTCCCTTCTCCTTCCTCGCCTCCAGCTCCAGGGCCTGCAGAGCCCTCTCCTTCTCGGCCTTGACCTTGGCCACAAACTGCTCCACCTCCTTGCACTCCTTGGTCTTCTCCTGCAGCAGCGTCTGG
>comp43445_c0_seq1
GCAGTGTCTAACCTCTGTGTTCTGATGACTGCAGTGCCAGCACTCTTTGATATGAGTGACAGGGGATTCACAGGGGGGGCATATCCTACTGCATTCTATCAGGCCCACCTGGAGCTTCCCCTGATCAACTCGTTCATGGCGAGCAGCGTCTACATCATCATCTGCATGACCGTCAACCGTTACATCTCCATCTACAAGCCCACTCACTTCCAGAGGATCCACACCTTCAAGAACGCCAGGATCCACATCACCAA
>comp43597_c0_seq1
CTGTCACCTGTCACCTCTCACATGGCATCTCCCTCCTTTCCCCTGTCACATATATTTTGTCACCTGACACCTGTCACCTGTAACTTTTCACCTGTCACTTGTCCGCTGTCACAGCTCACCTTTCACCTGTTGCCTGTTACATCTCCCCTGTCACCTGACATCTATCACTTGTCACCTGTCACCTGTCATATGTCACCTGTCACCTGTAACATGTAAAAAAAAAAAAAAAAAATTAAAGGTTGCATGATTTTTTTATTTTTTTTTTTTTTTAAATAAAATTAAAATTTGACAGGTGA
>comp43597_c0_seq2
TGAGAGGATGTTCACCCCCCACCACGTGTCAGGTGTCAGGTGTCACCTGTCACATGTCACCTGACACCTGTCACCTGTAACTTTTCACCTGTCACTTGTCCGCTGTCACAGCTCACCTTTCACCTGTTGCCTGTTACATCTCCCCTGTCACCTGACATCTATCACTTGTCACCTGTCACCTGTCATATGTCACCTGTCACCTGTAACATGTAAAAAAAAAAAAAAAAAATTAAAGGTTGCATGATTTTTTTATTTTTTTTTTTTTTTAAATAAAATTAAAATTTGACAGGTGA
>comp43627_c0_seq1
AGACTGTTAAAGTGAGAGAGTGAGACCATACCCCAGTGCATATATTGCATTGGGGGTGAGACTTTAGCCAGGAGTGTGATTGTAAGGGAATGAAGTGAAACCTCTATGACAGGATGGGTCACAGTTGGGAGGCAGTCCTGCTCATCATCCTCACTTCCTCTACTCTAAACTGGTGCCAGCGCGGCTCCCCCAGGCGAGGGCCCAGGCTGTTGGAGCCCAACCAGAGGCTGGAGGAGAAAACTATCCTCGACGACATTCTCAGTGAAAAGACGTACGACGCCAGAATACGTCCCGCGGCCCTCAACTCCTCCGACGGTCCAACCTACATTAAAGTTAATCTAATGATTCGAAGTATAGACAAAATTGACGATGTGAAAATGGAGTTCAGCGTTCAAATCACATTCAGACAGAAGTGGTTTGACGACCGGCTGAGTTTTGCAGACAAGATCAGCCCGGCCATGAAGGACAAGATCAAATATCTCACCATCACAGAGCCGGGAAAGGTGTGGATGCCCGACACATTCTTCCGTAACGAGAGATTCGGCCGGATGCACAACGTGCTCGTGCCAAACTTGTACGTCCGCATCTTTGCTGATGGATTCGTGCTGTTCAGTATCCGAGTCTCCCTCACCCTCTCCTGCCCCATGAACCTGAAACTCTACCCTCTGGATAGGCAGACCTGCCCCATGCAAATAGCCAGCTATGGTTGGGCCACAGATGACCTGGTGTATTTGTGGAAGAAAACGGATCCAGTGCAGATAGGGACGGGCATCTCCCTGCCCAGATTTGTGATTGAGAAGTACTCCAGTGACTACTGCAATGTCAAGACATCCACAGGTGAATACAGCTGCCTGCTGATGGAGCTGACACTAAAGAGGGAGTTCTCCTACTACATGCTCACCATCTACGTGCCCACCTGCATGCTGGTCATTCTGTCCTGGTTCTCCTTCTGGAA
>comp43744_c0_seq1
CTTTATAAGTTTTAGCTAATTTCTCAAGTCTAGTGGCCAAGATACATTCGGTAGCTCCGGCACCGGGAACGAATCTGGGGTCAGCCAAAGTTCCTCTGAAAACGTTGACACCATCATCAATGGCTCTTTCAACATCATCAAGGTGATTAGTGGTGGCTCCTCTGAGGATAATAGTGGAAAGTTTACAGTCGTTGGTTTCTCTTTGGAAAACGGTCACTTTGGTGGAACCGATTTCTCTAACGTAAACGGAATCACAAGTTCCCATTTCTTCGGG
>comp43744_c1_seq1
TCGGTCATCATTTAAATAATCAATCGGTGGCATCCCAATTATTTTATTATTAAGGCATCTTAGGTCCTCCAGCAGGTTTGGAAATAATAATCTAATCAACTCTTAAAATAGTAATGGCGGCATCAGAAGCTAATTTAATGGCCCAGATTTTATTTTGTAAGTGATCGTAGATTTGTAATTTTTCAATAGGCTGAATTCCTCCGTTGGCAATATCGATTCCACTGGGAACATCATTATTTGCTTTAACTAAGTTAGGGTAGACTTCGTTAGAGTTTAATCCAGCGTTATCAATCAAAATTCTGGGGACAATATCGAAAGTTTTGGCAAATCTATCGAAAG
>comp43744_c2_seq1
AAACCAATAAAATAAATAAAACATATCAAATCTCCTACACACTATACAAACATGAACCAACACGGATTAAACAGTATGCTCAAAGAAGGGCACAAGCACTTTTCTGGATTAGAAGAAGCTTTGTTGAAAAACATCAACGCCTGTAAGGAAATTGCCAAGTTAACCAAAACTGGATTAGGACCTAATGGATAAAAGAAGATGGTTATCAACCACATCGAGAAAGTTTTCGTTACCTCCGATGCCGCCACTATCATGAAAGAGTTGGAAGTTTAACATCCCGCCGCTAAAATGATCGTTATGGCCTCTAAAATGTAAGAATCTGAATGTGGAGATGCCACTAATCTCGTTATTGGATTAGCTGGAGAATTATTAGCTCAAGCTGAAGACCTTATTAAAATGGGATTACATCCTTCTTAAATCGTTTCCGGATTCGAAAAGGCCCAAAAAGCCTGTTTGGAAATTTTAGAAAGTTTGGCCTGCTTCACCGTTAAGGACATCAGAGATAAGGAACAAGTTAGACTTGCCATTTTCTCTTCTTTGTCTTCTAAGCTCAACTTCCACGGAGAATTATTCTCCAACATCGTTGCTGATGCCTGTATTAAAGCTCTCCCCAATAATGTTGCCGCCTTTGACGTTGAAAACGTCAGAGTTTCCAAAATCTTGGGAGCTGCTTTAGGTGACTCGTTCGTTTTACAAGGATTGGTTGTTAACAGAGGAGCTGAAGGATCTATTGCCAGAGTTGCTAACCCTAAGGTTGCCTGTTACGGAACCCCATTGGACCCTTAATAAGGAGACACCAAGGGAACTGTTTTGATTTAAAATGCTTAAGAATTACTTAACTACTCTAAATCTGAAGAAGAACATGCCGAGAAAATTGTTAAATCTATTGCCGATGCTGGAGTTACCCTTATCGTCTGTGGAGGATCTATTTCCGACATTATGCTCCATTATATTGAAAAATATCACATGATGCTTGTTAGAATTATGTCTAAATTTGAATTAAAGAGAATCTGTAAGGCCCTTGGAGCCACTGGATTAGCTTCTTTAGTTGCCCCCACCCCCGAAGAAATGGGAACTTGTGA
>comp43974_c1_seq1
TACTACTCTTAGAATCTGAGCTTGGTGAAAAACCACTTGTTCTTTCCAGAGACATACCTCTCTTCGAAGCGGCCCTTGATTTGCTTACGGGTAACAGCACGCTTACCGGAGTCGAGGGAACCGGCTTTAACAGCATCCTCACCAAGGGCATCGTTCAACTTCATCTCAAAGTTGTATCGTGTGGGCATCAAGTGCTTGTAGTTAACAGCCTTCACGAATGGCTTCACCCTTGAGCGCTTTGCAATCCTTCTGCGTCCCATGGAGCGG
>comp44184_c0_seq1
GGCAAGGAGGGCTGGGACAACACCTTCCTGGAGTCCGCCAAGAGATCCCTCATCCTCGAGCTTGACCTCATCCTCGATAAGGGGAAGTCTGTGGGCGAGGTGGTGCAGCAGTCTCAGCTCTGCTCCTTCAAGGACACCCCACACAACTACAACAGGAGGTTCCAATTTGCGGTGGACGATGTGACGGTGGCGGACCTGAAGAGGGTGGCTCCCCTCTAC
>comp44287_c0_seq1
AACATACTGCTGGCCAGGGCCTTTGCCCCGACTACAGCCAGGGACCTGGACAGCCTGATCTCCTCCCACCCCTCTGTCCTCAATGCAGCTCTCTCAAGGACAATTCCCCAGCTAGTGGCTCAGCCAGGTAGCCTGCTCCCACTCCTTGCCTCTGCTCCTGGGTCAAACTCCCTGCCTCCCCTTCTGGCCACACTTTTGTCTCAGGACACTGGACCTGCCTCTCTGCCCAGACTTCTGCCCTCTCTCCAGCTGTAAAGATGTCAGGAGTCAGGAGTCAGGGGCCAGGAGTCAGAAGCCAGGAATTAATAACCAGGAGCTAGGAGCCAGGATCCATGAGAAAGAAGACAGGAGTAACTATCCAGGAGTCAGGAGTAAGAAGGCAGGAGAAATTAGCCAGGAGGCAGGAAACAGG
>comp44400_c0_seq1
GTGCGGGCTCAGGACAGGCAGTACGCTGGATGCTGGAACAGGAGCGCTACCACACCAATTTGGACCCTGATCTTGAGGAAGAGGCTCCAGCAATGCATCCCCTCTATCAGGAGGTGCGGGCGCAGGACGGAACTCAGCTTTACTTTTCCTCTGTTGCTGGATACCTTACAAAAGTTTCTCCAAAGGGAATTCTGAGTCCCCCAGGTGGTATCCTTGCTGATGAGATGGGATTAGGAAAAAC
>comp44403_c0_seq1
GGGCAGCCAGCAAATACTGGGCTGGTCTGTGTTCCAACGGTCAGTATGACGGGGTCATATTTTCCAGGGTCGTGCCAGGGGAGTTGGTTTTACTGGGATCCAGAAACATAACACCTGGTGTGGAGCTGGGAGCATGGGAGCCTGCCAAGAAAGAATTATTCCAGCAGGCAGGAGAGCTGGGGCTGGCTAACAGAGGAAGGGCAGATACATTCACAGACCAGTTCTTCATCAGCCTGCATTCTTCCCCCTGGCTGGATGGTCACTACCAGGCTCTGGGGAGGGTCTGCAAGGGCCTCAAGATACTGAAGAATGCTGCCAGGATGGCACACAAGAGAAGTAGG
>comp44450_c0_seq1
AATTGATAACCAAAGAAACTAATTGAATATCGATTCCTCTAGCTAATAAATCGGTGGTGATCAAAATTCTGGAGGCACCACATCTGAATTCTTTCATAATTAAATCTCTTTCTTCTTATTTCATATCAGCGTGCATAGATGAAACGACGATTCCATCGGTGCTTAATTTCTCCTTCAATTCTTCGACTTTCTTCTTGGTGTTACAGTAAATAATGCATTGAACAATATCCAAATTGGCATAAAGTTCTTTAAGGGTATCGTATTTCCACTCATCTTGTTGAATGGCGATATAGTATTGTTTAATACCATCTAAAGTCAATTCTTCGTTTTTAACCAAGATAACAGCGGGGTTTTGCATGAATTATTGGGTCAATTGTAAGATTTCAGGGGGCATGGTGGCAGAGAATAATCCGATTTAGATGTCTCCAGGGAGCTTTCCTAAGATAAGTTTAATTTAATCTTTGAATCCGTGATCGAGCATTTGATCGGCCTCATCTAAGACCATAATTTTTAAGTGTTAAGTGGATAAGATATTTTTGTTGATCATATCTTAAACTCTTCCGGGGGTTCCAACGACGACTTAAACTCCTTCTTTCAAGGCTTTCTTGTCTTCAGCAACTTTGGTTCCTCCAGTACAGATGTGTACGGTGACGTTCAAGTATTCTCCTAAAACCATAACAACCTTGGCGATTTGTTGGGCAAGCTCTCTGGTGGGGGCTAAGATCAAAGCTTGGGTGTTTTGAGAAGTGTGGTCGATTAATTAAAGGGTTCCGATAGAGAAAGTGGCGGTCTTTCCGGTTCCGGATTGGGCTTGAGCGATGGTATCTCTTCCTTTTAAGAGGGGTAAGATTCCTTTCTATTAGATGATGGAGGGTTTTTCGAAACCATATCCGAAGATTCCTCTTAATAATTCTTCTTTGACGTTCAATTGATCGAAAGATTCGACCTATTCAGTCCAGTTATTTTGTAACTCGGTGGTTACTTCTTTGTTATCTACCATGTAAATTTTTTTATTTTTTTTAGTGGGGGATTATAT
>comp44450_c1_seq1
AAAAATAAATAAATGTTTTCAATTTGTATATTCTTCATTCTTTCTTTTCCCCACATATTGTTTTGGGTTGGTAATAATTTAAATAAGAAAAAGAGGGAAATCTCAAAGGTAGCTCAAAACAAACCTCTCAATCTTCCATAATTTAAGAGATATCCAAAGGCATCTCATCAATCTTGGTGTTATAGAATTTCTCAACTTCGATCAAGAATTTTCCATCTTGAGGGATAACGAAGTTAATGGCCATTCCCTTTCTACCGAATCTTCCGGATCTACCGATTCTGTGGATATAAGATTCCTTGTCTTCGATTTTGGGGAGATCGTAATTGATAACCAAAG
>comp44555_c1_seq1
GTTGCAATCACCACACAAACAGCTACAGGAGATTTCAAGGAGCTTGATGAGCAAATTAAGCTCATGATCACTCAGGGCCAGACATTATGGAAGGATGGAACAAGGAAAAACCATGCCTGTACAGTTTGTGGAAAAGAAGCCAACTACAGTAATATAAAGAATCACATAGAGTCCAGTCATATGGAAGGTGTCTCCATCCCCTGCAATTTCTGTGACAAAACTTTCAGAACCAGAGATAGTCTAAGACACCATGCCAAGAACATTCACCAGCAATAGCCATTTTGTTCTCCATGTGTCATTGCAG
>comp44582_c0_seq1
ACTACACCTGTGAAGTGGAGTGGAATGGGACTCCTCTCTCAGTCACACACTCCCTCACTGTTCTGCAGCCCCCTCGTATCAGCTCCCCCACATCCGGAGCCAGCTTCCATGTCACTCAGGGAGAGAGTCTGAGTGTGGTGTGTACAGCTCATGGAGACCCACAGCCCATGGTCTGGTGGAGCAGGAGAAACAGGGGGGGAGCCCTACACAGGTTGGTTCTACCAGGGCTACCATCAGTCCAG
>comp44602_c0_seq1
CAACAGTTCAGCAGCAACTTTAGCCCAGTGTCTGGCAGCTGGCGGAGATGAGCAACTTGCTGATCAAGAAGCAGGAGAAGGAGCTGACCGAGACCCTCGTCAAGCAGAGACTCCACTTCTCCTTCAGTGAGATCGGCCGGCTGTTCCAGCTGTACAGGGATCACGCGGAAGAGATTGACAAGATGAACAGGAACACGTTTCGCGAGTTCCTCCACAAGGTGTTCAACATGACGGACGACATCCTGATGGACAGGATCTTCAAGTTCTTCGACACAGACAACGACGGCCTCATCACCAGGGAGGAGTGGGTCCTGGGGCTCAATGTCTTCCTGAGAGGAAGTGTTGACGAGCAGATCCAGTACTGCTTCACTATATACGACCTCAATGCTGATGGGTACATCAGCAGGGAGGAGATGCTGACGATGCTGAAGACCTGCCTGATGAAGGCCGGCATGGAGGAGGATGGGGACGAGGGGGTCAAGGACCTGATCGAGATGACGATGAAGAAGATGGATGACGACAAGGACGGCAAGGTGTCCTTCGCAGACTTCGACATCACTGTGAAGAGCGAGCCGCTGATGCTGGAGGCTTTCGGACCTTGCCTCCCGACATCCAAGATTGAGGATCAGTTCTTTAACAAGTATTTGGCTGGATGTGAAAAGTGATTATAAGA
>comp44602_c0_seq2
TGTACACACTGAGCTGTACAGGGATCACGCGGAAGAGATTGACAAGATGAACAGGAACACGTTTCGCGAGTTCCTCCACAAGGTGTTCAACATGACGGACGACATCCTGATGGACAGGATCTTCAAGTTCTTCGACACAGACAACGACGGCCTCATCACCAGGGAGGAGTGGGTCCTGGGGCTCAATGTCTTCCTGAGAGGAAGTGTTGACGAGCAGATCCAGTACTGCTTCACTATATACGACCTCAATGCTGATGGGTACATCAGCAGGGAGGAGATGCTGACGATGCTGAAGACCTGCCTGATGAAGGCCGGCATGGAGGAGGATGGGGACGAGGGGGTCAAGGACCTGATCGAGATGACGATGAAGAAGATGGATGACGACAAGGACGGCAAGGTGTCCTTCGCAGACTTCGACATCACTGTGAAGAGCGAGCCGCTGATGCTGGAGGCTTTCGGACCTTGCCTCCCGACATCCAAGATTGAGGATCAGTTCTTTAACAAGTATTTGGCTGGATGTGAAAAGTGATTATAAGA
>comp44630_c0_seq1
GGCCTGCAGGCTGGGGCTCGGGCTGGAGCCGCACCGCAGCGAAGCTCGTGTCTCTTCCTGTTGCCGGGAGTCTTGAAGCCTTTAGAGCACTTCCTGCAGGGGAATATAGCCTTGCCATGCACCTGCTTCATGTGGGCCCTGATCTTCCTCGAGCTGGAGAAGGCCTTGCCACAGGTACTGCAGGCACCTGGGTCCTTGTGCTGGGTGCGAACATGAATCCCAAGGACCTCCTTGGAAGTGCATTCCTTGTAGCAGTAGTTGCAGGCGTATGGGATCTTCTTCCTCGCCCCTTGCTCCTTCTGCTGCAGC
>comp44729_c0_seq1
TTTGTACGGCTTCTCCCCAGTATGACAGTGAATGTGTGATTTTATGTTTCCGTTCTGTGAAAATCCCACACCACACTCCTGGCATTTGTATGGTTTCTCCTCAGTATGAGTTTGCATATGCTTTTTCAAGTCACCGTTGTCTAGAAATCCTGCTTCACACTCCCGGCAAGAGTAAGGCTTTTTCCAGTTTAAATGTGCAGATGGTGGTTCAAGTGCACTTTTCAGAATCTTGCTTCATAAGCCTGGCATTTATATGGCTTTTTCAGTATGAGTCCGCATATGCCTTTTCAAGCTCAAAGAGTGTGGAGTGTGGAGTGTGGA
>comp44752_c1_seq1
CAGGAATACAGTGGCCAGGATTAGAGTGGCCAGGAGTACAGCGGCCAGGAGTAAAGTGACTATGAGTACAGTGGCCAGGAGTAAAGTGACTAAGAGTACAGTGGCCAGGAGTAGAGTGTCCATTATTACGGAGGCCTGAAGTACAGTGGCCAGGAGTACAAGATGTGACCTGAGGATATATTAGTGCTATAAAGTGATATGGGGCTTTTGGTGACTTCAAGAGGACTGTGATTGATTAATTCATCAGGACTGTG
>comp44752_c1_seq2
CAGGAATACAGTGGCCAGGATTAGAGTGGCCAGGAGTACAGCGGCCAGGAGTAAAGTGACTATGAGTACAGTGGCCAGGAGTAAAGTGACTAAGAGTACAGTGGCCAGGAGTAGAGTGGCCAGGAATACAGTGGCCAGGAGTAGAGAGGCCAGGAATACAGCAGCCAGGAGTAGAGTGGCCAGGAGTACAGCGGCCAGGAGTAAAGTGACTATGAGTACAGTGGCCAGGAGTAAAGTGACTAAGAGTACAGTGGCCAGGAGTAGAGTG
>comp44785_c0_seq2
GGCTGATAGTGTGTTGCTAATAGTGTGTGGCTGATAGTGTGTTTCTGATATGAGAGAGGCTGATATTGTGTGGCTGATAGTGTGCTTATGATAGTGTGTGGCTGATAGTGTTTGGCTGATAAGAGAGTTGGTGATAGTGTGTGGCTGATAGTGTGGGGGCTAATAGTGTGTGGCTGATAGTGTGTTTCTGATATGAGAGAGGCTGATATTGTGTGGCTGATAGTGTGCTTATGATAGTGTGTGGCTGATAGTGTTTGGCTGATAAGAGAGTTGGTGATAGTGTGTGGCTGATAGTGTGGG
>comp44906_c0_seq1
AAAAAATAAATATTTTTCAATCTACAAACAAAAAATAAAAAAACACATAAACTCAAAAAACAATTCAATCAAAATGGCCCCTAAGGATAAAAAAACCGTTAAAAGAACCAAAATCGTTAAATCTTGGTACAAGGATGAGGACTCAAAGGTCAACTTCGTTAGAAGACAAAGAGTCGCCGCCGTCAAAACCGCTGCTTTGAGAAAATCTATTTCCGCCGGAACCGTTGTCATCTTATTGGCTGGAAGATTCAGAGGAAAAAGAGTCGTCGTTTTGAAATAATTAACCTCCGGACTTTTATTAGTCACCGGACCTTATAAAATTAACGGAGTCCCCCTTAAAAGAGTTAACCAAGCTTACGTTCAACCCACCACCACTAAAGTTGATATCAACGGAGCTGACTTCAAGAGTATTGATGACGCTTTCTTCAACAGAGTTAGAGCCAACAAAACCAGAGCCACTTTCTTCAAACCTGATGCCAAAAGACTCGAAGAAGTCGTCGCTAAAGATGCCGCCAACAAAAAAGAAAGAATCTCCAAATAAGCCGGAGTTGATAAATCTTTATTAGCCAATATTAAAAAAGTCGAATTCTTAGGAAAATATTTGTCTTCCAGATTCACTATCTCTAACGGAGACAAGGTTCACGAATTAAAATTCTGATTTGATTGA
>comp44910_c0_seq1
GCGCGCACACAGATCCTGACAGCCGCGCACAGAGAGCACCCGTGTTGTTGTCTGGAGAGTCGTACCAACCCATCTCCTGGGCAAGCATTGCCTGGAAGGCATCCCTCCTGAGTCGCTTGGTCAAGTTCTCACCGGAAATTGCAAACATCCAACCCTGAAGCAGCATTGCACTGAGGGCATAGAAAGCAAGCCCAAGGAACCA
>comp44910_c0_seq2
GAGAGCACCCGTGGCTCCCTGGACCTTGGCAGCGTCTCCTGACAGCCGCGCACAGAGAGCACCCGTGTTGTTGTCTGGAGAGTCGTACCAACCCATCTCCTGGGCAAGCATTGCCTGGAAGGCATCCCTCCTGAGTCGCTTGGTCAAGTTCTCACCGGAAATTGCAAACATCCAACCCTGAAGCAGCATTGCACTGAGGGCATAGAAAGCAAGCCCAAGGAACCA
>comp44936_c0_seq1
ATAACCTTCTTTAAGAGAGTTTGGGGCGGGTGGTCCAGGATGACGAGCGAGAAGTACGAGTTGGCCCAGGACGAGCTGTCGGCGCTGCTGGAGCAGCTGCAGGGGAGTGTGGGGGGTATTGGGGCGGCGCAGGGGGAGGCCAGGAAGAGATGTGTCCAGGTTTGCACTGGCTGGCTGGATGAGAGCCATGCAGCACTGGAGGAGATGGAAGTGGAGGCCAGGGGGGCTCCCCTCCAGTATAGGGCCGAGATGCTTGGCAGTGTTCGCCAGTACAGGAGCAGACTGACTGATTTACAGCACCAGTTCCGCAGGGCCCAGGTCTCCCCTGTGAAGGGAGAAGGAGGAGTTAGAGGTGGAGGGGCGGGGGGA
>comp44936_c1_seq1
GGTGGAGGGGCGGGGGGAGGGACAGGGGCTGCTCCTGACCAGTATAGACAGCAGGTGCTAACTGGCACCAGGGTGTTGGAGAGGACAGGGGACAGTTTAGCCAGGGCTCAACAGGTGGCCGTGGAGACAGACGCGGTGGCGGAGGAGATTATTGGGGACCTGGGCACTCAGAGGGAGACTCTAGAGAGGACCAGGAGCAGGTTGGTGGAGACAGACGTGGAGCTCGGGCGGAGCAGGAAGATCCTCAGGAAGATGTACCTCAACGTCTTCACCAACAAAATCACCCTGATAGTCATCATCATCATCGAGACTTGCATCCTTGGCGGCCTTCTCTACTGGAAGTTCGGGATCAAGAAACACAAGTGAAGGGGGGGGGGCTTCCTCATAGTGACATTTCTGTGATATACTCTGTTCCTAAGGTGTGATGAATTACGTGATCTGGAGAACAAGTTACAAATACAGCAATAAATATTCTCTTCCGACTTCTCCT
>comp44999_c0_seq1
TGCATCCCCATCATCCCTTTTTTAATTCTACCATCCTTCCTCTTTACTGAGACACAGTGAGAGTTCAGTATGGGAATGGGAGATGCAAAAGAAAAACAGAGAACAATGGTTGAGAAAATGGCAAAGAGAACCCGTTTGTCCACAAATGAAGTTGGCCGGCTCCTTGAGATATTTGACATAGTTGTGGCTACAGCCCCCTCTGAAAACAATGGGAAGATGGACAGGAAGATCTTCAAGCAGTTCATCTTTGAGACTTTCCAAATCACCGAAACCATCCTGCTCGACAGCATCTTCAAGTATTTCGACACAGTTGCCCCTCCCGCGGGGGCGAACAATGCCCCCCAGGATGGGGATATCAGTAGGGAAGAATGGTGTACTGGCTTTGGTACCATCCTGAAGGGAAGCAAGGAGGAGCTAGTGAAATACACCTTCGAGATATACAATCTCAACAGTGACGGATATATCAGTAAGGAGGAGCTGACCACTCTTCTGAGCACCTGCATCGCTCACAAGGATAGGGGTGACAGCTTCGGTTTAGAGGACGGAGACGATGGGATCAGAGACCTAGTCGACATCACTTTGAAGATGATGGACAAGGATAAAGATATGAAGATCTCCTTCGGTGACTACAGACAATCGATTCTGCTGGAGCCTCTCCTGCTGGAAGTGCTAGGCCAGTGTCTGCCCAGCAACAGGAAAGGCCTTGAGTTCCGTGCCAAAATTATAGATGATCCCCAAGCAGAGAGTCCCTACATGTACAACTCATAGTTGGTCACAACTTTGGACTATACACAATTGTTAGCTGGAAAAAAAAACATGTATTGTTAGGCCACATGATATGTCATTCCATAAAACGTTCTAAAATATGACAGGTTGCAGGAGTAAGGGGCAGAGGTACAGGGCATAGG
>comp45011_c0_seq1
GACGGCCTCCAGGGTGAGGGTGTCCCCCACCGGGGGGAGCCAGAGGGAGGGGGAGGTAGAGCAGTCCTTCCCGGGGCTGCAGTAGGACACGGGCACCCACCAGTAACTCTCCTCCTCCGCCTCAGCCCCGGGACTGAGCAGGAACCTGTCCTGGCGGAGGCTGAGGGAGCCAGCCTCCCTGGCCACACTGACCAGGGGGTAGCCTGTCTGTAGGGTCCATGTGTCCATCACCTCCTTCACCGTCAGCTCCTCCATCAGGACCCCGTCCTCCACGGCTACAGCTGTCAGGTAGGACCAAAGGTCGTCCTGGTTTGCATTACCGAAGGCATTGCCGTGCAGGTAGTTTGCAATCCCCCTGTTGAAGGTCTCGATGCCAAGGAAGTTTGCCATCA
>comp45011_c1_seq1
CAGATCAAAAGCTGTGTTGAAATCCTCGGCGACAGACGACACAATGATCTTGAACCTGGTGGAGAGGCCCGTGTCGAAGTACTGGGCCAGGCGGCTCCAGTTGCCCCTGATCCAGTTCCAGGCGACATACCTGCCGAGGGTCTGGCCAGCCACGGAGGCGATCACCCTGTAGCCGTCCTGCTTCTTCACCCCGGCCTCTTCCTGCAGGCTCATGGCCAGGTACCGCTCCAGCACCCAGTCCTCCCCCGAGCAGGCCAGCGCCTCCAGGAAGGTGATCTTCTTGCCTGGGTTGGAGGAGGCGAGGTAGCGCTGGTAGACGAACTGCCAGGCGCTGCTGGAGCTGGCGGCGATGGCGGTGCAGAGCGCAGTGGCCCGGGCGTGGGCAGGAATGGGGTCCTGCAGGTCCGGCTGGTCCTCGGCCATCCACTGGTGCAGGAGGTCGAGGCTGCGGGCCACACAGTCGGGCAGCCCGGCGCCACAGGCCCTCTGGAGGACCTCCACTCTCAGGAGAGAGTTTGACACTGGCTCGCCGGGCACCTCGTCATAGCCCAGCCTGGCATAGAGCGGCTCAACAGCTGACAGGATGTAGGACTGGTAAGCCCCGTAGCCAGCCGTCCTCCTGAGCATCTTGGCCAGGTAGTCAAGGTTGGTGAGGGCGGCCTGCCAGGGCAGGTAGTCCTCCTCCCTGCCCAGGTACAGGGTCAGGTCCAGGGCTAGCTTGTAGTCCAGCAGCCCCGCCTTCGCCACGTTGAAGGCGTCGTCCAGGAGCTGGGCCCGGTTCATCGTGTCTATGCTGGAATGGTCCGTCAGCAGCTTCTCGGCTATGAGGCCCCAGTTGCCCTGGTCGTAGTTGACCCTGTAGAAGCCAGTCTGCTTCACATTGATGACCAGCGCCACCTCGTCCTCCGTGACGGCCTCCAGGGTGAGGGTG
>comp45011_c3_seq1
TTCGCCGCCTACACTGAGGGGATGGTGGGCACGGACCACGTCCTGCCCGAGGCCCGCTTCCCCGAGCGTTTCCTGCTGTTCTCCCTGCACCCCGCCCTGCTGGCTGACTCCCTCCTCTCCTCCCACCCAATCTCTGTCGAGGTCAACGACCCCTCGGAGATCAACCAGATCTTCGACACCATCTCCTACCAGAAGGGCAGCTCTGTCATCCGCATGATGGCAAACTTCCTTGGCATAGAGACCTTCAACAGGGG
>comp45104_c0_seq1
GCTGTTTAGTTTTTGTTTTATTTGTTTCTTAGTTTTTCCTCATTATCATAATTTTTGACTCTTTGAAATGATAATAAGTTGGCAGACTTTTGTTTTCAGTCCATGTTATTCCTTTGTTGTTCCGTTCACTTTCTTCAATGAAATTGTTTCCGTTGAGGTTGCTGTGGAAGCAATCTTTATACCACCATCCTCCTCTGCCAAATTGTTGTGAACAGCTTCCTGACGACAGACCATCTTGGTCTTTATCTAGCGTGCTGAACTTCCCACCGTTGTGTTGCCTAAGACTATCACCCAGCGTGGATATTGTCCTTTCAAAGCCAGCCACAGTCAGCTGATACCCCGGTCCCTGGCCAACCTTGAAGCTTGAATAGAAGGCGCTCAACTTCTGTGGCTGCAGAAGCCCATTCCCCCACATGGTCAGCTCCACCCACAGCTGCCAGCTATGGTCCCCTGTAAGCTGTGCCAGCTTATCCAGCCCCACCCACAGCTCCCCCCGGCTGCTGAAGCCCTCCTGGTACTCGGAGAACGTCTTGGCAAAGAACTGCTCATCATTACCGAACTGTCCTCTCTGCTGGATCACGATCCAGTCCCTTCCCTGGATGTCCCTTGCGCAGACAGCCAGGGGACTGTCAAGGATCCCTATCGGGACATAGATGTCATT
>comp45106_c0_seq1
GGCCTCCTCCCCCCTCCCCAGCCACTTCTCCTCCAGCTCCCCCAGGCTCCCCAGCCCGGCCCTGCTCTTCTCTGCCGCCTCCAGCAGGGGGTGCTTCCGGGAGCCGCCGCCTGATGGACTGCTGGTGAGTAGGGAGAGTGTCTGGCCAGAGTCTGGCCCGAAGATGAAGGGCTTGAAGACTGCCCTGGGAGGGTCGGGGGTGGCGGTGAACCAGTGGCAGCAGGAGTGGGGGGTCAGCAGGGACACCTGCGAGGCAGCCGTGGGGAAGGCGGAGGTGCCGGGCCTGCGGCAGATGCCGCTGGGCTCGTCCCTCAGCACCTGGATCATGCCGCGGACTTGCTCCGAAGAGTCGCCGGACGTGGCTGCGGCGAGGAGGCGAGCTCCGAACTGGAACCTGGAGGCGGGGGTCTCCAGGTCTTCAGTGGCCCCGGCCCCGATGACCCTGGCCCAGTTGAAGGCCTCCTGCCCGTCCCACCAACCCTCGGCCCTGGCCCTTGACCTCAGGCCGGGGCTCTCCAGGTCCAGCTTGGTGGTGATGCTCATACAGTTGGAGATGTTCCTGGGGCCGCTCTCTACCCTCTCGGCCACCCAGAGCCTGTCAGCTGTCTCTAGGACCCACGCCTCCCTGGGGTCTGCCACCAGGAAGGAGTTGTGGTAGCTGAAGTCCGGCACGGTGTCCGAGCACTGTCCTCCCCAGGAAGAGGCAAGGCTACCAACCCTAACTCCCGGCCCACCTGCCCGTGTTCCTCCAACAGCTGGGTGATGACCGTGACGGCCTCCCTGGCTGTGCCGGCCCTCTCCAGCCCCAGTCTGAGTAGGTCCATGCCCAGCAGCCTGGGGGTGAGGTCCCCAGGGCCGGACAGTCTGTCCCAGACAGCCTCGTTCCCAATGACCACCCCGGCCTGGTTGGCCCCCATCTCGGCCCCCCACATCCAGGAAGGCTTGCTCAGCACCACCCCCTGGGTGGCGGTCGCCTGCTCCACCTCGATGTAGGTGCACTGTAGCTTGGTGCCAGGCTCATGGCGGGCCGGGGCCACCTGGACCAGCTCCTGCACCTCGCCCTCAGGCCGGTCAGAGTTCTTGCCGAACACCACCCTGTCCTTGGACACCATCACAAAGGTGTCGCAGCTGACCAGGCCCTCAGCCATCAGGCCTTCATGGGCCATCCTCTCTGGTATCTCTTGTAGAAGTGA
>comp45106_c0_seq2
GGCCTCCTCCCCCCTCCCCAGCCACTTCTCCTCCAGCTCCCCCAGGCTCCCCAGCCCGGCCCTGCTCTTCTCTGCCGCCTCCAGCAGGGGGTGCTTCCGGGAGCCGCCGCCTGATGGACTGCTGGTGAGTAGGGAGAGTGTCTGGCCAGAGTCTGGCCCGAAGATGAAGGGCTTGAAGACTGCCCTGGGAGGGTCGGGGGTGGCGGTGAACCAGTGGCAGCAGGAGTGGGGGGTCAGCAGGGACACCTGCGAGGCAGCCGTGGGGAAGGCGGAGGTGCCGGGCCTGCGGCAGATGCCGCTGGGCTCGTCCCTCAGCACCTGGATCATGCCGCGGACTTGCTCCGAAGAGTCGCCGGACGTGGCTGCGGCGAGGAGGCGAGCTCCGAACTGGAACCTGGAGGCGGGGGTCTCCAGGTCTTCAGTGGCCCCGGCCCCGATGACCCTGGCCCAGTTGAAGGCCTCCTGCCCGTCCCACCAACCCTCGGCCCTGGCCCTTGACCTCAGGCCGGGGCTCTCCAGGTCCAGCTTGGTGGTGATGCTCATACAGTTGGAGATGTTCCTGGGGCCGCTCTCTACCCTCTCGGCCACCCAGAGCCTGTCAGCTGTCTCTAGGACCCACGCCTCCCTGGGGTCTGCCACCAGGAAGGAGTTGTGGTAGCTGAAGTCCGGCACGGTGTCCGAGCACTGTCCTCCCTGCCCGTGTTCCTCCAACAGCTGGGTGATGACCGTGACGGCCTCCCTGGCTGTGCCGGCCCTCTCCAGCCCCAGTCTGAGTAGGTCCATGCCCAGCAGCCTGGGGGTGAGGTCCCCAGGGCCGGACAGTCTGTCCCAGACAGCCTCGTTCCCAATGACCACCCCGGCCTGGTTGGCCCCCATCTCGGCCCCCCACATCCAGGAAGGCTTGCTCAGCACCACCCCCTGGGTGGCGGTCGCCTGCTCCACCTCGATGTAGGTGCACTGTAGCTTGGTGCCAGGCTCATGGCGGGCCGGGGCCACCTGGACCAGCTCCTGCACCTCGCCCTCAGGCCGGTCAGAGTTCTTGCCGAACACCACCCTGTCCTTGGACACCATCACAAAGGTGTCGCAGCTGACCAGGCCCTCAGCCATCAGGCCTTCATGGGCCATCCTCTCTGGTATCTCTTGTAGAAGTGA
>comp45107_c1_seq1
GATCTGACACAGTCATCTGTACAGGGGAAGAGGAGGCAGTGAGGTTGTCCACGGTGCCGCTGCAGTAGAACATGAGCTTGTACAGCCTGGCCCTGAACTGGGGGTCTATAGGTGCAAGGATGTGGTCCAGATCAAACATGTCTAGGAGGTGGAGGACTATTGCACAGGAGTCCCACATCACTATATCACCGTGGACTAAGGTTGGAACCTTGCCATTAGGATTACTCCTTAGCAGCTCCTTGGGTTTGTCCCTCCTGAAAGTGGCCGGGTTCTGGCTAGACACCATCATCAGGGTGGGCAGTCTGTCTCCATACAAGTGTTTCAGCTCCATCCAGAGCCAGAGGACCCTGCTGGACCTCCACTTGGGGACATGGTATAGAAGGAGACTGGCCATGACTTAGTGCACACTGGCTACTGG
>comp45107_c1_seq2
GATCTGACACAGTCATCTGTACAGGGGAAGAGGAGGCAGTGAGGTTGTCCACGGTGCCGCTGCAGTAGAACATGAGCTTGTACAGCCTGGCCCTGAACTGGGGGTCTATAGGTGCAAGGATGTGGTCCAGATCAAACATGTCTAGGAGGTGGAGGACTATTGCACAGGAGTCCCACATCACTATATCACCGTGGACTAAGGTTGGAACCTTGCCATTAGGATTACTCCTTAGCAGCTCCTTGGGTTTGTCCCTCCTGAAAGTGGCCGGGTTCTGGCTAGACACCATCATCAGGGTGGGCAGTCTGGGGACAGGGGCGGGCTGCCGGGCTGGTGTACTGCTGAGTAGTCGA
>comp45128_c0_seq2
ACTGGGGTGGCCGTGGAGGAGGGCGGGAGGGTGCTAGCCGCCAGGATGGAGAAGGCCCGGTCGGTGGTGCAGGTGCTGAGCCTGGAGTCCGGCCAGCTGCTGTCCACCATCGACAGCCACGGCGCCAGGCTGAAGAGACCGACGGGGCTGGCGGCCAGCAGGGCCGGGGGCGCCGCCTTCGTGGTGGACATAGGGCACGACTGTGTCAGGAAGTACAGGTACAAGTGAGGCGGAGGGCTGGCGGCAGTGGGCCAAGAATACCTCTTCATCTTCAACCTCTTCATCTTCAACCTCTTCGACTTCATCATTATCTTCGTCATCATCATTGTCCGACCATCCTCCCCCTCCTCACTGCCGCCCACTGCCTCTAGTCTAGAGTCGTCTCCGCCGACCAGTCAGTATTTCCCTACTTAAATATCACCTCCAGGGAGGCACAAGCTCTGCATAATATACATTTATAGTTGACCTGGTGTTACAGTATAGCATTAAAACGTAATAAATCATGATCAGATA
>comp45128_c0_seq3
ACTGGGGTGGCCGTGGAGGAGGGCGGGAGGGTGCTAGCCGCCAGGATGGAGAAGGCCCGGTCGGTGGTGCAGGTGCTGAGCCTGGAGTCCGGCCAGCTGCTGTCCACCATCGACAGCCACGGCGCCAGGCTGAAGAGACCGACGGGGCTGGCGGCCAGCAGGGCCGGGGGCGCCGCCTTCGTGGTGGACATAGGGCACGACTGTGTCAGGAAGTACAGGTACAAGTGAGGCGGAGGGCTGGCGGCAGTGGGCCAAGAATACCTCTTCATCTTCAACCTCTTCATCTTCAACCTCTTCGACTTCATCATCATCGTCATCATCGCCATCATCATCTACGTCGTCATCATCGTCCCGACCATCCTCCCCCTCCTCACTGCCGCCCACTGCCTCTAGTCTAGAGTCGTCTCCGCCGACCAGTCAGTATTTCCCTACTTAAATATCACCTCCAGGGAGGCACAAGCTCTGCATAATATACATTTATAGTTGACCTGGTGTTACAGTATAGCATTAAAACGTAATAAATCATGATCAGATA
>comp45164_c0_seq1
GACGAGCCAGAAGTGGTCGCCCTTCTTGCCCTTCATGCTCTTCCTCCAGAGGGCGGAGAAGATGCCGTCGCTCCAGTCGTTGGTGGCGACGTCCAGCCGGCCAAACATCTGGCCGGCGGTGATGGCCTTGGGGTTGAGCCTCATCTCCTTGTGCGGAGACCCTGTCAGCGTCATCCCCTTCATGAGGATGGAGATGCAGGTGGACTTGCCGGCCCCGCTCGGTCCCAGCACCATGATCCCGTGCCGCACCCTCTGGGTCTCGAACACCTGCACCAGCTTGATGGCCCACGCCGGGTGGTTCATCA
>comp45176_c0_seq1
GGCGGAGGGAGGCACACCGCCTGGCCTCCTTCAGGAACTGGCAGGTCGACTACATCGCCCCTGCTGACTTGGCCAGGGCCGGCTTTTTCTTCCTGCCCAACATGGACTTGGTTAAGTGCGCCTTCTGTGACCTCTTCATCCACTACCACGGCGAGGAAGAGGAGGGCGACCAGCCCATGGAGGCGCACAGGACGCTGTCCCCGGACTGTCCTTTCCTGCAGGGAGCCGAGGTGGGCAACGTGCCCCTGGAGGAGGAGGAGGAGGATGCCGAGGAGCTGGA
>comp45186_c0_seq1
GTTTCTTCAGGCTACCAGACTCTGTGAAGAACTTTCCACACTGTGGACAGTAATATTCCTTCTGTCCGCTGTGAGTCAATATGTGCCTCTTTAGGTTACCAGACTCTGTGAAGGATTTTCCACACTGCTGACAGTCATAGATCTTTTCTCCAGTGTGAGAAATTTCATGCGTTTCCAGGTTACCTGATTGAGAATAACTCTTGTTGCATTGCAAACATTCGTATGGTTTTTCTCCGTTGTGAGTCATTTTA
>comp45191_c0_seq1
ATTACATCAGGTGGCAGCTTCAGGACAGGACAGGTCAGGGAGGACACAGAGATCCTAACAGTATTAGTGAGGCCCCTCTGGTTGGTGCAGTTGTAGGTTCCTGAGTCCTCAACGTCTGCTGAGAGGATGTCTAGTCTGTAGAACCAGTTCCTCTTCCTGGGAATGATGGCCCAGCCTGTAGTGTATTCCCTGTCACTGTTTGACCAGGACCACTGGGGA
>comp45261_c1_seq1
CAACTGGCCTACAGGATGTACAAGAAAGCTGCTAAACAGCTTCAGAAGGACCTTAGTCTGCCTGGACTAAGCCAGTACACACAACAACAACAGTTCTGGCTTGGTATTGCTCAATTTTGGTGTGGCAAACAACCTGAATCAGGTGTTGACAGTGTGCTGAAACCTCTGCAGGGCTTGGACCCCCATTCACCCTGGCAGTACAGAGTGGTGGGCCCTCTGTCCCAAAGCCCAGAATTTAGTAAGGATTGGAACTGTCCCCCTA
>comp45267_c0_seq1
CAGCCGGAGAAGTATATGTAGGCGAGGGAGGCAGAGTAGGAGGCCTCCCACAGGGGCTCCTCCTCATCAGACAGCTCGAGTGGCGTGCAGGCCGTGTAGTCCGACCGATTCTCCCAAACAGGCCCCGGAAGACAGCGGAGGATGGCTGACTTTGTGTGGTCATAGAGGACCCCGTTGAGCTGCCTGAAGCAGGGAATGGTGGCCATGGATCCCTCAGGGGAGG
>comp45433_c0_seq1
CTATCTCCCCAGTGAGGGGACATCAGTCATTTCACCGGGGAGGAATTAAGGGGATAGCGCGAACGCAGTCCCCCACTAACAAAAATTACGCACTCGAGTTACCCACGTTTGGGGTAATCGTAGGGGTCAGCCCAACCGGTGTGCAATGGAGGGGCCTCGCCCTAGAGGAACCGCCTTCATGATCACGGTTGACCTCCGTGCCAGGTAAGTATGCTTGGTCTCACTGAGACTGCCAT
>comp45488_c0_seq1
GCATATGGTACTCCCATCTTTCTACAAAGAGAAGGTAACCAAATAACAATTTCTAATGGATCAACATCATGAGCGATCAAAACAAGGGAAGCTTTTTTTTGTTCTACTAAAGCAGTAATATGTTTAATTCCATATTTAACAGTGTTTGGTTTTTGTGGAGCTTCAGCTTTTTCACCTTCACTTCTTGCTTTAGCTGCATTTAAAAGTCTTTGTTTTTTTTCAGCTTTAGTTTCAGGAGCATGTTTATCTAAAAGTTTAAATACTTGTGTTGCAGTATTTTTA
>comp45505_c0_seq1
TGGACCGGGCTCACAGTGATGGCTGTTCTACTGGCTACATCTGTTTTTGGTTCTTCTTCTTCAGACGACGGCTCTCCTAAAACTGTAGCCAAGGCCGGTACAAACATGTCCCTGGCTTGTGGTGGAGTCACCTCATCCTCATACGTCTACCTGGTGGAGTGGGTTTGCAAGGGCTGCGAGTGTTCCCGGTGTCCCGCCCACACAAACCAGGGACTCAGACTTCTCAGATACAACGACAAGATTACACAGTGGGACGCCTCTCCCAGAAGAACTCTTGAGCCAGGGCGCTTCTCTCTGGTCTTCTCCCCCGTCTCAGTCAGGGACACAGGTTCCTACTACTGCTTCATCAACAACCGCCTTGATTCTGGCAGCGTCTCCCTGGTCGTG
>comp45619_c0_seq1
CCGTCTAGTTTTGTTTATTACCAAATCATATTTTTTGACTGTCATCTTGTCTTCCTGTCCTCCTCCATTAGTCCTCTTCAGTAGGAGCAGCCATTTCCCCTCCAACAAGAGGAGTTGTTTTCCCACCAAGAGGAGCCGCAGTTTCCCCGAGAGGAACAACAGTTTGCCCTCCAGAAACAGCAGTTTCCCCTCCAGTAGGAGCAGCCATTTCCCCTCCAACAAGAGGAGTTGTTTTCCCACCAAGAGGAGCCGCAGTTTCCCCGAGAGGAACAACAGTTTGCCCTCCAGAAACAGCAGTTTCCCCTC
>comp45667_c0_seq1
GTGGAGTGTGGGGGGCATGTCATACAGAGTTCTGTCATCCTGAATGCCAAGAAGAACCCAAACTTCTCCTCAACCGTCAAGTACCTGGACATCGAGCTGCCCGAGCAGGAGATGTACTGCCCGCCGCTCACAATCAGGGTGGTCGACTGCAGATCGTTCGGTCGGTTCACCCTGGTGGGGACGCACACCTCGCCCTCCATCCACAAGTTCCTGTACACGCCCCCGGTGACCGGCCGGGGCGAGGGCGAGGTGAGGAGGAGGAACACCCGGGCCTCCCTGCTCCAGGACACGAGGGCGTCCCTGCACCAGGAGCTGGACTACAGGCTGGGTGCGGACTCCGGCCACCTGTCCCCTGTAGAGCCGACTCCTGGCAGACCAGTGAGGGAGACTGTCATCTCACTCGACTATGGCACCTACAGCCCGGTGTCCCCCCTGAGGGAGGCCAACGGCCAGTGCAAGGGAGGGGA
>comp45728_c0_seq1
TGGGGTCCACAAAGTCGACCTTCTGTCTGTCGACGGAGCAGCTCCAGACCATGCCGCCGTTGCAAAGATCCATAGGCTTGTGGCCAGAGAAGACGCAGGTGTTAAAAAGGCTGCAGTTGTATTGGTCGCCCTGGTACCAGCAATTGGTTTGGACAGGAACCGGGTGATTATCAGTGACTCCTCCCAGAAAGCTTGTGGCCATG
>comp45774_c0_seq1
CATGAAAGCAATATATTTAATTACATACAAACATTTATTATATTCGCTAAATTTACAAAATTGAGCTGTCCAGCAGCACATTATGTTTTTCTTCTTCTTCTGTGTATGATACTTTTTGAAAATATATACTTATTGATATAAGCTAACGTCAATTTGTATATTTAAATATATTTAGTTAATTTTTGTGAGAGCCTTTTAACAATTTGTTTATAAATTGTTTCATCTTCAATCAGTCTCCTCCTCATCTAGGATCCTGCCGTCTTTAACGAGACTGTCCAGCTCTAGATTTTCCCTCACTGCCCCTCCGTCCTTAACGTCCAGCTCTTGCTGCAGGAACCTCATAATTTGTGTCTTCATCAGTAAAGGGTTGGGCCCGTGAACAGCCGCCATGATGGCACCTGATGCTACGAAGAGCCAGGTTGGACTGCAGTTGTGCTTGAAACCCTCTAGGGCAGGAACTGTGTCCGAGCAGGCCACCGCAAACTGTAGTAGGTGGTACTGGGCAGCGGCGGGCGTGGCAGCCTCACCAGCGGCGGCACACTTCATCTGGAGGTCAACCTTTATCTTGTTGAGCACCGCTGTCATGGGGCCGCAGGGTCCGGCCCACTCTGTGTAGACCTCCACCAGGGTCAGACGGTCCTTTTCTTCCAGCAGCTCGTCCCACTCTTCCTGGTTCTCCGCCATCTTGACATCGTTCTTCCCTCCTTTCCGACCCATCTTGTCTGCA
>comp45877_c0_seq2
GCGATATTTCTACAGTGATAATATATTTCTCTACTCTCTGGCAGCAGCTCGAGTGACCAGCACTGATCTCCCAACCTCTCACAACTGCCTTAAACTAACTTTCTTCACTCTTTCTGCCTTCAGTGTCTGCTCAGCCTTCAAAACTGTCTTCTGCACTGATTCTTCTTAATCCTCTGAAGATCTTCACTGGACACTTCAGAGGGCCTGAGAGAGCACAAGGGGCTAGGGGAACTCCTCCGTGTGACACTACGCCCCGTTGTGTTATCTGTTGTATCCATCAATAAGAGCCTGGATGATATAGGCAGCGATCACATGGTAGATGGCATCCATCTGGGGCGTGTACCGCTCCCCCAAGGTGACCTCAACACTTGCCAGGAAGGGCGCCTCAGCAAGCTTGAACATCTCTGGCTGGAAGCCGGGGACCTTCCTGTGGTAGGCTCCTGTCTGGTGGAGCAAGGAGGTCATGGCGTCCATTTCCTCCAGGGAGCAGACTGACTCGTCTATCCGCTCCATCACCTTCTCGCCGTGCTCCTGGAACTTCTCACTGACCCTCATCTCGTCGGCCGTGCCCAGGGACTGGAACTGAGAGAACAGCTCCTTCGTCTCGGGGTTTGCCGTGAACATCTGAACAAACATGTTGACCCCTGTAGACTGTAGCTCCCTGCTGATGCCCTTCCACTGGCCCTTCAGCAGGAACCTCTGCCTCTTGCTCAGACCCAGGGGGTGCTCAGCCTCCTCCTGAGGTGGAGGATCCCCCCCTCCCCCCCTGC
>comp45892_c0_seq1
GGCGGGGAGGGCGGGGAGGAGAGTGCCGCCCTGGCAGGGCAGGGGGCGCCCCAGGTCCCTCCTTTCCCCCGGTGCCAATCAATAGCGAGGAGATAGCGGCGCCCCGCCCTCCAGCCACCAGCCATGGAGCCCTGCAGCCACGGCCAGGGAGAGAATAGTTACACATGTGAGGGACGGCCAGGAGCGGCACTGTCAGGGATGCTAAAGTGAGGTGCGCTGAGGTGCGGTGAAATGAAGTGAGGTGCGGTGCTGTGAGGCTGCATTGAGAAGGGTTTAGTGAGGAGGGTGCAGTGCAGGGCAGTGTTGTGCAGTGTATCCTGTAGCTCTCCATGACTACCAGTGCCGGCACTGTGTCTCCGTGGCGACCCTCCCTCCCCCTACCTGGCTGCTCCTATTGATCCCCTCTCCCTCTCACTGATCCTGTTTC
>comp45895_c0_seq1
GATTCACTTCTACAAGAGACTTGATCCAGGGAACCCTGAGGATGAGGCTGCTATGTATTCTCTTCGGAGTGCTGTGTCTGATAGCCACGGCCTCTGCTGCTTGCAAGGAGGACTGCATTACCGGGCTTTCGGTGGTATCGGGAGTCGCTGATACATGTGGAGCAATCGGAGGCCTCATGTGCGCCATCTTTGCGGCCGAAACGTTTGGAGCCAGCTGCATTACAGGACTTGCATGCGACATTGGATCTGCCGTGCTTGGACCTGCCAAAGAGGCCTGCAGGCTCTGCTCTGAAAGTGAAGACGGGAACAGATGGAGGAGCCTGGACAACCTCACCCGCACACTTCATGCGGAAGAGATGTTAAAACTGGATGAACAAACTCAAAATCTCAAAGTGCTAAAACTCCATAATATTAGACTTGGAGTAAAGGTTGATGAGATCAGCAGCAAAATTGACCATTTGGAGGAACAAATGAAGGAGCTGAGTGATGTAGAGTTAGCCCGCATCAACGATGTTTATCTGGAAACCGTTGAACTAAAAAGGGGCCAAATAGATATTGAGATACTCATCTTGTATGGACATTACTTTAACATGTACTCTGACACAAGAAAATTGTTCAACCAACTGACAAAAACAGCTACAGGGGCCATTAGAAATGATCAGGAATCTAAAAAATTCTATGATGCAGCTACGGATCCACATTTTGGATTGGACTCGAACGCAGAAGCCTTTTCCAACATGATTTTAGGAGGTCACCCACTAATGAAAGAATCAATCTTTGTAATGAGCCCTAAAACCTGCAAGGATGGGACATATGAAAAAATAAGAAATGCCATGTTAGATTGCTTTCTTCTTGAGTCAATTGCAAGAAGCATGAAAGATGATTACATTAAACCCATACAAACTGCCAGCTTCAAGAAGAATCTGGTCAGAATAGAAGAAAGGCATGTCCTCGAGTGTGGATGCCCGTTGGGTCAGGTGAAGGCCATAAGAACCAATCTGCAGAAACTCAAAACCCTTCCTCCTGCAAAGCAACCAGCTGCCGAGTCTCTCCTCTTCGCTGCTAATAGCTTTCAGCGCCTGGTTGACGTTGAGAAGACCTCCTTCATTTATGCAGCCAAGCCCTTTGACACCAGTTCCATAGAAACTCAACAATTTTTGAAGGAAATGGACATATCGACCGCCAAGCTGTTTTATGACTTGTCAAGATACAACGCCATTAATGACTTGTATGACTTGTATGAAGATCGTGCCTACTGTTCAGATCCGGGCAATGGAGTGGTCCAGTGTGAGGGTCATGGCTTCACAGCAGCTCAGTGCGGGGCTGTGGGCTGCTGCCACTTCGATGATGGACAGTGTTGGTCATCAGTTGGTAGCGGCCAGTGTCGACCAAGCTCTAGAGACTGTGTTTGGGAAACTTGCCGAGAGGAGGGAGACTGTGTTGGAGAGTGTGGCGAGGGAATCAGGAACGTCACCCTGGTCACTGTGGTGACAAAAGAGAGGGAGGGTGACGGGAAGCCCTGCGATGAGACCCACGTCATACAAGAAACATGTGATACCGGAGTGTCCTGTCCAGGACCCTGTTTTGACGAGGGTATTGTCTACCCTGGGCTGGATATCAAGCACGACAACCGTGAATCTGCTTCTGAGTGCCAAAAGTTTTGCAGGAATACCACTGGCTGTCACTTCTTTTCATGGAATCGAAACAAGAACTGTTGGTTGAAGAACGGGATGAAAAGCAAATCACCAGACAGTGCTGTTACATCAGGGCCTGCATATTGTGGATACTGTTTTGATGAGGGTACGGATTACACTGGGCTTGATATTAGGAAAGACAAGCGCGATTTTGCATCTGAGTGTCAAGACCTTTGCAGGAAGACTTCTGGCTGTAACTTCTTTTCATGGAAAAGAAACAAGGACTGTTCGTTGATGAAAGGGCTGACAGGCAAATCACAAAACAATGCTGTAACATCAGGGCCTGCATATTGTGGCCCTAAAACACCGACAGATCCATTCCCTGCGATGACTCTTTTAGTAGAGGGAAGCTCCGGAGAAGATGACACGGGACCGGAAGACACCAGCCAGAATACAATATCGCGGAGCGGCAAAGATTTGGTGCTGCAGCGGAGAGTGCGTGGTGGACCTGAGGCATATTTCCAGAAGACCTACCAGGACTATCAGCATGGATTCAACAACGGTGGAGAGGTCTGGCTGGGTCTCGACACCCTGCACCAACTCACCAGCTCTAGCTCGTATAGCCTCCACGTGAAGCTCACTGACTTTGACAGTCTGAACTACACTGCCGTGTACGACAACTTCAAGGTTGCCGGAGCTGTAGATGGTTACCGGCTGACCGTCTCCGGCTTCAGACAGGCCGAGTCCACCTTGGGTGACAGCATGACATCTCATAGCAACAAGACCTTTTCCACCATGGACAGGGCCCAGGACGGCTGGATCAGTGGCTCCTCCATCGGCTCCTGTAGCGGATCCTGCAAATATGGGAAGGGAGGATGGTGGTTCCGTGATGATGGCCTTCTAAACCCTAACGGAAGGAATGCTCCTACTCAAATGAGCGAGGGCGACATTTACATGTTCTGGGTCCCTGGTGGCAAGAGGGGGAACAGCAAGGCTAGTTTTGCAGCAACAGAGTTCATTATCAGGCAGAACTATTAGCTGTTCATCCGTCTCGCTGACTCAATATGTTTTTATTCAACCTGGATCAGATTGCTTCCATGATATCAGTAGCCGGCCGGCCCTATTTACTCAATAAATACCCTATATACTCAGTCATAAACAAG
>comp45895_c0_seq2
CTACTGGGCAAGCTAGTTGCCTAGTTGTTACTGGTCTCCTGATATATTTGGGCATACACAAAACTTGATCCAGGGAACCCTGAGGATGAGGCTGCTATGTATTCTCTTCGGAGTGCTGTGTCTGATAGCCACGGCCTCTGCTGCTTGCAAGGAGGACTGCATTACCGGGCTTTCGGTGGTATCGGGAGTCGCTGATACATGTGGAGCAATCGGAGGCCTCATGTGCGCCATCTTTGCGGCCGAAACGTTTGGAGCCAGCTGCATTACAGGACTTGCATGCGACATTGGATCTGCCGTGCTTGGACCTGCCAAAGAGGCCTGCAGGCTCTGCTCTGAAAGTGAAGACGGGAACAGATGGAGGAGCCTGGACAACCTCACCCGCACACTTCATGCGGAAGAGATGTTAAAACTGGATGAACAAACTCAAAATCTCAAAGTGCTAAAACTCCATAATATTAGACTTGGAGTAAAGGTTGATGAGATCAGCAGCAAAATTGACCATTTGGAGGAACAAATGAAGGAGCTGAGTGATGTAGAGTTAGCCCGCATCAACGATGTTTATCTGGAAACCGTTGAACTAAAAAGGGGCCAAATAGATATTGAGATACTCATCTTGTATGGACATTACTTTAACATGTACTCTGACACAAGAAAATTGTTCAACCAACTGACAAAAACAGCTACAGGGGCCATTAGAAATGATCAGGAATCTAAAAAATTCTATGATGCAGCTACGGATCCACATTTTGGATTGGACTCGAACGCAGAAGCCTTTTCCAACATGATTTTAGGAGGTCACCCACTAATGAAAGAATCAATCTTTGTAATGAGCCCTAAAACCTGCAAGGATGGGACATATGAAAAAATAAGAAATGCCATGTTAGATTGCTTTCTTCTTGAGTCAATTGCAAGAAGCATGAAAGATGATTACATTAAACCCATACAAACTGCCAGCTTCAAGAAGAATCTGGTCAGAATAGAAGAAAGGCATGTCCTCGAGTGTGGATGCCCGTTGGGTCAGGTGAAGGCCATAAGAACCAATCTGCAGAAACTCAAAACCCTTCCTCCTGCAAAGCAACCAGCTGCCGAGTCTCTCCTCTTCGCTGCTAATAGCTTTCAGCGCCTGGTTGACGTTGAGAAGACCTCCTTCATTTATGCAGCCAAGCCCTTTGACACCAGTTCCATAGAAACTCAACAATTTTTGAAGGAAATGGACATATCGACCGCCAAGCTGTTTTATGACTTGTCAAGATACAACGCCATTAATGACTTGTATGACTTGTATGAAGATCGTGCCTACTGTTCAGATCCGGGCAATGGAGTGGTCCAGTGTGAGGGTCATGGCTTCACAGCAGCTCAGTGCGGGGCTGTGGGCTGCTGCCACTTCGATGATGGACAGTGTTGGTCATCAGTTGGTAGCGGCCAGTGTCGACCAAGCTCTAGAGACTGTGTTTGGGAAACTTGCCGAGAGGAGGGAGACTGTGTTGGAGAGTGTGGCGAGGGAATCAGGAACGTCACCCTGGTCACTGTGGTGACAAAAGAGAGGGAGGGTGACGGGAAGCCCTGCGATGAGACCCACGTCATACAAGAAACATGTGATACCGGAGTGTCCTGTCCAGGACCCTGTTTTGACGAGGGTATTGTCTACCCTGGGCTGGATATCAAGCACGACAACCGTGAATCTGCTTCTGAGTGCCAAAAGTTTTGCAGGAATACCACTGGCTGTCACTTCTTTTCATGGAATCGAAACAAGAACTGTTGGTTGAAGAACGGGATGAAAAGCAAATCACCAGACAGTGCTGTTACATCAGGGCCTGCATATTGTGGATACTGTTTTGATGAGGGTACGGATTACACTGGGCTTGATATTAGGAAAGACAAGCGCGATTTTGCATCTGAGTGTCAAGACCTTTGCAGGAAGACTTCTGGCTGTAACTTCTTTTCATGGAAAAGAAACAAGGACTGTTCGTTGATGAAAGGGCTGACAGGCAAATCACAAAACAATGCTGTAACATCAGGGCCTGCATATTGTGGCCCTAAAACACCGACAGATCCATTCCCTGCGATGACTCTTTTAGTAGAGGGAAGCTCCGGAGAAGATGACACGGGACCGGAAGACACCAGCCAGAATACAATATCGCGGAGCGGCAAAGATTTGGTGCTGCAGCGGAGAGTGCGTGGTGGACCTGAGGCATATTTCCAGAAGACCTACCAGGACTATCAGCATGGATTCAACAACGGTGGAGAGGTCTGGCTGGGTCTCGACACCCTGCACCAACTCACCAGCTCTAGCTCGTATAGCCTCCACGTGAAGCTCACTGACTTTGACAGTCTGAACTACACTGCCGTGTACGACAACTTCAAGGTTGCCGGAGCTGTAGATGGTTACCGGCTGACCGTCTCCGGCTTCAGACAGGCCGAGTCCACCTTGGGTGACAGCATGACATCTCATAGCAACAAGACCTTTTCCACCATGGACAGGGCCCAGGACGGCTGGATCAGTGGCTCCTCCATCGGCTCCTGTAGCGGATCCTGCAAATATGGGAAGGGAGGATGGTGGTTCCGTGATGATGGCCTTCTAAACCCTAACGGAAGGAATGCTCCTACTCAAATGAGCGAGGGCGACATTTACATGTTCTGGGTCCCTGGTGGCAAGAGGGGGAACAGCAAGGCTAGTTTTGCAGCAACAGAGTTCATTATCAGGCAGAACTATTAGCTGTTCATCCGTCTCGCTGACTCAATATGTTTTTATTCAACCTGGATCAGATTGCTTCCATGATATCAGTAGCCGGCCGGCCCTATTTACTCAATAAATACCCTATATACTCAGTCATAAACAAG
>comp45900_c0_seq1
GTAGTAAACATAACAATGTAACTTTTATTTGATGACAATCTGGACATCCAGCCTCTTCTTGCCCCCAGCCGCGGACGGCGGAGCTGCTTTCTTGGCCTCTTTGATCGCCTTCATCATGTTGACATGGGTCTTCTTCCAGTCGTGCTTCTTGATGCCGTGTTCCACATCTACGTCCTTGAAGTGCTCAGCGTCAGTGCCCTCCAGTCTCATCTCCCTCATGTCGAATGGAGTCACCTCTTTCTTGGCCGTCACCTTGCAGATCTCCTTGTGTTTGTCAATCCTGTCGGAGGCAAAGGATCGTTTGCAGTGTCGACATTCCTTCAGATTTTGGGAGGATGGAGGAGGATTTGTAAGCTCATGGTGCGAAGGCCTCCTCTCCCCCGCTCCTGCCGCTAAGTTGCCCTCCTTGCTGCCTCCCGAC
>comp45906_c0_seq1
GCGGGACCAGGGTCCGTCCCCAGCCACGATGCTGGGTGACGCCCTGGCCAGCATCCTGAAGTCCCAGCTGGGCCAGTACCTCGACACCGAGGACCTCGACGTCAGTGTGTCCGTCCTGGGGGGCAAGCCCATAGTGCTCACTAATGTCAAGCTCAGGGAGAGCGTCTTTAGGGAGGCAAACTTACCCCTCAGATGCAAGTATGGCAAGGTGGAGAGACTGTCGATCCAGATCCCCTGGACAGCTCCACTCAGCAAGGCCACCAAGGTGGAGGTGCAAGGCCTCTACATGCTCCTCGTGCCCACCACCAGTGTCGGCTACGACGCCGAGAAGGAGGAGAGGGCTGAGCAGGAGGCCAAGATGGCCAGGATCGCCGCCATCGAGGAGGCCAAGAACAGGGACAGGCTCCTGGAGCAGGGCGGCGAGCAGGGGGCGGACACCTTCATCCAGAAGCTGATGGCCGGGGTGTTCAGGCACCTGGAGGTCACCGTCACGGATGTACACATCAGGTACGAGGACAAGCAGACCAACTCCGGAGACCCCTTCGGTGCCGGCATCACGATGGACCGTCTCGTCATCAGGACGAACAAGGAGGACGTGAAGGCGGGGGGCAAGCACAGCTTCAAGAAGGAGGTGGTGGTGTCCAGCCTCGCCGTCTACTGGCAGCCCAGGGAGAAGAACATCTACAGCGAGAAGAGTTACGAGGACGAGGACCTCGACAAGCAGTTCCTGGCCGGCATTGCCAGGGACGAGGCCGGGGTGGACAAGCTGAAATACCTCCTGGGGCCGATCAGCCTGGACGCCGACATGACCTGGGTCCCCGACCCCAAGAGGATCGACTTCTCCCGGCCGCAGATCGAGCTGACCATCAGCATGGCCGAGCTCAGGATCAACGTGACCAAGCACCAGTACCACGACTTCGCCATGCTCCTGCACAGCCTCAACGGCATGAAGCTGGCGGCCAGGTACCGCAAGTACAAGGCGGCGGTCCAGCTAGAGGGTGTGGCCAACTACGAGGGGAAGGGGAGGCAGCTGTGGCAGTACGCGGCCCAGAGCATCCTGGAGGAGGAGGTGCGGCCCCGCCTCCGCAACTGGAGCCAGAGCCACATCCGCGGCCACCTGGCCAGGTGCAGGGAGTACAGGGACCTCTACAGGGACAAGCTCCTCCAGCCGCCCCTCGCCTCCAGGGACTCCCGCCTCTCGGCCCTAGAGAACCAGCTCGACGCCTTCAACATCAATTTCAACAGGGAGCGCGCCAAGCTGCTGGCGGACGCCGACAAGCTGTCCAAGGCCGAGGGCAAGGGAGGCA
>comp45911_c0_seq1
GGCGCTTGGAACAGTTTTTATTGGATTAATTCAAATCTTCTTGATAACTTTGATGTTAACATAGAATGGTTTGGGCATGAGTGCAAAGCCGTCAGTGTAGTTGTCTGGATCCGGCAGGGGCTGAGTTGTCGGGGCTTCAAACCTGAGGTGCTTCAGCAGGCTGGCGAAGAAGACAAAGAGTGTGTCCTTGGCTAAGGATTCACCCATGCACACCCGCTTTCCAAAACTATAGGGAACAAACCGTTCATGCTTCACCACCATCCAGCCTCCAGACTCAGTTTTCTCTAGGAATCTCTCAGGCCTGAAGTCTTGGGGCTGGTCCCAATGGGCAGGGTCGTTCATAATCTTCCACAGGTTGACTAGAACAATAGAACCAGCGGGCACCTTATATCCTTCCACCTCCTGGTCTCTGGTCACCCTGTGGGGTGGACCTGTGGGGGACACGGGGAACATTCGCATAGTCTCGTTTATCACAGCCTGCGCACAAGT
>comp45911_c1_seq1
TGACAATGGCCGGACTAACAAGGGTCTCGTTTTTGCTGACGGCGACCACTGGGCTGAACAGAGGATTTTTGCTATCAGGCACATGAAGACCTTTGGGTTTGGTAAGACAGGACACCAGGGCGTGATCCAGGAGGAGGTGGAGGAGTTGATCCAGATGCTGTCCCGGCAAGAAGGAAAGGACTTTTTGATGCACACAGAGTTCGCCCTACCAA
>comp45912_c0_seq1
AGCAGCAGAGGGGGAGCAGAAGGCCTCGAAAGCCTTGAGTGAGGCCAGCAGGACAATAGCAGGCTCCCCTCAGGCTCTACAGTTGAGGTATCTTCAGACCCTGAACTCAATTTCAGCTGAGAAGAACTCGACCATAATATTCCCAGTACCCATAGACCTTATCTCGCATTTCAGTCGGAGAAACAACTGAGGAAAAGTGAACTTTTACAGCTGAGGACGAGGAAAGACAGACAGAAGAAAAGAAAAAGCCTTTCCCCCCCCCCCG
>comp45936_c0_seq1
GTGAACAAATGCTCTTTTACAATACATTGAATCAAACTTTTTATTCATCCTCTTGAACACTTGATTAATAGCAGTTGAATTAGCAACCATAGTAACACTTTTATCAACCTCAGCGAAACCACTACCTTCAACAACAACAGGTTTTTTAGCAGTAATTCCAGATTTGAAACCAGCAGGTGAAAAATCAACAAATTGAACTGAAGATTTATTCTTCACGTTTCTAATAGCTCCAACAAC
>comp45937_c0_seq1
TAACCTTCTTTAAGAGATCACCACAAGGTCAAGGCAGGCTCCAGGATGAAGGTGCTGAAGCTGGCCAGGGACAGGGACCTGATCGACCCCAACTTTGGCGGCTACAAGCTGTCCCTGGACCCCGTGGCCAGCAGCAAGGTCGCCCTAGGATCCGGCCGTGGCCCAAAACACCAGCAGCCGGATCCGGGCCAGTACAGCTTCCTGCATACCAAGCTGTTCGGGGAGCACAACCACCTAGTGGGGGATCCCTGGGGGGAGGCCGTGTACTGA
>comp46028_c0_seq1
AAGCAGTTTGCATGTGACCAGTGTAACATGACGTGCTTCAGGTCAAGTGATTTAGAGAAACACAAGCTTTCACACACCGGAGAGAAGCGGTTTGCCTGCAACCAGTGTCGCAGGGCTTTTACTAGGCCAGGTACCCTGAGCAGACACAAACTTTGCCATACAGGAGAGAAACCATTCACATGCACCATATGCAATAAAGCTTTTTATACATTAACTGAGATGAACAAACACAAGCACATTCATACAGGCCAGAAGCCTTTTATTTGCACTCATTGCAACAAGGTCTTCTCCAGGTTAAGTGCCTTGAAGAGACACAATCTTTCCCACAACAG
>comp46029_c1_seq1
AGGTGACTCTTTCTCGAGCCAAGGCCAAGCCTGCTGAGCTCATCATGGAGGAGAAGAACGACAAGAAGAAGATTGACGGGCAAGAGGCGAGGGAGGAGATCGACAAGGAGCAGACCGACAAGGAGCAGACTGGCAAGGAGCAGACCGGCAAGGAGCAGACTGGCAAGGAACAGAACGGCAAGGAGCAGAATGGCAAGGAGCAGAACAGAAAGGAGCAGAATGTGCAGGGGAGAACTGTTTGTGTCGAGAACACCAATGAAGAAAACAAGAT
>comp46054_c0_seq1
AGGGAGGCAACCTGGGCCAGCCCAGGACTGGAGGCTAAGGAGGAAGGAGTTTGTAGCCAGCCTGAGGGAGGCGAGGCTGGTGGCCAGGAAGCTAAGGGAGGGGGTCCACCCTAGGGACCTCCCTCCACCTAGGCCGGCTGATACTTCACACTACATGGAGTGTCCCCACTGTGGAAGAAGGTTCTCTGAAGCCGCTGCTGACCGACACATCCCAAAATGCAGCAACATACTCAGCAACAAGGGACCAAAAGACGGCAAGAAGGGGCCAAAAAAAGGCAACAAGGGGCAAAAAGACGGCTG
>comp46063_c0_seq1
GCTTATCTCCTGTATGGATCCTTTGATGAATGACTAATAGACCAGATGCTGAGAAAGTCTTGTGACACTGAGAGCAGGCATAAGGTCTTACTCCAGAATGAGTCCTTTCATGAATCTTAAGGCTGCCAGGCGTAGAGTAAGTCTTATCACACTTAGAACAAGCATAAGGCCTTTCTCCTGTATGTGTCCTCTGATGACTCTTAAGTTCACCAAGTGTAGACAATGATTTTCA
>comp46116_c0_seq1
GGAAGAGAAGATAGAGAGGGTGAGGGAGGAGAATAGGGCAAGGGAGATTGAGCTAGCCAGGGAGGTTTTGAAGGGGAAGAAGGAACTAGCCAGAGAGAACATGGAGAGGGAGAGAGCTGTGGTAGAGGAGGGGGAGGAGAGAGAAGCCAGAGTACTTGCTGAGAGTGAGGAGATGGTACAGAACAAGAAGAGGAAGCATGAGGAGCTGGTACAAAAGATGAGGAGGATGAGAGAAGTGGAGGAGAAAGTGACAAAAAGGGAAAGGAAGAGCAAGGAGGAGGAGGAGAATGCTAGGAGGGAAGAGGAGGAGGAGGCGGACGAAAGGAAGGCCAAGAAGTTCCGGAGGGAGGATCCAGCTTGTCCGGTGTGTTTTGACCCCCTGCTGCCCCCCACCCACATCTACCAGTGTGGCCGGGGACACCTACTTTGCGGCACCTGTAAACCCCGTCTTCAGGAGTGCCCCAGTAGGTGCGGACAGCCGCTTCTGCGCCATAGAGCTACGGGCATGGAGGCTCATCTTAGAAACAGGGATGGGTAGCAGGGAAGGGTGGTTTGGAATCCAGTATAGGAAAATACAGAAA
>comp46134_c0_seq1
AGAGAGAGAATCGCGACCATTTGGTGCAGACTATAGAACTTACAGCGGCGGAGGATATGAACTTAGGTTCAAAGGCCCCATACAAAAACTGAAGGAAAAACTAAATATGCTTCAAGAAAATCATTGGATCAACAACCAGACACGGGCCCTCATAACAGAGGTCACTGTCTACAACCCTCAGGTAAATCTGTTTGGAATTGTGAAAATCATTGCGGAATTCAATGGAGGGGGTATTCATCCATTCCAT
>comp46137_c0_seq1
GCCGTGGTGAAGGGGGGGTGGCGGGGGGTGCCGCGCAGCTGGTGGCCAGCCCTGCGGACCTGGTGAAGGTGCGGCTCCAGATGGAGGGCAGGAGGCGGCTGCAGGGCCTGCAGGAGCGACAGTCGACCATGTGGGGCGTGGCGGGGGCCGTGGTGAAGGAGGGCGGCCTGTGGGCCCTGTGGCGGGGCGCCGTGCCCAACGTGCAGCGAGCGGCTCTGGTGAACCTGGGAGACCTGACCACCTACGACCAGGCCAAGACCTCCCTGGTGGCGGCTGGCTGGGCGGCCGACAGCAGCCTGACCCACGCCCTCTCCTCCCTGGCCGCGGGCCTGGCCGCCGCCACCATGGGCACCCCGGCGGACGTGGTGAAGGCCCGCCTGATGGTACAGCCCGTGGTGGGGGGCCGGGGCACCCTGTACCGCGGGGCCGCCGACTGCCTCGTGAAGACAGTGAGGGCTGAGGGGCTGCTGGGCCTCTACAAGGGCTTCCTGCCCTGCTGGCTGAGGATGGCGCCCTGGTCCCTCACCTTCTGGCTCACCTTCGAGAAGCTGCGGCTGGCCGCCGGCCTCCAGTCTTGGTAGTCTCTCGGTGATCCAGTACTAACGCTAGCACCGGACACTGATCTACATTAAGGGATCATATCTAGCACCTGTGGCCTCCTGATTGTTCGGTCTAGCTTTGAAGTCCGTGCAGTTTTACAGGAACTATCCTGTTCTTCAATTCTTAATATTGGAAACTTGTGAAATAAAAAAGAGGGATGACATTATTAAAAAAAAAA
>comp46140_c0_seq1
GATTCACTTCTACAAGAGATAAACAGTTCTCAAGTGACCATGAGCTGGGTGGTGGTGACGGGCGGAGGGTCCGGTATAGGCCGGGGCCTGGTCCACCACTTCAGCCGCTCCAACCCAGTCCTCACCTGCGGCAGGCGCCTCCAGCCGCTCCAGGAGACCCAGCAGTCCGCCACGGACCCCGGCAGAGTCGTCGTGGTGCAGGCCGACATCGGCACGGAGGAGGGGCGCAGGAGGCTCGTTGAAGCCCTCCCGGCCAGCGCGACAGTGGGTCTGCTCGTCCACAACGCGGCTATCGGGGACCCCGCCCCCTTCACAGCAGTAGACCCACGTCACCTGGAGGAGGCCCTGCGTGTCAACGTGGTCGCTCCACTGGCTCTCACCCAGGCCTTCCTCCCCGCGCTCCTGGCCGGCCACGGCAGGGTTCTCCATCTCGGCACCTCCGTGGCTCACAACCCTCAGGCGGGAACTCTGGTCTACGGCGTCACCAAGTCCTGCTTCCACCGGCTCTACCAGCAGCTGAACGCGGAGCAGGTGGGCGTGCCCTGCGCCTCCCTCTCCCCCGGCATGGTCGACACCGAGGGGGTGGCGGATCACCTGAACAAGGCCAGGCAATTGGGGCTTCCCCACGTCCGCTACTTCGACGAGGCCTACGACAAGGGACTCTTCACGGACCTTGGCTCCTTGATGGAGATGGTCGACCACATGCTGGGTGTGGACGGTGAGCTGTACGCTGCCAAGGAGTGGAAGTACTCCGTCTGGAAGGGAAGGACTTCCACGGATCCAAGCAAAGGATCATTTGGGGAAAAGGCGGAGTGATTGATTTTTTTTAGTTTGGCTCTATACTGCTGAACATTGAATAAAGTGCTATTCTAAAATAAACGCTTACTCCAGAAAAAAAA
>comp46195_c0_seq1
TGAACTTGGTGCATCTTTTGGTAGTTAGCTCCTTTTTTATTTAGTCTTTCATCCACACCTTTCAGTAAATTTTAATTTTAATATGCCTCCAAAGAACGACGCAAGTGCTGTATCATATCTTATCCTCCGTGTTACTGGAGGAGAAGTTGGTAACTCTTCTGCTTTAGCTCCTAAATTAGGTCCTCTTGGTTTAAATCCAAAAAAAAATTGGTGAA
>comp46203_c0_seq1
TACTAACTTCCAACTCCAGGCGGGTAAATACCCCTGGATCGCTGCCTACCAGATCTCGGGTCGTGATCCCGGAGGTTGCGCGGGCACCCTGGTGTCCGCCGAGTGGGTCGTCACCGCCGCCCACTGCATTGTGCTGGGTGGTGTCAACAAGGACAACCTCAAGATCATCCTGGGAGAGTACAACCTCAACAGTGCCACTGACAATGCCGACAATATCACAGGCAACAGGAAGGAGGTGAGTCTAGCAATGGATCCTATCGTCCACGAG
>comp46203_c1_seq1
GGTGTCAATCCATGTCCTCAGCTTTGCCACCTCTGAGTACACTGAGTAGAGCCCATCAGCAGCACAGCCGTATGCCCAGCTGGTCACCCCCACAAGCTCATGCTGGCTGGCGACGCTCTTAACGGTCAAGGGTCCTCCACTGTCTCCCTGACAAGCGCCCTTACCTGGGGCTCCGGCACAAACCATGTCCTCGGAGATCTGGTCGGTGTAGTTGAGGGCCAAGGTCTGGCATCCGCCCTGCTCGAAGTCTGGAATTGTCACCGAGGTGCTTGATGCCGCCTCGCAGGTGGTGTCCGACACGATGGACACGGCCACCTCCCTCAGGATCTTTGTAAAGTCAGGAGGACAGGAGGCGGTAAGGCCCCAGCCGTACACGCTGCCAGTCTTGCCGGTGAAGTCAGTGTTGAGAGCAGGGAGGCAGGCCGCGGTGTGGACAGTCAGGTCGACCGTCTCTACCAGCTTTAGCAGGGCGATGTCCTTAGATCTTAGAGGGCTGGTGATGTTGAAACTCTCGTGGACGATAGGATCCATGGCTAGACTCACATCCTTCCTGTTGCCTCTTGCATT
>comp46220_c0_seq1
TTCAGGATCCATATTTAAAAGATTTTTAATTTCTTCAGCACGTGCAAATTCGATATCAGTTGCAACAGCAACAGATAAAAGATTTTTGAATCCACGAGCCATTGAATGTGGAACAGAAGATAAACATGGATATCCAATAGATAAAGCAACTTGAGCAATTCTAGTAGATGCCATTGAGATTCTTGAAGAAAGAGTATCAAAGTTGAAATCAAGAACAGA
>comp46221_c0_seq1
TGCAACCATAAAGACATCGGAACCTTATACTTAATAGCTGGGGCATGGGCAGGAATAATTGGTACAGGGTTGAGAATGATTATTCGAATAGAGCTAGGTCAGGCCGGGTCCTTAATCGGGGATGACCAGATTTATAATGTTGTTGTCACAGCACACGCTTTTATCATAATTTTTTTTATAGTTATACCAATTTTAATTGGAGGGTTTGGTAATTGGTTAGTCCCTCTTATATTAGGGGCAGCAGATATAGCTTTCCCACGTATAAATAACATGAGTTTTTGATTTTTAATACCTGCCCTAATTATACTTCTCTCAAGTTCTCTAGTTGAAAGAGGCGCAGGCACAGGGTGGACTGTTTACCCTCCGTTATCGAGGAATATCGCACACGCAGGAGGGTCCGTAGACTTTGCTATTTTCTCTCTTCATTTAGCGGGGGTAAGATCTATCTTAGGTGCGGTAAATTTTATTAGTACTTTAGGTAATTTACGAGTA
>comp46225_c0_seq1
AATTTTACCAGGGTTTGGCTTAATCTCACACATTGTGGCTCAAGAGAGGGGTAAAAAAGAAACATTCGGAGTGCTAGGGATAATTTATGCTATACTAGCAATTGGTATTTTAGGTTTCGTAGTATGAGCCCATCACATATTTACTGTAGGGATAGATGCTGACACACGGGCTTACTTTACTACAGCAACCATAATTATTGCTGTGCCTACTGGCATTAAAGTGTTTAGGTGGTTAGGTACATTCCACGGTGTACGGTTTATACTAAGACCTTCTTTAATATGGGCATTAGGGTTTGTATTTTTATTTACAGTTGGGGGGTTGACAGGTATTGTGCTTTCAAACTCTTCCTTAGATGTAGTCCTACACGATACTTATTATGTAGTGGCTCATTTCCATTATGTGCTCAGAATAGGGGCGGTATTTGCTCTTATAGCTGGGTTTGTTAACTGGTTTCCCTTAATATCAGGACTTACGTTGAACCCTAAATGGCTGAAGATTCAGTTTTTCACAATATTTATTGGGGTAAACCTTACTTTTTTCCCCATACATTTTTTAGGCTTAGCTGGTATACCTCGTCGATACTCCGACTATCCTGACACGTTTATGTTTTGAAATATTTTAGCAAGTATCGGGTCTATTGTATCCGTTGTAGCAGTTTTATATTTTCTTTTTATTTTATGAGAAGCACTTGTTAGTCACCGCCCAGCGTTTTCAAGAATACACATAAGCACGAGAATTGAACTCATACATAGATTTCCACCTATAAACCATAGGTATACTTCTATCCCTGTAATTGTTATATAAAAAAGAAAA
>comp46254_c0_seq1
GCTGGTTCTACAACTGGTTTCTGTCCAAAGAAGCTTCACTGCACCGGACACAAGGGAGGTGGACTGGTCCCAGTGTCCCCTCTCCTGCAAGTGCACCTGGGTGGGGGGCAAGAGGAGTGCAGACTGCCAGGACGCTGGCCTGTCCGTCCTGCCCAGGTTCAGTTACGCCGACCAGATCCAGGTGCTGCATCTAGCAGCTAATCCACTCAGGAGTCTTCCAGAAACAGTCTTCAACCGCACCAACCTGATAAACCTACAAAAAGTCTATCTCCAGAACTGCAGC
>comp46263_c1_seq1
GTACTGACGAAGAGATGAAAAGATCTTTCAAGAAACTTTCTTTGAAAAATCACCCCGATAAGAACAGACACAGAGCTGATGAAGCTAAAGAAGCCTTCTAAGAAATCACCGAAGCTTATAACTGTTTGTCCGACCCCGCCCAAAGAAAGTGGTACGACTAAAACAGAGAAAAATTGTTAATGAAAAAAGACAACCTTTCTAAAGAAGAATTCTAACAATTATCTTACGGATTCGACATCTTCGCCCACTTGGACGAGTCTGCCTT
>comp46263_c2_seq1
GGAACCTCCAAAACCGCCGTTGAGGATGTTGTTAAATTCTACGAATACTGGAGTCACTTCGGATCTATCAAGAATTTCTCTTGGGCCGATAAAAACGATTGCAGAGAAGGAGAAAACAGATATGAGAAGAGACAAATGGAATAAGAAAACGAAAAGGAAAGAATTAAAGAAAAAAAGAAATATAACTCCACCGTTAAAGAATTAGTTGCCTTCATCAAGAAAATTGATCCCAGAAGAGAATAAATTTTAGCTTTATCCGAAAAATTGGAAGCTGAGAAATAAGTTAACAGAGAAAACAATAAAGGAGACAAATAAAAGAAGAGAGAAGCCCAACTCAAAGAATAAGAAG
>comp46273_c0_seq1
ACGGCATTGAACAGGCTGGCTCCAAAGTCTCCTCTGAAGCTCTACGTCTCCGGGAAGAGATTAAGAATCTGGACAATGTTGCTGAGATGTGCGAAGAAGACAAAGTTACAAAGGATAAACAAATACAGACTCTTCTTGAGGAGATCTCCCACCAAGAAGACATGGTGACTAAACTGAAGATGGAAAAGAAGGATGCTGGTGAAGGTTGCCAGAAGACA
>comp46280_c0_seq1
GTTTCCTTCACTGTTAGTACAGGAGTCCTGGCAGGGCCCGTGTCCGTTGTTCAACAGACACTCGTTAACATCCAGGCAGTCGCCCTTGTTCTTCCCCCCGAAGGCGCTGTAGCCGGGCCCGCACTCGCACATGTAGGTGCCGGGTCTGTTCACGCAGAGCTGACTGCAGTTTCCATTGTCCTCTTTGCATTCATCTATGTCCTCACAGCTGTCCATGCCCATTAGAGT
>comp46290_c0_seq1
CGACTGGAAGAGTTCTTTCCCGAGCCGGGCAGCTTTCTACCTGAAAGATGGCTCCCAGGAAGCCAGTACTACCAGCTGAGTGTGGATCCCTTCCTAGTGCTTCCGTTTGGCCATGGGCCCCGGGCCTGCATTGGCAGAAGGTTTGCGGAGGACGCGCTTGTCATATTCATCCTCCGCCTTTGCTCGGAGTACAGGCTCCAGTGGAAGGGTGGCCGGCTGGACTGCATGTCTCAGTTGATCAACAAGCCTGACTCAGAAGTGATGATCCAGATGACAAGGTGGAGGGAAGGAGAGTTGGACCTGGATTTGGCAGATGAACTGGGGGAAGGGGAGAGTGTGTATAATAAGTCCAATATCCCTTGCGGACCTCTTTAATAAAGGTTACAG
>comp46300_c0_seq1
TTTTTTTTTTCTAAAGTGTTAGTTTATTTCCAGTAGGCAGCCCCTAGAACTGGCCTGCCCTGACAGTCAGTGTTAAATGGCCAGTTGCAGTTGTAGGTCACCGGGTCGAAGTACAGTCCTCCACTGCACACCATGTGGTAGGGGTCTCCCTGGGCACACTTGATGAAGCCCCTGCAGTTGTGGGGGTCAGGGAAGAGGCCGTCCCTCACTTTACAGTCAACAAAGTTGGGTGGGATGTAGGCAGGGGAGGTGGGGGCGGG
>comp46305_c0_seq1
AAACAGAGCCATGACCGGAAAAGTATAGCAAATGGAGAGGAGAGCAAATGCAGAAAGATCTTCTCCTACATCAAGCTGTTCACTGCCCACCTCTTCAGCCATGTCGGTCTCACCGCCCTCGTTGTTGGCTACAGCATCTTTGGAGCCTTCCTTTTCTCAAGAATAGAGGGTGCAAATGAGATCCAAACGCGGGTGCAAGGGGGCAATAAGAG
>comp46365_c0_seq1
GCTGGGGGTGATGAGGGCCATGGGCCAGAACCCCACCGAGGACGAGCTCCTCAACATGATCCTCGAGGTCGACATGGACGGAAACGGGACCATCGAGTTCTCCGAGTTCCTTGAGCTCATGAAGCAGAAGGCCAACGAGGATGACGATGTGGACACCATCAGGGAAGCTTTCAAGATATTCGACAGGGACAAGGACGGCTGGATCAGCACTGCTGAACTCAAGAAGGTGACGACGATGCTGGGCGAGGCTCTCAGCCAGGAGGAGCTGGATGACTTCATGGCCGAGGCTGACAAGGACGGAAACGGCAAGATTGACTACGACGAGTTTTGTAAGATGCTTTTGCAAGAGTGAACTAATGTAGAGTCAAGATAAATATATTTAAGGGACGACACTTAAAACAAACACGTGCACGTCCCTAAGATGCAA
>comp46373_c0_seq1
GATTTGGCAAAATTTCATCCTATCTTCCTCCCTTCTCCTACCCCTATCTTGTCTCCTCCTATCCCTCCATCAGATTTCCAGTGACCCCATGATTTCCCCAGGTGAACATGGCGGCGGCCTTGAAGTAGTGGGTCCAGTAGATCACATTGAAGAGGGTGAAGCTCAGTGGAAAGAGAATCCTGGCAAAACTGTCGATCTTGGAGGTGGAGTTGAAACTTGCCCCCTTCATCATGGCCGCCTTTTCCCGCTCCTTCCTGAATGTCTCATTGGCCAGGAGACAGTAGAGGAACTGTCTGATCAAGGAGAGCTT
>comp46396_c2_seq1
GTTCCATTCTGCAATATGCTTTTTTTACGATGTTTTGAGTGTTTTTATCCCATCGAAGGTCACTGGTCAAGATGGTTCCAAGCAGCTTTGTTTCAGACACAGTGTCAATGGTTTCATTGTTCAGTTGCAATCTTGTTCTAAACTGGTACTTGTGTGTGAAATTAAATAGCATAACCTTTGTCTTGGTTGTGTTTATTTTCATTTGTTTACTTTTAGTCCATGAATTAATTTGGTCAAGGTATTTTTGGGACTGAAGATTCTCTGGGTATATGAACTGGTTATTTTCATGTATGTCATTAGGGACTTGATTCTTGATGTTCATGGAGCATAGTCCAACTGTCAAAAGATTGACTATCTCCAAAACAGTAAGGTCATCCACAAATTTGAACCTTTCCTCAGGTCCCACACAGTCAGCACTGTCATTAGATTGAGATAGGTATTCT
>comp46399_c1_seq1
GAGCAGGAGCAGGAGCAGGAGCATCAGGTTCTTCTGGCTATACTGAGCAGGCCAGGGAGCTGCTGGGCCAGTCTGACTAGCTGCTCCTCCTCCAGCTCCAGCTCGATGTGCAAGTGCACCTTGATGGGCTTGCTAGGTGCCTTTCCAAAGAGCAGGTTCTCCTTTCTCTGGGCCTCTTCCCTGCTTTTCTTCTGTCTGCTTTCTTCAGGCTCTGGAGTAGGCTCAAAAGAGACACGCTTTCTCTTGGCTGATTTCTTCTCAGCAGCAACCTGTTCCTGGAACTGTTTTGCCATGGACTTTTCGGTCTTCTCCTCCTCAACTCCCCTTCTCTCGGCCCTGCTCTGTCTTCTGTTCGATTTGTTCTCCACCTCCTTTCCTGTAACTCTTGTTGCAGTTTCATTTTTGTTCTTGTGCTTTGCAGCTTCAATCTTTGAAGGACTCTCTCCTCTGTTTAGCTGCCTCCTGGATGGTGTCACTTGGTAAAGGGTTCTTTTGTATGGATCCTTGTCTTCCTCTGTTTTATCAGCCACTTTTGGTTTCTTGTTTTTGTCCTTCGACTTTTCAAACTTTTTGATAGCTTCATTTGCAGCGCCCTGAAGGTTTTTGAGAGTCTCCCATGTGTCTTCTTTTGGATCATCAAAACCTTTCCACTTGACCAGATACTCATCCTTGCCTTTCTTGGTCCTTTTTGACTTAACTAACTCCACCTCGTATTCCGTATCTTCTTCAGCCTCATGCTCCTGGGGTGCCTCAGGGTTAGGCTTCCCATCCACATGGTTCCTTAGCTGGTCAAGGCCCTCCCTGTAACCTTTCCTCTTAAGCAGAGGGACTGTAGAAGACTTCTCAATGTTTTCATCTGTAGCCTTAGTGAGGTCCTTTGTTGTAAGGTTGGCAACTTCCCTCGTTCCGA
>comp46402_c0_seq1
CAGAGTGGTTTGGACCGGGAGAGAATAATGTCTGGTTTCGGCAATAAAAACCCTCCATGGGGCCGGGGCCCAGGGGGCATGGGGCAGGGAATGCCCCCGGGCATGCACATGGTGGAGGGCAACTTTGGCGGCGGGGGCATGCTGCAGCAGGGCATCCCTCTGCAGCAGCAGGGCATGGGGCTGGCCGGTATGGCCCCCCAGGGCATGGCCCCCGTACAGGGGGGCCAGGTGCCCGGCATCTCTTACCCGGCCCCCAGGGGGGTGGCCCCGGGGGGCTTCCTGGGCAACATCCCCGGCAACATCCTGCAGCAGCAGCAGGCGGCCATGTCCGTCATGGGCAACGTGCAGCAGAGCACGCAGGGCCCCGGGCCCGGCCAGCCCAGCCAGAGGGTCTTCACCGGCACCGTCACCAAACTGCACGACAACTTCGGCTTCGTGGACGACGACGTGTTTTTCCAGACCTCGGTGTGCAAGGGCGCCGTCCCTAGGGTTAGCGACAGGGTCTTGGTCGAGGCCGCCTTCAACCCCAACATGCCCTTCAAGTGGAACGCCACCAGGGTCCAGGTTCTCCCAAACCAGGCCCCGGGGGGTCCCGTTGGTCAGGGGGGGCAGGGCATGGG
>comp46417_c0_seq1
ATCGGTGACTCAGGGGTTGGCAAGTCTTCCCTCCTTCTGAGATACACAGAGGATACTTTCTCAGAGACCTACATATCAACCATAGGAGTGGATTTTAAAATTAAGACGCTTCATCTTGGAGACAAGACTGTGAAGCTGCAGATTTGGGACACAGCTGGACAGGAGAGATTTCGCACAATCACTGCAAGTTACTACCGTGGAGCTGAGGGGATCCTACTGGTGTACTCTGTCACCAATCTCAGCTCCTTCCAGAACATCTCCAAGTGGA
>comp46440_c0_seq1
GATTCACTTCTACAAGAGACTCGTCCAAAATGGCTGCAGACATGGATCCAGAGGAGTTGGAGGAGTGGAGGACAATATTCAACCTTTTTGATGTGGATGGTGACGAATCTATAACATGCGAGGAGCTTGGAGTAGTTCTTAGGTCAATGGGGCAGAATCCCACACAGTTGGAACTCAAGGAGATGATCAGCGAGATGGACGAAGACGATTCTGGTACTGTGGACTTTGAGGAATTTGTCATCCTGATGAAGAAGAAGACAGCAGATGCCGAGGGGAATGACGATATTGAGGAGGCATTCAGAATATTCGACTCCAAGAATGACGGAGTGATTTGTGCTGACGAGTTGATGAGTGTCATGATCTGCCTGGGGAACCCCCGCACTATGGAGGAGATAAAGGAGATGATTGCCGAGGAAGACCCTGACGGTGACGGAATAGTCACCAAAGAGGAGTTTACCAAGATGCTGGAGAGGAAAAAGAGAAGTTGATGAGTGGGCTGTGACTTTTTCTGAT
>comp46442_c0_seq1
GATAACCTTCTTTAAGAGATGTCCTCTGGTGACGGTGAGAGTCACCAGGAGCGGCTGTACTTCCTGCTGGCCCAGCTGCAGGGCATGGCCACCCAGCTACCCACCAGGTTCCAGCAGCGGATCCCCTACGAGCTGCTGTCCGAGCTGGCCGCCTCCCTGGCCCAGGGGCACATCCTAGACATCGTCAGGACTCTCACTGAGCTGCAGCAGGCCACGGAGAAGAGGCTCTTCCAGGAGCGCCTTCAGGACATCAATAAGCAGAACTTGGAGAAGCAGGAGCTAGTTGCCCGGAAAGCCGGTGCTGCGGAGCTGGCGGCCAAGGAGGCGCAGAACAAGGCGGAGAGGCAGCAGGGCGACATGCGGCTGGTGACGCAGCTCGACCAGAAGGTGTCGGAGCAGCAGGTGACCCTCGAGAGGGCCGGGGTGCCCGGCTTCTATGTGACCAACAACTCCACCGAGATACAGGTCCAGATGTACCTCCTGGAGTTCATCGTGAGGATCGGCAATAAAGAATATGTTTGAAGCGTTTATTTAAATTTCCGTTTTAACACAGAATGTGCACAAACTATATAAGATGCCCTACCCTA
>comp46471_c0_seq1
AGCAAATATTATGGACATATCAACACTACAAAACAAAGGATTGTCTTGTAATGAATGTAATTTTGTTTCTCATAGGTCTTCAAGTTTAAAGTTGCATGTTGATTCAAAACATAGGGGTATACTTCATCAATGCAGTGAATGCGAATTCAAAGGAACACAAAAAGGACACCTTAGTAGGCATATAGATAAAGCTCACAAAAACATTAGGTGGTATTGTGAAGAATGTAGCTTTAGTTATGCACACCAAAGCAATTTGAAGAATCATTTAGAAGCTGTACACCACAATAGAAGGTACCAATGTAGCCAATGTGACTTTAAAACAGCAG
>comp46471_c1_seq1
CACAATTGTGTAATGTACAATACAATATGAAGAATTGTGCTTGTAGAATTTGACTAGCTAGCCTCATCATTTCTCATGTATCTTTCTCGTGCAAGACAGCCTTTTTATTGATTGCTGATAGTTTCCTCCTTGTTGCCTTAGTATGTGAAGAAGTGATGTGTCTATTAAGAGTTTTTCTGCTCTGTGTAAAAAATATACAATAGCTGCATTTGAAACCAACCTGCCCATATTCATGAGTTTTTCCTATATGTTTCTCCAGATGGCCTTTAGTTTTAGTATTATATTCACAGTGATTGCACTGAAAACTCTGTCCATGGGTAATTTTTCTGTGATGTACTAATTTGTTCCTACTAACTGCAGAAAAACCACATAAATGACATACTGGGATGTTATTTGAATGTTTGTGCATTCTGTGAACATTCAGATATGCCTTTGAGTTGGACAAAAAAGAACATTTGTTGCATGGAAACTTGATATTATTATGTATAGCCTCATTGTGTGATTTCAATGAACCTTTTACTGCTGTTTCAAAGTCACATTGGCTACATTGGCACCTTCTATTGTGGTGTACAGC
>comp46486_c0_seq1
ATCACAAATGATTTAAAATGGGATCTCAACACTGCACAAATTGTAAAGAAATCTAATTCAAGAATGCAATTGTTGAGGAAAGTTGCATCCTTTGGTGCATCACAGGAAGACATGAAACATATATACACTCTGTTTGTAAGAAGCTCTCTAGAATTTTCAAGCTCTGTATGGCACAGAAATCTCACATTAGACCTAGAACGGGTTCAGAAATCAGCCTTTAGAGTAATCTTAGGAAATCAATATATTTCATACACAAATGCACTAAACACATTGAAAATGGAA
>comp46492_c0_seq1
GTGGGGAAGGCGATGAGGTCTTCTGCCCCCTGCTCCTGGCCGGGTAAACCAACATGGAGGAAGACACACCTGCTGGCGATGGCTGACATGGCTGGGCTGCAAGTAAAGCTTTTCAGTGACTCCTGGTTTCCTCCAAGATCGTGGACAGTCAGGAAAACACAAGAGTTCTCCCTTTCCAGGTCCCCCTGAACATTAACCTTAAGAAC
>comp46508_c0_seq1
ACTGGAGACAAAACCTGGATGTGGCTCTATTCCAGGACTACCCAGAATGGATGTTGCTCACTGCCTTCTCCTGTTGTGTTGCCTTCCTGGTGTGTGGCCTCCCTGGCAATGTCATTACAATCCTGGCCCTGGCTAGATGCAAGAAGGTCCGTAACACCACTGCCATATTCATCATCAACTTGTCCGTCTCCGACCTTCTCTTTGGCTG
>comp46532_c0_seq1
ACCGTCTTCCTCTGTTAGGGGGGTGGAGGAGTAGGTGTTGAGGATCTCAGGGTTGCTCTTGATGAGCCTCAGCAGGATCTTCTTCTTGTCCTCGTCGCTGAAGTCCTTGGTGTCCCTGTTGTAGTTCTCCACGATCTTCCTCATCCTGGCCAGCTGCTGCGCCCTGGACAACTCCTCCAGCTTCTTGATCTTCCTTCCAGGGCCTTCATGTATTTTAACATGCTTGCTGAGGTTTGACTTCTGCTTGAATAGTTTGCCACATAAGGTGCACCGATATCTTTGAGTTCTGTGCTGGAGATACTTGTGCTGCCACAACTTCTTCTTAGTAGTAAAGTTCTTAGGACAATGGTGACACAGGTAGCTAGCCTCTCTTGCTG
>comp46566_c0_seq1
CAAGGTTGAGAACCGCATGTGCTGTCTGGGAGGGCATGTAGATGGTATCTCCCGGTCCTTGGAACACCTCTTGAACTCCTTTTCCGTACCACCTCCTGCCCTTAAGCTGGGGCAGTATATGGGTAAACCAGGAGAGTGGGGAGATTTCGTCCCCTGAGCCGGAGCAGGAAGGATCACACTGTAGGAGGGAGGGCTCCACGCCGGGAGGCAGGATGGTCCACAGCTTACTGCCCTCCAGCACTGTGTTCCAGGCGCTGGTGAGCGGAGGGTCTAGGTGGAGGTCGGTGCCTGTCCTGGGACTCGACAGGAAGGTCCACTGGTAGTCGGTTAGCTGGCCGCACTCCCTCAACAGGTCCCGGCTCAGCACCGCCGGTGTGCTGTAGTCCTCCTGCAGTGACAGCTTGTTGGTTGAGCTGTCTTCTCCTCGGCCTCTCTTGGCCTTGTGCTCATG
>comp46622_c0_seq1
GCGGTACCTGGCAGTCCTGGAATATCCCCAGCCACATGCAGCACCAAGAGAGGCATCATCTGGTCCTTCGTCCGCACCTGCCTAGCAGTGATGGGGTCACAGTCAGCATAGACTGCGTAGAGGACCAGACCAAGCCACCCCACCATGCCGAGGAGACAGAGGACCAAGACAAACTGGAGGACACATGCCTTCTGGGCCTCCCTCTTGGTGGGCAGGCTCAGGTACCTCTGCACCTGCACCACAA
>comp46678_c0_seq1
GGAAGGAAAGGCCCAAATCCCTTCAGAAACTTCGACACGAAGGAGAATTTTTAGACATAACAGTGATTACCAGTGAAGGTGAACCAATTCCGGCCCACCGGGTCATTCTAGCAGCAGGGTCCGGGTACTTCAGAGACATTCTGAAGACTGCTCCCCCCCTTGTTAAACTCAGTGAGATCACACACTTACAGTTTACGGCCCTTCTTGACTTTATGTACACTGGGAGTATGAATGTGAGCACAGATGAGGTGACTTCTGTATTAGAGGCTGCTCAAAAATTGAACATTATGGGACTAACAAGAGATGATGAACATGAAACAGGAAACAAAGGGAAGACCAAAGATGTACTTCATGAAGCACAAGAGAAGCAAAATGTCGGAAAACACAAGGAGCAGTTGGTGCGGGAGAACATGATACATGATGCAACATATAATATTGAAGAAATTGATGATACAACTGAAGAGCCTTATGACGAAGGTCAACATTATGATGAAAATTTCAGTGAAGATAATTCCAAGGACAACAGAGATAATGAGCACATCAGTGATGATGGTGAAGAAGCTGAACAGGAGATTCCCATCGAACTTGATGATACAATTCCAAGAGATGAGTACGATCTCATAGCTACTAGGCAGAAAAGTGTAGAACAAGATATGATATGTGAAACTTATCAAAGTGCAATTAATAACAGGCTCTGCAAGTCCTGGTCTTGTAGGGTGTGCGGCTATAGAAGCACGAAAAATGAGGTCTTTGACCATGTTGAATCCAAGCACAAACCAAAGAGCGGTATTTACAAGTGCTTACACTGCTTTCAATGGCGTAATACCGAGAGGCAGCTAAAGAAGCACATTAAGCAGCACCATTAATCCATGTATAGTTGGGTTAAATTTTACAAACTAAAAATACTCCTTTTGACCTGTACATATTGATTGATATTTGTATGTGTCCTATTATTGTAATTTGGCGCTATTAATTTGTATACATGAAAACAATGATTTGGAAGTTTGGTGCTATGTCCTATAGCGGAGTGACATTTCCAAAAGTTCTTTCAG
>comp46682_c0_seq1
TTAAATTGCAGAGCCAAATTAAATTAGTCTAGTATGATGACTAGATTACTTGGTAGAGCGCCCCCTGGCAGTTAGTTGCGGCAGCGCCCCCTCCTGCTGCTCATACAGCGACCCCGCGGGTGCCAGTAGCAGTTCCTGCCACAGGCACTGGAGGGACCAGCTAAGGGCGAATACCCGGAATATCCATGGCCAGCATATCCATAGCTATACCCTCCATAGCCATGGCTAGAGCCGCCTCCATAGGCCACCGGCGTGGTACAGACTTGCCCAGTCAGCCTCAGGCAGTCAGCCTCGTCCTCAGCCTCCCACTGTGCCAGCTGTTCGTCTGTGATTGGCTCGGGATTGTTTTCATCAAATACGTCATGATCAGAACCAACACTGCCTGGGGATGTGTCCCAGCCTCCCGTTCTAAAGTCGTGGCAACTTGGACAGGAGCAGTGGAGGTCGGTTTGGCCGCAGAATCCCCACTTAGAACAACAGGGACCAACCAGGTCCTGTTCCTTGTCTGGCCTACACTGGGCAGGCTGGCCACTGGCCAGGGGGAAGCCTGGCCCACATCTGCCACTGGCCAGGGTCACACTGGCCTCACTGTGGACCTGGGGATGGCCAAGGATGCAGGGAACACCACAAAAGATGAAGTTGAAGAGGCTCATGTGGACAGCCATCATGGCTACAGCCATTACCTACAGGCTTGATTTGTTGACCACTACCTGTTGGGTTGACG
>comp46691_c0_seq1
GAGAAAGACAACAGGAACTCCTATCCAATTCACTTAGCTGCTAAATATGGACATGTTGAGGTCTTCAAGGTATTGCTGGACAACTATGCCTACATCAAAAGACGGGGACTGGAAAAAAAGACAGCTCTGGATATTGCTATTGAAAAAGAGCAGCGTTCAATTATCAGGACTATCATTAATGGACCAATGTGGAAGGAAACATTTGAAATGACTTTGGAAGGAAAAGACACACCATTGAGAAAGTTGATAAGGGAACTACCTGACCTAGCAG
>comp46744_c0_seq1
GATTCACTTCTACAAGAGATGGCTACCAGCACTCCTTCTGAAACAGAAACTAGAACAAGGAAGCTTTCAGGAGAAGGCAAATACTTGTACAGTGTTCTCAATGTTGAAAAAGATGTCAGTAAGCGGGACATCAAGAAGGCGTACTACGCGCTCTCGAGGCAAGCTCACCCTGACAAAGCTCCAACCACAGGAGAGGCAACCGATGGCGCTTTGATGAGTGAGTTGGCAAAGGCCAACGCTGTTCTCTCGGATGATGAGCAGAGAGCTGTCTACGACCGCTGGGGATCAAAGGGCATCTATGCAGCCAAGCGCCTGGAAGGAACTGAAAGGGTGAACCGGTTTACAATGTTTATGTGCAATGTGGGTGGTGTATTTTCAGGGGAAGACTAGGACACATAATTCCTCTCTTAAAAACTCAAGTTGGTAATATAAATCTGGAGTTTTTTTTATGACAAAGGTTTTTTGAATTTCTTGCTATAATGACACTTGTCTCTTACATTTAAAATTATGCAAATTTTAAAC
>comp46793_c1_seq1
AAGAGTTCCAAGCGGGCAAGATATCACACATTAAAAGGTACAACATTTTACGGTGAAGAGCCGCTGCGGAAAAAGAAAACAAATAAATGTGGTTCTTGTGAAGGCTGCGTGAAAAGTGACTGTGACAAATGTAAGGCGTGTCTGGACAAACCAAGGAATGGGGGAAATCGTACAAGGAGGCAAAAGTGCCACATGAGGAAGTGTATGTTTGCACCAGAATAAGCCTAGTTAGAAATTTTA
>comp46854_c0_seq1
GGTTTGCAATGTTTTTTTTATTGGCTGATTTTTACTGGGTGTAGAAGACAGCAATAGTCCAAACTTGAGTAGCCTGTCTGGCAGTCCTAGGCAGTCCTAGGCAGTCCTAGGCCAGTCCTAGGCCAGTCCTAGGCCTGTCCACCAGTCCTAGGCCATCAGCATGTGGCTGTGTCACTTGAAGGCCTCGCCTAGTGGTGTGCCTGCCAGCATGTGCCTGGCACAGAAGTGTGGTGACTGCAGGCCCATCAGGAGGGCGTCTGTCACACCTGAGAGGCCGTCAAAACAGGCAGAGATGGGGAGGAGGCAAATGTACCAGAAGGCACACACACTTGCCATGGGGAAGGCTACAAACCAAAGAGCCGCCAGCCATGTCGCCATCCAGACCGGGTTGCCCGAGTCCCCCGTGACACCGACACCGGTGGCCGCCATCTTGAGGGCGGTCAGGAAACTGAAGCCTTCCTCCTCCAGGATGTTCCCCCTGGAGTTCCTCCTCCTACCCATGTTCATGCTGCCTGCTAGAGAGTGACTGGAAGTGTGCAAATGTGACTGAGTGACTGAGTGACTG
>comp46868_c0_seq1
CCGAGATGTGGGAGGCGAACAAGAGGAGCGCCAGGCTGAGAGCAGAGAAGGCGGTGGAGGAGGTGGAGGAGCTCAACAAGAAGGTCGGCTCGCTGGAGGCTGACCTGGACAAGGCCACCGAAGAGCTCCTGACCATTGTCGAGAAGCTAGCAGCCAAGGACGAGGCCTTGAACGCCTGCGAGTTGGAGCTTGGTAACCTCAACAGGAGGGTTCAGGATCATGAGGCCGACATC
>comp46891_c0_seq1
CAAACACTGCGACGCCTGTGCCGAGGGCTACTACGGCAACGCCAGGCTGGGCCGGCCAAACGACTGCAAGCCCTGCAAGTGTCCCTTAGACGTGCCCAGCAACAACTTCAGCCCCGCCTGCCAGGTCGCCACCATAGACTACGACAAGTACAGCCTGGCTCCAGAGGAGTACACCTGCACAGCCTGCCCGATAGGTTACGAAG
>comp46951_c1_seq1
TGGGCAACAGGCGGACTGCCAATGTCAGGAGTGTGGGCTACTCAGACCTCTTCTCCCTCAGTAAGGATGACCTGTGGGAGGCCCTGGAAGAGTACCCAGAGGCCAGGAAGAACTTGCTGGAAAAGGGCAAACAGATTCTTATGAAGGATAACATGATTGATGAGGAGAAGGCTAAAGCAGAGGAAGAAGCACAGGAGGACCTCCAGCAGAAACTGACCAGACTGGATGGGGGGCTGGGGAGCA
>comp46961_c0_seq1
CTCACTAGAAAAGGCACAATAAATTTCTTTAAAGAATTTACAAACCCAAATCTTCACAAATGATTATCTCAAATAGCTTGCAAAAGTAAATATTCAAGGAATTAAAGGGAAAACGGGAAGATTGATGAAAAATCAAGTCTGAGTGCATAAGAAAATTTCAAATTTATTTTTCCTAAATAAAAAGTGGAATCCCACAAGGGAGTGTCCTTGGACCATTCCTGTTCTTTGCTTTCATCTCTGATATGGGAGAAGAGTTAGAAGGTGAAGCATTTGTGTACATGTAAATGACACAAAACTGTGAAAAGTGTAAAAACTGAAAATATATGTCCATATCAGGAAGACGTAAACAGACTTGATAAATGGGGCAGAGACAATAATATGGAGTACAATGCCAGCACGTTTTTGCTAATTAGATATGGCAAGAACGGGAAGCTAAAGGAGGAAACTTCATACTTCAACGGTGACTTTGATGAAATAATAGAAAAGACAGATTCAACAAAAGATTTTAGGGTCA
>comp46969_c0_seq1
TCACAGTAGAATACTTACAGGAGAAAAGCCCTTCCTCTGCCTTCAGTGTGGAAAGACTTTTTCCCAAAGAGGAAGCCTGGGGTTACATATAATAACTCACATAAAGGAGAAGCAATACTCCTGCACCCGGTGTGACAAGGCTTTCTCTCAGTTGGGTAGTCTAAAGAGGCATAATCTCTTTCACATAGAAGAAAAGCTATGAAGAATTTACGCTACAGCAGATAATCTACTGCTATTGAACAAGAAGCGTATTGGAGTACG
>comp46995_c0_seq1
GATTTATTAATAGAACCATGTTTACTCTTATAAAAAAAAAACTAAATATTATTATGTCACTTCCAAAGTGAGATACAATTTAGTAAGTTGTCAAAAGTTTGATAACTGCATCCTTCCATTGCTTTTCAAGGAAAAAACAATATCCCAATGTACTCTTGCGGCGCCAAATTTAAAGTTTTGAAAAATACGTTTGGCAATGGACATGAAGTACAGGCCCAGCATGTTTCCCCCCCTCCTTCTAGGCACAACATTTTCTTCTACACCACCAATCACCACAACTTCGCCTTGGCAAACTCATCGAAGAATGCCTTGGCAAAGTGTTTACAGTTGTTGCCTGTCCAACTGTAGGGTTTGTTCAGGAAGTCCTTGGAGTAAAGGAAGCTTGCCACATCCTCCATGGTCTTCCTGCCCGTGTCTTGGATGATCAGCTCCGGCCCCTCCCTCCTGAGCTCCTGCCTGTACCTGTCTCTCACAGCCTCAATCGTCTTGGATCTCTGGACAGTCAGCCCCTCAGAATTTTGCTCGATGCTCCACCACCAGTATTGTGTCTCGTAGACAACATAGGCATGATACCACAGTGCCATCGTCAGCTGCGTGTCAGAGAGCGGAACTTTATAGATCCTGACACTGAGAATGTCCTCGTGTGTCTCGGTCAGCTCCTCAAACTTCCTCTTCAGCTCCGATCTTGTCATCGTGTAAGTGTCTCCTGAGCTCTGATCAGCACATGGATCAAAATA
>comp47073_c0_seq1
ATAACAATAACAACAACAACAATGGGAGGAAAAGAAGAAGGAAGCGTTCAACAGGCGAGATGTGTCCTATTGAACCAGCTTCAGCTACAACTTCATCTACCACTACTCCTACACTTACTACTACTACTACTAGTGATTCTTGTTCTTATACTGGTTGGAGGACTATTGACTTAGGCAACACTTGCGCTTGTGGGTCTCAAGCTACTAGCGAGGCGGCTGCAGAAGGAGACCTAGCCCGCATCCAAGATTATGCTGCCTCCATTACAGCGGCTTCAGAGGCACACTGCATCCCAGAGGCCATTATCATGGGGATTATTAGCAGAGAGAGCGCAGGGGGGGCTACCCTTGGACTGGGTAACAACCAGCCTGGCTGGGGAGACAACAACAATGGGTTCGGCCTGATGCAAGTTGACATTGGGTCTTGGACCCCGGCGAGCACAACTGACATAGACAACATAAACCAGGGCACAGAGATCCTCGCCGGTATGCTCACTACGGTGCAGGGCGACCAGACTATACCAGCTGCAGCTACATGCACCACAGCGCCTGCTGACTGGTCCCTTGCCTGGCAGCTAAGAGCAGCTGTGGCCGCCTACAACTTTGGAGCAGATGATGTGTGGTGCCAGGCAACCATTGACAGAGGAAGTTCAAGTACCTGCACGCCATGTGACGGCAACTATTCCTGGGATACTATATACAGGGCCAATTGGTTTGCTGATAATGCATAATCCTGAAGTATTTAATAAACATGCTATCCCAA
>comp47156_c0_seq1
TTTTAAATTTTTTTTTTGTTTATTTGAAAAAAAGTACATTTTGTTGTTTCATAAATTACTAATTTAAGAAGTACCCATATTGTTAAAACTCTTGAATGTACCATAAATCCACCATTGTAAACCAGTCAAAGTACCAATCATCAATACACGAGCAGGTAAACCTCTCATAAATAAATCTTTAACACCCATTTTTTTAGCCATTTCACCCCATCCTTTAGTTTGATTTTCAGGAATACCTTTCATTGATACTAAATTATCCATAGGTTGTGTAGCAACAGCACAGAAGATACCAGCCCAATAACCACAAGCAAATGTAATTCCTAATTGTGTACCATTAGATAAATCTGATTTTTTCTTTCCAGTTCTTTTTTCAATTTGTTCATAAACATTTTGAGCAGTTACATAAAAACCAACAAATTTAATCATTGTATAAGGTACTTGTCTACCCCATAATGGTGCTAATGAACCAAATGGAAATTTAGTATCTTTTGAATTAGCAAGCATTGTTGACATTGCAGGAATTAATTTTTTTCCAACTTGTAATCCTTTATCACCAGGTAGTGTAACTTGCATTTTAACTTTTGTCATTTCAAAAGGACAAAGAGCAACATCTGCAAAAATTTCAGCACTTCCAGAAGCTGCTGCCCATAAAAGCATTTTTTTCCAAGTCGCGTTTAAATTTTCAACACCAATCATACCACCGTAAACATCCTTAAATACTTCATTTAATCCAAATTTAAAAAGACCTTGTGCACCGTAACCAAAAAATGTTG
>comp47163_c0_seq1
CGGCGGACCTAGTGGACTTGTGTTTGAAGAGGTCGAGGGAGGCGAGGGTCCTGTAGACGATGACCGCGAGGATGCAGATGAGGACGAGGCAGATCATGAGGAGGATGACGCCACTTCCTGCAGCTATACGGCGGACCCGCAGTCTCGAAGGGAAGGCCGGCTCCCTCACCCCTGTGATAGGGTTCTTCTCCAGGTAAGGAGCGTTGGCTGCAAATTCCGGCCTGGGTCTCTCGTCCTCCTCCTGGAAGCCCATACAGT
>comp47193_c0_seq1
GATAATTCTGGTAAATTAAATAAAAATGAATTTAAAGCTGCTTGTGCTGCTGTTGGTGAGGATATTGCTGATAATGAATTAGATTCAGTATTTAAAGAATTTGATAAAGATAAAGATAATCAAATTTCATTTGAAGAATTTATTTCATTCATGACTTCTGTTGCTCATGATGGTACTTCTATGGATGATGTTGTAAACTCATTTAAAAGTTTGGCTGGTGGTAAAGATTTTATTACTGAATCTCAAATTAGAGGTAATATGGATAAAGATGATGCTGATTATT
>comp47193_c2_seq1
TGATAAATTATTAACTGACTTCTCAAAACAATCAAAAGATTATGTTAAATGGACTGCTGAAACTGTTAAAACTATTACTGCTGAAGGTGATAGTGATTTAGAAAAAGCATTAGTTGACTTACAAAAACTAGGTGCAAAAGCTGTTAAAGATTCTACTGGTAAATTAAATGGTTTAGTAGATATTAGTAATAATTTAGAAGAAAATGATATTATTGAACAAGCTGAATTCTCTACTCAAGAATTACAAGTATTAGATGACCAAATTAAAAGTACATTCTCAAAAAGAGCAAGAGCTATTGATGAACAAATTTTACAAAATAAGAATTCATCAATTAAACCTGAACAATTAAAAGACTTTAAAGAAACATTCACTTATTTTGATAAAGATAATTCTGGTG
>comp47216_c0_seq1
ATGGAAATACCAGTCTAGGATACTTGGAAATACCAGCAACAATGGAGTGTCCGTATTTTCTAGAATCATCGTTTTTTTTTGTTCCGTCAACATTTCTCACAATTACTGCTTTTCTACCAGCATATCTTCCTTGTAAAATGATAACTACTTTTCCTGTTTTTAAAAATTTTTGAGGGTTTCCTACAGCTGGTTTACTCTTTCCACTAACCATTTTTTATATTCTTTTTTTGTTTTTTTGTTTTTCGG
>comp47216_c0_seq2
CTCTTAATTTTGTAAAGAACCATGGGTTTTTACCAGTAACGTATCTATTTTGAAATACAGCTTTAACTTTTTGTGTAGCAACTTTTTTCATTGTTTTATCAGTAACAACATCTGCATTAATGAAACTTTTTAAATCAACATCTAAAGCATATCTAGTTGGCATCAAGTGCTTATGGTTCAAAACTTTTATAAATGGTTTAACACGAGAACGAAGAATTAATTGTTTATCAGTATGACTCTTTTTTACTTTTCTAGGATACTTGGAAATACCAGCAACAATGGAGTGTCCGTATTTTCTAGAATCATCGTTTTTTTTTGTTCCGTCAACATTTCTCACAATTACTGCTTTTCTACCAGCATATCTTCCTTGTAAAATGATAACTACTTTTCCTGTTTTTAAAAATTTTTGAGGGTTTCCTACAGCTGGTTTACTCTTTCCACTAACCATTTTTTATATTCTTTTTTTGTTTTTTTGTTTTTCGG
>comp47248_c0_seq1
TGCACAGACCCGAGAGACTGGGCCAGCGGTCTTCCATACTGTGGGGCCGGCTCTATCTGCACCAACACGGCTGGCTCCTTCTTCTGCTCGTGCCGTGAGGGCTATGAGAGCTGGCAGCCAAACGCCGGCTGTGCAGATATCAACGAGTGCTCGCTCTCTGAAGGGATAAACTACTGCGGAAGTAACACAAACTGCAACAACTCGCCAG
>comp47253_c0_seq1
AGAACCAGAGTACTTCGAGGGGGATATAGTGGGGTTTGATGTTACCTGGGGTGGTGGGAGGGCCAGCCTCCCTGCTAGCCTCTGGGAGGGCGGCAGGATGCCCTACGTCGTCTCAGAGAGGTTCAGCCAGCGAGACGTGAGGAGGATCCTTGCGGCGATGGCTGAGATTGAGTGCAGCACCTGTGTCCAGTTCAGGCCGAGAGCCCGGGAGGCTGACTATGTCTACATACTGCCGGAGAGGGGTTGCTACAGCACGGTGGGCCGGCTGGGTGGGCCCCAGGTGGTGTCCCTGGGTCTGGGCTGCCTGCAGCACGGCATCATCCAGCACGAACTCCTCCACGCACTCGGCTTCTGGCACGAACAGTCCAGGATGGACCGGGACTCCTACGTGAGCATACAGTGGAGGAACATAGAAATGGGGAAGGAGGACCAGTTCGCCAGGTACCAGGGCGCCACCTCCCAGCCATACGACCTGGGCAGTGTGATGCACTACGGCGCCACAGCATTTTCAGCCAACGGCCGACCGACCATCCGGGCTCTTGCAGGCGGCAACCACCTCATGGGCCAGAGGCGGGGGCTCTCTGCTGCCGACGTGGTCAAGCTGAGGAGGCTCTACAGCTGCCAGGGCGAGAGGGAGGAGGAGGTCAGCACGGAGGAGGTCAGCACGGAGGAGGAGGTCTGTGGCGTCGTGTCCTCCTCCTCCTGGCGATTCCGCCTCCCCGGACAGATAGTCGTGGCAGGGCTGATAGTGAGGCTGTCTTGTGGTCATGTGATAGTCAATACATGATAGTGGGGCTGTGTCATGGTAATATTATAGTCAATAAATGATAGTGGGGCTGTCTTGTGGTCATATGATTGTCAATACATGATAGTGGGGCTGT
>comp47254_c0_seq1
GGTCCCCGGTGTCCATGTCCCAGCACAGCAGCTCCTGCCGGATGCCTGTCACGGCCAGCTTGTCCCCGGCGGACAGGATGATGTTGCTGCTCTGGTTGAACCGCTTCGTGATGTTCCTCACCCCGTTGGGCAGGCGGAAAGCTTGGCACCTGTTGTTCTCGACGTTCCAAAGCTTGAAGCCGTTGAGTATGGTGGCGCAGCACCACTTCTCGTTCTTGG
>comp47254_c1_seq1
GGCCTGATGATCGGCCTCGAGCTCAGCCCCGACAATAAGTTTGCCGCGGCCTACACCAACAACAACCAGACCATCCTGCTCAACACCCTCATCAGTGAGTTCACCATCATTGAGAACTTCCTGTGCAGCAGCGAGACGGTGCAGGGCATGTGCCTCCTCGACACCAACATCGTCATCTACGGCCAGTGTACCTGGGGCATCTTCAATTTGAAGGGGAAGC
>comp47278_c0_seq1
GCATTAACCTTGTGAAGGCCCAGACTTTCCTCGAAGACGTGATCGTGCAGAAGCAGGCCGTGCCCATGCGCAGGTTCACCGGAGGCGGTGGCCGCCACGCTCAGGGCAAGGCACACAAGCACTCCGCTTGCAGGTGGCCCAAGAAGAGCGCCCAGTTCCTTCTGGACCTCCTCGTCAACGCCCAGAGCAACGCCGAGGCCAAGGAGCTCGAGGCCGCCAACATGATCGTTGAGCACATCCAGGTCAACAGGGCCCCCAAGCAG
>comp47297_c0_seq1
GGGAAGCATGGCAGGAGAAGGAATCTCAAGGAGCCAGGGGGAAGGAGTAGAGGAGGAGGAGACTTCCCCCATGCCTGTGGTCCACCTGCTGGTCCAGTGGACTCTCTGCTGGCTGGCTGGATGTATGGGGCTCAGCTATGCCTGGCTGCTACTGGCTCTGCATCTATATATAAGAAAGGACTCCAGGACTGTACTGAGGACTAGGCAGGTGCCCAGGGAGGGGTTTCTGGGGGCCTCCAGCCTCCAGGCAGAGAGCCTCCCCTCCTGGGTCACCTTCCCTGAGGTAGACAGGGTTGAGTGGGTGAACATCATCCTAGAGAAGCTCTGGCCCAATATGGGTGAGGTGGTGCAGCCCCTGGCCAAGTCCCAGCTGGAGCCCCTGGTCAACAAGTTCCTAAACTCAGTCAACATGGAGAACACACTCAAGTTTCGAGTGAAGCAGCTGAGCCTAGGGAGGCAGCCCCCCAGACTGGAGGGAGTCAGGGTCTACGAGAGGAATACTGCCAGAGACGAGATTGTGATGGATGTTGACCTGCTGTACAGCGGGGACGCCAGCCTCGACTTCAGCCTCCAGAACATGCCATGCCAGTTTAAACAGTTAAGACTGCGGACTACAATGAGACTTGTGCTGAAGCCCCTCCTTGCTTGTGCACCCTTCATTGGTGGCATAGAGGTGTACCTGCTGGAGATGCCTGACTTCTCCTACAGCTTCTCCGGCCTGGCCAACATGGCGGACCTGCCCGGCCTCAGCCAAGACTACGTCAGGGCCGCCGCGGACACGGCGATCAGAT
>comp47297_c0_seq2
CAGAGCTTCTCTAGGATGAGGTAGACAGGGTTGAGTGGGTGAACATCATCCTAGAGAAGCTCTGGCCCAATATGGGTGAGGTGGTGCAGCCCCTGGCCAAGTCCCAGCTGGAGCCCCTGGTCAACAAGTTCCTAAACTCAGTCAACATGGAGAACACACTCAAGTTTCGAGTGAAGCAGCTGAGCCTAGGGAGGCAGCCCCCCAGACTGGAGGGAGTCAGGGTCTACGAGAGGAATACTGCCAGAGACGAGATTGTGATGGATGTTGACCTGCTGTACAGCGGGGACGCCAGCCTCGACTTCAGCCTCCAGAACATGCCATGCCAGTTTAAACAGTTAAGACTGCGGACTACAATGAGACTTGTGCTGAAGCCCCTCCTTGCTTGTGCACCCTTCATTGGTGGCATAGAGGTGTACCTGCTGGAGATGCCTGACTTCTCCTACAGCTTCTCCGGCCTGGCCAACATGGCGGACCTGCCCGGCCTCAGCCAAGACTACGTCAGGGCCGCCGCGGACACGGCGATCAGAT
>comp47297_c1_seq1
ATCAGATCCAAAATTATCTGGCCCAATAGACTGACCTTCTACCTGCAGACAGAAGAGGTGCTTCAGTCGAGGATGCTGCCGGTGCCCCAGGGAGTCCTAGGGGTCTCTGTGCTCCGGGCAAGGAACCTCATCAAGGCAGACCAGACCCTGTTCGGTGGCAAGAGTGACCCATATGTGGTCCTGAGTGTTGGCTCCAGGAAAGTATCCTTTGTGGAGGACTACATCGAGAACAGTTTGACCCCTGAGTGGGACTACTATGCAGATTTCCCTCTCGAGACTACACAGGGAACTAGTCTCAAACTCCAGGTGTTTGACTATGACAACAACAAAGAGGACGACTTCCTCGGTCGCTGCTCCATGGACTTGAGTGAAGTGGGGCAAATGAACGAGGAGGAAAAGGATCAGGG
>comp47302_c0_seq1
GGTCAAGGTGCCCATCGTGGCCGGCGGGGGCAAGGAGGACTGGGAGGAGTGCGGCTACAGCATCGGCTACTACGAGACCAGCAACTCCGAGCAGGGCTGGGGCGACATGGACATCCCCGAGGAGTGGCGCGGCACCGAGCGCTACAGGGCCACGCTCTGCCACAAGATGAACCACAGCTTCCAGAACAACTGCCAGTTCTCAGACATCACCCATCCCCTGTACGGATACCTGCCCTGTACCGTCACCACCAAGCCGGTGGCGGCTGGCCAGGAACTGTTTGTGCACTACCAGTACATGCTGAGCGACTGCCCGCCCTGGTACGAGGAGCTATACAACCAGTTATAAATACGAGGAGCTCTACAACCAGCTTTAAATACACCAACAGTCGGGAACG
>comp47382_c0_seq1
GCGTGATGCCAGAGTCCTGCAGGGCGGACTGGAGGAGGGAGAAGTCTGTGTAGCGCCGGGAGACCTGCCACCTGGTGGTCTCCTCACTGGTCCCTCCATAGACACGGCGGCACTCTATACTGTACTCCGTGTGGCCCTCGATGTTCTGGGTGCTGGAGATGGAGCAGGTGATGGGGGAGCTGTCGTCCAGGCACAGGCCCTCCCCCATGCTGCACTGCACTGCTCTGCACTCTTGTAGAAGTGAATCA
>comp47399_c0_seq1
CCAGCCTCGAGCTCACGTTAGGGGTGGACGGTGTCTGCAGCTGCTGCTTGCTGCGGAAGGGGTCGTGGGGGGTGTAGGGCGCGTAGGGCGTGGAGGGCGACATGAACGACTTCAGCTGCTGGAACTGCTTCTCGTACTCCTTCCTCTGGTTCTCCAGGGCGGTCTTCTTGTCCTCCTCGTACTGCCTCTCCAGCCTGGCCATGGCCTCCCGCATGGGGGCGTTCTCCACCTCGGCCATCATGACCTCCTCCTGCGCCATCCTCCAGTCGAAGGGCGTGGTGGGGGTGGG
>comp47399_c1_seq1
GCGGTGGGGCCAGGCCAGGGATGACACCTTCAAGAGGGGCCTGGCCAAGCTGAGGGAGGAGATCCTGCGGGCCAACTGCCTGGCCAGGGAGGCCAACTGCCTGGCCCTGGAAATGGGGCGCGGCACCAGTTTCGGGGTGACGCTCCAGATCCCGCCCCACAACCTCACTCCCAGCAGGAGAACGGGCACCCTCGTCAGCGAGCCGGC
>comp47425_c1_seq1
GGTGGCCTCGCGGCGCCGAGGGCCGGCAGTACTTCAGCAGGGAGCCGGAGTATAGCGAGGTCAACCCCGGGGCGGTCGTCGTCCTGCACTGCAGGGTCGCAGAGAAGGCACAGGAGTCGGAGTGTGTCTGGCAGCACGACCGACTGCCAGTGCTGCTGCAGCCGGGCAAGTACGAGTGGGCCGGGCAGGTGGACTCGGGGGG
>comp47457_c0_seq1
CGGTAATAGGTCCGGGCTGATCCAGTGGGTGGGGGGCGCCATGCCCATGTTCAGCCTGTACAAGAGGTGGCAGGGCAGGCAGCAGCTGCACCTGGAGGCCGCTAAGAGGCCGGAGGAGGCTGCCAAGGTGGTGGGCAAGCCTAGCGACCAGTTCTACAGCAAGATGCTGCCCCTCCTGCGGAAGCACGGGGTGACGAAGCTGGACGACCGGAAATCGTGGCCGGTGGCGCTGCTGAAGCAGGTGCTGGGCGAGCTGGTGGCAGAGACCCCGGACACCCTGCTGGCCCAGGAGCTGTGGCTGCAGGCCACCTCTAGCGACCAGTGGTGGCGGCTGACTCAGAATATCACCCGGTCATTCGCTGTCATGTCAGTCATTGGATACATACTGGGGCTGGGAGACAGGCACCTGGACAACGTGCTAGTGGACCTGTCCCAGGGCCAGGTCGTCCACATCGACTACAACATCTCCTTCGAGAAGGGAAGGAACCTCAGGATCCCTGAGAGGGTGCCCTGCAGGCTCACTCAGAATATTGTGGCTGTCTTTGGCGTCTCTGGTGTGGAGGGTCTGTTCCGGCAGAGCTGCGAGCACACACTGCGGGTGCTGAGGAGGGGCAGGGAGACCCTGCTGACCCTCCTGGAGGCCTTCGTATATGACCCCCTGGTGGACTGGACCCCCGGCCTGGGGGGAGGGCTGGCGGGGGCCATGTATGGGGG
>comp47465_c0_seq1
GCAAATAGTAATACAACTGTTGTTTTTTTTAAATAAGCAATTAAATCATTTCTATCTTTTGATTTTGGTAAACCTGCGAAACTCATTTTAGTACCAGGAATAAATTTTTTAGGGTTCTCTAAGTAATTGAAAAGATTAGTTTCATCCCATGTTACATTTGCATCTAAATTTGCTCCAGAATATTCATAACCTTCAGCTTGTCCTGATTGTCTGCACCATAATCCATAAAGATTTGGACCTGTTTTATGTGAACCACCTTTTTCAACAGTGTGACATTGAGCACAACGCATTTTAAATACTTTTGCTCCTTTTTTTGCAGATGCTTTCTTCTTTTTTGCCATTTTTTTTTATTTTTTTATTTTT
>comp47468_c0_seq1
ACGTCCGCCCGTAACATGCTGCACTTCGCCCAGGGGGTGAGAGAGGGGGGAGGGCAGGGCAGGGGCCGCTTCCTGCCCTACTCCTTCCCCACGGAGCAGGAGAACTTTGAGATGTACGGGGCCGAGGAGCCTCGGGAGTACAGCCTACGGAAGGTGACCTGTCCTGTGCTTCTGTACTGGGGGGAGGGTGACTGGATGAGCCAGCCCAGGGGAGTGGAGGGGCTGGCTAAGGAGCTGCCAAATCTGGTAGATTCTGTCAGGGTGCAACATGAAACCTGGAACCATTTAGATTTTCTGTGTGGAAGGAATGCAGATACACTTCTCTATGGCTCAGTTTTAAAGGCCATCTCAACATTCAGCGGGGTGGCCTCAACATGTCATGAAGAAGAAGGACGAGCTAGAAATCTAGCATAAAAGGAAGTGCAGTAAGAAATATATGAAGTAAACCCCATTGCTTATAACTTGGTGTAAGTGTATTTGCCAAGAAACAAGTGTATGTTTAAATATATTGGAATATG
>comp47487_c1_seq1
GACGGTTGGAAGGCCGTCAGCAGGTTGCTCGGAGAGCGGCACGGCTTACTGTCGCTGACGTGGCTGGAGTCGAGCGACGAGGAGCGTCACCCCAGCAGCGACATGGCCCTGCTCATCATGCTGCTGGACAGCATGGACGAGTGCGCGGAGGTGCAGGACGGGGAGGTGCTGCACCAGGTGGTGGAGGTGCTGGCCCGGGTGGTGGAGGGCCTCGAGGTGCTGTGTGACGGGGCCGTGCTGGAGGAGGAGCAAGTGGCCATGGTCAACAGGCTCTACACCACCGTGGAGGGGGCCGACTACTCGGGTCCGCACACCTACACCACTGGAGAAGAGATACCTGAGGAGTA
>comp47520_c0_seq1
GGGGGAGGATAGGACTGGCTGGCAGGTGGGTCTGGCTCACTGATGAGAGTCCACAGAACACAAACCTCTTCCTGGACACTTTTAGGACAGATGTGTTCAACTGGTCCATGACCTACCATTCTCACAGTGACGTACCAGTGCCATATGGAAGGGTAGTGCAAGGAGGCGAGCAGGAGCAGGAGCAAAGTAGAAATTATCATGGGGAGAAGGAGAGGGG
>comp47520_c1_seq1
GACTGCCCTGATCTGGCCAAGTACATGTTCTACCTTGCCTTTGAGAACTCAGCATGTTCTGAGTACATCACTGAGAAACTTTGGTGGAACAGCTACAGCAAGCTTTCAGTGCCAATAGTACTGGGCGGCCTGGCCAGTTCTGACTACTCAAAACTGCTCCCTCCAAACTCCTTCCTCCATGTAGACAACTTCTCCAGTCCGGAGGAACTGGCTGATCAGGTGAAGTTCCTGATGTTGCATCCTGCCGAGTACAACCGCTACCACTTGTGGCGCTCCAGCTATGCAGCTATGAATGAACATGGTTACTTTGGAGCCCCCATCAGACACTACTGCAGGCTCTGTGAGGCTCTCAACTACAACAGCAGGGATCCAAAAGTCTACTCAGACCTAGAGGTCTCCTGGTCAAAGAGGAATAACTGTCGACAGAAGCTGTGATATATAAATATAGAGGGAGAGCAGACACATGTGTGGTTAGATAGTGGAAATGATCTTAGTCTAACAGCATTGAACAAAT
>comp47521_c0_seq1
TATGCAATGAATGCAAAAAGTGTTTCACTACTTTGTCATATTTGAAGATTCACATGCAAAGTCATATGGGCCTAAAACTTCATTCTTGTAATGAATGTGAGAGACTTTTCACACAAAAGCAACATCTTGAGACTCATATGCTAATACATAGAGAAATTAAAGCTTTTAGGTGTGATTATTGTAATAAACCGTTTAGGAGAAA
>comp47557_c0_seq1
CGGCCTCCTACCTACTGGCGGCCACCTCCATCACTGCCGGGGATTCCCTGAGGGTGGTCCGCACTGCCAGGAGGATGGCTGCACCCAATCCAGGTTTTCTGAGGCAGTTGGCGGAGTGGGAGGCGAGCGGCGCAGCAACGGCGGAGAGGAGGAGAATGGAGGAGAGGTTCTACAACCACAGGTACAGCGAGGATGAGGACTGGGTGCAGGAGAGGCTGGACACCTACTGCAGGCTGGTGGCCAGGGGGGACCTCTGCCAGGGGAACTGCAGGCGTCAGAGTGTTTGTCCCCTGGGAAGCTGCAGGCCCCTCACTAGCTCAGGACATTTCCACATCTTCCAGAGGAGACAGCAGCAAGGCCAGGAGTACCAGAGCAGCAGCCTGCCCTCCTCTCCAGTCCGGAGGAAGGCTCCTCCAGCACCTCCCCTCTCAGGAAGGAGAGAAGGCAGGGAGGACAGGGAGGCTAGGGAGGCTTGGCAGCGGAGGGAGGAGAGGAGGATAGGCACATACAGACTGAGTGGTCGTATCTCTTCCCTGGACCACTGTGAGCTGGAGGCCACCAGGGCCCCAGCTAGGACTGGGACAGACCTCAGGCTGGCTGCCAGGGCCAGGAGGAGTCTCCCCAGGAGCCCGGCCAGGAAGACAGTTTCAGTACCAAACTCACCAAGGTTCCGCACCTGAAAATGATACTTTTGATAATCCTTCCATCCTGCCTTCCCTCATAATCCTCTCACCCTGCCTTCCCCTCCATATCCTCTCTGTATTGTTCCAACTGTAAATACATGACACTCCCAA
>comp47582_c0_seq1
GGCAAAAGTAACCAGAGTGACCAGGAGGGGAACCGCAGTATAGGTTACATTCATGCCAGAGAGGATGTAGTAAAACTTCAGGATACTTTTCACCTCCTTCTCTCTGACTTCATTGACCTTCTTCATGAACGGCTTCTCCCAGGCATAATATTTAATAACCTTGATTCCCTGCAAGATTTCATTCATCAGGAGAACCCTCTGGTCTTTTAGAGCCATCTGCT
>comp47584_c1_seq1
TGCTGGGTCAGATATGTTCACTGCACTGTGAATACGACCTTGAAGGAGATCTCCTCTACTCTGTCAAGTGGTACAGGGACGGCCATGAGTTCTACAGGTTCATGCCCCGGCTGGACTCTTGGACCTCTGTCTTCCCTGTCGAGGGACTTCACCTACACTCCTCACACTCTTCTGACAACAGGTCTACAGTGGTACTCAGAGTGGGGCTAAACACTGGTGGGGTCTACAGTGGTACTCAGAGTGGGGCTAAACACTGGTGG
>comp47596_c0_seq1
AACCACACAAGGCAGGAGGCAAGGGTCAGGACTGGACTTGCTTTTGTAGAGATAAACTACAAGTGCAAGCAGTGATGATGTTCAAATCAGTGCTAGTCATGCTCCTCCTGGTGGCTGTAGGGCCAATCTCTGCCAAGCCTCGTTCCCGTGCCTCCATCCAGTCGCTCTTCTTCCTCCAGTCCCCTAAGAACATGACGGTGCTACGGGGCGAGGAGGTGGAGATGCTGTGCGAGGCCGCCCCCAGGGAGATGGTCTCCTTCTGCCAGTGGAGCAAGGATGGACAGCTTCTGGACTCTCCAAGACACAGCATGAGGGGGTGCAGCCTGGTCATCCAGCCCGTGCTGCCAGAGGACCGGGGGATGTACAGGTGTACCGTCAGAGGCCACCAGGGGGAGCTACAGAGCAAGGAGGCCACCCTGGAGGTGCAGGTGGAGCCGGGGGTGCCCTCCAT
>comp47622_c0_seq1
GGCCGGAGGACCTAGTCAAGCAGCTCGTTGAGCAGACCAACAGCCTGGAGCTGGAAGGAAAGGAGGCGAACAAGGAAGTGGTTGCAACCAAGATCGATGGGATTGTCACAAGGTACAAATCCGGCTACAGCTTCATCAGGCGTACCGACACAAAGGACACTGTCTTTGTTCACCAGTCAGCCATCATCATGCCGGGGTTCCGC
>comp47639_c1_seq1
GAGGTGGGGTGCCGCAGGTTGTAGGTGATGGAGGTCAGGCAGTCGGCCACCACCCTGTTGAGGTGATGGAGGGCGGGGTCCTCCACCCCCAGCTCCAGGGACCTGGCGTAGAGAGCCTCATTGCTGCAGTGGAGGGACAGGTCAGTGCAAGACTCCAGGTCCTGGAGGGCCCAGACTGTGTTGTAGGACTCGACCACACTGGAGGAGAACTTGGTGGAGGGGAGGAGGGAGAGGGAGAGCCTGGG
>comp47649_c0_seq1
ATTTTGTATTTTTTTTTTTCAAAACAATTTATTCTTTTTTCTCTTCTTTTTTATCACCATCCTTTCTGTAAGGTCTTTTTCCGTAATTTCTTTTTTTACCATTTTGATTACCATTTCTTCTGTTAGAATATTGTTGTTGTTGTTGATGATTATTTTGTTGTAATAATGAAACACTTTCCAAATTATCAAAACCAAAGCTTGTAAGCATATTCATTACATCGTCATCAACTTCAATACCTTTTTCAATAGTAGCATCAATGAAAGAAACTTCAGGAACAAAATCTAATTTTTTCTCTCTCTCTTCTTCTTGTAATTTCAAAGAAATTCCTCTTACATTTCCTTTTTGAATTCTTTGCATCAAGTGAGTAACAAAACCTGCAATTTTATTTCTTAAACGTTTTGAAGGAATAATAGCTACTTCACCACATACTCTTTTATTATCTTGAAAATCTGTAGTCAATAAATTATAATATTTTTCAACTATTTGACGAGATGCTTTTTTTACTGTACCTGTTCTTACACGACCCATTCTTGTTTTTTAAAATTTGTTTTTTT
>comp47657_c0_seq1
GTCCGAGAACATTGCAGAGTCCATGGTTGCGGAGGTAATCACTATTTTCAGGTTCTTGTTCACTGCCAGTCCCGTCTTTGTCAGGCCTAGAAGTAAGTCAGTGTTGATTGACCTTTCATGAACCTCATCCAAGACTATGCAGGAGTATTGCAAGAAGTGTGGGTCAGTTGCACATTCTTTCAACAGCATCTGGTCCGTCATGAAGATTATCCTTGTGTTCTTTGACACCTTGCTTTG
>comp47666_c0_seq1
TGACCAGTGTGACCGCTGTTTTGCCAGACTTGGAGCTCTCAAGATTCACAATTTGACACACATGGAAAGAATAAAATTCAAGTGCCCTTTTTGCAACAAGTCCTACTTTGCCTCAACAAGTTGGAAAGTACACATTATTACCCATACAACCATTGAGCCAAAGAAAGAAACTGAAATATTTCCTTGTAATAGAAACAAATGTGAATTTGAAGCAACTTCAAAGTCTGGATTTTTTCATCACATTGAAGAAGAACATG
>comp47676_c0_seq1
AGGCTCCCCTAGCACCCAGGGGTACTGCTGCCAGTACACTGACAGGTCGAAGGTGGCTCCCATGAGGAGAATGGCAATATCCGCCACCGCCAGGCTGAACAGGAAGAAGTTGGTGGAAGTCCTCATGGATATATTCCTTGCAATAACGAGACAGACGAGTGTGTTGCCCGCGGTGCCAGTGACTCCAGCTATGATGTAGACCACAGTGAGG
>comp47744_c0_seq1
GCAAAAAAAACTAAATATATTTTGTTCAAAAACAAAAATTGTCATTTCCATTATGGGGAACTTAACATTGGGGGTGAGGCAATTGAAAGAATTGGTGAAAATTGTAAAGAAACATCTTTTAAGTTTTTAGGCCATCACTTAGATGAACATTTGAGCTGGTCTCATCACTCAAACCATGTGTATAAAAAGCTGATTTCAGCCAATTTCGCCATTTCTAGGAGCAAGGGTCTTCTACCCACAAGTATTTTAAAAAGCATTTACCAAAGTCTTTTTGAGTCTCATTTACACTTTGGATCCATTGTTTGGGGCAGTGCT
>comp47752_c0_seq1
CAGGGAGGCTGTCACAAACCAGACTCTGTGCCAAGCCATGCGCCAGCTGTCCTGTCTACTCAAGCAGGCAGAGGACATGTTCCAAGACCTGGGGGTTCAGGTGCAGGGGGTCCACACCAGGGCCGCCAAGGTCAACAGCAGGCTGGAAGACATCCAGCAGACCGTCACCAAGTACAACCCCAAGGAGGAGAAGCTGCCCGCTGGCGACCTGGTGAGTTTCTCCCGGCTGAAGCAGCACTACAGTTCTGCCTACCGGATGGAG
>comp47769_c0_seq1
GAAGGACGGGCCCAGGCTGGTGGTGAGGAGGGCCGGCATTCTAGACAGTGCCCAGTACGTTTGCACGGCTACCAACTCCTATGGAAGTGCCAACCGCACCCTCTCCCTCAGAGTGCAGGACGTGCCGTCACGCGTGCCTCTGATGGAGGTGGAGGACTACTCCTCCCGGGCAGCTAACTTGTCCTGGACTCCTCCCTATGATGGAAACTCACCAATAACAACTTACAACATCATCTATAAAACTTACAGGTCAAGCTGGCAAGGTGCCGGTAAGGAGCGAGTGTACGGC
>comp47772_c0_seq1
ATAAATAGTGTATATATGATGATCATCATAAGTTTAAATATTTTAATCAATAGGGCTTTTATGAATAAAATCATTCGACCTTAGAGACTTCTTCAAAATTTTCCTATAATTAAGGGATTTCGTCATCATCTTCTTCGTTTTCTTCTTTAATTTTATTAGCTTCTCCCATTCTTCCGGCGTTTTCTTTCATAAGATCAGTTAAGACATCTTTTTATTTAGGTCCCAATTATAAAATAATTTCGGGGAGTAATTCTTTAATGCTTTTGGTTTCTCCTCTTCCTGAGACGATATAGACGTTGTTGGCATAAGAGAATTAAACTTCAGGCTTATCGAAGTGTAAGACAGATTTATCATCCTTGAAGAAGTTAACTTCATCAACACCGGGGAAAGGTTAGACTTACAATTTTTTGACGGCGGCCTTGAATTTAGTATCTTCTTGAGTACTGGATACGGTAACGGCTTTCTTTTTTCTTCTAATAGAACCTTTTCCTCCGGTTCTGCAAT
>comp47776_c0_seq1
AGGGAGACAGAATTAATTTGTGATTTCTGTCAGAAAGTATTGTCTTCTTCATCAAACCGAAACACACATATAACTCTTTGTCATACTGAAGAAATGCTGAAGAAAATTAAATGCAATGTTTGCGACAAATTGTTTCTTAGACAATGTGATTTGGGCACCCATATGGCCTTACACAAAAGGAAAAAAGAAAGAGAAAAGTTTCAATGCTCAACTTACGCTAGAAGGTTTATTGCTAATAAAGGTTACAAGAGGCACATTAAACAACATGAAAATGAATCATACAAGTGTACCAATT
>comp47781_c0_seq1
AAAACTTTGGCTCCAAAATATTTGGAATTAGCTAATAAATTGAAAGGTAATAAGAATCTTGTAATTGCAAAAGTTGATGCTACTGAAAATGATACTCCAATTTCAGTTGAAGGATTTCCTACTATTTATTATTTTCCTTCAAACAACAAAGATAAACCAGTTACTTATAATGGTGCTAGAGATGTTGCAGGTATGTTGGCATTTTTGAAAGAAAATGCTGTTGCTTCAAAAGGTGGATTTCCAGCTGAGGAGAAAAAAACTGAAACTAAAGATGCAAAGAAACCTAAAAAAGATG
>comp47820_c0_seq1
CGTCTTTCTTGATTCCATGCTCTGCGCTCCAGAGCCACCTCCAATCAGCCTGAAGGATATGCCACTGGCATTGTAAGAAGATTGCATTAGGCCAGGCTTTCTTCAGGCTGTTGATTTCGGCTGTGTCGTCGTCTGTGAATATAATCTGAGGGCCCTTGTGTTTACCTCTTCCAAAAAAGGCATTTTCTGGCATCAAAGCTTTCAG
>comp47834_c0_seq1
TGACACTATCAAAGCTCTAGAGATTGTTTCTGCAGCAGCTAAAACTGCCAATGACAGTATGAAGGCAGGAGAAGCACTACAGAAGATGTTGAAACTTCAGGAAAGAGTCGGGGACTTTGAGTTGATCATGCCTGGACGAGAGCTACTGAAAGAAGGAGAGCTTATGAAGATAAACAGGGATGGAGCAGAGCCTCGGTACTTCATCCTCCTCAGTGACTGCCTTCTCTACACACACAGTGGTGTCTCTGGCAAGCTGAAGGTAGACTACCGCCTCCACCTG
>comp47863_c0_seq1
AAAAAGGAAAAAGGAAAATGTCTAAAATACAAGGTGAAGATTTAGATTTAGCTATCAAAAATATTTTTGCAAGAAAAGCTTTAAAAGGATATAAATATCCTGGAGTTGAAACTGTTGATATTCAAATCAAATTAAGATCATATGGAGCGAAAGATAAACGTTTCAGTGGATCAGTAAAACTACGTTATGATGTGCGTAAAAATGTTAAAGTATGTGTACTTGGTAACAAAAGGGATTATGATAATGCAAAATCAAAAAACTACGATGCAATGTCATTAGAGGATATGAATAAGTACAAGAGTAAAAACAAAAAGTTAAGAAACAAGAGAGTTAAAAAATTAGCATCCAAATATACTGGATTTGTTGCTTCAAGTGATTTAATTTCAAAAATTCCGAGAGTATTAGGACCAGGTCTTTCAAAAGCAGGTAAATTTCCAGCTGTTATTGAACAAGGTGATACTATTGAAGCTAAAGTTAGTGAAATTGCAAAAACTGTTAAATTTCAATTCAAAAAAGAAATATGTATTGGTACTGCTGTTGGTCATATGGATTTAACTGCTGATGAATTAAAAACTAATATCACTACTACTATTAATTTCTTAGCTTCTTTATTAAAGAAAAATTGGCAAAATGTTGGAACTGTTATCATTAAAAGTAATCAAGGAAGACCACAAAAAGTATATCCTCCTGGTAATGTTGAAGAACAGGGTGAAGATGAATTAAGAGAAAGAAAAGCTATTGCAAGAAGAGCTGCTCAAAATAAGAGAATTCTAGAAGCTAACAAAAGAGCTGAGAAAAAAGAACAAGAGGAAGAAAAAGTAGAAGAAAAAAAAGAGTAAATTTAAAA
>comp47866_c0_seq1
ATTGGTGGTCATTAGGTATCTTATTATATGAAATGCTTGTTGGATTACCTCCTTTTTATTCTGAAAATATTAATGAAATGTATGAGTTAATTTTAAAAACTCCATTGAAATTTCCTTCATTTGTTCCTTCAGATGCTCAATCTTTATTGAAAGGTTTATTAGAAAGAGATGCTGGTAAAAGACTTGGAAGTGGTTCTGGTGATTATAAAGAAATTAAAAAACATGCCTTCTTTAAGACTATA
>comp47950_c0_seq1
GTTTTATTCGGTGAAATGTCTAAGACCTTCAGCATCTTTATGGATATCTCCGGAAGTGAATCCTTAATAAGCCATATCGAAGAAAGCAAGATGTTCTTTTTATTTAAATAATTCAGCTAATTATTTCCATTAGTCTAAAGTCAAATCACATCCGGTGGGGTTGTGGGCACAAGCGTGGAGTAAGACAATTTGTCCGTTAGGGATAGATTCTAAGTTATCATAAATTCTGGTGAAATTGGCAAGTCTGGTATCAGCGTCATACCAGTAATATTTTTCTTTGGCAACTCCGGCGTCGTTGGCGACGTTCAAATGATTAGGCCAAGTGGGAT
>comp47950_c1_seq1
CTCGGAGAAGTCAAAATCTTCGCCGATAGAATCAACTCTATGAGAGGACTCTTAGTCGAAAACCTTAAAGCCGCTGGATCCACCGTTGACTGGACCCATTTGACTTAACAATAAGGTATGTTCGCTTATACCGGATTAAAGGAATCTCAATGCAAATAATTGACTGAAGAATTCCACATTTACTTGATGAAAACCGGAAGAATCTCTGTTGCCGGAG
>comp47961_c0_seq1
TCTGGAAGCCACCAGGAGGATGATTGCCCTCTGTGAGGAGTCCAAGGAGGCAGGGATCAAGACACTGGTAGCTCTGGATGACCAGGGGGAACAACTGGACCACATAGAGGAGGGGCTGGACAACATCAACAATGAGATGAAGGTGGCAGAGAAGGCCCTCAAGAAGATGGGCAGGTTCTGTGGGCTCTGCACAGCTCCCTGGAGGAGGAGCTCGGGCAGATCCCCCTCCAACGTAGCGGACGACGCTGCCTGGCATGGCGAGGGGGACGGCAGTGCGGAGTCGGCCAAACAGCACCGCCTGTGGGACAAGGGGGCGGGCAGACAGGGCAGGTTCATCACCAAGATGGGAGGTGCTGAGGCCGCTGCAGAGCAGGAGATGGAGGAGAACATGCAGAGTGTTGGAGGCATGCTGGCAAACCTCAGGAACATGGCCCTAGACATGAATGCTGAGATCACTGACCAGAATGAGCAGATGGACAGGATTACCATCAAGACTGTAGGTGACATGGCCACAGTGGATCGAGCCAACAAAACTGCAGCAGACCTCCTCAAGCAGTGATACTTACAAATGTAAAAAAGTCAGAAAGTCAGAAAAAAGTAATAAAAGTTGTCATATGTTG
>comp47977_c0_seq1
AGGAGTGCTAGGAGTGCTAGGAGTCTCCATGTGAGGATGCACAGGAGCATCAAGTGTGAGGTGGTGGGGGACGGCGCCGTGGGCAAGACCTGCTTCCTAGTCAAGCACACGATAGGATCCTTCCCCGAGGATTACATGCCCACGCTCTTCGACAACTACGCCTCCAACATAGTGGTCAACGGCCAGGTGATCAGTCTCTCGCTGAGGGACACGGCCGGCCAGGAGGAATACGTCAGGATGAGGGTAGCCACCTACAAGGAGGCAGAGGTGTTCCTTGTGTGTTTCTCCCTAGTCAACAGAGACAGCTACTCTAACGTGAAGGAAAAGTGGTTTCCAGAGATCCGACTACACTGTCCGGACACTCCCATAGTGCTCATCGGAA
>comp47977_c1_seq1
CACCTTTAGATATTTACTATTTAAATCATACAAACGACGACATATAGCTGAAACATCAAAGAAGTATAACTAAGATCAACTGAGACGGCAAAACCCTGCTTGACTTCTTGGTATATCCGCGGCCTTGACAATGTTAACTGCCTCTTTGAAAACCTCCTCCATGCCCACTCCGGTCATCGCAGAGACCTCGAAATAGTTGACCGCCCCGATATCACTACATAGGGCCAGGCCCTCCATTCTGTTAATGGGTGATTGCTTCTTCTTGCCCATTGCCTCGAGCATTTCCTGGTTTTCCCTGAGATCTAGCTTGGTTCCGATGAG
>comp48048_c0_seq1
AGAATCCTAACTATGGATTCACCAGCTTCGACAACCTCCTCTGGAGCATGCTCACCACATTCCAGCTGATCACCCTGGACTACTGGGAGAATGTTTACAACATGGTGGTTGCCACCGGCGGACCCATCCATGTCATCTTCTTCACCATTGTGGTCTTCTTCGGCTCCTTCTACCTGATCAACCTAATGCTGGCTGTGGTCGCCATGAGCTACGAGGAGGAGGCGGAAATCTGCCTCGCGGAAAAAGCGAGGGAGCTGGAGG
>comp48048_c1_seq1
CTCATGGTCTTCGCCCTCTTCGCCCTGCAGGTGTACATGGGTCAGCTGAGAAACAAGTGTGTTCTGGAGGTGCCCCCCTCTGCCAACTGGACTGCCTGGGTGCAGGACGAGAACCACTGGTTCCTTGTCAACAATGAGCCGGAGCTCTGCGGGAACTCCAGCGGGGCGAGGTCTTGTCCACACGGCTACACCTGCCTCCACAGTATAGGGGAGAATCCAAACT
>comp48051_c0_seq1
TGCCAATGTTTTTTCAATAAAGACACCAAAAAGTTAATTGCCATTGTAAGATTTTGTTGGATTTCTTCAGGAGTTTGAGAAACATTTGCTACAGCAACACCAAGACATAAAACTTTTTTCATTTGGAATTTAACAGTTGATCTGATTTCAAATAATTTTGCTTCCATTGATTCATTATGAGTTAATAAATGTGGAAATTTACCAGCTTTATTTAATCCAGGACCAAGAAGACGAGGAATAAGACGGATCATAGATTCAGAAGCTAAGAAAGCATCATATTGTCCAGCTAATTTTTTAACAAGTTTTTTGTTTCTGTTGAATTGTTTTAAAGTTTCAACATCTTTAAAATCAACACCAAGAGCTTTTGCTTCATCACAATGAATATCATCTCCGAGAACACAAAATTTCATTTGATTTTTACAAGCAGAAGGGAGTTTAATAGTTCCTGAGAAACGCTTGTCTCTTTTTGGATCGTAATTTTTTAAACCAATTTGGA
>comp48062_c0_seq1
GTCGTAGGAGGGGACAGAGGTGTCCCTGTTTGGAGCAAAGGGGAGTGCATGGGAGGGACGCTCCACGCTCTGGTCGTAGGCGGGGGCAGAGGTGTCCCTGCTCCTGGGTGCTGCCTTCTTCTTCTTGTTGGGCTGGCAGAGAGTGACCTGCTGACCACATGTAGGGTGAATATTCATCTTGCACCACTTACACTTGAGTCCCTGGTTCACATGTCCCCTGAGTGGCTTTGTGCATATATCACATGGTGT
>comp48084_c0_seq1
AGGAGGGGAACAGGGAGGGGAAGCGGCTGCTGTCATCTGTGAGGGAGATCGCCTCGTTCATCAGACTGCGGGAGGAGGACAACCGCCGCCTGATGGAGGTGAGTGGTGAGTGTGCAGGGGTGAGGGAGTTGTGCCCAGAGTCTGGGTCTACTGGAGGGAACAGGCCTGACCCTCCTTGTCCCTGGCCTGACTTCTCCACCATCATGTCCAGGGCTTTCACCACAGGGGCCAGTATCTGGCCCAGCCTGGACTGCTGGTGGACTGCCTGGGGAAACTGCTCCAGCAACCCCAGCTGGGAGGCAAATGCCTCTGTGAATGTGTTACAGCTCCTCTGCATGACACAGTACTGCCGACTGGAGAACCCCCCAGTCTCCATCTCCTCCAGCACAGTCACCAGACCCTCGGGGGACAGCCGCACCTCCCCAAGGCGGACAGTGCCTAAGAAGAGCCCCCAGTCACACTCCCTCGGCGGGTGCCTCACGATCCCCCGGTCGCAGCAGTAGGTGTACTCGGTTCCCAGGATCTCGACTCCTGTGTGGTAGAAGCCCAGGTCTGAGTCCTTCAGTCTGTACACGTTCACATAGACTGGCTCCAGCACTTCATTGAAGTCTTCCTGGTGTAAAGACTTGTCCTCCACTGAGAAGTCTGTGGGTAGCAGCTTT
>comp48093_c0_seq1
GGTGTTTTTAACAACATTTTGATCCACTTGCAGGACCTGGAGCATCTAATACAGTTGCTTTACCAGATTTTTTCTTCAAAGGTTCTTTGGACATACGGTTTTTGATCTCAGCAGTCATTGTAATAAAAGCCTGTTCTACATTTGTTGAATTTTTCGCAGAAGTTTCCAAGAATTTTAAATTTTGAGATTTTGCAAATTCTTTTGCAGTTTCTGTATCAACCACTTTTTTATTAACCAGATCAACTTTATTACCAACAAGTAATTTATTAACATCTTCTGAAGCATA
>comp48097_c0_seq1
GTCCCCCAGTCTGTCCCCTGGAGTATCCAGCATGTGCTTCAGTATTTCCCATGGTGCATCCAGAAGGTGCCCTCTTTCTGTATCCCCAGCTGAGCAGTGTGACCAGGACCCCAGCCAGCAGGTCACCCTGGCCTCCACACTTCCTGGGGCTTCCTGCAGTCCGGCAGTGTTCTGTAATTACCCCATCACTTATCACGTCATGAACCCCCTTTCTAAGTACAGTGACATGACCAAGTGCCCTGGAGAGAGAGCTGA
>comp48109_c0_seq1
GATTCACTTCTACAAGAGATGAAGCCGGTTGTCGGTGCCCTGCTCCTCCTCCTCCGGCCGGCTGACACCGTCCATGCAGAGACAGTGTTGGTGCTGGGCGGGGAGGTGGACAGTATCCTACACCCCAGTATTCCCACTGTAGAGGCCGTGGGTCCCTGCGGGCCCTTCCCCTCAGGGCTGCCGGATATGGCCCAGGCCAGGAGGGAGTTTGGAGCTGCCCTACTTGGGGCTGACCTAGTAGTGTGTGGTGGCTATGCTTTCCTAGGGGCTCAGAAGACCTGCTCTGCCCTGACCCTGGGCACCTGGCCCCTACAGTGGACGACCTTCCCAAGTCTCATTCATCCAAGGGACAACTTTGATATGGTAGTGGTTGGAGGGGAGCTGTTTGCTGTGGGAGGAAGTGTCTCCATTGGCAGCCAGCACTCAATAGAGAAATTCAACGTGACGTCAAACAGTTGGGAGGAGTTTGGGGAGACAAATGGATACAGGCAGGACTTCTGTGCCCTGGCCTGGGGGGAGGGGAAGATCCTGGTGGTCGGTGGCTACGATGGCGCCGGGATCAAGACCAGGACCGAGGTGTATGACCTGGCCACCAAGTCTTGGAGTCAGCTGGCTCCCCTGGCCAGGGGCAGGGGGATGCATGCTTGTGCCTTGTATAGAGGGGGGGTGGCAGTGGCGGGGGGGTGGG
>comp48124_c0_seq1
CTGGAGATTTTTCCCTTGAGTTTGGTGGAAGCTTGTCCGACGAGAGAAGCTTGATAAATAAGACCATATTTGGGGGTGGCTTTCTTGTCCTTCATGGCTTTGAAGAGTGCCTTTTCGGCTCCGAGGATTTAGACGGTGGAGGCGGGGAATTTGGCGAGGTTCACGAGAGATCCGGCGTGAGAAACAAGTCTGGCTCCGACAAGTTCTCCGAGGATTTGGG
>comp48150_c0_seq1
GAGAGAAGATCATGCTGGCCATCATCACCAAGATGACCCTCACACAGGTGAGCACCTGGTTCGCCAACGCCCGGCGGCGGCTGAAGAAGGAGAACAAGATGACCTGGGAACCAAAGAACAAGCTGGACGACGAGGACGTGGACGTCTCGGACGACGAGGACCGGGACAACTCCTTCTCTAGGGACGACAAGTCAGGAGACGAGGGAGAGGACGGGAGGAGGGAGCAGCAGAGCCTGAGG
>comp48200_c0_seq1
CTGATGGAAAAAATAGATAAGGTGTTATCAGTGGTTCTATGAAAAACAAGATTTTCGTGCAACCTGGAGACCTTGTTTTGGTTTGCAAAAGAGACTATTAAGACGCTAAGTGTGATTTATCTTTGAAATACTTCCCCCACGAAGTGTTAACTTTGGTGAAAATGAAACACATCGACGCTAATTTCTGTAATTTGGAAGACCAACAAGGGGGTGGTTAAGATATGGAAGACGCCGTGAACTTCTTGGAAGATGATGAAGATGATGAAGAAAAAGATGAGGAAAGTTAGATTGAAAAGTAAAAGAAAACTTATGAAATGCCCCCTTCTAGTGATGAAGAAGATGATGAAGAAGG
>comp48222_c0_seq1
GGCTTAAGTAATATTTTCTCCTAATCTTTCGAACTCATCTAAACAATATTCAGTGTGAGCGGGGGTGGTACTATCTTAAATGAAAACAATTCTGAAGAAATAAGGTAATCCTTGATCGATCAAAGGATTGTAATTAATCAACATCTTTCCGGATTTTTGCATTCTCTTGTAAACGAGGGGGGTGACGCTGTTAAGTTGAGTATAGTATTCAGAAATATTCTTGAAATCTCTGAAAGCCTTGGGGATATAGAAGAAACAGACGTTGGTAGATCTGGGTTCGGTGATAAGGTAGAATCCTCTGGCGACTCCTCTAGCGACAATTTGGTCTCTGAAGTAATCGGCGTTTTCTTGGGCGTATTCAACTCTTTTGGCGAATCCTTTGTTTCCATCTTTTTTCCAGCACATCCATAATTTAAGGGCATCAGCTCTTCTTCCGCATTGGAGAGATTTGTCACCTAAATCGTATTCAGAGGCGACGTGTTTGTGGAACAAGTAAACGGCTCCGGAGGCGTTGGATTGTTCGAAGATACCGGGGTGGTTGTTGGTGATAACCATACAAGATTGATTGGGGACGGAAAGTTATTTGTGGAAATTGACGGCGATAGAATCGGCTTTTTCAATTCCGGCGACTTTGTATTTAAGTTTATCAGAGAAAGTAACTCCTCCTCCGTAACAGGCATCAACGTGCATCCAGACATCGTGTTTCTTACAGACGGCAGAGATGGCGTGCAAATCGTCGTATCCTCCCATAACGGTGGTTCCACAAGTGGCGACAACAAAGAAGGGAGTTTTTCCTTCATCCTTGGATTTTTAGATGGCGACATCTAAGGCTTCGGGGCAGATTTCTCCGTTAATGTTACAGGTGGGGGTGATAACGGAGTCCATTCCGATTCCACTCATCATAGCAGCTCTTTTATTAGAGTAATGAGATTAGGGAGAAGAGAAGGCGACGGGGAATTCTCCTTGTTTGAATCCTTCGAGTCTTACGTGAGGGAACTTGTGATGTCTGGCAACCATGAAGGCGGTCATGTTGGAGTAGGTTCCTCCGGGGCACATCATACCATCAGCGGTATCGGCATTTAATCCAAAGGCTCTGGCGGTGGCTTTAACACATTCGACTTCGATGATGGCAAGAGCGGGGGATACGGCGTAAGTGTGAACGGCGGTGTTCAAAACTCCTTGAACGAATTCTCCCATTTGTCCAACGGGTCCGGATCCGGCATAAAGTTGGTTGTAGAATTTGGGGGAAGAGGTTCTGACGGAATATTTAAGACAGTCTTCGACTCCTTTGATAACCTCATCCATAGTTTAGGTTTCTTCGGGGAGAGAGAAGTCCATTTTGGCCTTAAGGTCAGCGGGGAGTTCGTATTGGATAACTTTTTGGTCCATGTTGTCGTTTTCTTTAATATATTC
>comp48256_c0_seq1
GGAGGTGGAAAGGAGGGAGAAGGAGCTGGTGGCCACGGTGAAACTGCCCGCTGAAGCAGATGCCTTTGTAACATCCACTGTGGCTGAAGGCCAGAAGGCCTGGACCCTTGCCAATGCCAGGGGCCAGGCAGAGAAGACCAGACTAATGGGCGCCGCTGAGGCAAAGGCAGCCGAGGCGATAGGGCTGGCGGAGGCGGAGGG
>comp48256_c1_seq1
TCGCTGCAAGGCGGAGGCCTATAAACAGTACGGGGACGCCGCCCTGGTCTCCATGGTGCTGGAGGTTCTTCCCAGTCTAGCTGGACAGGTTGCCTCCCCCCTGAAACAGACAAGGGAGATAGTGCTACTGGGGGGTCAGGGGAACACTAGCAGACAGGTCAACTCCCTGGTGTCAAGTCTGCCCCCCTCAATATCTGCCCTGACTGGGGTCGACATCACTGGGCTGCTGCAGGCACTGCCTGGGGTTCACTAGGAGACTCAAACAGCATCTTGAGGGCCCTAGCTATGGGAGTCGTGTTAGCTGC
>comp48284_c0_seq1
GTGATTTTACAATACCTATGAATAACATGTATTTGTGTTACGCCACAACGGCACAAAGCCCACAATTGACATGTTCTAGTGTCACAATACCTATGAATTACAAGTTTTAGTGTGACGTGTCTGGTTAGATTTACGAGCAAAAGTTTTCTCACAGTTGGGACATTTGAAGTTTTTCTTGCTTGGTTCATGGACTTCTTTTAGGTGTCTTGCTAGGTCTGATTTTTGCTTGAATGTTGTCTTGCACTGTATACAGGGGTAGTTCTTAT
>comp48286_c0_seq1
GTAGAGGTTCATCCTTATCTGATTTTTAAAGTCCGTGGCCACTCCTAGTAAAGAATCAATGTCATGATGTTTAACCTCACACTCACCAGTGTAAATAAACCTCACAATTGAGTTGAGATAATCATATTTCATTTTCAGGTATATCAGAGGGTTAGTATGAGGATTTCTCAGAAGGATTTCTTTGAAGAACTGACTACCTGAAATAAGGATAACTTTGTGACACTTTATTTGTCTTTGATCTTCACAAACAAGTGTGACATCTGTGAA
>comp48292_c0_seq1
GTTTTAATGAGATTATCTGATGATCTTTCTGAAGTTGTTGTTGAAGATGTTGCTGCACCTGATGCTAAATATAACGATTTTGTTGCTGCTCTTCCAGCTAATGACTGTCGTTATGCCATCTATGATTTTGAATATGATGCTGGTGAAGGTAAAAGAAACAAGATTCTTTTTGTTGTCTGGGCTCCTGATACTGCCAAAATTAAATCTAAAATGTTATACGCTTCTACTAAAGATGCTGTTCGTAAGAAGTTAGTTGGTATTGGTACTGAAATTCAAGCTACTGATCTTTCTGAAATTGATCATGATTATGTCTTCGAAAGAGTCACTGGTCAAAAAGCTAACTAAAAAGTAT
>comp48334_c1_seq1
CTCCCTGCCTCCAGCCTCTGCTCCTCCCTCACTCTCGCTGCCCTCCTCCTGCTTCTCGTGATACTCGTGTAGGGACTCCTGGAGCACGCCCCTGATCCAGAGGACCATGTTAGTGGCCACAAGGTGCATGAGGCCGAGGTGGGGGCCGCCCCAACCGACACCCAGGTTCAGCCGGGGCAGGAAGATCACAGTGACCATCTGGAGGAAGACAAAGACGACAGCCAGGAAGCTGTTGGCCTTCCTGACAGGCTCGCTGCACTGTGGCCGAGAGACAAGCTCAGCGAAGCTGAGG
>comp48357_c0_seq1
GCCCTCTGCATGCTCTCTTCCTGCCTCGTTGTAGTAATTGTGGGGGAGGCCGTGGTAGGTGGCTCGGGGAAGGTCTTCAAGGACAGCTATGAAGGTGGTAGAATTGAGATATTCAACCTGGACCCCTCCCTCCTGACTAGACACACCTTCTGGTCCCAGACGGTGGGCGGTTACTTCACCTGGATGACCATCTATGCCGTCAACCAAACCATGATCCAGAGATACCTCACTGTCAAGGACCTCAGGACGGCCAAGATCTCCATCTGGCTGAGCGGTGTCGCCATCACTGTCATCCTCTCTATCGTTGCGTACGCCGGACTCATCATCTACA
>comp48367_c0_seq1
GCAAGATAGGCAATTAAATCAGCTCTTTATTTCTCATCCTCGATACCGGGGAAGGCCATTTTATTTCCGGGAATCAACTTGCCGGGATTTCTTAAGAATCCGAAAAGATACTTATCGTTCCATTCAAATCCTCCAGATTTCATGGCTTTAGAATATCCAAATCCGGTAGATCCAACTTATCTTCCGAGAAGTCCTCCTAACATGGGGGCAGCGGCAGATTTGGCATCTCCAGAAAGGGCGTGACAGGCAGAACAATTGGCGTCAAAAACATCACGTCCGGCGGTGGCATCTCCTTCGGGGACTTCAACCTTAGGTTCTTTGATTCCTTTCTTTTTGGGGGGCATTT
>comp48371_c0_seq1
GCGGGGGCGGGGGGCAGGAGCTGGGCGGTGTTGCTGCTGGTGGCCCAGGCTCTGCCAGCGAGTCATACCGTGCCGCTAGAGGCCGCCTTCCAAGGTCGTTGTGAGAACGGAAACCCGTGCGACCAGAGCTGCTTCAACCTGCACGACTTCATGTACGAGTGCGACTGCAACGAGGGATTCTACCTCTCCTCAAATGGATACAATTGTATAGCTTTCAACTCGTCCCTGTCGCCTGTGTCCGGGGAGGAGGGATTAGCCTCCCCCCCACAGGGGCCCAGCATAGCCATTCAGATAGAGGTTGACATTGACCCCCCTGAGGAGGCTGCTGATGGCCTCAGCAGGGAGCAGCTGGAGAAGCTGGGCCTCCCCTCCCACCATATTCACTATAGGGCTGGGGCAGAGCCAGTGTCTAGCCCTGCAGTGACAGAGCTGCTGGCCCCTGGGGACATCCAGGTGTCCTATACAGTACAGGGGGAGGGGGGAG
>comp48460_c0_seq1
GACTTATCTTGAGAGCAACACTTCAAAGAAAAAACTCAGCAGCAAAAGTAGTAGCTGTAAATGACCCTTTTCTACCTCTAAAATACATGGCTTATTTATTCACTTATGATACAACTCATGGAAAATTCAAAGGAAAAGTATCTATTGATGAAAAAAAAAACACATTAACAGTGGATGGTAATGTTATTCAAGTATATGCAGAGAGAGACCCTTCTAACATTAAATGGGCTAATCAAAAAGTAGAATATGTAGTTGACTCAACAGGTGTATTTTTAAAGAAAGAACTTGCCGG
>comp48463_c1_seq1
GTTCTTCTTGAGCAGCAGGAACTGTCCCAGGAGGACATAGGCCTGGTCAAACCCCTGGGTGGAGAGGCGGAGGCCCAGCATGTAACCGATTCCTGGCAAGTCGGTGACCATAAGGTTTGAGAGAGGTTGTCTTTGACCGGGCACCAGCTCCTCCCTCCCGGCCAGCTGTTGCTCCACAAAGTTCCGATGTCTCGCGCTGGACATCCTCAATGTTGGACTATATGAAGTCGACAGACAGCCCCCAGCCACCCGGTCAGAAGTGGCCAGAACCACTCGACGTGGGTTTCCTCTGCCTGGCCAGCTGGTCGGTAGCCTTACTCACCAGTCCTGCCTCCCGCCCCCCGAC
>comp48513_c0_seq1
CCTACAAGTATTTGTGCCCAAGCATATTTATACAAATAATTTATTCAAAACTAAAATCACAACAAATATTGATTCCAGGTAAATTCCAGGGATTGCCAGAAATCATTTGCCGGCCTCCTTGAAGAGCAGCCTGAACTCGTCGAGTGTAATTTTGCCATCTCCATCGGTGTCCAGTTTGGTCATGAGGGCGGACAGCTTGGCCTTGCTCATGTTCCCTCCCAGCTTGCCGAGCTCACTGGCATCAATGCTTCCACTCCCGTCCTTGTCGATGGCCTTGAATGCCAGTTCCGCCTTGTCCTTCTTGGACAGAGTCACCGTGGGCACCTTGCCGGGAACACCTCTGTCTAGGAACTCCTTGGCTCCGGGGCTTTTTCTGGCATAGTCCAGAAACTCATCCCTATCCATAAAGCCCTCCTCATCAGTGATCTTGTCCAGTCTGGCAATGTCCTTACTCTCAAGGTTTATATGGCTGCTCTCCATCACCTCTAAATAATTCTTGACGGACACGGGGCCCCCGCCACTGGCCCCACACTTCTGTAGCAGCCTCTCCAGACCCCCCCGGATCCTGGACTCCTTCTTGTTCTTGAGGTGTGACAGAGCAGCCATTCTCCCGC
>comp48514_c0_seq1
TGAAGAAGAAGTATGCTCCCATCGGTCGCTTGGGTGCGTTAGGATCTTTCTTCTTCCTCCCCGATTTGTCCTCAGTCTTTTCAGCCGCTTTGCTTCTCTTCTGGTCCTTTGCCAACTCAACAAACCTCAGCTTTTCTCTGTCAGTCATGGTCTTCCATCTTTCAGCACATAAGCGAGAAAACTCAGCCTCGTCTTCCTTGTTTTCTGCGTGATGTATCTTGTGCTGCTCATAGCAAGCTGCCACAAAAGCAGCATAGGGAGTCAGGATTGCAGAATTAGCCATATCTGCAATAGCTCTTAAAGAAGGTTATCA
>comp48532_c0_seq1
[truncated: 67,214,061 more chars]
