# Supplementary material for: Selection on oxidative phosphorylation and ribosomal structure as a multigenerational response to ocean acidification in the common copepod Pseudocalanus acuspes
Source: Evol Appl. 2015 Nov 23;9(9):1112–23. doi: 10.1111/eva.12335 (PMC5039324; doi:10.1111/eva.12335)
Supplement: Supplementary file 2 — Appendix S2. Annotation data for all assembly contigs. [file EVA-9-1112-s002.xlsx]

## Sheet: Sheet1
ContigName	Isoform#	ContigLength	topnrMatch	topnrEvalue	nobadwordnrMatch	nobadwordnrEvalue	Uniprotmatch	%_identity	evalue	ID	Description	KEGG	GO	GOCC	GOBP	GOMF	Keywords
comp100000_c0	1	201	No_sig_nr_hit	No_sig_nr_hit	No_sig_nr_hit	No_sig_nr_hit	No_Uniprotmatch	No_%_identity	No_evalue	No_ID	No_Description	No_KEGG	No_GO	No_GOCC	No_GOBP	No_GOMF	No_keywords
comp100001_c0	1	247	No_sig_nr_hit	No_sig_nr_hit	No_sig_nr_hit	No_sig_nr_hit	No_Uniprotmatch	No_%_identity	No_evalue	No_ID	No_Description	No_KEGG	No_GO	No_GOCC	No_GOBP	No_GOMF	No_keywords
comp100002_c0	1	208	No_sig_nr_hit	No_sig_nr_hit	No_sig_nr_hit	No_sig_nr_hit	No_Uniprotmatch	No_%_identity	No_evalue	No_ID	No_Description	No_KEGG	No_GO	No_GOCC	No_GOBP	No_GOMF	No_keywords
comp100003_c0	1	221	No_sig_nr_hit	No_sig_nr_hit	No_sig_nr_hit	No_sig_nr_hit	No_Uniprotmatch	No_%_identity	No_evalue	No_ID	No_Description	No_KEGG	No_GO	No_GOCC	No_GOBP	No_GOMF	No_keywords
comp100004_c0	1	219	No_sig_nr_hit	No_sig_nr_hit	No_sig_nr_hit	No_sig_nr_hit	No_Uniprotmatch	No_%_identity	No_evalue	No_ID	No_Description	No_KEGG	No_GO	No_GOCC	No_GOBP	No_GOMF	No_keywords
comp100005_c0	1	202	No_sig_nr_hit	No_sig_nr_hit	No_sig_nr_hit	No_sig_nr_hit	No_Uniprotmatch	No_%_identity	No_evalue	No_ID	No_Description	No_KEGG	No_GO	No_GOCC	No_GOBP	No_GOMF	No_keywords
comp100006_c0	1	206	No_sig_nr_hit	No_sig_nr_hit	No_sig_nr_hit	No_sig_nr_hit	No_Uniprotmatch	No_%_identity	No_evalue	No_ID	No_Description	No_KEGG	No_GO	No_GOCC	No_GOBP	No_GOMF	No_keywords
comp100007_c0	1	230	No_sig_nr_hit	No_sig_nr_hit	No_sig_nr_hit	No_sig_nr_hit	No_Uniprotmatch	No_%_identity	No_evalue	No_ID	No_Description	No_KEGG	No_GO	No_GOCC	No_GOBP	No_GOMF	No_keywords
comp100008_c0	1	203	No_sig_nr_hit	No_sig_nr_hit	No_sig_nr_hit	No_sig_nr_hit	No_Uniprotmatch	No_%_identity	No_evalue	No_ID	No_Description	No_KEGG	No_GO	No_GOCC	No_GOBP	No_GOMF	No_keywords
comp100009_c0	1	218	No_sig_nr_hit	No_sig_nr_hit	No_sig_nr_hit	No_sig_nr_hit	No_Uniprotmatch	No_%_identity	No_evalue	No_ID	No_Description	No_KEGG	No_GO	No_GOCC	No_GOBP	No_GOMF	No_keywords
comp100010_c0	1	234	No_sig_nr_hit	No_sig_nr_hit	No_sig_nr_hit	No_sig_nr_hit	No_Uniprotmatch	No_%_identity	No_evalue	No_ID	No_Description	No_KEGG	No_GO	No_GOCC	No_GOBP	No_GOMF	No_keywords
comp100011_c0	1	266	No_sig_nr_hit	No_sig_nr_hit	No_sig_nr_hit	No_sig_nr_hit	No_Uniprotmatch	No_%_identity	No_evalue	No_ID	No_Description	No_KEGG	No_GO	No_GOCC	No_GOBP	No_GOMF	No_keywords
comp100012_c0	1	243	No_sig_nr_hit	No_sig_nr_hit	No_sig_nr_hit	No_sig_nr_hit	No_Uniprotmatch	No_%_identity	No_evalue	No_ID	No_Description	No_KEGG	No_GO	No_GOCC	No_GOBP	No_GOMF	No_keywords
comp100013_c0	1	259	No_sig_nr_hit	No_sig_nr_hit	No_sig_nr_hit	No_sig_nr_hit	No_Uniprotmatch	No_%_identity	No_evalue	No_ID	No_Description	No_KEGG	No_GO	No_GOCC	No_GOBP	No_GOMF	No_keywords
comp100014_c0	1	208	No_sig_nr_hit	No_sig_nr_hit	No_sig_nr_hit	No_sig_nr_hit	No_Uniprotmatch	No_%_identity	No_evalue	No_ID	No_Description	No_KEGG	No_GO	No_GOCC	No_GOBP	No_GOMF	No_keywords
comp100015_c0	1	224	No_sig_nr_hit	No_sig_nr_hit	No_sig_nr_hit	No_sig_nr_hit	No_Uniprotmatch	No_%_identity	No_evalue	No_ID	No_Description	No_KEGG	No_GO	No_GOCC	No_GOBP	No_GOMF	No_keywords
comp100017_c0	1	226	No_sig_nr_hit	No_sig_nr_hit	No_sig_nr_hit	No_sig_nr_hit	No_Uniprotmatch	No_%_identity	No_evalue	No_ID	No_Description	No_KEGG	No_GO	No_GOCC	No_GOBP	No_GOMF	No_keywords
comp100018_c0	1	213	No_sig_nr_hit	No_sig_nr_hit	No_sig_nr_hit	No_sig_nr_hit	No_Uniprotmatch	No_%_identity	No_evalue	No_ID	No_Description	No_KEGG	No_GO	No_GOCC	No_GOBP	No_GOMF	No_keywords
comp100019_c0	1	222	No_sig_nr_hit	No_sig_nr_hit	No_sig_nr_hit	No_sig_nr_hit	No_Uniprotmatch	No_%_identity	No_evalue	No_ID	No_Description	No_KEGG	No_GO	No_GOCC	No_GOBP	No_GOMF	No_keywords
comp100020_c0	1	204	No_sig_nr_hit	No_sig_nr_hit	No_sig_nr_hit	No_sig_nr_hit	No_Uniprotmatch	No_%_identity	No_evalue	No_ID	No_Description	No_KEGG	No_GO	No_GOCC	No_GOBP	No_GOMF	No_keywords
comp100021_c0	1	258	No_sig_nr_hit	No_sig_nr_hit	No_sig_nr_hit	No_sig_nr_hit	No_Uniprotmatch	No_%_identity	No_evalue	No_ID	No_Description	No_KEGG	No_GO	No_GOCC	No_GOBP	No_GOMF	No_keywords
comp100022_c0	1	201	No_sig_nr_hit	No_sig_nr_hit	No_sig_nr_hit	No_sig_nr_hit	No_Uniprotmatch	No_%_identity	No_evalue	No_ID	No_Description	No_KEGG	No_GO	No_GOCC	No_GOBP	No_GOMF	No_keywords
comp100024_c0	1	248	No_sig_nr_hit	No_sig_nr_hit	No_sig_nr_hit	No_sig_nr_hit	No_Uniprotmatch	No_%_identity	No_evalue	No_ID	No_Description	No_KEGG	No_GO	No_GOCC	No_GOBP	No_GOMF	No_keywords
comp100025_c0	1	224	No_sig_nr_hit	No_sig_nr_hit	No_sig_nr_hit	No_sig_nr_hit	No_Uniprotmatch	No_%_identity	No_evalue	No_ID	No_Description	No_KEGG	No_GO	No_GOCC	No_GOBP	No_GOMF	No_keywords
comp10003_c0	1	214	No_sig_nr_hit	No_sig_nr_hit	No_sig_nr_hit	No_sig_nr_hit	Q17967	44.12	3e-06	PDI1_CAEEL	Protein disulfide-isomerase 1	cel:CELE_C14B1.1	GO:0005783 \\ GO:0005788 \\ GO:0003756 \\ GO:0015035 \\ GO:0003810 \\ GO:0045454 \\ GO:0006662 \\ GO:0055114 \\ GO:0080058 \\ GO:0006457 \\ GO:1902175 \\ GO:0034976 \\	cell redox homeostasis (GO:0045454);glycerol ether metabolic process (GO:0006662);oxidation-reduction process (GO:0055114);protein deglutathionylation (GO:0080058);protein folding (GO:0006457);regulation of intrinsic apoptotic signaling pathway in response to oxidative stress (GO:1902175);response to endoplasmic reticulum stress (GO:0034976);	protein disulfide isomerase activity (GO:0003756);protein disulfide oxidoreductase activity (GO:0015035);protein-glutamine gamma-glutamyltransferase activity (GO:0003810);	endoplasmic reticulum (GO:0005783);endoplasmic reticulum lumen (GO:0005788);	Complete proteome;Disulfide bond;Endoplasmic reticulum;Isomerase;Redox-active center;Reference proteome;Repeat;Signal.;
comp10012_c0	1	206	No_sig_nr_hit	No_sig_nr_hit	No_sig_nr_hit	No_sig_nr_hit	No_Uniprotmatch	No_%_identity	No_evalue	No_ID	No_Description	No_KEGG	No_GO	No_GOCC	No_GOBP	No_GOMF	No_keywords
comp10015_c0	1	216	No_sig_nr_hit	No_sig_nr_hit	No_sig_nr_hit	No_sig_nr_hit	No_Uniprotmatch	No_%_identity	No_evalue	No_ID	No_Description	No_KEGG	No_GO	No_GOCC	No_GOBP	No_GOMF	No_keywords
comp10024_c0	1	252	No_sig_nr_hit	No_sig_nr_hit	No_sig_nr_hit	No_sig_nr_hit	No_Uniprotmatch	No_%_identity	No_evalue	No_ID	No_Description	No_KEGG	No_GO	No_GOCC	No_GOBP	No_GOMF	No_keywords
comp10025_c0	1	243	No_sig_nr_hit	No_sig_nr_hit	No_sig_nr_hit	No_sig_nr_hit	No_Uniprotmatch	No_%_identity	No_evalue	No_ID	No_Description	No_KEGG	No_GO	No_GOCC	No_GOBP	No_GOMF	No_keywords
comp10027_c0	1	218	No_sig_nr_hit	No_sig_nr_hit	No_sig_nr_hit	No_sig_nr_hit	No_Uniprotmatch	No_%_identity	No_evalue	No_ID	No_Description	No_KEGG	No_GO	No_GOCC	No_GOBP	No_GOMF	No_keywords
comp10027_c1	1	206	No_sig_nr_hit	No_sig_nr_hit	No_sig_nr_hit	No_sig_nr_hit	No_Uniprotmatch	No_%_identity	No_evalue	No_ID	No_Description	No_KEGG	No_GO	No_GOCC	No_GOBP	No_GOMF	No_keywords
comp10031_c0	1	216	No_sig_nr_hit	No_sig_nr_hit	No_sig_nr_hit	No_sig_nr_hit	No_Uniprotmatch	No_%_identity	No_evalue	No_ID	No_Description	No_KEGG	No_GO	No_GOCC	No_GOBP	No_GOMF	No_keywords
comp10048_c0	1	214	gnl|BL_ORD_ID|1487512 gi|193591726|ref|XP_001944018.1| PREDICTED: zinc finger protein 271-like [Acyrthosiphon pisum]	2.53568e-17	gnl|BL_ORD_ID|1509436 gi|313760466|dbj|BAJ41263.1| Kruppel homolog 1 [Haplothrips brevitubus]	3.3117e-17	Q6ZMS4	57.14	2e-19	ZN852_HUMAN	Putative zinc finger protein 852	No_KEGG	GO:0046872 \\ GO:0003676 \\	No_GOBP	metal ion binding (GO:0046872);nucleic acid binding (GO:0003676);	No_GOCC	Alternative splicing;Complete proteome;Metal-binding;Reference proteome;Repeat;Zinc;Zinc-finger.;
comp10050_c0	1	204	No_sig_nr_hit	No_sig_nr_hit	No_sig_nr_hit	No_sig_nr_hit	No_Uniprotmatch	No_%_identity	No_evalue	No_ID	No_Description	No_KEGG	No_GO	No_GOCC	No_GOBP	No_GOMF	No_keywords
comp10051_c0	1	251	No_sig_nr_hit	No_sig_nr_hit	No_sig_nr_hit	No_sig_nr_hit	No_Uniprotmatch	No_%_identity	No_evalue	No_ID	No_Description	No_KEGG	No_GO	No_GOCC	No_GOBP	No_GOMF	No_keywords
comp10054_c0	1	313	No_sig_nr_hit	No_sig_nr_hit	No_sig_nr_hit	No_sig_nr_hit	No_Uniprotmatch	No_%_identity	No_evalue	No_ID	No_Description	No_KEGG	No_GO	No_GOCC	No_GOBP	No_GOMF	No_keywords
comp10058_c0	1	332	gnl|BL_ORD_ID|975652 gi|391325423|ref|XP_003737234.1| PREDICTED: proton myo-inositol cotransporter-like [Metaseiulus occidentalis]	1.14812e-25	gnl|BL_ORD_ID|2061680 gi|194748615|ref|XP_001956740.1| GF24424 [Drosophila ananassae]	3.24307e-12	Q9C757	52.73	5e-27	INT2_ARATH	Probable inositol transporter 2	ath:AT1G30220	GO:0016021 \\ GO:0005886 \\ GO:0090406 \\ GO:0005366 \\ GO:0015798 \\ GO:0015992 \\ GO:0023052 \\	myo-inositol transport (GO:0015798);proton transport (GO:0015992);signaling (GO:0023052);	myo-inositol (GO:0005366);	integral component of membrane (GO:0016021);plasma membrane (GO:0005886);pollen tube (GO:0090406);	Cell membrane;Complete proteome;Membrane;Reference proteome;Symport;Transmembrane;Transmembrane helix;Transport.;
comp10060_c0	1	329	No_sig_nr_hit	No_sig_nr_hit	No_sig_nr_hit	No_sig_nr_hit	No_Uniprotmatch	No_%_identity	No_evalue	No_ID	No_Description	No_KEGG	No_GO	No_GOCC	No_GOBP	No_GOMF	No_keywords
comp10067_c0	1	213	No_sig_nr_hit	No_sig_nr_hit	No_sig_nr_hit	No_sig_nr_hit	No_Uniprotmatch	No_%_identity	No_evalue	No_ID	No_Description	No_KEGG	No_GO	No_GOCC	No_GOBP	No_GOMF	No_keywords
comp10072_c0	1	220	No_sig_nr_hit	No_sig_nr_hit	No_sig_nr_hit	No_sig_nr_hit	No_Uniprotmatch	No_%_identity	No_evalue	No_ID	No_Description	No_KEGG	No_GO	No_GOCC	No_GOBP	No_GOMF	No_keywords
comp10075_c0	1	349	No_sig_nr_hit	No_sig_nr_hit	No_sig_nr_hit	No_sig_nr_hit	No_Uniprotmatch	No_%_identity	No_evalue	No_ID	No_Description	No_KEGG	No_GO	No_GOCC	No_GOBP	No_GOMF	No_keywords
comp10078_c0	1	280	No_sig_nr_hit	No_sig_nr_hit	No_sig_nr_hit	No_sig_nr_hit	No_Uniprotmatch	No_%_identity	No_evalue	No_ID	No_Description	No_KEGG	No_GO	No_GOCC	No_GOBP	No_GOMF	No_keywords
comp10081_c0	1	242	No_sig_nr_hit	No_sig_nr_hit	No_sig_nr_hit	No_sig_nr_hit	No_Uniprotmatch	No_%_identity	No_evalue	No_ID	No_Description	No_KEGG	No_GO	No_GOCC	No_GOBP	No_GOMF	No_keywords
comp10083_c0	1	235	No_sig_nr_hit	No_sig_nr_hit	No_sig_nr_hit	No_sig_nr_hit	No_Uniprotmatch	No_%_identity	No_evalue	No_ID	No_Description	No_KEGG	No_GO	No_GOCC	No_GOBP	No_GOMF	No_keywords
comp10084_c0	1	203	No_sig_nr_hit	No_sig_nr_hit	No_sig_nr_hit	No_sig_nr_hit	No_Uniprotmatch	No_%_identity	No_evalue	No_ID	No_Description	No_KEGG	No_GO	No_GOCC	No_GOBP	No_GOMF	No_keywords
comp1008_c0	1	220	No_sig_nr_hit	No_sig_nr_hit	No_sig_nr_hit	No_sig_nr_hit	No_Uniprotmatch	No_%_identity	No_evalue	No_ID	No_Description	No_KEGG	No_GO	No_GOCC	No_GOBP	No_GOMF	No_keywords
comp10094_c0	1	235	No_sig_nr_hit	No_sig_nr_hit	No_sig_nr_hit	No_sig_nr_hit	No_Uniprotmatch	No_%_identity	No_evalue	No_ID	No_Description	No_KEGG	No_GO	No_GOCC	No_GOBP	No_GOMF	No_keywords
comp10095_c0	1	208	No_sig_nr_hit	No_sig_nr_hit	No_sig_nr_hit	No_sig_nr_hit	No_Uniprotmatch	No_%_identity	No_evalue	No_ID	No_Description	No_KEGG	No_GO	No_GOCC	No_GOBP	No_GOMF	No_keywords
comp10115_c0	1	326	No_sig_nr_hit	No_sig_nr_hit	No_sig_nr_hit	No_sig_nr_hit	No_Uniprotmatch	No_%_identity	No_evalue	No_ID	No_Description	No_KEGG	No_GO	No_GOCC	No_GOBP	No_GOMF	No_keywords
comp10136_c0	1	442	No_sig_nr_hit	No_sig_nr_hit	No_sig_nr_hit	No_sig_nr_hit	Q22SV3	51.67	4e-08	RL38_TETTS	60S ribosomal protein L38	tet:TTHERM_00812780	GO:0005840 \\ GO:0003735 \\ GO:0006412 \\	translation (GO:0006412);	structural constituent of ribosome (GO:0003735);	ribosome (GO:0005840);	3D-structure;Complete proteome;Reference proteome;Ribonucleoprotein;Ribosomal protein.;
comp10143_c0	1	286	No_sig_nr_hit	No_sig_nr_hit	No_sig_nr_hit	No_sig_nr_hit	No_Uniprotmatch	No_%_identity	No_evalue	No_ID	No_Description	No_KEGG	No_GO	No_GOCC	No_GOBP	No_GOMF	No_keywords
comp10143_c0	2	209	No_sig_nr_hit	No_sig_nr_hit	No_sig_nr_hit	No_sig_nr_hit	No_Uniprotmatch	No_%_identity	No_evalue	No_ID	No_Description	No_KEGG	No_GO	No_GOCC	No_GOBP	No_GOMF	No_keywords
comp10159_c0	1	299	No_sig_nr_hit	No_sig_nr_hit	No_sig_nr_hit	No_sig_nr_hit	No_Uniprotmatch	No_%_identity	No_evalue	No_ID	No_Description	No_KEGG	No_GO	No_GOCC	No_GOBP	No_GOMF	No_keywords
comp10169_c0	1	244	No_sig_nr_hit	No_sig_nr_hit	No_sig_nr_hit	No_sig_nr_hit	No_Uniprotmatch	No_%_identity	No_evalue	No_ID	No_Description	No_KEGG	No_GO	No_GOCC	No_GOBP	No_GOMF	No_keywords
comp10169_c0	2	284	No_sig_nr_hit	No_sig_nr_hit	No_sig_nr_hit	No_sig_nr_hit	No_Uniprotmatch	No_%_identity	No_evalue	No_ID	No_Description	No_KEGG	No_GO	No_GOCC	No_GOBP	No_GOMF	No_keywords
comp1017_c0	1	246	No_sig_nr_hit	No_sig_nr_hit	No_sig_nr_hit	No_sig_nr_hit	No_Uniprotmatch	No_%_identity	No_evalue	No_ID	No_Description	No_KEGG	No_GO	No_GOCC	No_GOBP	No_GOMF	No_keywords
comp10184_c0	1	245	No_sig_nr_hit	No_sig_nr_hit	No_sig_nr_hit	No_sig_nr_hit	No_Uniprotmatch	No_%_identity	No_evalue	No_ID	No_Description	No_KEGG	No_GO	No_GOCC	No_GOBP	No_GOMF	No_keywords
comp10185_c0	1	218	No_sig_nr_hit	No_sig_nr_hit	No_sig_nr_hit	No_sig_nr_hit	No_Uniprotmatch	No_%_identity	No_evalue	No_ID	No_Description	No_KEGG	No_GO	No_GOCC	No_GOBP	No_GOMF	No_keywords
comp10190_c0	1	290	No_sig_nr_hit	No_sig_nr_hit	No_sig_nr_hit	No_sig_nr_hit	No_Uniprotmatch	No_%_identity	No_evalue	No_ID	No_Description	No_KEGG	No_GO	No_GOCC	No_GOBP	No_GOMF	No_keywords
comp10191_c0	1	262	No_sig_nr_hit	No_sig_nr_hit	No_sig_nr_hit	No_sig_nr_hit	No_Uniprotmatch	No_%_identity	No_evalue	No_ID	No_Description	No_KEGG	No_GO	No_GOCC	No_GOBP	No_GOMF	No_keywords
comp10192_c0	1	526	No_sig_nr_hit	No_sig_nr_hit	No_sig_nr_hit	No_sig_nr_hit	No_Uniprotmatch	No_%_identity	No_evalue	No_ID	No_Description	No_KEGG	No_GO	No_GOCC	No_GOBP	No_GOMF	No_keywords
comp10199_c0	1	235	No_sig_nr_hit	No_sig_nr_hit	No_sig_nr_hit	No_sig_nr_hit	No_Uniprotmatch	No_%_identity	No_evalue	No_ID	No_Description	No_KEGG	No_GO	No_GOCC	No_GOBP	No_GOMF	No_keywords
comp10207_c0	1	228	gnl|BL_ORD_ID|1471702 gi|328726343|ref|XP_003248857.1| PREDICTED: zinc finger protein 271-like [Acyrthosiphon pisum]	9.54838e-20	gnl|BL_ORD_ID|1757875 gi|31415647|gb|AAP46162.1| glass protein [Tribolium castaneum]	4.73881e-19	Q5R5U3	63.51	3e-21	ZN271_PONAB	Zinc finger protein 271	pon:100173681	GO:0005634 \\ GO:0003677 \\ GO:0046872 \\ GO:0006355 \\ GO:0006351 \\	regulation of transcription, DNA-templated (GO:0006355);transcription, DNA-templated (GO:0006351);	DNA binding (GO:0003677);metal ion binding (GO:0046872);	nucleus (GO:0005634);	Complete proteome;DNA-binding;Metal-binding;Nucleus;Reference proteome;Repeat;Transcription;Transcription regulation;Zinc;Zinc-finger.;
comp10246_c0	1	255	No_sig_nr_hit	No_sig_nr_hit	No_sig_nr_hit	No_sig_nr_hit	No_Uniprotmatch	No_%_identity	No_evalue	No_ID	No_Description	No_KEGG	No_GO	No_GOCC	No_GOBP	No_GOMF	No_keywords
comp10247_c0	1	209	No_sig_nr_hit	No_sig_nr_hit	No_sig_nr_hit	No_sig_nr_hit	No_Uniprotmatch	No_%_identity	No_evalue	No_ID	No_Description	No_KEGG	No_GO	No_GOCC	No_GOBP	No_GOMF	No_keywords
comp10251_c0	1	265	No_sig_nr_hit	No_sig_nr_hit	No_sig_nr_hit	No_sig_nr_hit	No_Uniprotmatch	No_%_identity	No_evalue	No_ID	No_Description	No_KEGG	No_GO	No_GOCC	No_GOBP	No_GOMF	No_keywords
comp10253_c0	1	371	No_sig_nr_hit	No_sig_nr_hit	No_sig_nr_hit	No_sig_nr_hit	No_Uniprotmatch	No_%_identity	No_evalue	No_ID	No_Description	No_KEGG	No_GO	No_GOCC	No_GOBP	No_GOMF	No_keywords
comp10268_c0	1	288	No_sig_nr_hit	No_sig_nr_hit	No_sig_nr_hit	No_sig_nr_hit	No_Uniprotmatch	No_%_identity	No_evalue	No_ID	No_Description	No_KEGG	No_GO	No_GOCC	No_GOBP	No_GOMF	No_keywords
comp10270_c0	1	321	No_sig_nr_hit	No_sig_nr_hit	No_sig_nr_hit	No_sig_nr_hit	No_Uniprotmatch	No_%_identity	No_evalue	No_ID	No_Description	No_KEGG	No_GO	No_GOCC	No_GOBP	No_GOMF	No_keywords
comp10275_c0	1	292	No_sig_nr_hit	No_sig_nr_hit	No_sig_nr_hit	No_sig_nr_hit	No_Uniprotmatch	No_%_identity	No_evalue	No_ID	No_Description	No_KEGG	No_GO	No_GOCC	No_GOBP	No_GOMF	No_keywords
comp10284_c0	1	393	No_sig_nr_hit	No_sig_nr_hit	No_sig_nr_hit	No_sig_nr_hit	No_Uniprotmatch	No_%_identity	No_evalue	No_ID	No_Description	No_KEGG	No_GO	No_GOCC	No_GOBP	No_GOMF	No_keywords
comp10295_c0	1	220	No_sig_nr_hit	No_sig_nr_hit	No_sig_nr_hit	No_sig_nr_hit	No_Uniprotmatch	No_%_identity	No_evalue	No_ID	No_Description	No_KEGG	No_GO	No_GOCC	No_GOBP	No_GOMF	No_keywords
comp10307_c0	1	202	No_sig_nr_hit	No_sig_nr_hit	No_sig_nr_hit	No_sig_nr_hit	No_Uniprotmatch	No_%_identity	No_evalue	No_ID	No_Description	No_KEGG	No_GO	No_GOCC	No_GOBP	No_GOMF	No_keywords
comp10317_c0	1	315	No_sig_nr_hit	No_sig_nr_hit	No_sig_nr_hit	No_sig_nr_hit	No_Uniprotmatch	No_%_identity	No_evalue	No_ID	No_Description	No_KEGG	No_GO	No_GOCC	No_GOBP	No_GOMF	No_keywords
comp10323_c0	1	239	No_sig_nr_hit	No_sig_nr_hit	No_sig_nr_hit	No_sig_nr_hit	No_Uniprotmatch	No_%_identity	No_evalue	No_ID	No_Description	No_KEGG	No_GO	No_GOCC	No_GOBP	No_GOMF	No_keywords
comp10363_c0	1	259	No_sig_nr_hit	No_sig_nr_hit	No_sig_nr_hit	No_sig_nr_hit	No_Uniprotmatch	No_%_identity	No_evalue	No_ID	No_Description	No_KEGG	No_GO	No_GOCC	No_GOBP	No_GOMF	No_keywords
comp10365_c0	1	339	No_sig_nr_hit	No_sig_nr_hit	No_sig_nr_hit	No_sig_nr_hit	No_Uniprotmatch	No_%_identity	No_evalue	No_ID	No_Description	No_KEGG	No_GO	No_GOCC	No_GOBP	No_GOMF	No_keywords
comp10365_c0	2	209	No_sig_nr_hit	No_sig_nr_hit	No_sig_nr_hit	No_sig_nr_hit	No_Uniprotmatch	No_%_identity	No_evalue	No_ID	No_Description	No_KEGG	No_GO	No_GOCC	No_GOBP	No_GOMF	No_keywords
comp10377_c0	1	331	No_sig_nr_hit	No_sig_nr_hit	No_sig_nr_hit	No_sig_nr_hit	No_Uniprotmatch	No_%_identity	No_evalue	No_ID	No_Description	No_KEGG	No_GO	No_GOCC	No_GOBP	No_GOMF	No_keywords
comp10419_c0	1	389	No_sig_nr_hit	No_sig_nr_hit	No_sig_nr_hit	No_sig_nr_hit	No_Uniprotmatch	No_%_identity	No_evalue	No_ID	No_Description	No_KEGG	No_GO	No_GOCC	No_GOBP	No_GOMF	No_keywords
comp10433_c0	1	272	No_sig_nr_hit	No_sig_nr_hit	No_sig_nr_hit	No_sig_nr_hit	No_Uniprotmatch	No_%_identity	No_evalue	No_ID	No_Description	No_KEGG	No_GO	No_GOCC	No_GOBP	No_GOMF	No_keywords
comp10442_c0	1	204	No_sig_nr_hit	No_sig_nr_hit	No_sig_nr_hit	No_sig_nr_hit	No_Uniprotmatch	No_%_identity	No_evalue	No_ID	No_Description	No_KEGG	No_GO	No_GOCC	No_GOBP	No_GOMF	No_keywords
comp10457_c0	1	370	No_sig_nr_hit	No_sig_nr_hit	No_sig_nr_hit	No_sig_nr_hit	No_Uniprotmatch	No_%_identity	No_evalue	No_ID	No_Description	No_KEGG	No_GO	No_GOCC	No_GOBP	No_GOMF	No_keywords
comp10472_c0	1	244	No_sig_nr_hit	No_sig_nr_hit	No_sig_nr_hit	No_sig_nr_hit	No_Uniprotmatch	No_%_identity	No_evalue	No_ID	No_Description	No_KEGG	No_GO	No_GOCC	No_GOBP	No_GOMF	No_keywords
comp10476_c0	1	742	No_sig_nr_hit	No_sig_nr_hit	No_sig_nr_hit	No_sig_nr_hit	No_Uniprotmatch	No_%_identity	No_evalue	No_ID	No_Description	No_KEGG	No_GO	No_GOCC	No_GOBP	No_GOMF	No_keywords
comp10507_c0	1	258	No_sig_nr_hit	No_sig_nr_hit	No_sig_nr_hit	No_sig_nr_hit	No_Uniprotmatch	No_%_identity	No_evalue	No_ID	No_Description	No_KEGG	No_GO	No_GOCC	No_GOBP	No_GOMF	No_keywords
comp10509_c0	1	205	No_sig_nr_hit	No_sig_nr_hit	No_sig_nr_hit	No_sig_nr_hit	No_Uniprotmatch	No_%_identity	No_evalue	No_ID	No_Description	No_KEGG	No_GO	No_GOCC	No_GOBP	No_GOMF	No_keywords
comp10514_c0	1	328	No_sig_nr_hit	No_sig_nr_hit	No_sig_nr_hit	No_sig_nr_hit	No_Uniprotmatch	No_%_identity	No_evalue	No_ID	No_Description	No_KEGG	No_GO	No_GOCC	No_GOBP	No_GOMF	No_keywords
comp10522_c0	1	204	No_sig_nr_hit	No_sig_nr_hit	No_sig_nr_hit	No_sig_nr_hit	No_Uniprotmatch	No_%_identity	No_evalue	No_ID	No_Description	No_KEGG	No_GO	No_GOCC	No_GOBP	No_GOMF	No_keywords
comp10528_c0	1	231	No_sig_nr_hit	No_sig_nr_hit	No_sig_nr_hit	No_sig_nr_hit	No_Uniprotmatch	No_%_identity	No_evalue	No_ID	No_Description	No_KEGG	No_GO	No_GOCC	No_GOBP	No_GOMF	No_keywords
comp10543_c0	1	324	No_sig_nr_hit	No_sig_nr_hit	No_sig_nr_hit	No_sig_nr_hit	No_Uniprotmatch	No_%_identity	No_evalue	No_ID	No_Description	No_KEGG	No_GO	No_GOCC	No_GOBP	No_GOMF	No_keywords
comp10564_c0	1	201	No_sig_nr_hit	No_sig_nr_hit	No_sig_nr_hit	No_sig_nr_hit	No_Uniprotmatch	No_%_identity	No_evalue	No_ID	No_Description	No_KEGG	No_GO	No_GOCC	No_GOBP	No_GOMF	No_keywords
comp10567_c0	1	632	gnl|BL_ORD_ID|737233 gi|346470467|gb|AEO35078.1| hypothetical protein [Amblyomma maculatum]	1.27722e-51	gnl|BL_ORD_ID|783375 gi|307205689|gb|EFN83951.1| 60S ribosomal protein L11 [Harpegnathos saltator]	8.27871e-51	P24119	73.37	3e-59	RL11_TETTH	60S ribosomal protein L11	tet:TTHERM_00829380	GO:0005840 \\ GO:0019843 \\ GO:0003735 \\ GO:0006412 \\	translation (GO:0006412);	rRNA binding (GO:0019843);structural constituent of ribosome (GO:0003735);	ribosome (GO:0005840);	3D-structure;Ribonucleoprotein;Ribosomal protein;RNA-binding;rRNA-binding.;
comp10573_c0	1	672	gnl|BL_ORD_ID|1860195 gi|242024062|ref|XP_002432449.1| conserved hypothetical protein [Pediculus humanus corporis]	2.19284e-23	gnl|BL_ORD_ID|579138 gi|108871996|gb|EAT36221.1| AAEL011685-PA [Aedes aegypti]	1.20325e-21	Q5ZKW5	47.95	1e-27	AR2BP_CHICK	ADP-ribosylation factor-like protein 2-binding protein	gga:426495	GO:0005813 \\ GO:0005929 \\ GO:0030496 \\ GO:0005758 \\ GO:0005634 \\ GO:0005819 \\ GO:0003713 \\ GO:0051457 \\ GO:0042517 \\ GO:2001141 \\	maintenance of protein location in nucleus (GO:0051457);positive regulation of tyrosine phosphorylation of Stat3 protein (GO:0042517);regulation of RNA biosynthetic process (GO:2001141);	transcription coactivator activity (GO:0003713);	centrosome (GO:0005813);cilium (GO:0005929);midbody (GO:0030496);mitochondrial intermembrane space (GO:0005758);nucleus (GO:0005634);spindle (GO:0005819);	Cell projection;Cilium;Complete proteome;Cytoplasm;Cytoskeleton;Mitochondrion;Nucleus;Reference proteome.;
comp10580_c0	1	976	No_sig_nr_hit	No_sig_nr_hit	No_sig_nr_hit	No_sig_nr_hit	No_Uniprotmatch	No_%_identity	No_evalue	No_ID	No_Description	No_KEGG	No_GO	No_GOCC	No_GOBP	No_GOMF	No_keywords
comp10583_c0	1	209	No_sig_nr_hit	No_sig_nr_hit	No_sig_nr_hit	No_sig_nr_hit	No_Uniprotmatch	No_%_identity	No_evalue	No_ID	No_Description	No_KEGG	No_GO	No_GOCC	No_GOBP	No_GOMF	No_keywords
comp10595_c0	1	324	No_sig_nr_hit	No_sig_nr_hit	No_sig_nr_hit	No_sig_nr_hit	No_Uniprotmatch	No_%_identity	No_evalue	No_ID	No_Description	No_KEGG	No_GO	No_GOCC	No_GOBP	No_GOMF	No_keywords
comp10595_c0	2	463	No_sig_nr_hit	No_sig_nr_hit	No_sig_nr_hit	No_sig_nr_hit	No_Uniprotmatch	No_%_identity	No_evalue	No_ID	No_Description	No_KEGG	No_GO	No_GOCC	No_GOBP	No_GOMF	No_keywords
comp10597_c0	1	545	gnl|BL_ORD_ID|789239 gi|307196557|gb|EFN78087.1| 40S ribosomal protein S24 [Harpegnathos saltator]	7.07994e-20	gnl|BL_ORD_ID|789239 gi|307196557|gb|EFN78087.1| 40S ribosomal protein S24 [Harpegnathos saltator]	7.07994e-20	Q962Q6	46.36	9e-19	RS24_SPOFR	40S ribosomal protein S24	No_KEGG	GO:0005840 \\ GO:0000166 \\ GO:0003735 \\ GO:0006412 \\	translation (GO:0006412);	nucleotide binding (GO:0000166);structural constituent of ribosome (GO:0003735);	ribosome (GO:0005840);	Ribonucleoprotein;Ribosomal protein.;
comp10604_c0	1	254	No_sig_nr_hit	No_sig_nr_hit	No_sig_nr_hit	No_sig_nr_hit	No_Uniprotmatch	No_%_identity	No_evalue	No_ID	No_Description	No_KEGG	No_GO	No_GOCC	No_GOBP	No_GOMF	No_keywords
comp10605_c0	1	226	No_sig_nr_hit	No_sig_nr_hit	No_sig_nr_hit	No_sig_nr_hit	No_Uniprotmatch	No_%_identity	No_evalue	No_ID	No_Description	No_KEGG	No_GO	No_GOCC	No_GOBP	No_GOMF	No_keywords
comp10613_c0	1	215	No_sig_nr_hit	No_sig_nr_hit	No_sig_nr_hit	No_sig_nr_hit	No_Uniprotmatch	No_%_identity	No_evalue	No_ID	No_Description	No_KEGG	No_GO	No_GOCC	No_GOBP	No_GOMF	No_keywords
comp10616_c0	1	232	No_sig_nr_hit	No_sig_nr_hit	No_sig_nr_hit	No_sig_nr_hit	No_Uniprotmatch	No_%_identity	No_evalue	No_ID	No_Description	No_KEGG	No_GO	No_GOCC	No_GOBP	No_GOMF	No_keywords
comp10618_c0	1	238	No_sig_nr_hit	No_sig_nr_hit	No_sig_nr_hit	No_sig_nr_hit	No_Uniprotmatch	No_%_identity	No_evalue	No_ID	No_Description	No_KEGG	No_GO	No_GOCC	No_GOBP	No_GOMF	No_keywords
comp10621_c0	1	236	No_sig_nr_hit	No_sig_nr_hit	No_sig_nr_hit	No_sig_nr_hit	No_Uniprotmatch	No_%_identity	No_evalue	No_ID	No_Description	No_KEGG	No_GO	No_GOCC	No_GOBP	No_GOMF	No_keywords
comp10628_c0	1	436	No_sig_nr_hit	No_sig_nr_hit	No_sig_nr_hit	No_sig_nr_hit	No_Uniprotmatch	No_%_identity	No_evalue	No_ID	No_Description	No_KEGG	No_GO	No_GOCC	No_GOBP	No_GOMF	No_keywords
comp10636_c0	1	334	No_sig_nr_hit	No_sig_nr_hit	No_sig_nr_hit	No_sig_nr_hit	No_Uniprotmatch	No_%_identity	No_evalue	No_ID	No_Description	No_KEGG	No_GO	No_GOCC	No_GOBP	No_GOMF	No_keywords
comp10645_c0	1	238	No_sig_nr_hit	No_sig_nr_hit	No_sig_nr_hit	No_sig_nr_hit	No_Uniprotmatch	No_%_identity	No_evalue	No_ID	No_Description	No_KEGG	No_GO	No_GOCC	No_GOBP	No_GOMF	No_keywords
comp10645_c0	2	214	No_sig_nr_hit	No_sig_nr_hit	No_sig_nr_hit	No_sig_nr_hit	No_Uniprotmatch	No_%_identity	No_evalue	No_ID	No_Description	No_KEGG	No_GO	No_GOCC	No_GOBP	No_GOMF	No_keywords
comp1064_c0	1	239	No_sig_nr_hit	No_sig_nr_hit	No_sig_nr_hit	No_sig_nr_hit	No_Uniprotmatch	No_%_identity	No_evalue	No_ID	No_Description	No_KEGG	No_GO	No_GOCC	No_GOBP	No_GOMF	No_keywords
comp10651_c0	1	227	No_sig_nr_hit	No_sig_nr_hit	No_sig_nr_hit	No_sig_nr_hit	No_Uniprotmatch	No_%_identity	No_evalue	No_ID	No_Description	No_KEGG	No_GO	No_GOCC	No_GOBP	No_GOMF	No_keywords
comp10651_c0	2	281	No_sig_nr_hit	No_sig_nr_hit	No_sig_nr_hit	No_sig_nr_hit	No_Uniprotmatch	No_%_identity	No_evalue	No_ID	No_Description	No_KEGG	No_GO	No_GOCC	No_GOBP	No_GOMF	No_keywords
comp1065_c0	1	245	No_sig_nr_hit	No_sig_nr_hit	No_sig_nr_hit	No_sig_nr_hit	No_Uniprotmatch	No_%_identity	No_evalue	No_ID	No_Description	No_KEGG	No_GO	No_GOCC	No_GOBP	No_GOMF	No_keywords
comp10668_c0	1	252	No_sig_nr_hit	No_sig_nr_hit	No_sig_nr_hit	No_sig_nr_hit	No_Uniprotmatch	No_%_identity	No_evalue	No_ID	No_Description	No_KEGG	No_GO	No_GOCC	No_GOBP	No_GOMF	No_keywords
comp10668_c0	2	434	No_sig_nr_hit	No_sig_nr_hit	No_sig_nr_hit	No_sig_nr_hit	No_Uniprotmatch	No_%_identity	No_evalue	No_ID	No_Description	No_KEGG	No_GO	No_GOCC	No_GOBP	No_GOMF	No_keywords
comp10698_c0	1	551	No_sig_nr_hit	No_sig_nr_hit	No_sig_nr_hit	No_sig_nr_hit	No_Uniprotmatch	No_%_identity	No_evalue	No_ID	No_Description	No_KEGG	No_GO	No_GOCC	No_GOBP	No_GOMF	No_keywords
comp10701_c0	1	409	gnl|BL_ORD_ID|2074123 gi|91080615|ref|XP_974171.1| PREDICTED: similar to ribosomal protein L21 [Tribolium castaneum]	3.22074e-36	gnl|BL_ORD_ID|1899977 gi|227262794|emb|CAY09600.1| unnamed protein product [Tribolium castaneum]	3.22074e-36	Q12672	60.98	3e-36	RL21B_YEAST	60S ribosomal protein L21-B	sce:YPL079W	GO:0022625 \\ GO:0003735 \\ GO:0002181 \\	cytoplasmic translation (GO:0002181);	structural constituent of ribosome (GO:0003735);	cytosolic large ribosomal subunit (GO:0022625);	Complete proteome;Reference proteome;Ribonucleoprotein;Ribosomal protein.;
comp10705_c0	1	229	No_sig_nr_hit	No_sig_nr_hit	No_sig_nr_hit	No_sig_nr_hit	No_Uniprotmatch	No_%_identity	No_evalue	No_ID	No_Description	No_KEGG	No_GO	No_GOCC	No_GOBP	No_GOMF	No_keywords
comp10708_c0	1	923	gnl|BL_ORD_ID|1330220 gi|357617238|gb|EHJ70669.1| putative CBR-LET-2 protein [Danaus plexippus]	1.90559e-06	gnl|BL_ORD_ID|2009054 gi|195376167|ref|XP_002046868.1| GJ13124 [Drosophila virilis]	1.61318e-05	Q6SPF0	32.28	6e-07	SAMD1_HUMAN	Atherin	hsa:90378	GO:0005737 \\ GO:0005576 \\	No_GOBP	No_GOMF	cytoplasm (GO:0005737);extracellular region (GO:0005576);	Complete proteome;Cytoplasm;Phosphoprotein;Polymorphism;Reference proteome;Secreted.;
comp10710_c0	1	378	No_sig_nr_hit	No_sig_nr_hit	No_sig_nr_hit	No_sig_nr_hit	No_Uniprotmatch	No_%_identity	No_evalue	No_ID	No_Description	No_KEGG	No_GO	No_GOCC	No_GOBP	No_GOMF	No_keywords
comp10712_c0	1	269	No_sig_nr_hit	No_sig_nr_hit	No_sig_nr_hit	No_sig_nr_hit	No_Uniprotmatch	No_%_identity	No_evalue	No_ID	No_Description	No_KEGG	No_GO	No_GOCC	No_GOBP	No_GOMF	No_keywords
comp10715_c0	1	277	No_sig_nr_hit	No_sig_nr_hit	No_sig_nr_hit	No_sig_nr_hit	No_Uniprotmatch	No_%_identity	No_evalue	No_ID	No_Description	No_KEGG	No_GO	No_GOCC	No_GOBP	No_GOMF	No_keywords
comp10721_c0	1	208	No_sig_nr_hit	No_sig_nr_hit	No_sig_nr_hit	No_sig_nr_hit	No_Uniprotmatch	No_%_identity	No_evalue	No_ID	No_Description	No_KEGG	No_GO	No_GOCC	No_GOBP	No_GOMF	No_keywords
comp10734_c0	1	555	No_sig_nr_hit	No_sig_nr_hit	No_sig_nr_hit	No_sig_nr_hit	No_Uniprotmatch	No_%_identity	No_evalue	No_ID	No_Description	No_KEGG	No_GO	No_GOCC	No_GOBP	No_GOMF	No_keywords
comp10744_c0	1	265	No_sig_nr_hit	No_sig_nr_hit	No_sig_nr_hit	No_sig_nr_hit	No_Uniprotmatch	No_%_identity	No_evalue	No_ID	No_Description	No_KEGG	No_GO	No_GOCC	No_GOBP	No_GOMF	No_keywords
comp10763_c0	1	558	gnl|BL_ORD_ID|558854 gi|442756085|gb|JAA70202.1| Putative ribosomal protein s7 [Ixodes ricinus]	3.56203e-54	gnl|BL_ORD_ID|280594 gi|550256408|gb|JAB65787.1| 40S ribosomal protein S5 [Anoplophora glabripennis]	2.55272e-52	O65731	58.06	2e-54	RS5_CICAR	40S ribosomal protein S5	No_KEGG	GO:0015935 \\ GO:0003723 \\ GO:0003735 \\ GO:0006412 \\	translation (GO:0006412);	RNA binding (GO:0003723);structural constituent of ribosome (GO:0003735);	small ribosomal subunit (GO:0015935);	Ribonucleoprotein;Ribosomal protein.;
comp10767_c0	1	619	No_sig_nr_hit	No_sig_nr_hit	No_sig_nr_hit	No_sig_nr_hit	No_Uniprotmatch	No_%_identity	No_evalue	No_ID	No_Description	No_KEGG	No_GO	No_GOCC	No_GOBP	No_GOMF	No_keywords
comp10772_c0	1	684	No_sig_nr_hit	No_sig_nr_hit	No_sig_nr_hit	No_sig_nr_hit	No_Uniprotmatch	No_%_identity	No_evalue	No_ID	No_Description	No_KEGG	No_GO	No_GOCC	No_GOBP	No_GOMF	No_keywords
comp10786_c0	1	202	No_sig_nr_hit	No_sig_nr_hit	No_sig_nr_hit	No_sig_nr_hit	No_Uniprotmatch	No_%_identity	No_evalue	No_ID	No_Description	No_KEGG	No_GO	No_GOCC	No_GOBP	No_GOMF	No_keywords
comp10788_c0	1	206	No_sig_nr_hit	No_sig_nr_hit	No_sig_nr_hit	No_sig_nr_hit	No_Uniprotmatch	No_%_identity	No_evalue	No_ID	No_Description	No_KEGG	No_GO	No_GOCC	No_GOBP	No_GOMF	No_keywords
comp10793_c0	1	267	No_sig_nr_hit	No_sig_nr_hit	No_sig_nr_hit	No_sig_nr_hit	No_Uniprotmatch	No_%_identity	No_evalue	No_ID	No_Description	No_KEGG	No_GO	No_GOCC	No_GOBP	No_GOMF	No_keywords
comp10799_c0	1	533	gnl|BL_ORD_ID|1017381 gi|321443192|gb|EFX60013.1| hypothetical protein DAPPUDRAFT_73053 [Daphnia pulex]	9.4859e-51	gnl|BL_ORD_ID|1511434 gi|318086972|gb|ADV40078.1| ribosomal protein S16 [Latrodectus hesperus]	3.49138e-45	O22647	66.42	8e-46	RS16_FRIAG	40S ribosomal protein S16	No_KEGG	GO:0005840 \\ GO:0003735 \\ GO:0006412 \\	translation (GO:0006412);	structural constituent of ribosome (GO:0003735);	ribosome (GO:0005840);	Cytoplasm;Ribonucleoprotein;Ribosomal protein.;
comp10800_c0	1	244	No_sig_nr_hit	No_sig_nr_hit	No_sig_nr_hit	No_sig_nr_hit	No_Uniprotmatch	No_%_identity	No_evalue	No_ID	No_Description	No_KEGG	No_GO	No_GOCC	No_GOBP	No_GOMF	No_keywords
comp10805_c0	1	266	No_sig_nr_hit	No_sig_nr_hit	No_sig_nr_hit	No_sig_nr_hit	No_Uniprotmatch	No_%_identity	No_evalue	No_ID	No_Description	No_KEGG	No_GO	No_GOCC	No_GOBP	No_GOMF	No_keywords
comp10806_c0	1	224	No_sig_nr_hit	No_sig_nr_hit	No_sig_nr_hit	No_sig_nr_hit	No_Uniprotmatch	No_%_identity	No_evalue	No_ID	No_Description	No_KEGG	No_GO	No_GOCC	No_GOBP	No_GOMF	No_keywords
comp10808_c0	1	545	No_sig_nr_hit	No_sig_nr_hit	No_sig_nr_hit	No_sig_nr_hit	No_Uniprotmatch	No_%_identity	No_evalue	No_ID	No_Description	No_KEGG	No_GO	No_GOCC	No_GOBP	No_GOMF	No_keywords
comp10811_c0	1	240	No_sig_nr_hit	No_sig_nr_hit	No_sig_nr_hit	No_sig_nr_hit	No_Uniprotmatch	No_%_identity	No_evalue	No_ID	No_Description	No_KEGG	No_GO	No_GOCC	No_GOBP	No_GOMF	No_keywords
comp10811_c1	1	417	gnl|BL_ORD_ID|1917271 gi|225719638|gb|ACO15665.1| Transcription factor BTF3 homolog 4 [Caligus clemensi]	1.30064e-13	gnl|BL_ORD_ID|1917271 gi|225719638|gb|ACO15665.1| Transcription factor BTF3 homolog 4 [Caligus clemensi]	1.30064e-13	Q0CGL5	35.4	6e-16	NACB_ASPTN	Nascent polypeptide-associated complex subunit beta	No_KEGG	GO:0005737 \\ GO:0005634 \\ GO:0015031 \\ GO:0006355 \\ GO:0006351 \\	protein transport (GO:0015031);regulation of transcription, DNA-templated (GO:0006355);transcription, DNA-templated (GO:0006351);	No_GOMF	cytoplasm (GO:0005737);nucleus (GO:0005634);	Complete proteome;Cytoplasm;Nucleus;Protein transport;Repressor;Transcription;Transcription regulation;Transport.;
comp10812_c0	1	298	No_sig_nr_hit	No_sig_nr_hit	No_sig_nr_hit	No_sig_nr_hit	No_Uniprotmatch	No_%_identity	No_evalue	No_ID	No_Description	No_KEGG	No_GO	No_GOCC	No_GOBP	No_GOMF	No_keywords
comp10818_c0	1	260	No_sig_nr_hit	No_sig_nr_hit	No_sig_nr_hit	No_sig_nr_hit	No_Uniprotmatch	No_%_identity	No_evalue	No_ID	No_Description	No_KEGG	No_GO	No_GOCC	No_GOBP	No_GOMF	No_keywords
comp10824_c0	1	996	gnl|BL_ORD_ID|617932 gi|427783517|gb|JAA57210.1| Putative ets-domain lacking [Rhipicephalus pulchellus]	1.87345e-18	gnl|BL_ORD_ID|2116081 gi|41411205|emb|CAF22091.1| ETS activity modulator [Tribolium castaneum]	9.29783e-18	Q01842	45.95	1e-09	POK_DROME	Ets DNA-binding protein pokkuri	dme:Dmel_CG3166	GO:0005737 \\ GO:0005634 \\ GO:0019904 \\ GO:0003705 \\ GO:0043565 \\ GO:0003700 \\ GO:0007298 \\ GO:0001709 \\ GO:0009987 \\ GO:0048749 \\ GO:0001751 \\ GO:0048813 \\ GO:0007391 \\ GO:0006897 \\ GO:0008406 \\ GO:0007254 \\ GO:0000165 \\ GO:0048747 \\ GO:0007517 \\ GO:0045596 \\ GO:0046533 \\ GO:0046580 \\ GO:0000122 \\ GO:0045892 \\ GO:0030178 \\ GO:0048666 \\ GO:0060233 \\ GO:0045678 \\ GO:0007…	border follicle cell migration (GO:0007298);cell fate determination (GO:0001709);cellular process (GO:0009987);compound eye development (GO:0048749);compound eye photoreceptor cell differentiation (GO:0001751);dendrite morphogenesis (GO:0048813);dorsal closure (GO:0007391);endocytosis (GO:0006897);gonad development (GO:0008406);JNK cascade (GO:0007254);MAPK cascade (GO:0000165);muscle fiber devel…	protein domain specific binding (GO:0019904);RNA polymerase II distal enhancer sequence-specific DNA binding transcription factor activity (GO:0003705);sequence-specific DNA binding (GO:0043565);sequence-specific DNA binding transcription factor activity (GO:0003700);	cytoplasm (GO:0005737);nucleus (GO:0005634);	3D-structure;Complete proteome;Developmental protein;DNA-binding;Nucleus;Phosphoprotein;Reference proteome;Repressor;Transcription;Transcription regulation.;
comp10827_c0	1	951	No_sig_nr_hit	No_sig_nr_hit	No_sig_nr_hit	No_sig_nr_hit	No_Uniprotmatch	No_%_identity	No_evalue	No_ID	No_Description	No_KEGG	No_GO	No_GOCC	No_GOBP	No_GOMF	No_keywords
comp10827_c1	1	276	No_sig_nr_hit	No_sig_nr_hit	No_sig_nr_hit	No_sig_nr_hit	No_Uniprotmatch	No_%_identity	No_evalue	No_ID	No_Description	No_KEGG	No_GO	No_GOCC	No_GOBP	No_GOMF	No_keywords
comp10836_c0	1	290	No_sig_nr_hit	No_sig_nr_hit	No_sig_nr_hit	No_sig_nr_hit	No_Uniprotmatch	No_%_identity	No_evalue	No_ID	No_Description	No_KEGG	No_GO	No_GOCC	No_GOBP	No_GOMF	No_keywords
comp10850_c0	1	680	gnl|BL_ORD_ID|1896633 gi|225713792|gb|ACO12742.1| Longitudinals lacking protein-like [Lepeophtheirus salmonis]	1.18829e-16	gnl|BL_ORD_ID|1896633 gi|225713792|gb|ACO12742.1| Longitudinals lacking protein-like [Lepeophtheirus salmonis]	1.18829e-16	Q24206	33.04	9e-13	BRC4_DROME	Broad-complex core protein isoform 6	dme:Dmel_CG11491	GO:0005634 \\ GO:0003677 \\ GO:0046872 \\ GO:0000977 \\ GO:0003700 \\ GO:0006914 \\ GO:0008219 \\ GO:0071390 \\ GO:0001752 \\ GO:0048813 \\ GO:0035072 \\ GO:0007562 \\ GO:0042332 \\ GO:0048808 \\ GO:0007552 \\ GO:0048747 \\ GO:0010629 \\ GO:0048477 \\ GO:0045944 \\ GO:0007458 \\ GO:0040034 \\ GO:0035075 \\ GO:0009608 \\ GO:0035070 \\	autophagy (GO:0006914);cell death (GO:0008219);cellular response to ecdysone (GO:0071390);compound eye photoreceptor fate commitment (GO:0001752);dendrite morphogenesis (GO:0048813);ecdysone-mediated induction of salivary gland cell autophagic cell death (GO:0035072);eclosion (GO:0007562);gravitaxis (GO:0042332);male genitalia morphogenesis (GO:0048808);metamorphosis (GO:0007552);muscle fiber dev…	DNA binding (GO:0003677);metal ion binding (GO:0046872);RNA polymerase II regulatory region sequence-specific DNA binding (GO:0000977);sequence-specific DNA binding transcription factor activity (GO:0003700);	nucleus (GO:0005634);	Alternative splicing;Complete proteome;Developmental protein;DNA-binding;Metal-binding;Nucleus;Reference proteome;Repeat;Zinc;Zinc-finger.;
comp10882_c0	1	355	No_sig_nr_hit	No_sig_nr_hit	No_sig_nr_hit	No_sig_nr_hit	No_Uniprotmatch	No_%_identity	No_evalue	No_ID	No_Description	No_KEGG	No_GO	No_GOCC	No_GOBP	No_GOMF	No_keywords
comp10885_c0	1	320	No_sig_nr_hit	No_sig_nr_hit	No_sig_nr_hit	No_sig_nr_hit	No_Uniprotmatch	No_%_identity	No_evalue	No_ID	No_Description	No_KEGG	No_GO	No_GOCC	No_GOBP	No_GOMF	No_keywords
comp10887_c0	1	201	No_sig_nr_hit	No_sig_nr_hit	No_sig_nr_hit	No_sig_nr_hit	No_Uniprotmatch	No_%_identity	No_evalue	No_ID	No_Description	No_KEGG	No_GO	No_GOCC	No_GOBP	No_GOMF	No_keywords
comp10910_c0	1	253	No_sig_nr_hit	No_sig_nr_hit	No_sig_nr_hit	No_sig_nr_hit	No_Uniprotmatch	No_%_identity	No_evalue	No_ID	No_Description	No_KEGG	No_GO	No_GOCC	No_GOBP	No_GOMF	No_keywords
comp10914_c0	1	226	No_sig_nr_hit	No_sig_nr_hit	No_sig_nr_hit	No_sig_nr_hit	No_Uniprotmatch	No_%_identity	No_evalue	No_ID	No_Description	No_KEGG	No_GO	No_GOCC	No_GOBP	No_GOMF	No_keywords
comp1091_c0	1	223	No_sig_nr_hit	No_sig_nr_hit	No_sig_nr_hit	No_sig_nr_hit	No_Uniprotmatch	No_%_identity	No_evalue	No_ID	No_Description	No_KEGG	No_GO	No_GOCC	No_GOBP	No_GOMF	No_keywords
comp10920_c0	1	219	No_sig_nr_hit	No_sig_nr_hit	No_sig_nr_hit	No_sig_nr_hit	No_Uniprotmatch	No_%_identity	No_evalue	No_ID	No_Description	No_KEGG	No_GO	No_GOCC	No_GOBP	No_GOMF	No_keywords
comp10937_c0	1	266	No_sig_nr_hit	No_sig_nr_hit	No_sig_nr_hit	No_sig_nr_hit	No_Uniprotmatch	No_%_identity	No_evalue	No_ID	No_Description	No_KEGG	No_GO	No_GOCC	No_GOBP	No_GOMF	No_keywords
comp10942_c0	1	201	No_sig_nr_hit	No_sig_nr_hit	No_sig_nr_hit	No_sig_nr_hit	No_Uniprotmatch	No_%_identity	No_evalue	No_ID	No_Description	No_KEGG	No_GO	No_GOCC	No_GOBP	No_GOMF	No_keywords
comp10943_c0	1	710	No_sig_nr_hit	No_sig_nr_hit	No_sig_nr_hit	No_sig_nr_hit	No_Uniprotmatch	No_%_identity	No_evalue	No_ID	No_Description	No_KEGG	No_GO	No_GOCC	No_GOBP	No_GOMF	No_keywords
comp10948_c0	1	226	No_sig_nr_hit	No_sig_nr_hit	No_sig_nr_hit	No_sig_nr_hit	No_Uniprotmatch	No_%_identity	No_evalue	No_ID	No_Description	No_KEGG	No_GO	No_GOCC	No_GOBP	No_GOMF	No_keywords
comp10948_c0	2	221	No_sig_nr_hit	No_sig_nr_hit	No_sig_nr_hit	No_sig_nr_hit	No_Uniprotmatch	No_%_identity	No_evalue	No_ID	No_Description	No_KEGG	No_GO	No_GOCC	No_GOBP	No_GOMF	No_keywords
comp10949_c0	1	247	No_sig_nr_hit	No_sig_nr_hit	No_sig_nr_hit	No_sig_nr_hit	No_Uniprotmatch	No_%_identity	No_evalue	No_ID	No_Description	No_KEGG	No_GO	No_GOCC	No_GOBP	No_GOMF	No_keywords
comp1094_c0	1	238	No_sig_nr_hit	No_sig_nr_hit	No_sig_nr_hit	No_sig_nr_hit	No_Uniprotmatch	No_%_identity	No_evalue	No_ID	No_Description	No_KEGG	No_GO	No_GOCC	No_GOBP	No_GOMF	No_keywords
comp10953_c0	1	484	No_sig_nr_hit	No_sig_nr_hit	No_sig_nr_hit	No_sig_nr_hit	No_Uniprotmatch	No_%_identity	No_evalue	No_ID	No_Description	No_KEGG	No_GO	No_GOCC	No_GOBP	No_GOMF	No_keywords
comp10966_c0	1	292	No_sig_nr_hit	No_sig_nr_hit	No_sig_nr_hit	No_sig_nr_hit	No_Uniprotmatch	No_%_identity	No_evalue	No_ID	No_Description	No_KEGG	No_GO	No_GOCC	No_GOBP	No_GOMF	No_keywords
comp10966_c0	2	390	No_sig_nr_hit	No_sig_nr_hit	No_sig_nr_hit	No_sig_nr_hit	No_Uniprotmatch	No_%_identity	No_evalue	No_ID	No_Description	No_KEGG	No_GO	No_GOCC	No_GOBP	No_GOMF	No_keywords
comp10974_c0	1	274	No_sig_nr_hit	No_sig_nr_hit	No_sig_nr_hit	No_sig_nr_hit	No_Uniprotmatch	No_%_identity	No_evalue	No_ID	No_Description	No_KEGG	No_GO	No_GOCC	No_GOBP	No_GOMF	No_keywords
comp10974_c0	2	770	No_sig_nr_hit	No_sig_nr_hit	No_sig_nr_hit	No_sig_nr_hit	No_Uniprotmatch	No_%_identity	No_evalue	No_ID	No_Description	No_KEGG	No_GO	No_GOCC	No_GOBP	No_GOMF	No_keywords
comp10979_c0	1	270	No_sig_nr_hit	No_sig_nr_hit	No_sig_nr_hit	No_sig_nr_hit	No_Uniprotmatch	No_%_identity	No_evalue	No_ID	No_Description	No_KEGG	No_GO	No_GOCC	No_GOBP	No_GOMF	No_keywords
comp10984_c0	1	202	No_sig_nr_hit	No_sig_nr_hit	No_sig_nr_hit	No_sig_nr_hit	No_Uniprotmatch	No_%_identity	No_evalue	No_ID	No_Description	No_KEGG	No_GO	No_GOCC	No_GOBP	No_GOMF	No_keywords
comp11004_c0	1	332	No_sig_nr_hit	No_sig_nr_hit	No_sig_nr_hit	No_sig_nr_hit	No_Uniprotmatch	No_%_identity	No_evalue	No_ID	No_Description	No_KEGG	No_GO	No_GOCC	No_GOBP	No_GOMF	No_keywords
comp11004_c0	2	337	gnl|BL_ORD_ID|1917246 gi|225719688|gb|ACO15690.1| Calmodulin-related protein [Caligus clemensi]	1.22778e-11	gnl|BL_ORD_ID|1917246 gi|225719688|gb|ACO15690.1| Calmodulin-related protein [Caligus clemensi]	1.22778e-11	Q9R1K8	39.44	8e-06	GRP1_RAT	RAS guanyl-releasing protein 1	rno:29434	GO:0005829 \\ GO:0005789 \\ GO:0000139 \\ GO:0042629 \\ GO:0005886 \\ GO:0005509 \\ GO:0017034 \\ GO:0032862 \\ GO:0030154 \\ GO:0001816 \\ GO:0002437 \\ GO:0043303 \\ GO:0014066 \\ GO:0032317 \\ GO:0032252 \\ GO:0007264 \\ GO:0047496 \\	activation of Rho GTPase activity (GO:0032862);cell differentiation (GO:0030154);cytokine production (GO:0001816);inflammatory response to antigenic stimulus (GO:0002437);mast cell degranulation (GO:0043303);regulation of phosphatidylinositol 3-kinase signaling (GO:0014066);regulation of Rap GTPase activity (GO:0032317);secretory granule localization (GO:0032252);small GTPase mediated signal tran…	calcium ion binding (GO:0005509);Rap guanyl-nucleotide exchange factor activity (GO:0017034);	cytosol (GO:0005829);endoplasmic reticulum membrane (GO:0005789);Golgi membrane (GO:0000139);mast cell granule (GO:0042629);plasma membrane (GO:0005886);	Calcium;Cell membrane;Coiled coil;Complete proteome;Cytoplasm;Differentiation;Endoplasmic reticulum;Golgi apparatus;Guanine-nucleotide releasing factor;Membrane;Metal-binding;Phosphoprotein;Reference proteome;Repeat;Zinc;Zinc-finger.;
comp11047_c0	1	353	No_sig_nr_hit	No_sig_nr_hit	No_sig_nr_hit	No_sig_nr_hit	No_Uniprotmatch	No_%_identity	No_evalue	No_ID	No_Description	No_KEGG	No_GO	No_GOCC	No_GOBP	No_GOMF	No_keywords
comp11048_c0	1	233	No_sig_nr_hit	No_sig_nr_hit	No_sig_nr_hit	No_sig_nr_hit	No_Uniprotmatch	No_%_identity	No_evalue	No_ID	No_Description	No_KEGG	No_GO	No_GOCC	No_GOBP	No_GOMF	No_keywords
comp11051_c0	1	232	No_sig_nr_hit	No_sig_nr_hit	No_sig_nr_hit	No_sig_nr_hit	No_Uniprotmatch	No_%_identity	No_evalue	No_ID	No_Description	No_KEGG	No_GO	No_GOCC	No_GOBP	No_GOMF	No_keywords
comp11057_c0	1	636	gnl|BL_ORD_ID|807873 gi|364806907|gb|AEW67354.1| carbohydrate binding module, partial [Coptotermes formosanus]	7.74534e-12	gnl|BL_ORD_ID|807873 gi|364806907|gb|AEW67354.1| carbohydrate binding module, partial [Coptotermes formosanus]	7.74534e-12	No_Uniprotmatch	No_%_identity	No_evalue	No_ID	No_Description	No_KEGG	No_GO	No_GOCC	No_GOBP	No_GOMF	No_keywords
comp11067_c0	1	214	No_sig_nr_hit	No_sig_nr_hit	No_sig_nr_hit	No_sig_nr_hit	No_Uniprotmatch	No_%_identity	No_evalue	No_ID	No_Description	No_KEGG	No_GO	No_GOCC	No_GOBP	No_GOMF	No_keywords
comp11087_c0	1	311	No_sig_nr_hit	No_sig_nr_hit	No_sig_nr_hit	No_sig_nr_hit	No_Uniprotmatch	No_%_identity	No_evalue	No_ID	No_Description	No_KEGG	No_GO	No_GOCC	No_GOBP	No_GOMF	No_keywords
comp11087_c0	2	664	No_sig_nr_hit	No_sig_nr_hit	No_sig_nr_hit	No_sig_nr_hit	No_Uniprotmatch	No_%_identity	No_evalue	No_ID	No_Description	No_KEGG	No_GO	No_GOCC	No_GOBP	No_GOMF	No_keywords
comp11087_c0	3	496	No_sig_nr_hit	No_sig_nr_hit	No_sig_nr_hit	No_sig_nr_hit	No_Uniprotmatch	No_%_identity	No_evalue	No_ID	No_Description	No_KEGG	No_GO	No_GOCC	No_GOBP	No_GOMF	No_keywords
comp11107_c0	1	417	No_sig_nr_hit	No_sig_nr_hit	No_sig_nr_hit	No_sig_nr_hit	No_Uniprotmatch	No_%_identity	No_evalue	No_ID	No_Description	No_KEGG	No_GO	No_GOCC	No_GOBP	No_GOMF	No_keywords
comp11109_c0	1	206	No_sig_nr_hit	No_sig_nr_hit	No_sig_nr_hit	No_sig_nr_hit	No_Uniprotmatch	No_%_identity	No_evalue	No_ID	No_Description	No_KEGG	No_GO	No_GOCC	No_GOBP	No_GOMF	No_keywords
comp11113_c0	1	228	No_sig_nr_hit	No_sig_nr_hit	No_sig_nr_hit	No_sig_nr_hit	No_Uniprotmatch	No_%_identity	No_evalue	No_ID	No_Description	No_KEGG	No_GO	No_GOCC	No_GOBP	No_GOMF	No_keywords
comp11124_c0	1	249	No_sig_nr_hit	No_sig_nr_hit	No_sig_nr_hit	No_sig_nr_hit	No_Uniprotmatch	No_%_identity	No_evalue	No_ID	No_Description	No_KEGG	No_GO	No_GOCC	No_GOBP	No_GOMF	No_keywords
comp11126_c0	1	261	No_sig_nr_hit	No_sig_nr_hit	No_sig_nr_hit	No_sig_nr_hit	No_Uniprotmatch	No_%_identity	No_evalue	No_ID	No_Description	No_KEGG	No_GO	No_GOCC	No_GOBP	No_GOMF	No_keywords
comp11139_c0	1	231	No_sig_nr_hit	No_sig_nr_hit	No_sig_nr_hit	No_sig_nr_hit	No_Uniprotmatch	No_%_identity	No_evalue	No_ID	No_Description	No_KEGG	No_GO	No_GOCC	No_GOBP	No_GOMF	No_keywords
comp11145_c0	1	317	No_sig_nr_hit	No_sig_nr_hit	No_sig_nr_hit	No_sig_nr_hit	No_Uniprotmatch	No_%_identity	No_evalue	No_ID	No_Description	No_KEGG	No_GO	No_GOCC	No_GOBP	No_GOMF	No_keywords
comp1114_c0	1	205	No_sig_nr_hit	No_sig_nr_hit	No_sig_nr_hit	No_sig_nr_hit	No_Uniprotmatch	No_%_identity	No_evalue	No_ID	No_Description	No_KEGG	No_GO	No_GOCC	No_GOBP	No_GOMF	No_keywords
comp11167_c0	1	266	No_sig_nr_hit	No_sig_nr_hit	No_sig_nr_hit	No_sig_nr_hit	No_Uniprotmatch	No_%_identity	No_evalue	No_ID	No_Description	No_KEGG	No_GO	No_GOCC	No_GOBP	No_GOMF	No_keywords
comp11176_c0	1	248	No_sig_nr_hit	No_sig_nr_hit	No_sig_nr_hit	No_sig_nr_hit	No_Uniprotmatch	No_%_identity	No_evalue	No_ID	No_Description	No_KEGG	No_GO	No_GOCC	No_GOBP	No_GOMF	No_keywords
comp11188_c0	1	496	No_sig_nr_hit	No_sig_nr_hit	No_sig_nr_hit	No_sig_nr_hit	No_Uniprotmatch	No_%_identity	No_evalue	No_ID	No_Description	No_KEGG	No_GO	No_GOCC	No_GOBP	No_GOMF	No_keywords
comp11193_c0	1	648	gnl|BL_ORD_ID|771710 gi|322788733|gb|EFZ14326.1| hypothetical protein SINV_15101 [Solenopsis invicta]	1.43792e-61	gnl|BL_ORD_ID|744500 gi|332030942|gb|EGI70568.1| 60S ribosomal protein L15 [Acromyrmex echinatior]	1.43792e-61	O65082	73.17	3e-73	RL15B_PICMA	60S ribosomal protein L15-2	No_KEGG	GO:0005840 \\ GO:0003735 \\ GO:0006412 \\	translation (GO:0006412);	structural constituent of ribosome (GO:0003735);	ribosome (GO:0005840);	Ribonucleoprotein;Ribosomal protein.;
comp11194_c0	1	302	No_sig_nr_hit	No_sig_nr_hit	No_sig_nr_hit	No_sig_nr_hit	No_Uniprotmatch	No_%_identity	No_evalue	No_ID	No_Description	No_KEGG	No_GO	No_GOCC	No_GOBP	No_GOMF	No_keywords
comp11200_c0	1	253	No_sig_nr_hit	No_sig_nr_hit	No_sig_nr_hit	No_sig_nr_hit	No_Uniprotmatch	No_%_identity	No_evalue	No_ID	No_Description	No_KEGG	No_GO	No_GOCC	No_GOBP	No_GOMF	No_keywords
comp11206_c0	1	322	No_sig_nr_hit	No_sig_nr_hit	No_sig_nr_hit	No_sig_nr_hit	No_Uniprotmatch	No_%_identity	No_evalue	No_ID	No_Description	No_KEGG	No_GO	No_GOCC	No_GOBP	No_GOMF	No_keywords
comp11211_c0	1	380	No_sig_nr_hit	No_sig_nr_hit	No_sig_nr_hit	No_sig_nr_hit	No_Uniprotmatch	No_%_identity	No_evalue	No_ID	No_Description	No_KEGG	No_GO	No_GOCC	No_GOBP	No_GOMF	No_keywords
comp11215_c0	1	267	No_sig_nr_hit	No_sig_nr_hit	No_sig_nr_hit	No_sig_nr_hit	No_Uniprotmatch	No_%_identity	No_evalue	No_ID	No_Description	No_KEGG	No_GO	No_GOCC	No_GOBP	No_GOMF	No_keywords
comp11217_c0	1	358	No_sig_nr_hit	No_sig_nr_hit	No_sig_nr_hit	No_sig_nr_hit	No_Uniprotmatch	No_%_identity	No_evalue	No_ID	No_Description	No_KEGG	No_GO	No_GOCC	No_GOBP	No_GOMF	No_keywords
comp11228_c0	1	213	No_sig_nr_hit	No_sig_nr_hit	No_sig_nr_hit	No_sig_nr_hit	No_Uniprotmatch	No_%_identity	No_evalue	No_ID	No_Description	No_KEGG	No_GO	No_GOCC	No_GOBP	No_GOMF	No_keywords
comp11228_c1	1	206	No_sig_nr_hit	No_sig_nr_hit	No_sig_nr_hit	No_sig_nr_hit	No_Uniprotmatch	No_%_identity	No_evalue	No_ID	No_Description	No_KEGG	No_GO	No_GOCC	No_GOBP	No_GOMF	No_keywords
comp11230_c0	1	253	No_sig_nr_hit	No_sig_nr_hit	No_sig_nr_hit	No_sig_nr_hit	No_Uniprotmatch	No_%_identity	No_evalue	No_ID	No_Description	No_KEGG	No_GO	No_GOCC	No_GOBP	No_GOMF	No_keywords
comp11261_c0	1	366	No_sig_nr_hit	No_sig_nr_hit	No_sig_nr_hit	No_sig_nr_hit	No_Uniprotmatch	No_%_identity	No_evalue	No_ID	No_Description	No_KEGG	No_GO	No_GOCC	No_GOBP	No_GOMF	No_keywords
comp11265_c0	1	258	No_sig_nr_hit	No_sig_nr_hit	No_sig_nr_hit	No_sig_nr_hit	No_Uniprotmatch	No_%_identity	No_evalue	No_ID	No_Description	No_KEGG	No_GO	No_GOCC	No_GOBP	No_GOMF	No_keywords
comp11267_c0	1	222	No_sig_nr_hit	No_sig_nr_hit	No_sig_nr_hit	No_sig_nr_hit	No_Uniprotmatch	No_%_identity	No_evalue	No_ID	No_Description	No_KEGG	No_GO	No_GOCC	No_GOBP	No_GOMF	No_keywords
comp11277_c0	1	212	No_sig_nr_hit	No_sig_nr_hit	No_sig_nr_hit	No_sig_nr_hit	No_Uniprotmatch	No_%_identity	No_evalue	No_ID	No_Description	No_KEGG	No_GO	No_GOCC	No_GOBP	No_GOMF	No_keywords
comp11277_c0	2	393	No_sig_nr_hit	No_sig_nr_hit	No_sig_nr_hit	No_sig_nr_hit	No_Uniprotmatch	No_%_identity	No_evalue	No_ID	No_Description	No_KEGG	No_GO	No_GOCC	No_GOBP	No_GOMF	No_keywords
comp11292_c0	1	228	No_sig_nr_hit	No_sig_nr_hit	No_sig_nr_hit	No_sig_nr_hit	No_Uniprotmatch	No_%_identity	No_evalue	No_ID	No_Description	No_KEGG	No_GO	No_GOCC	No_GOBP	No_GOMF	No_keywords
comp11299_c0	1	750	No_sig_nr_hit	No_sig_nr_hit	No_sig_nr_hit	No_sig_nr_hit	No_Uniprotmatch	No_%_identity	No_evalue	No_ID	No_Description	No_KEGG	No_GO	No_GOCC	No_GOBP	No_GOMF	No_keywords
comp11303_c0	1	221	No_sig_nr_hit	No_sig_nr_hit	No_sig_nr_hit	No_sig_nr_hit	No_Uniprotmatch	No_%_identity	No_evalue	No_ID	No_Description	No_KEGG	No_GO	No_GOCC	No_GOBP	No_GOMF	No_keywords
comp11304_c0	1	328	No_sig_nr_hit	No_sig_nr_hit	No_sig_nr_hit	No_sig_nr_hit	No_Uniprotmatch	No_%_identity	No_evalue	No_ID	No_Description	No_KEGG	No_GO	No_GOCC	No_GOBP	No_GOMF	No_keywords
comp11308_c0	1	333	No_sig_nr_hit	No_sig_nr_hit	No_sig_nr_hit	No_sig_nr_hit	No_Uniprotmatch	No_%_identity	No_evalue	No_ID	No_Description	No_KEGG	No_GO	No_GOCC	No_GOBP	No_GOMF	No_keywords
comp11309_c0	1	350	No_sig_nr_hit	No_sig_nr_hit	No_sig_nr_hit	No_sig_nr_hit	No_Uniprotmatch	No_%_identity	No_evalue	No_ID	No_Description	No_KEGG	No_GO	No_GOCC	No_GOBP	No_GOMF	No_keywords
comp11309_c0	2	329	No_sig_nr_hit	No_sig_nr_hit	No_sig_nr_hit	No_sig_nr_hit	No_Uniprotmatch	No_%_identity	No_evalue	No_ID	No_Description	No_KEGG	No_GO	No_GOCC	No_GOBP	No_GOMF	No_keywords
comp11341_c0	1	369	No_sig_nr_hit	No_sig_nr_hit	No_sig_nr_hit	No_sig_nr_hit	No_Uniprotmatch	No_%_identity	No_evalue	No_ID	No_Description	No_KEGG	No_GO	No_GOCC	No_GOBP	No_GOMF	No_keywords
comp11354_c0	1	438	No_sig_nr_hit	No_sig_nr_hit	No_sig_nr_hit	No_sig_nr_hit	No_Uniprotmatch	No_%_identity	No_evalue	No_ID	No_Description	No_KEGG	No_GO	No_GOCC	No_GOBP	No_GOMF	No_keywords
comp11355_c0	1	404	No_sig_nr_hit	No_sig_nr_hit	No_sig_nr_hit	No_sig_nr_hit	No_Uniprotmatch	No_%_identity	No_evalue	No_ID	No_Description	No_KEGG	No_GO	No_GOCC	No_GOBP	No_GOMF	No_keywords
comp11368_c0	1	288	No_sig_nr_hit	No_sig_nr_hit	No_sig_nr_hit	No_sig_nr_hit	No_Uniprotmatch	No_%_identity	No_evalue	No_ID	No_Description	No_KEGG	No_GO	No_GOCC	No_GOBP	No_GOMF	No_keywords
comp11370_c1	1	425	gnl|BL_ORD_ID|1329127 gi|357618987|gb|EHJ71762.1| hypothetical protein KGM_14881 [Danaus plexippus]	1.51376e-33	gnl|BL_ORD_ID|804608 gi|307170448|gb|EFN62718.1| Neuroendocrine convertase 1 [Camponotus floridanus]	1.01537e-29	Q9GLR1	57.25	9e-29	NEC1_BOVIN	Neuroendocrine convertase 1	bta:281967	GO:0005615 \\ GO:0005794 \\ GO:0030133 \\ GO:0004252 \\	No_GOBP	serine-type endopeptidase activity (GO:0004252);	extracellular space (GO:0005615);Golgi apparatus (GO:0005794);transport vesicle (GO:0030133);	Calcium;Cleavage on pair of basic residues;Complete proteome;Cytoplasmic vesicle;Disulfide bond;Glycoprotein;Hydrolase;Protease;Reference proteome;Serine protease;Signal;Zymogen.;
comp11374_c0	1	539	No_sig_nr_hit	No_sig_nr_hit	No_sig_nr_hit	No_sig_nr_hit	No_Uniprotmatch	No_%_identity	No_evalue	No_ID	No_Description	No_KEGG	No_GO	No_GOCC	No_GOBP	No_GOMF	No_keywords
comp11384_c0	1	238	No_sig_nr_hit	No_sig_nr_hit	No_sig_nr_hit	No_sig_nr_hit	No_Uniprotmatch	No_%_identity	No_evalue	No_ID	No_Description	No_KEGG	No_GO	No_GOCC	No_GOBP	No_GOMF	No_keywords
comp113_c0	1	219	No_sig_nr_hit	No_sig_nr_hit	No_sig_nr_hit	No_sig_nr_hit	No_Uniprotmatch	No_%_identity	No_evalue	No_ID	No_Description	No_KEGG	No_GO	No_GOCC	No_GOBP	No_GOMF	No_keywords
comp11438_c0	1	335	No_sig_nr_hit	No_sig_nr_hit	No_sig_nr_hit	No_sig_nr_hit	No_Uniprotmatch	No_%_identity	No_evalue	No_ID	No_Description	No_KEGG	No_GO	No_GOCC	No_GOBP	No_GOMF	No_keywords
comp11447_c0	1	296	No_sig_nr_hit	No_sig_nr_hit	No_sig_nr_hit	No_sig_nr_hit	No_Uniprotmatch	No_%_identity	No_evalue	No_ID	No_Description	No_KEGG	No_GO	No_GOCC	No_GOBP	No_GOMF	No_keywords
comp11447_c0	2	636	No_sig_nr_hit	No_sig_nr_hit	No_sig_nr_hit	No_sig_nr_hit	No_Uniprotmatch	No_%_identity	No_evalue	No_ID	No_Description	No_KEGG	No_GO	No_GOCC	No_GOBP	No_GOMF	No_keywords
comp11453_c0	1	226	No_sig_nr_hit	No_sig_nr_hit	No_sig_nr_hit	No_sig_nr_hit	No_Uniprotmatch	No_%_identity	No_evalue	No_ID	No_Description	No_KEGG	No_GO	No_GOCC	No_GOBP	No_GOMF	No_keywords
comp11463_c0	1	337	gnl|BL_ORD_ID|2090082 gi|122937749|gb|ABM68592.1| AAEL005085-PA [Aedes aegypti]	3.92224e-34	gnl|BL_ORD_ID|2090082 gi|122937749|gb|ABM68592.1| AAEL005085-PA [Aedes aegypti]	3.92224e-34	P52808	69.81	6e-36	RL30A_SCHPO	60S ribosomal protein L30-1	spo:SPAC9G1.03c	GO:0005829 \\ GO:0022625 \\ GO:0003735 \\ GO:0002181 \\ GO:0006364 \\ GO:0006412 \\	cytoplasmic translation (GO:0002181);rRNA processing (GO:0006364);translation (GO:0006412);	structural constituent of ribosome (GO:0003735);	cytosol (GO:0005829);cytosolic large ribosomal subunit (GO:0022625);	Complete proteome;Reference proteome;Ribonucleoprotein;Ribosomal protein.;
comp11475_c0	1	233	No_sig_nr_hit	No_sig_nr_hit	No_sig_nr_hit	No_sig_nr_hit	No_Uniprotmatch	No_%_identity	No_evalue	No_ID	No_Description	No_KEGG	No_GO	No_GOCC	No_GOBP	No_GOMF	No_keywords
comp11478_c0	1	557	gnl|BL_ORD_ID|1935934 gi|157124291|ref|XP_001660406.1| organic anion transporter [Aedes aegypti]	9.62227e-28	gnl|BL_ORD_ID|1935934 gi|157124291|ref|XP_001660406.1| organic anion transporter [Aedes aegypti]	9.62227e-28	Q8K078	38.71	1e-17	SO4A1_MOUSE	Solute carrier organic anion transporter family member 4A1	mmu:108115	GO:0016021 \\ GO:0005886 \\ GO:0005215 \\ GO:0006811 \\	ion transport (GO:0006811);	transporter activity (GO:0005215);	integral component of membrane (GO:0016021);plasma membrane (GO:0005886);	Alternative splicing;Cell membrane;Complete proteome;Disulfide bond;Glycoprotein;Ion transport;Membrane;Phosphoprotein;Reference proteome;Transmembrane;Transmembrane helix;Transport.;
comp11481_c0	1	219	No_sig_nr_hit	No_sig_nr_hit	No_sig_nr_hit	No_sig_nr_hit	No_Uniprotmatch	No_%_identity	No_evalue	No_ID	No_Description	No_KEGG	No_GO	No_GOCC	No_GOBP	No_GOMF	No_keywords
comp11484_c0	1	250	gnl|BL_ORD_ID|451760 gi|498977626|ref|XP_004528640.1| PREDICTED: RNA polymerase-associated protein RapA-like [Ceratitis capitata]	8.11327e-40	gnl|BL_ORD_ID|451760 gi|498977626|ref|XP_004528640.1| PREDICTED: RNA polymerase-associated protein RapA-like [Ceratitis capitata]	8.11327e-40	Q3Z5V2	100	5e-42	RAPA_SHISS	RNA polymerase-associated protein RapA	ssn:SSON_0065	GO:0005524 \\ GO:0003677 \\ GO:0004386 \\ GO:0006355 \\ GO:0006351 \\	regulation of transcription, DNA-templated (GO:0006355);transcription, DNA-templated (GO:0006351);	ATP binding (GO:0005524);DNA binding (GO:0003677);helicase activity (GO:0004386);	No_GOCC	Activator;ATP-binding;Complete proteome;DNA-binding;Helicase;Hydrolase;Nucleotide-binding;Transcription;Transcription regulation.;
comp11539_c0	1	350	gnl|BL_ORD_ID|1861983 gi|242020437|ref|XP_002430661.1| 40S ribosomal protein S9, putative [Pediculus humanus corporis]	2.11267e-35	gnl|BL_ORD_ID|2046340 gi|194867971|ref|XP_001972186.1| GG14025 [Drosophila erecta]	3.60366e-35	Q9LXG1	69.23	2e-39	RS91_ARATH	40S ribosomal protein S9-1	ath:AT5G15200	GO:0005618 \\ GO:0009507 \\ GO:0005829 \\ GO:0022626 \\ GO:0022627 \\ GO:0016020 \\ GO:0005730 \\ GO:0009506 \\ GO:0005774 \\ GO:0019843 \\ GO:0003735 \\ GO:0006412 \\	translation (GO:0006412);	rRNA binding (GO:0019843);structural constituent of ribosome (GO:0003735);	cell wall (GO:0005618);chloroplast (GO:0009507);cytosol (GO:0005829);cytosolic ribosome (GO:0022626);cytosolic small ribosomal subunit (GO:0022627);membrane (GO:0016020);nucleolus (GO:0005730);plasmodesma (GO:0009506);vacuolar membrane (GO:0005774);	Alternative splicing;Complete proteome;Phosphoprotein;Reference proteome;Ribonucleoprotein;Ribosomal protein;RNA-binding;rRNA-binding.;
comp11562_c0	1	375	gnl|BL_ORD_ID|2069640 gi|189234278|ref|XP_969237.2| PREDICTED: similar to CG14521 CG14521-PA [Tribolium castaneum]	1.91198e-44	gnl|BL_ORD_ID|567384 gi|108884218|gb|EAT48443.1| AAEL000498-PA [Aedes aegypti]	1.56773e-38	Q13449	34.96	3e-08	LSAMP_HUMAN	Limbic system-associated membrane protein	hsa:4045	GO:0031225 \\ GO:0005886 \\ GO:0007155 \\ GO:0007399 \\	cell adhesion (GO:0007155);nervous system development (GO:0007399);	No_GOMF	anchored component of membrane (GO:0031225);plasma membrane (GO:0005886);	Cell adhesion;Cell membrane;Complete proteome;Disulfide bond;Glycoprotein;GPI-anchor;Immunoglobulin domain;Lipoprotein;Membrane;Phosphoprotein;Reference proteome;Repeat;Signal.;
comp11562_c1	1	211	No_sig_nr_hit	No_sig_nr_hit	No_sig_nr_hit	No_sig_nr_hit	No_Uniprotmatch	No_%_identity	No_evalue	No_ID	No_Description	No_KEGG	No_GO	No_GOCC	No_GOBP	No_GOMF	No_keywords
comp11564_c0	1	346	No_sig_nr_hit	No_sig_nr_hit	No_sig_nr_hit	No_sig_nr_hit	No_Uniprotmatch	No_%_identity	No_evalue	No_ID	No_Description	No_KEGG	No_GO	No_GOCC	No_GOBP	No_GOMF	No_keywords
comp11581_c0	1	246	No_sig_nr_hit	No_sig_nr_hit	No_sig_nr_hit	No_sig_nr_hit	No_Uniprotmatch	No_%_identity	No_evalue	No_ID	No_Description	No_KEGG	No_GO	No_GOCC	No_GOBP	No_GOMF	No_keywords
comp11599_c0	1	530	gnl|BL_ORD_ID|737577 gi|346469779|gb|AEO34734.1| hypothetical protein [Amblyomma maculatum]	2.62186e-53	gnl|BL_ORD_ID|430311 gi|506965760|gb|AGM32232.1| cytosolic cyclophilin [Coptotermes formosanus]	1.13992e-48	P52015	67.3	8e-57	CYP7_CAEEL	Peptidyl-prolyl cis-trans isomerase 7	cel:CELE_Y75B12B.2	GO:0003755 \\ GO:0006457 \\	protein folding (GO:0006457);	peptidyl-prolyl cis-trans isomerase activity (GO:0003755);	No_GOCC	Complete proteome;Direct protein sequencing;Isomerase;Reference proteome;Rotamase.;
comp11610_c0	1	228	No_sig_nr_hit	No_sig_nr_hit	No_sig_nr_hit	No_sig_nr_hit	No_Uniprotmatch	No_%_identity	No_evalue	No_ID	No_Description	No_KEGG	No_GO	No_GOCC	No_GOBP	No_GOMF	No_keywords
comp11641_c0	1	233	No_sig_nr_hit	No_sig_nr_hit	No_sig_nr_hit	No_sig_nr_hit	No_Uniprotmatch	No_%_identity	No_evalue	No_ID	No_Description	No_KEGG	No_GO	No_GOCC	No_GOBP	No_GOMF	No_keywords
comp11641_c0	2	241	No_sig_nr_hit	No_sig_nr_hit	No_sig_nr_hit	No_sig_nr_hit	No_Uniprotmatch	No_%_identity	No_evalue	No_ID	No_Description	No_KEGG	No_GO	No_GOCC	No_GOBP	No_GOMF	No_keywords
comp11647_c0	1	547	No_sig_nr_hit	No_sig_nr_hit	No_sig_nr_hit	No_sig_nr_hit	No_Uniprotmatch	No_%_identity	No_evalue	No_ID	No_Description	No_KEGG	No_GO	No_GOCC	No_GOBP	No_GOMF	No_keywords
comp11652_c0	1	208	No_sig_nr_hit	No_sig_nr_hit	No_sig_nr_hit	No_sig_nr_hit	No_Uniprotmatch	No_%_identity	No_evalue	No_ID	No_Description	No_KEGG	No_GO	No_GOCC	No_GOBP	No_GOMF	No_keywords
comp11657_c0	1	231	No_sig_nr_hit	No_sig_nr_hit	No_sig_nr_hit	No_sig_nr_hit	No_Uniprotmatch	No_%_identity	No_evalue	No_ID	No_Description	No_KEGG	No_GO	No_GOCC	No_GOBP	No_GOMF	No_keywords
comp11657_c1	1	412	No_sig_nr_hit	No_sig_nr_hit	No_sig_nr_hit	No_sig_nr_hit	No_Uniprotmatch	No_%_identity	No_evalue	No_ID	No_Description	No_KEGG	No_GO	No_GOCC	No_GOBP	No_GOMF	No_keywords
comp11666_c0	1	298	No_sig_nr_hit	No_sig_nr_hit	No_sig_nr_hit	No_sig_nr_hit	No_Uniprotmatch	No_%_identity	No_evalue	No_ID	No_Description	No_KEGG	No_GO	No_GOCC	No_GOBP	No_GOMF	No_keywords
comp11669_c0	1	508	No_sig_nr_hit	No_sig_nr_hit	No_sig_nr_hit	No_sig_nr_hit	No_Uniprotmatch	No_%_identity	No_evalue	No_ID	No_Description	No_KEGG	No_GO	No_GOCC	No_GOBP	No_GOMF	No_keywords
comp11671_c0	1	254	No_sig_nr_hit	No_sig_nr_hit	No_sig_nr_hit	No_sig_nr_hit	No_Uniprotmatch	No_%_identity	No_evalue	No_ID	No_Description	No_KEGG	No_GO	No_GOCC	No_GOBP	No_GOMF	No_keywords
comp11674_c0	1	212	gnl|BL_ORD_ID|1918150 gi|225717880|gb|ACO14786.1| At1g14870 [Caligus clemensi]	7.67765e-06	gnl|BL_ORD_ID|1918150 gi|225717880|gb|ACO14786.1| At1g14870 [Caligus clemensi]	7.67765e-06	No_Uniprotmatch	No_%_identity	No_evalue	No_ID	No_Description	No_KEGG	No_GO	No_GOCC	No_GOBP	No_GOMF	No_keywords
comp11674_c1	1	218	No_sig_nr_hit	No_sig_nr_hit	No_sig_nr_hit	No_sig_nr_hit	No_Uniprotmatch	No_%_identity	No_evalue	No_ID	No_Description	No_KEGG	No_GO	No_GOCC	No_GOBP	No_GOMF	No_keywords
comp11677_c0	1	242	No_sig_nr_hit	No_sig_nr_hit	No_sig_nr_hit	No_sig_nr_hit	No_Uniprotmatch	No_%_identity	No_evalue	No_ID	No_Description	No_KEGG	No_GO	No_GOCC	No_GOBP	No_GOMF	No_keywords
comp11677_c0	2	219	No_sig_nr_hit	No_sig_nr_hit	No_sig_nr_hit	No_sig_nr_hit	No_Uniprotmatch	No_%_identity	No_evalue	No_ID	No_Description	No_KEGG	No_GO	No_GOCC	No_GOBP	No_GOMF	No_keywords
comp11678_c0	1	202	No_sig_nr_hit	No_sig_nr_hit	No_sig_nr_hit	No_sig_nr_hit	No_Uniprotmatch	No_%_identity	No_evalue	No_ID	No_Description	No_KEGG	No_GO	No_GOCC	No_GOBP	No_GOMF	No_keywords
comp11679_c0	1	219	No_sig_nr_hit	No_sig_nr_hit	No_sig_nr_hit	No_sig_nr_hit	No_Uniprotmatch	No_%_identity	No_evalue	No_ID	No_Description	No_KEGG	No_GO	No_GOCC	No_GOBP	No_GOMF	No_keywords
comp11736_c0	1	240	gnl|BL_ORD_ID|1464614 gi|30178745|gb|EAA04241.2| AGAP007157-PA [Anopheles gambiae str. PEST]	2.09398e-27	gnl|BL_ORD_ID|1464614 gi|30178745|gb|EAA04241.2| AGAP007157-PA [Anopheles gambiae str. PEST]	2.09398e-27	P47904	74.63	7e-26	RS27_XENLA	40S ribosomal protein S27	xla:380386	GO:0005840 \\ GO:0046872 \\ GO:0003735 \\ GO:0006412 \\	translation (GO:0006412);	metal ion binding (GO:0046872);structural constituent of ribosome (GO:0003735);	ribosome (GO:0005840);	Metal-binding;Ribonucleoprotein;Ribosomal protein;Zinc;Zinc-finger.;
comp11740_c0	1	211	No_sig_nr_hit	No_sig_nr_hit	No_sig_nr_hit	No_sig_nr_hit	No_Uniprotmatch	No_%_identity	No_evalue	No_ID	No_Description	No_KEGG	No_GO	No_GOCC	No_GOBP	No_GOMF	No_keywords
comp11754_c0	1	259	No_sig_nr_hit	No_sig_nr_hit	No_sig_nr_hit	No_sig_nr_hit	No_Uniprotmatch	No_%_identity	No_evalue	No_ID	No_Description	No_KEGG	No_GO	No_GOCC	No_GOBP	No_GOMF	No_keywords
comp11758_c0	1	237	No_sig_nr_hit	No_sig_nr_hit	No_sig_nr_hit	No_sig_nr_hit	No_Uniprotmatch	No_%_identity	No_evalue	No_ID	No_Description	No_KEGG	No_GO	No_GOCC	No_GOBP	No_GOMF	No_keywords
comp11768_c0	1	225	No_sig_nr_hit	No_sig_nr_hit	No_sig_nr_hit	No_sig_nr_hit	No_Uniprotmatch	No_%_identity	No_evalue	No_ID	No_Description	No_KEGG	No_GO	No_GOCC	No_GOBP	No_GOMF	No_keywords
comp11773_c0	1	972	No_sig_nr_hit	No_sig_nr_hit	No_sig_nr_hit	No_sig_nr_hit	No_Uniprotmatch	No_%_identity	No_evalue	No_ID	No_Description	No_KEGG	No_GO	No_GOCC	No_GOBP	No_GOMF	No_keywords
comp11780_c0	1	331	No_sig_nr_hit	No_sig_nr_hit	No_sig_nr_hit	No_sig_nr_hit	No_Uniprotmatch	No_%_identity	No_evalue	No_ID	No_Description	No_KEGG	No_GO	No_GOCC	No_GOBP	No_GOMF	No_keywords
comp11802_c0	1	223	No_sig_nr_hit	No_sig_nr_hit	No_sig_nr_hit	No_sig_nr_hit	No_Uniprotmatch	No_%_identity	No_evalue	No_ID	No_Description	No_KEGG	No_GO	No_GOCC	No_GOBP	No_GOMF	No_keywords
comp11810_c0	1	237	No_sig_nr_hit	No_sig_nr_hit	No_sig_nr_hit	No_sig_nr_hit	No_Uniprotmatch	No_%_identity	No_evalue	No_ID	No_Description	No_KEGG	No_GO	No_GOCC	No_GOBP	No_GOMF	No_keywords
comp11810_c1	1	414	No_sig_nr_hit	No_sig_nr_hit	No_sig_nr_hit	No_sig_nr_hit	No_Uniprotmatch	No_%_identity	No_evalue	No_ID	No_Description	No_KEGG	No_GO	No_GOCC	No_GOBP	No_GOMF	No_keywords
comp1181_c0	1	220	No_sig_nr_hit	No_sig_nr_hit	No_sig_nr_hit	No_sig_nr_hit	No_Uniprotmatch	No_%_identity	No_evalue	No_ID	No_Description	No_KEGG	No_GO	No_GOCC	No_GOBP	No_GOMF	No_keywords
comp11820_c0	1	206	No_sig_nr_hit	No_sig_nr_hit	No_sig_nr_hit	No_sig_nr_hit	No_Uniprotmatch	No_%_identity	No_evalue	No_ID	No_Description	No_KEGG	No_GO	No_GOCC	No_GOBP	No_GOMF	No_keywords
comp11830_c0	1	211	No_sig_nr_hit	No_sig_nr_hit	No_sig_nr_hit	No_sig_nr_hit	No_Uniprotmatch	No_%_identity	No_evalue	No_ID	No_Description	No_KEGG	No_GO	No_GOCC	No_GOBP	No_GOMF	No_keywords
comp11833_c0	1	279	No_sig_nr_hit	No_sig_nr_hit	No_sig_nr_hit	No_sig_nr_hit	No_Uniprotmatch	No_%_identity	No_evalue	No_ID	No_Description	No_KEGG	No_GO	No_GOCC	No_GOBP	No_GOMF	No_keywords
comp11840_c0	1	253	No_sig_nr_hit	No_sig_nr_hit	No_sig_nr_hit	No_sig_nr_hit	No_Uniprotmatch	No_%_identity	No_evalue	No_ID	No_Description	No_KEGG	No_GO	No_GOCC	No_GOBP	No_GOMF	No_keywords
comp1185_c0	1	202	No_sig_nr_hit	No_sig_nr_hit	No_sig_nr_hit	No_sig_nr_hit	No_Uniprotmatch	No_%_identity	No_evalue	No_ID	No_Description	No_KEGG	No_GO	No_GOCC	No_GOBP	No_GOMF	No_keywords
comp11879_c0	1	451	No_sig_nr_hit	No_sig_nr_hit	No_sig_nr_hit	No_sig_nr_hit	No_Uniprotmatch	No_%_identity	No_evalue	No_ID	No_Description	No_KEGG	No_GO	No_GOCC	No_GOBP	No_GOMF	No_keywords
comp11889_c0	1	275	No_sig_nr_hit	No_sig_nr_hit	No_sig_nr_hit	No_sig_nr_hit	No_Uniprotmatch	No_%_identity	No_evalue	No_ID	No_Description	No_KEGG	No_GO	No_GOCC	No_GOBP	No_GOMF	No_keywords
comp11903_c0	1	247	No_sig_nr_hit	No_sig_nr_hit	No_sig_nr_hit	No_sig_nr_hit	No_Uniprotmatch	No_%_identity	No_evalue	No_ID	No_Description	No_KEGG	No_GO	No_GOCC	No_GOBP	No_GOMF	No_keywords
comp11907_c0	1	211	No_sig_nr_hit	No_sig_nr_hit	No_sig_nr_hit	No_sig_nr_hit	No_Uniprotmatch	No_%_identity	No_evalue	No_ID	No_Description	No_KEGG	No_GO	No_GOCC	No_GOBP	No_GOMF	No_keywords
comp11908_c0	1	290	No_sig_nr_hit	No_sig_nr_hit	No_sig_nr_hit	No_sig_nr_hit	No_Uniprotmatch	No_%_identity	No_evalue	No_ID	No_Description	No_KEGG	No_GO	No_GOCC	No_GOBP	No_GOMF	No_keywords
comp11914_c0	1	252	No_sig_nr_hit	No_sig_nr_hit	No_sig_nr_hit	No_sig_nr_hit	No_Uniprotmatch	No_%_identity	No_evalue	No_ID	No_Description	No_KEGG	No_GO	No_GOCC	No_GOBP	No_GOMF	No_keywords
comp11932_c0	1	269	No_sig_nr_hit	No_sig_nr_hit	No_sig_nr_hit	No_sig_nr_hit	No_Uniprotmatch	No_%_identity	No_evalue	No_ID	No_Description	No_KEGG	No_GO	No_GOCC	No_GOBP	No_GOMF	No_keywords
comp11937_c0	1	379	gnl|BL_ORD_ID|1829925 gi|62083477|gb|AAX62463.1| ribosomal protein S25 [Lysiphlebus testaceipes]	1.28435e-08	gnl|BL_ORD_ID|1829925 gi|62083477|gb|AAX62463.1| ribosomal protein S25 [Lysiphlebus testaceipes]	1.28435e-08	Q962Q5	38.46	2e-08	RS25_SPOFR	40S ribosomal protein S25	No_KEGG	GO:0005840 \\	No_GOBP	No_GOMF	ribosome (GO:0005840);	Ribonucleoprotein;Ribosomal protein.;
comp11944_c0	1	526	No_sig_nr_hit	No_sig_nr_hit	No_sig_nr_hit	No_sig_nr_hit	No_Uniprotmatch	No_%_identity	No_evalue	No_ID	No_Description	No_KEGG	No_GO	No_GOCC	No_GOBP	No_GOMF	No_keywords
comp11953_c0	1	497	No_sig_nr_hit	No_sig_nr_hit	No_sig_nr_hit	No_sig_nr_hit	No_Uniprotmatch	No_%_identity	No_evalue	No_ID	No_Description	No_KEGG	No_GO	No_GOCC	No_GOBP	No_GOMF	No_keywords
comp11963_c0	1	609	No_sig_nr_hit	No_sig_nr_hit	No_sig_nr_hit	No_sig_nr_hit	No_Uniprotmatch	No_%_identity	No_evalue	No_ID	No_Description	No_KEGG	No_GO	No_GOCC	No_GOBP	No_GOMF	No_keywords
comp11970_c0	1	345	No_sig_nr_hit	No_sig_nr_hit	No_sig_nr_hit	No_sig_nr_hit	No_Uniprotmatch	No_%_identity	No_evalue	No_ID	No_Description	No_KEGG	No_GO	No_GOCC	No_GOBP	No_GOMF	No_keywords
comp11994_c0	1	775	gnl|BL_ORD_ID|2013633 gi|195163664|ref|XP_002022669.1| GL14690 [Drosophila persimilis]	1.08999e-06	gnl|BL_ORD_ID|2013633 gi|195163664|ref|XP_002022669.1| GL14690 [Drosophila persimilis]	1.08999e-06	No_Uniprotmatch	No_%_identity	No_evalue	No_ID	No_Description	No_KEGG	No_GO	No_GOCC	No_GOBP	No_GOMF	No_keywords
comp119_c0	1	240	No_sig_nr_hit	No_sig_nr_hit	No_sig_nr_hit	No_sig_nr_hit	No_Uniprotmatch	No_%_identity	No_evalue	No_ID	No_Description	No_KEGG	No_GO	No_GOCC	No_GOBP	No_GOMF	No_keywords
comp12004_c0	1	347	No_sig_nr_hit	No_sig_nr_hit	No_sig_nr_hit	No_sig_nr_hit	No_Uniprotmatch	No_%_identity	No_evalue	No_ID	No_Description	No_KEGG	No_GO	No_GOCC	No_GOBP	No_GOMF	No_keywords
comp1200_c0	1	212	No_sig_nr_hit	No_sig_nr_hit	No_sig_nr_hit	No_sig_nr_hit	No_Uniprotmatch	No_%_identity	No_evalue	No_ID	No_Description	No_KEGG	No_GO	No_GOCC	No_GOBP	No_GOMF	No_keywords
comp12023_c0	1	210	No_sig_nr_hit	No_sig_nr_hit	No_sig_nr_hit	No_sig_nr_hit	No_Uniprotmatch	No_%_identity	No_evalue	No_ID	No_Description	No_KEGG	No_GO	No_GOCC	No_GOBP	No_GOMF	No_keywords
comp12024_c0	1	368	No_sig_nr_hit	No_sig_nr_hit	No_sig_nr_hit	No_sig_nr_hit	No_Uniprotmatch	No_%_identity	No_evalue	No_ID	No_Description	No_KEGG	No_GO	No_GOCC	No_GOBP	No_GOMF	No_keywords
comp12031_c0	1	271	gnl|BL_ORD_ID|806208 gi|307167568|gb|EFN61118.1| hypothetical protein EAG_05610 [Camponotus floridanus]	4.10396e-07	gnl|BL_ORD_ID|806208 gi|307167568|gb|EFN61118.1| hypothetical protein EAG_05610 [Camponotus floridanus]	4.10396e-07	No_Uniprotmatch	No_%_identity	No_evalue	No_ID	No_Description	No_KEGG	No_GO	No_GOCC	No_GOBP	No_GOMF	No_keywords
comp12038_c0	1	283	No_sig_nr_hit	No_sig_nr_hit	No_sig_nr_hit	No_sig_nr_hit	No_Uniprotmatch	No_%_identity	No_evalue	No_ID	No_Description	No_KEGG	No_GO	No_GOCC	No_GOBP	No_GOMF	No_keywords
comp12045_c0	1	287	No_sig_nr_hit	No_sig_nr_hit	No_sig_nr_hit	No_sig_nr_hit	No_Uniprotmatch	No_%_identity	No_evalue	No_ID	No_Description	No_KEGG	No_GO	No_GOCC	No_GOBP	No_GOMF	No_keywords
comp12047_c0	1	216	No_sig_nr_hit	No_sig_nr_hit	No_sig_nr_hit	No_sig_nr_hit	No_Uniprotmatch	No_%_identity	No_evalue	No_ID	No_Description	No_KEGG	No_GO	No_GOCC	No_GOBP	No_GOMF	No_keywords
comp12053_c0	1	231	gnl|BL_ORD_ID|973258 gi|391330354|ref|XP_003739628.1| PREDICTED: dual specificity protein phosphatase 3-like [Metaseiulus occidentalis]	3.0685e-10	gnl|BL_ORD_ID|1331160 gi|357615572|gb|EHJ69729.1| dual specificity phosphatase [Danaus plexippus]	6.83589e-10	Q5FVI9	50.7	3e-11	DUS26_RAT	Dual specificity protein phosphatase 26	rno:306527	GO:0005794 \\ GO:0005739 \\ GO:0005634 \\ GO:0004725 \\ GO:0008138 \\ GO:0006470 \\	protein dephosphorylation (GO:0006470);	protein tyrosine phosphatase activity (GO:0004725);protein tyrosine/serine/threonine phosphatase activity (GO:0008138);	Golgi apparatus (GO:0005794);mitochondrion (GO:0005739);nucleus (GO:0005634);	Complete proteome;Cytoplasm;Golgi apparatus;Hydrolase;Nucleus;Protein phosphatase;Reference proteome.;
comp12057_c0	1	321	No_sig_nr_hit	No_sig_nr_hit	No_sig_nr_hit	No_sig_nr_hit	No_Uniprotmatch	No_%_identity	No_evalue	No_ID	No_Description	No_KEGG	No_GO	No_GOCC	No_GOBP	No_GOMF	No_keywords
comp12067_c0	1	342	No_sig_nr_hit	No_sig_nr_hit	No_sig_nr_hit	No_sig_nr_hit	No_Uniprotmatch	No_%_identity	No_evalue	No_ID	No_Description	No_KEGG	No_GO	No_GOCC	No_GOBP	No_GOMF	No_keywords
comp12077_c0	1	255	gnl|BL_ORD_ID|1865327 gi|242013230|ref|XP_002427317.1| class A rhodopsin-like G-protein coupled receptor GPRmys, putative [Pediculus humanus corporis]	1.99792e-17	gnl|BL_ORD_ID|789189 gi|307196678|gb|EFN78137.1| Probable G-protein coupled receptor B0563.6 [Harpegnathos saltator]	1.29501e-16	No_Uniprotmatch	No_%_identity	No_evalue	No_ID	No_Description	No_KEGG	No_GO	No_GOCC	No_GOBP	No_GOMF	No_keywords
comp12079_c0	1	251	No_sig_nr_hit	No_sig_nr_hit	No_sig_nr_hit	No_sig_nr_hit	No_Uniprotmatch	No_%_identity	No_evalue	No_ID	No_Description	No_KEGG	No_GO	No_GOCC	No_GOBP	No_GOMF	No_keywords
comp12081_c0	1	235	No_sig_nr_hit	No_sig_nr_hit	No_sig_nr_hit	No_sig_nr_hit	No_Uniprotmatch	No_%_identity	No_evalue	No_ID	No_Description	No_KEGG	No_GO	No_GOCC	No_GOBP	No_GOMF	No_keywords
comp12085_c0	1	412	No_sig_nr_hit	No_sig_nr_hit	No_sig_nr_hit	No_sig_nr_hit	No_Uniprotmatch	No_%_identity	No_evalue	No_ID	No_Description	No_KEGG	No_GO	No_GOCC	No_GOBP	No_GOMF	No_keywords
comp12085_c0	2	259	No_sig_nr_hit	No_sig_nr_hit	No_sig_nr_hit	No_sig_nr_hit	No_Uniprotmatch	No_%_identity	No_evalue	No_ID	No_Description	No_KEGG	No_GO	No_GOCC	No_GOBP	No_GOMF	No_keywords
comp12085_c0	3	548	No_sig_nr_hit	No_sig_nr_hit	No_sig_nr_hit	No_sig_nr_hit	No_Uniprotmatch	No_%_identity	No_evalue	No_ID	No_Description	No_KEGG	No_GO	No_GOCC	No_GOBP	No_GOMF	No_keywords
comp12106_c0	1	228	No_sig_nr_hit	No_sig_nr_hit	No_sig_nr_hit	No_sig_nr_hit	No_Uniprotmatch	No_%_identity	No_evalue	No_ID	No_Description	No_KEGG	No_GO	No_GOCC	No_GOBP	No_GOMF	No_keywords
comp12108_c0	1	395	No_sig_nr_hit	No_sig_nr_hit	No_sig_nr_hit	No_sig_nr_hit	No_Uniprotmatch	No_%_identity	No_evalue	No_ID	No_Description	No_KEGG	No_GO	No_GOCC	No_GOBP	No_GOMF	No_keywords
comp12116_c0	1	766	gnl|BL_ORD_ID|2072150 gi|91087369|ref|XP_975635.1| PREDICTED: similar to translation elongation factor 2 [Tribolium castaneum]	8.85489e-70	gnl|BL_ORD_ID|282187 gi|550249135|gb|JAB64194.1| Elongation factor 2 [Anoplophora glabripennis]	8.85489e-70	Q90705	61.24	8e-69	EF2_CHICK	Elongation factor 2	gga:396325	GO:0005737 \\ GO:0005525 \\ GO:0003924 \\ GO:0003746 \\	No_GOBP	GTP binding (GO:0005525);GTPase activity (GO:0003924);translation elongation factor activity (GO:0003746);	cytoplasm (GO:0005737);	Complete proteome;Cytoplasm;Direct protein sequencing;Elongation factor;GTP-binding;Nucleotide-binding;Phosphoprotein;Protein biosynthesis;Reference proteome.;
comp12116_c1	1	520	gnl|BL_ORD_ID|553889 gi|442565874|gb|AGC56217.1| translation elongation factor 2, partial [Dermatophagoides farinae]	1.45757e-53	gnl|BL_ORD_ID|553889 gi|442565874|gb|AGC56217.1| translation elongation factor 2, partial [Dermatophagoides farinae]	1.45757e-53	Q1HPK6	60.12	3e-51	EF2_BOMMO	Translation elongation factor 2	bmor:733027	GO:0005737 \\ GO:0005525 \\ GO:0003924 \\ GO:0003746 \\	No_GOBP	GTP binding (GO:0005525);GTPase activity (GO:0003924);translation elongation factor activity (GO:0003746);	cytoplasm (GO:0005737);	Complete proteome;Cytoplasm;Direct protein sequencing;Elongation factor;GTP-binding;Nucleotide-binding;Phosphoprotein;Protein biosynthesis;Reference proteome.;
comp12116_c2	1	1434	gnl|BL_ORD_ID|1003272 gi|321463104|gb|EFX74122.1| hypothetical protein DAPPUDRAFT_307476 [Daphnia pulex]	1.44541e-148	gnl|BL_ORD_ID|1775441 gi|37703991|gb|AAR01317.1| elongation factor-2 [Trachyiulus nordquisti]	6.07274e-147	Q23716	63.95	6e-159	EF2_CRYPV	Elongation factor 2	No_KEGG	GO:0005737 \\ GO:0005525 \\ GO:0003924 \\ GO:0003746 \\	No_GOBP	GTP binding (GO:0005525);GTPase activity (GO:0003924);translation elongation factor activity (GO:0003746);	cytoplasm (GO:0005737);	Cytoplasm;Elongation factor;GTP-binding;Nucleotide-binding;Phosphoprotein;Protein biosynthesis.;
comp12128_c0	1	240	No_sig_nr_hit	No_sig_nr_hit	No_sig_nr_hit	No_sig_nr_hit	No_Uniprotmatch	No_%_identity	No_evalue	No_ID	No_Description	No_KEGG	No_GO	No_GOCC	No_GOBP	No_GOMF	No_keywords
comp12134_c0	1	302	No_sig_nr_hit	No_sig_nr_hit	No_sig_nr_hit	No_sig_nr_hit	No_Uniprotmatch	No_%_identity	No_evalue	No_ID	No_Description	No_KEGG	No_GO	No_GOCC	No_GOBP	No_GOMF	No_keywords
comp12135_c0	1	441	No_sig_nr_hit	No_sig_nr_hit	No_sig_nr_hit	No_sig_nr_hit	No_Uniprotmatch	No_%_identity	No_evalue	No_ID	No_Description	No_KEGG	No_GO	No_GOCC	No_GOBP	No_GOMF	No_keywords
comp12156_c0	1	230	No_sig_nr_hit	No_sig_nr_hit	No_sig_nr_hit	No_sig_nr_hit	No_Uniprotmatch	No_%_identity	No_evalue	No_ID	No_Description	No_KEGG	No_GO	No_GOCC	No_GOBP	No_GOMF	No_keywords
comp12157_c0	1	261	No_sig_nr_hit	No_sig_nr_hit	No_sig_nr_hit	No_sig_nr_hit	No_Uniprotmatch	No_%_identity	No_evalue	No_ID	No_Description	No_KEGG	No_GO	No_GOCC	No_GOBP	No_GOMF	No_keywords
comp12162_c0	1	690	No_sig_nr_hit	No_sig_nr_hit	No_sig_nr_hit	No_sig_nr_hit	No_Uniprotmatch	No_%_identity	No_evalue	No_ID	No_Description	No_KEGG	No_GO	No_GOCC	No_GOBP	No_GOMF	No_keywords
comp12197_c0	1	943	gnl|BL_ORD_ID|385654 gi|509391645|gb|AGN29613.1| 40S ribosomal protein S2 [Acartia pacifica]	4.16327e-89	gnl|BL_ORD_ID|385654 gi|509391645|gb|AGN29613.1| 40S ribosomal protein S2 [Acartia pacifica]	4.16327e-89	P49154	70.27	2e-87	RS2_URECA	40S ribosomal protein S2	No_KEGG	GO:0015935 \\ GO:0003723 \\ GO:0003735 \\ GO:0006412 \\	translation (GO:0006412);	RNA binding (GO:0003723);structural constituent of ribosome (GO:0003735);	small ribosomal subunit (GO:0015935);	Ribonucleoprotein;Ribosomal protein.;
comp12198_c0	1	998	gnl|BL_ORD_ID|2077646 gi|94469276|gb|ABF18487.1| ribosomal protein L4 [Aedes aegypti]	1.50092e-92	gnl|BL_ORD_ID|2077646 gi|94469276|gb|ABF18487.1| ribosomal protein L4 [Aedes aegypti]	1.50092e-92	P09180	55.42	2e-90	RL4_DROME	60S ribosomal protein L4	dme:Dmel_CG5502	GO:0005840 \\ GO:0003735 \\ GO:0051298 \\ GO:0006412 \\	centrosome duplication (GO:0051298);translation (GO:0006412);	structural constituent of ribosome (GO:0003735);	ribosome (GO:0005840);	3D-structure;Complete proteome;Reference proteome;Ribonucleoprotein;Ribosomal protein.;
comp12199_c0	1	375	No_sig_nr_hit	No_sig_nr_hit	No_sig_nr_hit	No_sig_nr_hit	No_Uniprotmatch	No_%_identity	No_evalue	No_ID	No_Description	No_KEGG	No_GO	No_GOCC	No_GOBP	No_GOMF	No_keywords
comp12200_c0	1	241	No_sig_nr_hit	No_sig_nr_hit	No_sig_nr_hit	No_sig_nr_hit	No_Uniprotmatch	No_%_identity	No_evalue	No_ID	No_Description	No_KEGG	No_GO	No_GOCC	No_GOBP	No_GOMF	No_keywords
comp12205_c0	1	427	No_sig_nr_hit	No_sig_nr_hit	No_sig_nr_hit	No_sig_nr_hit	No_Uniprotmatch	No_%_identity	No_evalue	No_ID	No_Description	No_KEGG	No_GO	No_GOCC	No_GOBP	No_GOMF	No_keywords
comp12208_c0	1	657	No_sig_nr_hit	No_sig_nr_hit	No_sig_nr_hit	No_sig_nr_hit	No_Uniprotmatch	No_%_identity	No_evalue	No_ID	No_Description	No_KEGG	No_GO	No_GOCC	No_GOBP	No_GOMF	No_keywords
comp12211_c0	1	218	No_sig_nr_hit	No_sig_nr_hit	No_sig_nr_hit	No_sig_nr_hit	No_Uniprotmatch	No_%_identity	No_evalue	No_ID	No_Description	No_KEGG	No_GO	No_GOCC	No_GOBP	No_GOMF	No_keywords
comp12219_c0	1	417	No_sig_nr_hit	No_sig_nr_hit	No_sig_nr_hit	No_sig_nr_hit	No_Uniprotmatch	No_%_identity	No_evalue	No_ID	No_Description	No_KEGG	No_GO	No_GOCC	No_GOBP	No_GOMF	No_keywords
comp12219_c1	1	490	No_sig_nr_hit	No_sig_nr_hit	No_sig_nr_hit	No_sig_nr_hit	No_Uniprotmatch	No_%_identity	No_evalue	No_ID	No_Description	No_KEGG	No_GO	No_GOCC	No_GOBP	No_GOMF	No_keywords
comp12221_c0	1	801	gnl|BL_ORD_ID|1457839 gi|157016825|gb|EAL40344.3| AGAP010534-PA [Anopheles gambiae str. PEST]	5.66642e-46	gnl|BL_ORD_ID|1457839 gi|157016825|gb|EAL40344.3| AGAP010534-PA [Anopheles gambiae str. PEST]	5.66642e-46	No_Uniprotmatch	No_%_identity	No_evalue	No_ID	No_Description	No_KEGG	No_GO	No_GOCC	No_GOBP	No_GOMF	No_keywords
comp12229_c0	1	255	No_sig_nr_hit	No_sig_nr_hit	No_sig_nr_hit	No_sig_nr_hit	No_Uniprotmatch	No_%_identity	No_evalue	No_ID	No_Description	No_KEGG	No_GO	No_GOCC	No_GOBP	No_GOMF	No_keywords
comp12233_c0	1	387	No_sig_nr_hit	No_sig_nr_hit	No_sig_nr_hit	No_sig_nr_hit	No_Uniprotmatch	No_%_identity	No_evalue	No_ID	No_Description	No_KEGG	No_GO	No_GOCC	No_GOBP	No_GOMF	No_keywords
comp12237_c0	1	273	No_sig_nr_hit	No_sig_nr_hit	No_sig_nr_hit	No_sig_nr_hit	No_Uniprotmatch	No_%_identity	No_evalue	No_ID	No_Description	No_KEGG	No_GO	No_GOCC	No_GOBP	No_GOMF	No_keywords
comp12241_c0	1	247	No_sig_nr_hit	No_sig_nr_hit	No_sig_nr_hit	No_sig_nr_hit	No_Uniprotmatch	No_%_identity	No_evalue	No_ID	No_Description	No_KEGG	No_GO	No_GOCC	No_GOBP	No_GOMF	No_keywords
comp1224_c0	1	239	No_sig_nr_hit	No_sig_nr_hit	No_sig_nr_hit	No_sig_nr_hit	No_Uniprotmatch	No_%_identity	No_evalue	No_ID	No_Description	No_KEGG	No_GO	No_GOCC	No_GOBP	No_GOMF	No_keywords
comp12277_c0	1	250	No_sig_nr_hit	No_sig_nr_hit	No_sig_nr_hit	No_sig_nr_hit	No_Uniprotmatch	No_%_identity	No_evalue	No_ID	No_Description	No_KEGG	No_GO	No_GOCC	No_GOBP	No_GOMF	No_keywords
comp12282_c0	1	504	No_sig_nr_hit	No_sig_nr_hit	No_sig_nr_hit	No_sig_nr_hit	No_Uniprotmatch	No_%_identity	No_evalue	No_ID	No_Description	No_KEGG	No_GO	No_GOCC	No_GOBP	No_GOMF	No_keywords
comp12283_c0	1	241	No_sig_nr_hit	No_sig_nr_hit	No_sig_nr_hit	No_sig_nr_hit	No_Uniprotmatch	No_%_identity	No_evalue	No_ID	No_Description	No_KEGG	No_GO	No_GOCC	No_GOBP	No_GOMF	No_keywords
comp12284_c0	1	219	No_sig_nr_hit	No_sig_nr_hit	No_sig_nr_hit	No_sig_nr_hit	No_Uniprotmatch	No_%_identity	No_evalue	No_ID	No_Description	No_KEGG	No_GO	No_GOCC	No_GOBP	No_GOMF	No_keywords
comp12289_c0	1	293	No_sig_nr_hit	No_sig_nr_hit	No_sig_nr_hit	No_sig_nr_hit	No_Uniprotmatch	No_%_identity	No_evalue	No_ID	No_Description	No_KEGG	No_GO	No_GOCC	No_GOBP	No_GOMF	No_keywords
comp12306_c0	1	824	gnl|BL_ORD_ID|2075455 gi|91075978|ref|XP_969820.1| PREDICTED: similar to coiled-coil domain containing 124 [Tribolium castaneum]	4.93076e-24	gnl|BL_ORD_ID|283613 gi|550242539|gb|JAB62768.1| Coiled-coil domain-containing protein, partial [Anoplophora glabripennis]	3.19603e-23	Q2TBV6	49.48	3e-18	CC124_BOVIN	Coiled-coil domain-containing protein 124	bta:510778	GO:0005737 \\ GO:0005815 \\ GO:0030496 \\ GO:0007049 \\ GO:0051301 \\	cell cycle (GO:0007049);cell division (GO:0051301);	No_GOMF	cytoplasm (GO:0005737);microtubule organizing center (GO:0005815);midbody (GO:0030496);	Cell cycle;Cell division;Coiled coil;Complete proteome;Cytoplasm;Cytoskeleton;Phosphoprotein;Reference proteome.;
comp1230_c0	1	234	No_sig_nr_hit	No_sig_nr_hit	No_sig_nr_hit	No_sig_nr_hit	No_Uniprotmatch	No_%_identity	No_evalue	No_ID	No_Description	No_KEGG	No_GO	No_GOCC	No_GOBP	No_GOMF	No_keywords
comp12323_c0	1	210	No_sig_nr_hit	No_sig_nr_hit	No_sig_nr_hit	No_sig_nr_hit	No_Uniprotmatch	No_%_identity	No_evalue	No_ID	No_Description	No_KEGG	No_GO	No_GOCC	No_GOBP	No_GOMF	No_keywords
comp12334_c0	1	242	No_sig_nr_hit	No_sig_nr_hit	No_sig_nr_hit	No_sig_nr_hit	No_Uniprotmatch	No_%_identity	No_evalue	No_ID	No_Description	No_KEGG	No_GO	No_GOCC	No_GOBP	No_GOMF	No_keywords
comp12340_c0	1	477	No_sig_nr_hit	No_sig_nr_hit	No_sig_nr_hit	No_sig_nr_hit	No_Uniprotmatch	No_%_identity	No_evalue	No_ID	No_Description	No_KEGG	No_GO	No_GOCC	No_GOBP	No_GOMF	No_keywords
comp12343_c0	1	225	No_sig_nr_hit	No_sig_nr_hit	No_sig_nr_hit	No_sig_nr_hit	No_Uniprotmatch	No_%_identity	No_evalue	No_ID	No_Description	No_KEGG	No_GO	No_GOCC	No_GOBP	No_GOMF	No_keywords
comp12345_c0	1	481	No_sig_nr_hit	No_sig_nr_hit	No_sig_nr_hit	No_sig_nr_hit	No_Uniprotmatch	No_%_identity	No_evalue	No_ID	No_Description	No_KEGG	No_GO	No_GOCC	No_GOBP	No_GOMF	No_keywords
comp12360_c0	1	346	No_sig_nr_hit	No_sig_nr_hit	No_sig_nr_hit	No_sig_nr_hit	No_Uniprotmatch	No_%_identity	No_evalue	No_ID	No_Description	No_KEGG	No_GO	No_GOCC	No_GOBP	No_GOMF	No_keywords
comp12360_c0	2	213	No_sig_nr_hit	No_sig_nr_hit	No_sig_nr_hit	No_sig_nr_hit	No_Uniprotmatch	No_%_identity	No_evalue	No_ID	No_Description	No_KEGG	No_GO	No_GOCC	No_GOBP	No_GOMF	No_keywords
comp12373_c0	1	202	No_sig_nr_hit	No_sig_nr_hit	No_sig_nr_hit	No_sig_nr_hit	No_Uniprotmatch	No_%_identity	No_evalue	No_ID	No_Description	No_KEGG	No_GO	No_GOCC	No_GOBP	No_GOMF	No_keywords
comp12377_c0	1	248	No_sig_nr_hit	No_sig_nr_hit	No_sig_nr_hit	No_sig_nr_hit	No_Uniprotmatch	No_%_identity	No_evalue	No_ID	No_Description	No_KEGG	No_GO	No_GOCC	No_GOBP	No_GOMF	No_keywords
comp12386_c0	1	284	No_sig_nr_hit	No_sig_nr_hit	No_sig_nr_hit	No_sig_nr_hit	No_Uniprotmatch	No_%_identity	No_evalue	No_ID	No_Description	No_KEGG	No_GO	No_GOCC	No_GOBP	No_GOMF	No_keywords
comp1239_c0	1	281	gnl|BL_ORD_ID|1502459 gi|325303726|tpg|DAA34372.1| TPA_inf: rho-type Ras-related small GTPase [Amblyomma variegatum]	6.19297e-48	gnl|BL_ORD_ID|1502459 gi|325303726|tpg|DAA34372.1| TPA_inf: rho-type Ras-related small GTPase [Amblyomma variegatum]	6.19297e-48	Q6RUV5	92.47	1e-48	RAC1_RAT	Ras-related C3 botulinum toxin substrate 1	rno:363875	GO:0005737 \\ GO:0031410 \\ GO:0005829 \\ GO:0019897 \\ GO:0000139 \\ GO:0030027 \\ GO:0042470 \\ GO:0016020 \\ GO:0001891 \\ GO:0032587 \\ GO:0005802 \\ GO:0005525 \\ GO:0003924 \\ GO:0019901 \\ GO:0017137 \\ GO:0051022 \\ GO:0030036 \\ GO:0007015 \\ GO:0048532 \\ GO:0002093 \\ GO:0007411 \\ GO:0045453 \\ GO:0048870 \\ GO:0008283 \\ GO:0045216 \\ GO:0006928 \\ GO:0021799 \\ GO:0006935 \\ GO:0090…	actin cytoskeleton organization (GO:0030036);actin filament organization (GO:0007015);anatomical structure arrangement (GO:0048532);auditory receptor cell morphogenesis (GO:0002093);axon guidance (GO:0007411);bone resorption (GO:0045453);cell motility (GO:0048870);cell proliferation (GO:0008283);cell-cell junction organization (GO:0045216);cellular component movement (GO:0006928);cerebral cortex …	GTP binding (GO:0005525);GTPase activity (GO:0003924);protein kinase binding (GO:0019901);Rab GTPase binding (GO:0017137);Rho GDP-dissociation inhibitor binding (GO:0051022);	cytoplasm (GO:0005737);cytoplasmic vesicle (GO:0031410);cytosol (GO:0005829);extrinsic component of plasma membrane (GO:0019897);Golgi membrane (GO:0000139);lamellipodium (GO:0030027);melanosome (GO:0042470);membrane (GO:0016020);phagocytic cup (GO:0001891);ruffle membrane (GO:0032587);trans-Golgi network (GO:0005802);	Cell membrane;Complete proteome;Cytoplasm;Direct protein sequencing;GTP-binding;Isopeptide bond;Lipoprotein;Membrane;Methylation;Nucleotide-binding;Prenylation;Reference proteome;Ubl conjugation.;
comp12422_c0	1	279	No_sig_nr_hit	No_sig_nr_hit	No_sig_nr_hit	No_sig_nr_hit	No_Uniprotmatch	No_%_identity	No_evalue	No_ID	No_Description	No_KEGG	No_GO	No_GOCC	No_GOBP	No_GOMF	No_keywords
comp12423_c0	1	211	No_sig_nr_hit	No_sig_nr_hit	No_sig_nr_hit	No_sig_nr_hit	No_Uniprotmatch	No_%_identity	No_evalue	No_ID	No_Description	No_KEGG	No_GO	No_GOCC	No_GOBP	No_GOMF	No_keywords
comp12428_c0	1	236	No_sig_nr_hit	No_sig_nr_hit	No_sig_nr_hit	No_sig_nr_hit	No_Uniprotmatch	No_%_identity	No_evalue	No_ID	No_Description	No_KEGG	No_GO	No_GOCC	No_GOBP	No_GOMF	No_keywords
comp12429_c0	1	230	No_sig_nr_hit	No_sig_nr_hit	No_sig_nr_hit	No_sig_nr_hit	No_Uniprotmatch	No_%_identity	No_evalue	No_ID	No_Description	No_KEGG	No_GO	No_GOCC	No_GOBP	No_GOMF	No_keywords
comp12447_c0	1	223	No_sig_nr_hit	No_sig_nr_hit	No_sig_nr_hit	No_sig_nr_hit	No_Uniprotmatch	No_%_identity	No_evalue	No_ID	No_Description	No_KEGG	No_GO	No_GOCC	No_GOBP	No_GOMF	No_keywords
comp12448_c0	1	364	No_sig_nr_hit	No_sig_nr_hit	No_sig_nr_hit	No_sig_nr_hit	No_Uniprotmatch	No_%_identity	No_evalue	No_ID	No_Description	No_KEGG	No_GO	No_GOCC	No_GOBP	No_GOMF	No_keywords
comp12448_c1	1	208	No_sig_nr_hit	No_sig_nr_hit	No_sig_nr_hit	No_sig_nr_hit	No_Uniprotmatch	No_%_identity	No_evalue	No_ID	No_Description	No_KEGG	No_GO	No_GOCC	No_GOBP	No_GOMF	No_keywords
comp1244_c0	1	209	gnl|BL_ORD_ID|1865260 gi|242013377|ref|XP_002427384.1| transmembrane protein, putative [Pediculus humanus corporis]	6.08921e-11	gnl|BL_ORD_ID|807085 gi|307165886|gb|EFN60241.1| Transmembrane protein 20 [Camponotus floridanus]	1.65825e-08	No_Uniprotmatch	No_%_identity	No_evalue	No_ID	No_Description	No_KEGG	No_GO	No_GOCC	No_GOBP	No_GOMF	No_keywords
comp12460_c0	1	330	No_sig_nr_hit	No_sig_nr_hit	No_sig_nr_hit	No_sig_nr_hit	No_Uniprotmatch	No_%_identity	No_evalue	No_ID	No_Description	No_KEGG	No_GO	No_GOCC	No_GOBP	No_GOMF	No_keywords
comp12463_c0	1	203	No_sig_nr_hit	No_sig_nr_hit	No_sig_nr_hit	No_sig_nr_hit	No_Uniprotmatch	No_%_identity	No_evalue	No_ID	No_Description	No_KEGG	No_GO	No_GOCC	No_GOBP	No_GOMF	No_keywords
comp12495_c0	1	416	No_sig_nr_hit	No_sig_nr_hit	No_sig_nr_hit	No_sig_nr_hit	No_Uniprotmatch	No_%_identity	No_evalue	No_ID	No_Description	No_KEGG	No_GO	No_GOCC	No_GOBP	No_GOMF	No_keywords
comp12516_c0	1	303	No_sig_nr_hit	No_sig_nr_hit	No_sig_nr_hit	No_sig_nr_hit	No_Uniprotmatch	No_%_identity	No_evalue	No_ID	No_Description	No_KEGG	No_GO	No_GOCC	No_GOBP	No_GOMF	No_keywords
comp12524_c0	1	208	No_sig_nr_hit	No_sig_nr_hit	No_sig_nr_hit	No_sig_nr_hit	No_Uniprotmatch	No_%_identity	No_evalue	No_ID	No_Description	No_KEGG	No_GO	No_GOCC	No_GOBP	No_GOMF	No_keywords
comp12526_c0	1	234	No_sig_nr_hit	No_sig_nr_hit	No_sig_nr_hit	No_sig_nr_hit	No_Uniprotmatch	No_%_identity	No_evalue	No_ID	No_Description	No_KEGG	No_GO	No_GOCC	No_GOBP	No_GOMF	No_keywords
comp12529_c0	1	246	No_sig_nr_hit	No_sig_nr_hit	No_sig_nr_hit	No_sig_nr_hit	No_Uniprotmatch	No_%_identity	No_evalue	No_ID	No_Description	No_KEGG	No_GO	No_GOCC	No_GOBP	No_GOMF	No_keywords
comp12549_c0	1	207	No_sig_nr_hit	No_sig_nr_hit	No_sig_nr_hit	No_sig_nr_hit	No_Uniprotmatch	No_%_identity	No_evalue	No_ID	No_Description	No_KEGG	No_GO	No_GOCC	No_GOBP	No_GOMF	No_keywords
comp1254_c0	1	234	No_sig_nr_hit	No_sig_nr_hit	No_sig_nr_hit	No_sig_nr_hit	No_Uniprotmatch	No_%_identity	No_evalue	No_ID	No_Description	No_KEGG	No_GO	No_GOCC	No_GOBP	No_GOMF	No_keywords
comp12559_c0	1	251	No_sig_nr_hit	No_sig_nr_hit	No_sig_nr_hit	No_sig_nr_hit	No_Uniprotmatch	No_%_identity	No_evalue	No_ID	No_Description	No_KEGG	No_GO	No_GOCC	No_GOBP	No_GOMF	No_keywords
comp12560_c0	1	205	gnl|BL_ORD_ID|1804868 gi|246367206|gb|AAZ80094.3| hyperpolarization-activated ion channel [Cancer borealis]	7.1998e-20	gnl|BL_ORD_ID|1804868 gi|246367206|gb|AAZ80094.3| hyperpolarization-activated ion channel [Cancer borealis]	7.1998e-20	Q9JKA7	58	4e-10	HCN4_RAT	Potassium/sodium hyperpolarization-activated cyclic nucleotide-gated channel 4	rno:59266	GO:0005887 \\ GO:0031226 \\ GO:0043195 \\ GO:0030552 \\ GO:0005222 \\ GO:0005267 \\ GO:0005272 \\ GO:0005249 \\ GO:0071320 \\ GO:0001701 \\ GO:0071805 \\ GO:0002027 \\ GO:0042391 \\ GO:0050804 \\	cellular response to cAMP (GO:0071320);in utero embryonic development (GO:0001701);potassium ion transmembrane transport (GO:0071805);regulation of heart rate (GO:0002027);regulation of membrane potential (GO:0042391);regulation of synaptic transmission (GO:0050804);	cAMP binding (GO:0030552);intracellular cAMP activated cation channel activity (GO:0005222);potassium channel activity (GO:0005267);sodium channel activity (GO:0005272);voltage-gated potassium channel activity (GO:0005249);	integral component of plasma membrane (GO:0005887);intrinsic component of plasma membrane (GO:0031226);terminal bouton (GO:0043195);	cAMP;cAMP-binding;Cell membrane;Complete proteome;Glycoprotein;Ion channel;Ion transport;Ligand-gated ion channel;Membrane;Nucleotide-binding;Potassium;Potassium channel;Potassium transport;Reference proteome;Sodium;Sodium channel;Sodium transport;Transmembrane;Transmembrane helix;Transport;Voltage-gated channel.;
comp12571_c0	1	247	No_sig_nr_hit	No_sig_nr_hit	No_sig_nr_hit	No_sig_nr_hit	No_Uniprotmatch	No_%_identity	No_evalue	No_ID	No_Description	No_KEGG	No_GO	No_GOCC	No_GOBP	No_GOMF	No_keywords
comp12572_c0	1	265	No_sig_nr_hit	No_sig_nr_hit	No_sig_nr_hit	No_sig_nr_hit	No_Uniprotmatch	No_%_identity	No_evalue	No_ID	No_Description	No_KEGG	No_GO	No_GOCC	No_GOBP	No_GOMF	No_keywords
comp12575_c0	1	214	No_sig_nr_hit	No_sig_nr_hit	No_sig_nr_hit	No_sig_nr_hit	No_Uniprotmatch	No_%_identity	No_evalue	No_ID	No_Description	No_KEGG	No_GO	No_GOCC	No_GOBP	No_GOMF	No_keywords
comp12584_c0	1	314	No_sig_nr_hit	No_sig_nr_hit	No_sig_nr_hit	No_sig_nr_hit	No_Uniprotmatch	No_%_identity	No_evalue	No_ID	No_Description	No_KEGG	No_GO	No_GOCC	No_GOBP	No_GOMF	No_keywords
comp12599_c0	1	412	gnl|BL_ORD_ID|1379631 gi|345496316|ref|XP_001604084.2| PREDICTED: probable ATP-dependent RNA helicase YTHDC2 [Nasonia vitripennis]	2.24601e-13	gnl|BL_ORD_ID|788327 gi|307197900|gb|EFN78999.1| Uncharacterized protein KIAA0564-like protein [Harpegnathos saltator]	1.90136e-12	B2RR83	46.34	4e-14	YTDC2_MOUSE	Probable ATP-dependent RNA helicase YTHDC2	mmu:240255	GO:0005524 \\ GO:0008026 \\ GO:0003723 \\	No_GOBP	ATP binding (GO:0005524);ATP-dependent helicase activity (GO:0008026);RNA binding (GO:0003723);	No_GOCC	ANK repeat;ATP-binding;Complete proteome;Helicase;Hydrolase;Nucleotide-binding;Phosphoprotein;Reference proteome;Repeat;RNA-binding.;
comp125_c0	1	203	No_sig_nr_hit	No_sig_nr_hit	No_sig_nr_hit	No_sig_nr_hit	No_Uniprotmatch	No_%_identity	No_evalue	No_ID	No_Description	No_KEGG	No_GO	No_GOCC	No_GOBP	No_GOMF	No_keywords
comp12610_c0	1	231	No_sig_nr_hit	No_sig_nr_hit	No_sig_nr_hit	No_sig_nr_hit	No_Uniprotmatch	No_%_identity	No_evalue	No_ID	No_Description	No_KEGG	No_GO	No_GOCC	No_GOBP	No_GOMF	No_keywords
comp12616_c0	1	275	No_sig_nr_hit	No_sig_nr_hit	No_sig_nr_hit	No_sig_nr_hit	No_Uniprotmatch	No_%_identity	No_evalue	No_ID	No_Description	No_KEGG	No_GO	No_GOCC	No_GOBP	No_GOMF	No_keywords
comp12620_c0	1	240	No_sig_nr_hit	No_sig_nr_hit	No_sig_nr_hit	No_sig_nr_hit	No_Uniprotmatch	No_%_identity	No_evalue	No_ID	No_Description	No_KEGG	No_GO	No_GOCC	No_GOBP	No_GOMF	No_keywords
comp12627_c0	1	455	No_sig_nr_hit	No_sig_nr_hit	No_sig_nr_hit	No_sig_nr_hit	Q9SIK2	37.5	3e-06	RS252_ARATH	40S ribosomal protein S25-2	ath:AT2G21580	GO:0022626 \\ GO:0022627 \\ GO:0009506 \\ GO:0005774 \\	No_GOBP	No_GOMF	cytosolic ribosome (GO:0022626);cytosolic small ribosomal subunit (GO:0022627);plasmodesma (GO:0009506);vacuolar membrane (GO:0005774);	Alternative splicing;Complete proteome;Reference proteome;Ribonucleoprotein;Ribosomal protein.;
comp12673_c0	1	700	gnl|BL_ORD_ID|1491925 gi|313907135|gb|ADR83582.1| ribosomal protein L17 [Apis cerana cerana]	5.46323e-44	gnl|BL_ORD_ID|1491925 gi|313907135|gb|ADR83582.1| ribosomal protein L17 [Apis cerana cerana]	5.46323e-44	P0DJ16	62.13	1e-46	RL17_TETTS	60S ribosomal protein L17	No_KEGG	GO:0015934 \\ GO:0003735 \\ GO:0006412 \\	translation (GO:0006412);	structural constituent of ribosome (GO:0003735);	large ribosomal subunit (GO:0015934);	3D-structure;Ribonucleoprotein;Ribosomal protein.;
comp12678_c0	1	326	gnl|BL_ORD_ID|2025106 gi|195054475|ref|XP_001994150.1| GH16839 [Drosophila grimshawi]	5.96813e-06	gnl|BL_ORD_ID|2025106 gi|195054475|ref|XP_001994150.1| GH16839 [Drosophila grimshawi]	5.96813e-06	No_Uniprotmatch	No_%_identity	No_evalue	No_ID	No_Description	No_KEGG	No_GO	No_GOCC	No_GOBP	No_GOMF	No_keywords
comp12680_c0	1	215	No_sig_nr_hit	No_sig_nr_hit	No_sig_nr_hit	No_sig_nr_hit	No_Uniprotmatch	No_%_identity	No_evalue	No_ID	No_Description	No_KEGG	No_GO	No_GOCC	No_GOBP	No_GOMF	No_keywords
comp12682_c0	1	1280	gnl|BL_ORD_ID|746103 gi|332028947|gb|EGI68965.1| 60S ribosomal protein L3 [Acromyrmex echinatior]	6.62082e-134	gnl|BL_ORD_ID|746103 gi|332028947|gb|EGI68965.1| 60S ribosomal protein L3 [Acromyrmex echinatior]	6.62082e-134	O96774	69.71	6e-152	RL3_TETTH	Ribosomal protein L3	tet:TTHERM_00497880	GO:0005840 \\ GO:0003735 \\ GO:0006412 \\	translation (GO:0006412);	structural constituent of ribosome (GO:0003735);	ribosome (GO:0005840);	3D-structure;Cytoplasm;Ribonucleoprotein;Ribosomal protein.;
comp12689_c0	1	358	No_sig_nr_hit	No_sig_nr_hit	No_sig_nr_hit	No_sig_nr_hit	No_Uniprotmatch	No_%_identity	No_evalue	No_ID	No_Description	No_KEGG	No_GO	No_GOCC	No_GOBP	No_GOMF	No_keywords
comp12690_c0	1	1726	No_sig_nr_hit	No_sig_nr_hit	No_sig_nr_hit	No_sig_nr_hit	B4SLL0	26.07	7e-16	ASPN_STRM5	Peptidyl-Asp metalloendopeptidase	smt:Smal_0815	GO:0046872 \\ GO:0008237 \\	No_GOBP	metal ion binding (GO:0046872);metallopeptidase activity (GO:0008237);	No_GOCC	Complete proteome;Hydrolase;Metal-binding;Metalloprotease;Protease;Signal;Zinc.;
comp12705_c0	1	239	No_sig_nr_hit	No_sig_nr_hit	No_sig_nr_hit	No_sig_nr_hit	No_Uniprotmatch	No_%_identity	No_evalue	No_ID	No_Description	No_KEGG	No_GO	No_GOCC	No_GOBP	No_GOMF	No_keywords
comp12725_c0	1	819	gnl|BL_ORD_ID|1323805 gi|357627363|gb|EHJ77084.1| putative ZNF91L [Danaus plexippus]	7.05774e-07	gnl|BL_ORD_ID|418440 gi|509178479|gb|JAA87360.1| Zinc finger and BTB domain-containing protein 17 [Pararge aegeria]	9.21769e-07	No_Uniprotmatch	No_%_identity	No_evalue	No_ID	No_Description	No_KEGG	No_GO	No_GOCC	No_GOBP	No_GOMF	No_keywords
comp12729_c0	1	333	No_sig_nr_hit	No_sig_nr_hit	No_sig_nr_hit	No_sig_nr_hit	No_Uniprotmatch	No_%_identity	No_evalue	No_ID	No_Description	No_KEGG	No_GO	No_GOCC	No_GOBP	No_GOMF	No_keywords
comp12731_c0	1	393	No_sig_nr_hit	No_sig_nr_hit	No_sig_nr_hit	No_sig_nr_hit	No_Uniprotmatch	No_%_identity	No_evalue	No_ID	No_Description	No_KEGG	No_GO	No_GOCC	No_GOBP	No_GOMF	No_keywords
comp12732_c0	1	301	No_sig_nr_hit	No_sig_nr_hit	No_sig_nr_hit	No_sig_nr_hit	No_Uniprotmatch	No_%_identity	No_evalue	No_ID	No_Description	No_KEGG	No_GO	No_GOCC	No_GOBP	No_GOMF	No_keywords
comp12735_c0	1	271	gnl|BL_ORD_ID|1008937 gi|321457369|gb|EFX68457.1| ATP-binding cassette, sub-family C, member 4 [Daphnia pulex]	3.6947e-24	gnl|BL_ORD_ID|1008937 gi|321457369|gb|EFX68457.1| ATP-binding cassette, sub-family C, member 4 [Daphnia pulex]	3.6947e-24	O15439	56.67	4e-24	MRP4_HUMAN	Multidrug resistance-associated protein 4	hsa:10257	GO:0016021 \\ GO:0016020 \\ GO:0005886 \\ GO:0031088 \\ GO:0016404 \\ GO:0005524 \\ GO:0042626 \\ GO:0007596 \\ GO:0055114 \\ GO:0030168 \\ GO:0002576 \\ GO:0055085 \\	blood coagulation (GO:0007596);oxidation-reduction process (GO:0055114);platelet activation (GO:0030168);platelet degranulation (GO:0002576);transmembrane transport (GO:0055085);	15-hydroxyprostaglandin dehydrogenase (NAD+) activity (GO:0016404);ATP binding (GO:0005524);ATPase activity, coupled to transmembrane movement of substances (GO:0042626);	integral component of membrane (GO:0016021);membrane (GO:0016020);plasma membrane (GO:0005886);platelet dense granule membrane (GO:0031088);	Alternative splicing;ATP-binding;Complete proteome;Glycoprotein;Membrane;Nucleotide-binding;Phosphoprotein;Polymorphism;Reference proteome;Repeat;Transmembrane;Transmembrane helix;Transport.;
comp12737_c0	1	651	No_sig_nr_hit	No_sig_nr_hit	No_sig_nr_hit	No_sig_nr_hit	No_Uniprotmatch	No_%_identity	No_evalue	No_ID	No_Description	No_KEGG	No_GO	No_GOCC	No_GOBP	No_GOMF	No_keywords
comp12770_c0	1	392	No_sig_nr_hit	No_sig_nr_hit	No_sig_nr_hit	No_sig_nr_hit	No_Uniprotmatch	No_%_identity	No_evalue	No_ID	No_Description	No_KEGG	No_GO	No_GOCC	No_GOBP	No_GOMF	No_keywords
comp12776_c0	1	231	No_sig_nr_hit	No_sig_nr_hit	No_sig_nr_hit	No_sig_nr_hit	No_Uniprotmatch	No_%_identity	No_evalue	No_ID	No_Description	No_KEGG	No_GO	No_GOCC	No_GOBP	No_GOMF	No_keywords
comp12780_c0	1	248	No_sig_nr_hit	No_sig_nr_hit	No_sig_nr_hit	No_sig_nr_hit	No_Uniprotmatch	No_%_identity	No_evalue	No_ID	No_Description	No_KEGG	No_GO	No_GOCC	No_GOBP	No_GOMF	No_keywords
comp12781_c1	1	326	No_sig_nr_hit	No_sig_nr_hit	No_sig_nr_hit	No_sig_nr_hit	No_Uniprotmatch	No_%_identity	No_evalue	No_ID	No_Description	No_KEGG	No_GO	No_GOCC	No_GOBP	No_GOMF	No_keywords
comp12782_c0	1	323	No_sig_nr_hit	No_sig_nr_hit	No_sig_nr_hit	No_sig_nr_hit	No_Uniprotmatch	No_%_identity	No_evalue	No_ID	No_Description	No_KEGG	No_GO	No_GOCC	No_GOBP	No_GOMF	No_keywords
comp12792_c0	1	210	No_sig_nr_hit	No_sig_nr_hit	No_sig_nr_hit	No_sig_nr_hit	No_Uniprotmatch	No_%_identity	No_evalue	No_ID	No_Description	No_KEGG	No_GO	No_GOCC	No_GOBP	No_GOMF	No_keywords
comp12810_c0	1	312	No_sig_nr_hit	No_sig_nr_hit	No_sig_nr_hit	No_sig_nr_hit	No_Uniprotmatch	No_%_identity	No_evalue	No_ID	No_Description	No_KEGG	No_GO	No_GOCC	No_GOBP	No_GOMF	No_keywords
comp12818_c0	1	209	No_sig_nr_hit	No_sig_nr_hit	No_sig_nr_hit	No_sig_nr_hit	No_Uniprotmatch	No_%_identity	No_evalue	No_ID	No_Description	No_KEGG	No_GO	No_GOCC	No_GOBP	No_GOMF	No_keywords
comp12820_c1	1	306	No_sig_nr_hit	No_sig_nr_hit	No_sig_nr_hit	No_sig_nr_hit	No_Uniprotmatch	No_%_identity	No_evalue	No_ID	No_Description	No_KEGG	No_GO	No_GOCC	No_GOBP	No_GOMF	No_keywords
comp12840_c0	1	207	No_sig_nr_hit	No_sig_nr_hit	No_sig_nr_hit	No_sig_nr_hit	No_Uniprotmatch	No_%_identity	No_evalue	No_ID	No_Description	No_KEGG	No_GO	No_GOCC	No_GOBP	No_GOMF	No_keywords
comp12844_c0	1	232	No_sig_nr_hit	No_sig_nr_hit	No_sig_nr_hit	No_sig_nr_hit	No_Uniprotmatch	No_%_identity	No_evalue	No_ID	No_Description	No_KEGG	No_GO	No_GOCC	No_GOBP	No_GOMF	No_keywords
comp1284_c0	1	227	No_sig_nr_hit	No_sig_nr_hit	No_sig_nr_hit	No_sig_nr_hit	No_Uniprotmatch	No_%_identity	No_evalue	No_ID	No_Description	No_KEGG	No_GO	No_GOCC	No_GOBP	No_GOMF	No_keywords
comp12851_c0	1	392	No_sig_nr_hit	No_sig_nr_hit	No_sig_nr_hit	No_sig_nr_hit	No_Uniprotmatch	No_%_identity	No_evalue	No_ID	No_Description	No_KEGG	No_GO	No_GOCC	No_GOBP	No_GOMF	No_keywords
comp12858_c0	1	245	No_sig_nr_hit	No_sig_nr_hit	No_sig_nr_hit	No_sig_nr_hit	No_Uniprotmatch	No_%_identity	No_evalue	No_ID	No_Description	No_KEGG	No_GO	No_GOCC	No_GOBP	No_GOMF	No_keywords
comp1286_c0	1	230	gnl|BL_ORD_ID|1004007 gi|321462363|gb|EFX73387.1| hypothetical protein DAPPUDRAFT_325381 [Daphnia pulex]	2.05346e-14	gnl|BL_ORD_ID|419959 gi|509175441|gb|JAA85841.1| serine/threonine-protein kinase mph1, partial [Pararge aegeria]	6.18281e-11	Q8AYG3	45.21	2e-12	TTK_DANRE	Dual specificity protein kinase Ttk	dre:317763	GO:0005524 \\ GO:0046872 \\ GO:0004674 \\ GO:0004712 \\ GO:0004713 \\ GO:0051301 \\ GO:0009790 \\ GO:0007093 \\ GO:0042246 \\	cell division (GO:0051301);embryo development (GO:0009790);mitotic cell cycle checkpoint (GO:0007093);tissue regeneration (GO:0042246);	ATP binding (GO:0005524);metal ion binding (GO:0046872);protein serine/threonine kinase activity (GO:0004674);protein serine/threonine/tyrosine kinase activity (GO:0004712);protein tyrosine kinase activity (GO:0004713);	No_GOCC	ATP-binding;Cell cycle;Cell division;Complete proteome;Kinase;Magnesium;Metal-binding;Nucleotide-binding;Reference proteome;Serine/threonine-protein kinase;Transferase;Tyrosine-protein kinase.;
comp12873_c0	1	253	gnl|BL_ORD_ID|1221858 gi|383854965|ref|XP_003702990.1| PREDICTED: leucine-rich repeat and WD repeat-containing protein KIAA1239-like [Megachile rotundata]	2.8793e-21	gnl|BL_ORD_ID|746460 gi|332028571|gb|EGI68608.1| Leucine-rich repeat and WD repeat-containing protein [Acromyrmex echinatior]	1.86631e-20	Q9ULI1	34.21	6e-06	K1239_HUMAN	Leucine-rich repeat and WD repeat-containing protein KIAA1239	hsa:57495	No_GOcodes	No_GOBP	No_GOMF	No_GOCC	Complete proteome;Leucine-rich repeat;Polymorphism;Reference proteome;Repeat;WD repeat.;
comp12875_c0	1	215	No_sig_nr_hit	No_sig_nr_hit	No_sig_nr_hit	No_sig_nr_hit	No_Uniprotmatch	No_%_identity	No_evalue	No_ID	No_Description	No_KEGG	No_GO	No_GOCC	No_GOBP	No_GOMF	No_keywords
comp12892_c0	1	207	No_sig_nr_hit	No_sig_nr_hit	No_sig_nr_hit	No_sig_nr_hit	No_Uniprotmatch	No_%_identity	No_evalue	No_ID	No_Description	No_KEGG	No_GO	No_GOCC	No_GOBP	No_GOMF	No_keywords
comp12907_c1	1	339	No_sig_nr_hit	No_sig_nr_hit	No_sig_nr_hit	No_sig_nr_hit	No_Uniprotmatch	No_%_identity	No_evalue	No_ID	No_Description	No_KEGG	No_GO	No_GOCC	No_GOBP	No_GOMF	No_keywords
comp12907_c2	1	213	No_sig_nr_hit	No_sig_nr_hit	No_sig_nr_hit	No_sig_nr_hit	No_Uniprotmatch	No_%_identity	No_evalue	No_ID	No_Description	No_KEGG	No_GO	No_GOCC	No_GOBP	No_GOMF	No_keywords
comp12927_c0	1	337	No_sig_nr_hit	No_sig_nr_hit	No_sig_nr_hit	No_sig_nr_hit	No_Uniprotmatch	No_%_identity	No_evalue	No_ID	No_Description	No_KEGG	No_GO	No_GOCC	No_GOBP	No_GOMF	No_keywords
comp12930_c0	1	211	No_sig_nr_hit	No_sig_nr_hit	No_sig_nr_hit	No_sig_nr_hit	Q96J02	79.41	1e-07	ITCH_HUMAN	E3 ubiquitin-protein ligase Itchy homolog	hsa:83737	GO:0005938 \\ GO:0005737 \\ GO:0031410 \\ GO:0005829 \\ GO:0005634 \\ GO:0005886 \\ GO:0045236 \\ GO:0043021 \\ GO:0004842 \\ GO:0006915 \\ GO:0051607 \\ GO:0006954 \\ GO:0045087 \\ GO:0046642 \\ GO:0043066 \\ GO:0050687 \\ GO:0046329 \\ GO:0032088 \\ GO:0032480 \\ GO:0007219 \\ GO:0035872 \\ GO:0070423 \\ GO:0045732 \\ GO:0002669 \\ GO:0035519 \\ GO:0070936 \\ GO:0070534 \\ GO:0016567 \\ GO:0042…	apoptotic process (GO:0006915);defense response to virus (GO:0051607);inflammatory response (GO:0006954);innate immune response (GO:0045087);negative regulation of alpha-beta T cell proliferation (GO:0046642);negative regulation of apoptotic process (GO:0043066);negative regulation of defense response to virus (GO:0050687);negative regulation of JNK cascade (GO:0046329);negative regulation of NF-…	CXCR chemokine receptor binding (GO:0045236);ribonucleoprotein complex binding (GO:0043021);ubiquitin-protein ligase activity (GO:0004842);	cell cortex (GO:0005938);cytoplasm (GO:0005737);cytoplasmic vesicle (GO:0031410);cytosol (GO:0005829);nucleus (GO:0005634);plasma membrane (GO:0005886);	3D-structure;Acetylation;Alternative splicing;Antiviral defense;Apoptosis;Cell membrane;Complete proteome;Cytoplasm;Direct protein sequencing;Host-virus interaction;Immunity;Innate immunity;Ligase;Membrane;Nucleus;Phosphoprotein;Reference proteome;Repeat;Ubl conjugation;Ubl conjugation pathway.;
comp12972_c0	1	239	No_sig_nr_hit	No_sig_nr_hit	No_sig_nr_hit	No_sig_nr_hit	No_Uniprotmatch	No_%_identity	No_evalue	No_ID	No_Description	No_KEGG	No_GO	No_GOCC	No_GOBP	No_GOMF	No_keywords
comp12982_c0	1	229	No_sig_nr_hit	No_sig_nr_hit	No_sig_nr_hit	No_sig_nr_hit	No_Uniprotmatch	No_%_identity	No_evalue	No_ID	No_Description	No_KEGG	No_GO	No_GOCC	No_GOBP	No_GOMF	No_keywords
comp13008_c0	1	511	No_sig_nr_hit	No_sig_nr_hit	No_sig_nr_hit	No_sig_nr_hit	No_Uniprotmatch	No_%_identity	No_evalue	No_ID	No_Description	No_KEGG	No_GO	No_GOCC	No_GOBP	No_GOMF	No_keywords
comp13014_c0	1	226	No_sig_nr_hit	No_sig_nr_hit	No_sig_nr_hit	No_sig_nr_hit	No_Uniprotmatch	No_%_identity	No_evalue	No_ID	No_Description	No_KEGG	No_GO	No_GOCC	No_GOBP	No_GOMF	No_keywords
comp13034_c0	1	253	gnl|BL_ORD_ID|1479935 gi|328707156|ref|XP_001949583.2| PREDICTED: zinc finger protein Xfin-like [Acyrthosiphon pisum]	1.80766e-15	gnl|BL_ORD_ID|1479935 gi|328707156|ref|XP_001949583.2| PREDICTED: zinc finger protein Xfin-like [Acyrthosiphon pisum]	1.80766e-15	P08045	56.52	4e-16	XFIN_XENLA	Zinc finger protein Xfin	xla:397958	GO:0005737 \\ GO:0046872 \\ GO:0003723 \\ GO:0006355 \\	regulation of transcription, DNA-templated (GO:0006355);	metal ion binding (GO:0046872);RNA binding (GO:0003723);	cytoplasm (GO:0005737);	3D-structure;Cytoplasm;Metal-binding;Phosphoprotein;Repeat;RNA-binding;Zinc;Zinc-finger.;
comp13038_c0	1	337	No_sig_nr_hit	No_sig_nr_hit	No_sig_nr_hit	No_sig_nr_hit	No_Uniprotmatch	No_%_identity	No_evalue	No_ID	No_Description	No_KEGG	No_GO	No_GOCC	No_GOBP	No_GOMF	No_keywords
comp13055_c0	1	319	No_sig_nr_hit	No_sig_nr_hit	No_sig_nr_hit	No_sig_nr_hit	No_Uniprotmatch	No_%_identity	No_evalue	No_ID	No_Description	No_KEGG	No_GO	No_GOCC	No_GOBP	No_GOMF	No_keywords
comp13055_c0	2	333	No_sig_nr_hit	No_sig_nr_hit	No_sig_nr_hit	No_sig_nr_hit	No_Uniprotmatch	No_%_identity	No_evalue	No_ID	No_Description	No_KEGG	No_GO	No_GOCC	No_GOBP	No_GOMF	No_keywords
comp13066_c0	1	621	No_sig_nr_hit	No_sig_nr_hit	No_sig_nr_hit	No_sig_nr_hit	No_Uniprotmatch	No_%_identity	No_evalue	No_ID	No_Description	No_KEGG	No_GO	No_GOCC	No_GOBP	No_GOMF	No_keywords
comp13075_c0	1	225	No_sig_nr_hit	No_sig_nr_hit	No_sig_nr_hit	No_sig_nr_hit	No_Uniprotmatch	No_%_identity	No_evalue	No_ID	No_Description	No_KEGG	No_GO	No_GOCC	No_GOBP	No_GOMF	No_keywords
comp13080_c0	1	209	No_sig_nr_hit	No_sig_nr_hit	No_sig_nr_hit	No_sig_nr_hit	No_Uniprotmatch	No_%_identity	No_evalue	No_ID	No_Description	No_KEGG	No_GO	No_GOCC	No_GOBP	No_GOMF	No_keywords
comp13091_c0	1	223	No_sig_nr_hit	No_sig_nr_hit	No_sig_nr_hit	No_sig_nr_hit	No_Uniprotmatch	No_%_identity	No_evalue	No_ID	No_Description	No_KEGG	No_GO	No_GOCC	No_GOBP	No_GOMF	No_keywords
comp13110_c0	1	224	No_sig_nr_hit	No_sig_nr_hit	No_sig_nr_hit	No_sig_nr_hit	No_Uniprotmatch	No_%_identity	No_evalue	No_ID	No_Description	No_KEGG	No_GO	No_GOCC	No_GOBP	No_GOMF	No_keywords
comp13118_c0	1	311	gnl|BL_ORD_ID|1473414 gi|328722446|ref|XP_003247581.1| PREDICTED: zinc finger protein 233-like [Acyrthosiphon pisum]	8.40391e-24	gnl|BL_ORD_ID|1473414 gi|328722446|ref|XP_003247581.1| PREDICTED: zinc finger protein 233-like [Acyrthosiphon pisum]	8.40391e-24	Q7Z3I7	53.25	1e-23	ZN572_HUMAN	Zinc finger protein 572	hsa:137209	GO:0005634 \\ GO:0003677 \\ GO:0046872 \\ GO:0006355 \\ GO:0006351 \\	regulation of transcription, DNA-templated (GO:0006355);transcription, DNA-templated (GO:0006351);	DNA binding (GO:0003677);metal ion binding (GO:0046872);	nucleus (GO:0005634);	Complete proteome;DNA-binding;Metal-binding;Nucleus;Polymorphism;Reference proteome;Repeat;Transcription;Transcription regulation;Zinc;Zinc-finger.;
comp13124_c0	1	256	gnl|BL_ORD_ID|784356 gi|307204092|gb|EFN82970.1| hypothetical protein EAI_03258 [Harpegnathos saltator]	1.17401e-09	gnl|BL_ORD_ID|1811038 gi|170069925|ref|XP_001869400.1| octopamine receptor oamb [Culex quinquefasciatus]	7.12248e-07	No_Uniprotmatch	No_%_identity	No_evalue	No_ID	No_Description	No_KEGG	No_GO	No_GOCC	No_GOBP	No_GOMF	No_keywords
comp13126_c0	1	261	No_sig_nr_hit	No_sig_nr_hit	No_sig_nr_hit	No_sig_nr_hit	No_Uniprotmatch	No_%_identity	No_evalue	No_ID	No_Description	No_KEGG	No_GO	No_GOCC	No_GOBP	No_GOMF	No_keywords
comp13127_c0	1	271	No_sig_nr_hit	No_sig_nr_hit	No_sig_nr_hit	No_sig_nr_hit	No_Uniprotmatch	No_%_identity	No_evalue	No_ID	No_Description	No_KEGG	No_GO	No_GOCC	No_GOBP	No_GOMF	No_keywords
comp13129_c0	1	246	No_sig_nr_hit	No_sig_nr_hit	No_sig_nr_hit	No_sig_nr_hit	No_Uniprotmatch	No_%_identity	No_evalue	No_ID	No_Description	No_KEGG	No_GO	No_GOCC	No_GOBP	No_GOMF	No_keywords
comp1312_c0	1	237	No_sig_nr_hit	No_sig_nr_hit	No_sig_nr_hit	No_sig_nr_hit	No_Uniprotmatch	No_%_identity	No_evalue	No_ID	No_Description	No_KEGG	No_GO	No_GOCC	No_GOBP	No_GOMF	No_keywords
comp13145_c0	1	201	No_sig_nr_hit	No_sig_nr_hit	No_sig_nr_hit	No_sig_nr_hit	No_Uniprotmatch	No_%_identity	No_evalue	No_ID	No_Description	No_KEGG	No_GO	No_GOCC	No_GOBP	No_GOMF	No_keywords
comp13147_c0	1	791	gnl|BL_ORD_ID|2074609 gi|91078968|ref|XP_974347.1| PREDICTED: similar to ribosomal protein L7e [Tribolium castaneum]	4.50603e-72	gnl|BL_ORD_ID|1408957 gi|342356341|gb|AEL28829.1| ribosomal protein L7 [Heliconius melpomene cythera]	4.21752e-70	P60040	55.98	6e-67	RL72_ARATH	60S ribosomal protein L7-2	ath:AT2G01250	GO:0005618 \\ GO:0009507 \\ GO:0005829 \\ GO:0022625 \\ GO:0022626 \\ GO:0016020 \\ GO:0005886 \\ GO:0005774 \\ GO:0005773 \\	No_GOBP	No_GOMF	cell wall (GO:0005618);chloroplast (GO:0009507);cytosol (GO:0005829);cytosolic large ribosomal subunit (GO:0022625);cytosolic ribosome (GO:0022626);membrane (GO:0016020);plasma membrane (GO:0005886);vacuolar membrane (GO:0005774);vacuole (GO:0005773);	Alternative splicing;Complete proteome;Reference proteome;Ribonucleoprotein;Ribosomal protein.;
comp13167_c0	1	297	No_sig_nr_hit	No_sig_nr_hit	No_sig_nr_hit	No_sig_nr_hit	No_Uniprotmatch	No_%_identity	No_evalue	No_ID	No_Description	No_KEGG	No_GO	No_GOCC	No_GOBP	No_GOMF	No_keywords
comp13168_c0	1	327	gnl|BL_ORD_ID|1483787 gi|328698263|ref|XP_001948904.2| PREDICTED: WD repeat-containing protein 16-like [Acyrthosiphon pisum]	1.61552e-11	gnl|BL_ORD_ID|804444 gi|307170757|gb|EFN62882.1| WD repeat-containing protein 16 [Camponotus floridanus]	9.801e-09	Q95JL5	26.37	3e-09	WDR16_MACFA	WD repeat-containing protein 16	No_KEGG	GO:0005737 \\	No_GOBP	No_GOMF	cytoplasm (GO:0005737);	Cytoplasm;Repeat;WD repeat.;
comp1316_c0	1	225	gnl|BL_ORD_ID|969832 gi|391337394|ref|XP_003743054.1| PREDICTED: mitogen-activated protein kinase ERK-A-like [Metaseiulus occidentalis]	1.53305e-09	gnl|BL_ORD_ID|1389204 gi|332650262|gb|AEE81046.1| Erk1/2 [Bemisia tabaci]	7.60844e-09	Q54QB1	69.86	3e-21	ERK2_DICDI	Extracellular signal-regulated kinase 2	ddi:DDB_G0283903	GO:0005829 \\ GO:0005524 \\ GO:0004707 \\ GO:0007190 \\ GO:0031152 \\ GO:0019933 \\ GO:0006935 \\ GO:0007067 \\ GO:0051344 \\ GO:0030819 \\	activation of adenylate cyclase activity (GO:0007190);aggregation involved in sorocarp development (GO:0031152);cAMP-mediated signaling (GO:0019933);chemotaxis (GO:0006935);mitosis (GO:0007067);negative regulation of cyclic-nucleotide phosphodiesterase activity (GO:0051344);positive regulation of cAMP biosynthetic process (GO:0030819);	ATP binding (GO:0005524);MAP kinase activity (GO:0004707);	cytosol (GO:0005829);	ATP-binding;Cell cycle;Cell division;Chemotaxis;Complete proteome;Kinase;Mitosis;Nucleotide-binding;Phosphoprotein;Reference proteome;Serine/threonine-protein kinase;Transferase.;
comp13173_c0	1	211	No_sig_nr_hit	No_sig_nr_hit	No_sig_nr_hit	No_sig_nr_hit	No_Uniprotmatch	No_%_identity	No_evalue	No_ID	No_Description	No_KEGG	No_GO	No_GOCC	No_GOBP	No_GOMF	No_keywords
comp13190_c0	1	1235	No_sig_nr_hit	No_sig_nr_hit	No_sig_nr_hit	No_sig_nr_hit	No_Uniprotmatch	No_%_identity	No_evalue	No_ID	No_Description	No_KEGG	No_GO	No_GOCC	No_GOBP	No_GOMF	No_keywords
comp13199_c0	1	362	No_sig_nr_hit	No_sig_nr_hit	No_sig_nr_hit	No_sig_nr_hit	No_Uniprotmatch	No_%_identity	No_evalue	No_ID	No_Description	No_KEGG	No_GO	No_GOCC	No_GOBP	No_GOMF	No_keywords
comp13208_c0	1	380	No_sig_nr_hit	No_sig_nr_hit	No_sig_nr_hit	No_sig_nr_hit	No_Uniprotmatch	No_%_identity	No_evalue	No_ID	No_Description	No_KEGG	No_GO	No_GOCC	No_GOBP	No_GOMF	No_keywords
comp13231_c0	1	203	No_sig_nr_hit	No_sig_nr_hit	No_sig_nr_hit	No_sig_nr_hit	No_Uniprotmatch	No_%_identity	No_evalue	No_ID	No_Description	No_KEGG	No_GO	No_GOCC	No_GOBP	No_GOMF	No_keywords
comp13240_c0	1	227	No_sig_nr_hit	No_sig_nr_hit	No_sig_nr_hit	No_sig_nr_hit	No_Uniprotmatch	No_%_identity	No_evalue	No_ID	No_Description	No_KEGG	No_GO	No_GOCC	No_GOBP	No_GOMF	No_keywords
comp13241_c0	1	225	No_sig_nr_hit	No_sig_nr_hit	No_sig_nr_hit	No_sig_nr_hit	No_Uniprotmatch	No_%_identity	No_evalue	No_ID	No_Description	No_KEGG	No_GO	No_GOCC	No_GOBP	No_GOMF	No_keywords
comp13249_c0	1	482	No_sig_nr_hit	No_sig_nr_hit	No_sig_nr_hit	No_sig_nr_hit	No_Uniprotmatch	No_%_identity	No_evalue	No_ID	No_Description	No_KEGG	No_GO	No_GOCC	No_GOBP	No_GOMF	No_keywords
comp13289_c0	1	212	No_sig_nr_hit	No_sig_nr_hit	No_sig_nr_hit	No_sig_nr_hit	No_Uniprotmatch	No_%_identity	No_evalue	No_ID	No_Description	No_KEGG	No_GO	No_GOCC	No_GOBP	No_GOMF	No_keywords
comp13291_c0	1	10407	gnl|BL_ORD_ID|343985 gi|399948758|gb|AFP64813.1| Bacteriophage scaffolding protein D, partial [Musca domestica]	1.95986e-63	gnl|BL_ORD_ID|343985 gi|399948758|gb|AFP64813.1| Bacteriophage scaffolding protein D, partial [Musca domestica]	1.95986e-63	P07928	98.47	0	VGA_BPS13	A' protein	No_KEGG	GO:0003677 \\ GO:0004519 \\ GO:0046872 \\ GO:0006260 \\	DNA replication (GO:0006260);	DNA binding (GO:0003677);endonuclease activity (GO:0004519);metal ion binding (GO:0046872);	No_GOCC	Alternative initiation;Complete proteome;DNA-binding;Endonuclease;Hydrolase;Metal-binding;Nuclease;Zinc;Zinc-finger.;
comp13296_c0	1	209	No_sig_nr_hit	No_sig_nr_hit	No_sig_nr_hit	No_sig_nr_hit	No_Uniprotmatch	No_%_identity	No_evalue	No_ID	No_Description	No_KEGG	No_GO	No_GOCC	No_GOBP	No_GOMF	No_keywords
comp13311_c0	1	222	No_sig_nr_hit	No_sig_nr_hit	No_sig_nr_hit	No_sig_nr_hit	No_Uniprotmatch	No_%_identity	No_evalue	No_ID	No_Description	No_KEGG	No_GO	No_GOCC	No_GOBP	No_GOMF	No_keywords
comp13336_c0	1	232	No_sig_nr_hit	No_sig_nr_hit	No_sig_nr_hit	No_sig_nr_hit	No_Uniprotmatch	No_%_identity	No_evalue	No_ID	No_Description	No_KEGG	No_GO	No_GOCC	No_GOBP	No_GOMF	No_keywords
comp13351_c0	1	224	gnl|BL_ORD_ID|1001403 gi|321464987|gb|EFX75991.1| hypothetical protein DAPPUDRAFT_26734 [Daphnia pulex]	1.43489e-07	gnl|BL_ORD_ID|1032027 gi|270002767|gb|EEZ99214.1| serine protease P12 [Tribolium castaneum]	2.99193e-05	Q5E9P5	35.23	3e-06	PAMR1_BOVIN	Inactive serine protease PAMR1	bta:513841	GO:0005576 \\ GO:0003824 \\	No_GOBP	catalytic activity (GO:0003824);	extracellular region (GO:0005576);	Complete proteome;Disulfide bond;EGF-like domain;Glycoprotein;Reference proteome;Repeat;Secreted;Serine protease homolog;Signal;Sushi.;
comp13352_c0	1	236	No_sig_nr_hit	No_sig_nr_hit	No_sig_nr_hit	No_sig_nr_hit	No_Uniprotmatch	No_%_identity	No_evalue	No_ID	No_Description	No_KEGG	No_GO	No_GOCC	No_GOBP	No_GOMF	No_keywords
comp13354_c0	1	201	gnl|BL_ORD_ID|556158 gi|442761479|gb|JAA72898.1| Putative outcast ele5 orf1 -h 1e-40 -j 4, partial [Ixodes ricinus]	2.04698e-06	gnl|BL_ORD_ID|556158 gi|442761479|gb|JAA72898.1| Putative outcast ele5 orf1 -h 1e-40 -j 4, partial [Ixodes ricinus]	2.04698e-06	No_Uniprotmatch	No_%_identity	No_evalue	No_ID	No_Description	No_KEGG	No_GO	No_GOCC	No_GOBP	No_GOMF	No_keywords
comp13356_c0	1	202	No_sig_nr_hit	No_sig_nr_hit	No_sig_nr_hit	No_sig_nr_hit	No_Uniprotmatch	No_%_identity	No_evalue	No_ID	No_Description	No_KEGG	No_GO	No_GOCC	No_GOBP	No_GOMF	No_keywords
comp13360_c0	1	202	No_sig_nr_hit	No_sig_nr_hit	No_sig_nr_hit	No_sig_nr_hit	No_Uniprotmatch	No_%_identity	No_evalue	No_ID	No_Description	No_KEGG	No_GO	No_GOCC	No_GOBP	No_GOMF	No_keywords
comp13373_c0	1	277	No_sig_nr_hit	No_sig_nr_hit	No_sig_nr_hit	No_sig_nr_hit	No_Uniprotmatch	No_%_identity	No_evalue	No_ID	No_Description	No_KEGG	No_GO	No_GOCC	No_GOBP	No_GOMF	No_keywords
comp13376_c0	1	222	No_sig_nr_hit	No_sig_nr_hit	No_sig_nr_hit	No_sig_nr_hit	No_Uniprotmatch	No_%_identity	No_evalue	No_ID	No_Description	No_KEGG	No_GO	No_GOCC	No_GOBP	No_GOMF	No_keywords
comp13386_c0	1	244	No_sig_nr_hit	No_sig_nr_hit	No_sig_nr_hit	No_sig_nr_hit	No_Uniprotmatch	No_%_identity	No_evalue	No_ID	No_Description	No_KEGG	No_GO	No_GOCC	No_GOBP	No_GOMF	No_keywords
comp13424_c0	1	225	No_sig_nr_hit	No_sig_nr_hit	No_sig_nr_hit	No_sig_nr_hit	No_Uniprotmatch	No_%_identity	No_evalue	No_ID	No_Description	No_KEGG	No_GO	No_GOCC	No_GOBP	No_GOMF	No_keywords
comp13425_c0	1	201	No_sig_nr_hit	No_sig_nr_hit	No_sig_nr_hit	No_sig_nr_hit	No_Uniprotmatch	No_%_identity	No_evalue	No_ID	No_Description	No_KEGG	No_GO	No_GOCC	No_GOBP	No_GOMF	No_keywords
comp13434_c0	1	459	No_sig_nr_hit	No_sig_nr_hit	No_sig_nr_hit	No_sig_nr_hit	No_Uniprotmatch	No_%_identity	No_evalue	No_ID	No_Description	No_KEGG	No_GO	No_GOCC	No_GOBP	No_GOMF	No_keywords
comp13434_c0	2	419	No_sig_nr_hit	No_sig_nr_hit	No_sig_nr_hit	No_sig_nr_hit	No_Uniprotmatch	No_%_identity	No_evalue	No_ID	No_Description	No_KEGG	No_GO	No_GOCC	No_GOBP	No_GOMF	No_keywords
comp13449_c0	1	330	No_sig_nr_hit	No_sig_nr_hit	No_sig_nr_hit	No_sig_nr_hit	No_Uniprotmatch	No_%_identity	No_evalue	No_ID	No_Description	No_KEGG	No_GO	No_GOCC	No_GOBP	No_GOMF	No_keywords
comp13483_c0	1	210	No_sig_nr_hit	No_sig_nr_hit	No_sig_nr_hit	No_sig_nr_hit	No_Uniprotmatch	No_%_identity	No_evalue	No_ID	No_Description	No_KEGG	No_GO	No_GOCC	No_GOBP	No_GOMF	No_keywords
comp13504_c0	1	214	No_sig_nr_hit	No_sig_nr_hit	No_sig_nr_hit	No_sig_nr_hit	No_Uniprotmatch	No_%_identity	No_evalue	No_ID	No_Description	No_KEGG	No_GO	No_GOCC	No_GOBP	No_GOMF	No_keywords
comp13513_c0	1	397	No_sig_nr_hit	No_sig_nr_hit	No_sig_nr_hit	No_sig_nr_hit	No_Uniprotmatch	No_%_identity	No_evalue	No_ID	No_Description	No_KEGG	No_GO	No_GOCC	No_GOBP	No_GOMF	No_keywords
comp13513_c0	2	369	No_sig_nr_hit	No_sig_nr_hit	No_sig_nr_hit	No_sig_nr_hit	No_Uniprotmatch	No_%_identity	No_evalue	No_ID	No_Description	No_KEGG	No_GO	No_GOCC	No_GOBP	No_GOMF	No_keywords
comp13514_c0	1	244	No_sig_nr_hit	No_sig_nr_hit	No_sig_nr_hit	No_sig_nr_hit	No_Uniprotmatch	No_%_identity	No_evalue	No_ID	No_Description	No_KEGG	No_GO	No_GOCC	No_GOBP	No_GOMF	No_keywords
comp13520_c0	1	299	No_sig_nr_hit	No_sig_nr_hit	No_sig_nr_hit	No_sig_nr_hit	No_Uniprotmatch	No_%_identity	No_evalue	No_ID	No_Description	No_KEGG	No_GO	No_GOCC	No_GOBP	No_GOMF	No_keywords
comp13537_c0	1	603	gnl|BL_ORD_ID|1867755 gi|242008180|ref|XP_002424889.1| Regulator of G-protein signaling, putative [Pediculus humanus corporis]	6.60905e-15	gnl|BL_ORD_ID|781081 gi|307209078|gb|EFN86245.1| Regulator of G-protein signaling 20 [Harpegnathos saltator]	2.51144e-14	O75916	41.03	1e-16	RGS9_HUMAN	Regulator of G-protein signaling 9	hsa:8787	GO:0005737 \\ GO:0005834 \\ GO:0005634 \\ GO:0005886 \\ GO:0005096 \\ GO:0004871 \\ GO:0007212 \\ GO:0035556 \\ GO:0007399 \\ GO:0007603 \\ GO:0008277 \\ GO:0022400 \\ GO:0043627 \\ GO:0016056 \\ GO:0038032 \\ GO:0007601 \\	dopamine receptor signaling pathway (GO:0007212);intracellular signal transduction (GO:0035556);nervous system development (GO:0007399);phototransduction, visible light (GO:0007603);regulation of G-protein coupled receptor protein signaling pathway (GO:0008277);regulation of rhodopsin mediated signaling pathway (GO:0022400);response to estrogen (GO:0043627);rhodopsin mediated signaling pathway (G…	GTPase activator activity (GO:0005096);signal transducer activity (GO:0004871);	cytoplasm (GO:0005737);heterotrimeric G-protein complex (GO:0005834);nucleus (GO:0005634);plasma membrane (GO:0005886);	Alternative splicing;Complete proteome;Disease mutation;Membrane;Phosphoprotein;Polymorphism;Reference proteome;Sensory transduction;Signal transduction inhibitor;Vision.;
comp13537_c1	1	642	No_sig_nr_hit	No_sig_nr_hit	No_sig_nr_hit	No_sig_nr_hit	No_Uniprotmatch	No_%_identity	No_evalue	No_ID	No_Description	No_KEGG	No_GO	No_GOCC	No_GOBP	No_GOMF	No_keywords
comp13538_c0	1	390	No_sig_nr_hit	No_sig_nr_hit	No_sig_nr_hit	No_sig_nr_hit	No_Uniprotmatch	No_%_identity	No_evalue	No_ID	No_Description	No_KEGG	No_GO	No_GOCC	No_GOBP	No_GOMF	No_keywords
comp13543_c0	1	456	No_sig_nr_hit	No_sig_nr_hit	No_sig_nr_hit	No_sig_nr_hit	No_Uniprotmatch	No_%_identity	No_evalue	No_ID	No_Description	No_KEGG	No_GO	No_GOCC	No_GOBP	No_GOMF	No_keywords
comp13545_c0	1	212	No_sig_nr_hit	No_sig_nr_hit	No_sig_nr_hit	No_sig_nr_hit	No_Uniprotmatch	No_%_identity	No_evalue	No_ID	No_Description	No_KEGG	No_GO	No_GOCC	No_GOBP	No_GOMF	No_keywords
comp13546_c0	1	843	No_sig_nr_hit	No_sig_nr_hit	No_sig_nr_hit	No_sig_nr_hit	No_Uniprotmatch	No_%_identity	No_evalue	No_ID	No_Description	No_KEGG	No_GO	No_GOCC	No_GOBP	No_GOMF	No_keywords
comp13550_c0	1	335	No_sig_nr_hit	No_sig_nr_hit	No_sig_nr_hit	No_sig_nr_hit	No_Uniprotmatch	No_%_identity	No_evalue	No_ID	No_Description	No_KEGG	No_GO	No_GOCC	No_GOBP	No_GOMF	No_keywords
comp13552_c0	1	241	No_sig_nr_hit	No_sig_nr_hit	No_sig_nr_hit	No_sig_nr_hit	No_Uniprotmatch	No_%_identity	No_evalue	No_ID	No_Description	No_KEGG	No_GO	No_GOCC	No_GOBP	No_GOMF	No_keywords
comp13556_c0	1	439	No_sig_nr_hit	No_sig_nr_hit	No_sig_nr_hit	No_sig_nr_hit	No_Uniprotmatch	No_%_identity	No_evalue	No_ID	No_Description	No_KEGG	No_GO	No_GOCC	No_GOBP	No_GOMF	No_keywords
comp13570_c0	1	365	No_sig_nr_hit	No_sig_nr_hit	No_sig_nr_hit	No_sig_nr_hit	No_Uniprotmatch	No_%_identity	No_evalue	No_ID	No_Description	No_KEGG	No_GO	No_GOCC	No_GOBP	No_GOMF	No_keywords
comp13578_c0	1	674	No_sig_nr_hit	No_sig_nr_hit	No_sig_nr_hit	No_sig_nr_hit	No_Uniprotmatch	No_%_identity	No_evalue	No_ID	No_Description	No_KEGG	No_GO	No_GOCC	No_GOBP	No_GOMF	No_keywords
comp13596_c0	1	619	No_sig_nr_hit	No_sig_nr_hit	No_sig_nr_hit	No_sig_nr_hit	No_Uniprotmatch	No_%_identity	No_evalue	No_ID	No_Description	No_KEGG	No_GO	No_GOCC	No_GOBP	No_GOMF	No_keywords
comp13597_c0	1	338	No_sig_nr_hit	No_sig_nr_hit	No_sig_nr_hit	No_sig_nr_hit	No_Uniprotmatch	No_%_identity	No_evalue	No_ID	No_Description	No_KEGG	No_GO	No_GOCC	No_GOBP	No_GOMF	No_keywords
comp13618_c0	1	272	No_sig_nr_hit	No_sig_nr_hit	No_sig_nr_hit	No_sig_nr_hit	No_Uniprotmatch	No_%_identity	No_evalue	No_ID	No_Description	No_KEGG	No_GO	No_GOCC	No_GOBP	No_GOMF	No_keywords
comp1361_c0	1	244	No_sig_nr_hit	No_sig_nr_hit	No_sig_nr_hit	No_sig_nr_hit	No_Uniprotmatch	No_%_identity	No_evalue	No_ID	No_Description	No_KEGG	No_GO	No_GOCC	No_GOBP	No_GOMF	No_keywords
comp13621_c0	1	259	No_sig_nr_hit	No_sig_nr_hit	No_sig_nr_hit	No_sig_nr_hit	No_Uniprotmatch	No_%_identity	No_evalue	No_ID	No_Description	No_KEGG	No_GO	No_GOCC	No_GOBP	No_GOMF	No_keywords
comp13626_c0	1	685	No_sig_nr_hit	No_sig_nr_hit	No_sig_nr_hit	No_sig_nr_hit	No_Uniprotmatch	No_%_identity	No_evalue	No_ID	No_Description	No_KEGG	No_GO	No_GOCC	No_GOBP	No_GOMF	No_keywords
comp13626_c0	2	391	No_sig_nr_hit	No_sig_nr_hit	No_sig_nr_hit	No_sig_nr_hit	No_Uniprotmatch	No_%_identity	No_evalue	No_ID	No_Description	No_KEGG	No_GO	No_GOCC	No_GOBP	No_GOMF	No_keywords
comp13629_c0	1	218	No_sig_nr_hit	No_sig_nr_hit	No_sig_nr_hit	No_sig_nr_hit	No_Uniprotmatch	No_%_identity	No_evalue	No_ID	No_Description	No_KEGG	No_GO	No_GOCC	No_GOBP	No_GOMF	No_keywords
comp13631_c0	1	272	No_sig_nr_hit	No_sig_nr_hit	No_sig_nr_hit	No_sig_nr_hit	No_Uniprotmatch	No_%_identity	No_evalue	No_ID	No_Description	No_KEGG	No_GO	No_GOCC	No_GOBP	No_GOMF	No_keywords
comp13645_c0	1	476	gnl|BL_ORD_ID|430153 gi|506968093|gb|AGM32390.1| cofilin/tropomyosin-type actin-binding protein [Coptotermes formosanus]	4.16142e-24	gnl|BL_ORD_ID|430153 gi|506968093|gb|AGM32390.1| cofilin/tropomyosin-type actin-binding protein [Coptotermes formosanus]	4.16142e-24	P37167	51.13	8e-33	ACTP_ACACA	Actophorin	No_KEGG	GO:0015629 \\ GO:0005737 \\ GO:0030042 \\	actin filament depolymerization (GO:0030042);	No_GOMF	actin cytoskeleton (GO:0015629);cytoplasm (GO:0005737);	3D-structure;Actin-binding;Cytoplasm;Direct protein sequencing.;
comp13648_c0	1	285	No_sig_nr_hit	No_sig_nr_hit	No_sig_nr_hit	No_sig_nr_hit	No_Uniprotmatch	No_%_identity	No_evalue	No_ID	No_Description	No_KEGG	No_GO	No_GOCC	No_GOBP	No_GOMF	No_keywords
comp13664_c0	1	759	No_sig_nr_hit	No_sig_nr_hit	No_sig_nr_hit	No_sig_nr_hit	No_Uniprotmatch	No_%_identity	No_evalue	No_ID	No_Description	No_KEGG	No_GO	No_GOCC	No_GOBP	No_GOMF	No_keywords
comp1366_c0	1	252	No_sig_nr_hit	No_sig_nr_hit	No_sig_nr_hit	No_sig_nr_hit	No_Uniprotmatch	No_%_identity	No_evalue	No_ID	No_Description	No_KEGG	No_GO	No_GOCC	No_GOBP	No_GOMF	No_keywords
comp13670_c0	1	271	No_sig_nr_hit	No_sig_nr_hit	No_sig_nr_hit	No_sig_nr_hit	No_Uniprotmatch	No_%_identity	No_evalue	No_ID	No_Description	No_KEGG	No_GO	No_GOCC	No_GOBP	No_GOMF	No_keywords
comp13680_c0	1	430	gnl|BL_ORD_ID|1031035 gi|270003759|gb|EFA00207.1| hypothetical protein TcasGA2_TC003032 [Tribolium castaneum]	2.74222e-27	gnl|BL_ORD_ID|347921 gi|399940886|gb|AFP60877.1| Ataxin-1 [Musca domestica]	6.98964e-23	P54254	52.46	7e-31	ATX1_MOUSE	Ataxin-1	mmu:20238	GO:0005737 \\ GO:0042405 \\ GO:0016363 \\ GO:0005654 \\ GO:0005634 \\ GO:0003677 \\ GO:0034046 \\ GO:0008266 \\ GO:0008022 \\ GO:0043621 \\ GO:0003723 \\ GO:0008344 \\ GO:0043569 \\ GO:0042326 \\ GO:0045892 \\ GO:0051168 \\ GO:0045944 \\ GO:0060079 \\ GO:0006351 \\ GO:0008542 \\	adult locomotory behavior (GO:0008344);negative regulation of insulin-like growth factor receptor signaling pathway (GO:0043569);negative regulation of phosphorylation (GO:0042326);negative regulation of transcription, DNA-templated (GO:0045892);nuclear export (GO:0051168);positive regulation of transcription from RNA polymerase II promoter (GO:0045944);regulation of excitatory postsynaptic membr…	DNA binding (GO:0003677);poly(G) binding (GO:0034046);poly(U) RNA binding (GO:0008266);protein C-terminus binding (GO:0008022);protein self-association (GO:0043621);RNA binding (GO:0003723);	cytoplasm (GO:0005737);nuclear inclusion body (GO:0042405);nuclear matrix (GO:0016363);nucleoplasm (GO:0005654);nucleus (GO:0005634);	Complete proteome;Cytoplasm;DNA-binding;Isopeptide bond;Nucleus;Phosphoprotein;Reference proteome;Repressor;RNA-binding;Transcription;Transcription regulation;Ubl conjugation.;
comp13681_c0	1	437	No_sig_nr_hit	No_sig_nr_hit	No_sig_nr_hit	No_sig_nr_hit	No_Uniprotmatch	No_%_identity	No_evalue	No_ID	No_Description	No_KEGG	No_GO	No_GOCC	No_GOBP	No_GOMF	No_keywords
comp13681_c0	2	381	No_sig_nr_hit	No_sig_nr_hit	No_sig_nr_hit	No_sig_nr_hit	No_Uniprotmatch	No_%_identity	No_evalue	No_ID	No_Description	No_KEGG	No_GO	No_GOCC	No_GOBP	No_GOMF	No_keywords
comp13692_c0	1	244	No_sig_nr_hit	No_sig_nr_hit	No_sig_nr_hit	No_sig_nr_hit	No_Uniprotmatch	No_%_identity	No_evalue	No_ID	No_Description	No_KEGG	No_GO	No_GOCC	No_GOBP	No_GOMF	No_keywords
comp13693_c0	1	898	gnl|BL_ORD_ID|2031057 gi|195030580|ref|XP_001988146.1| GH10727 [Drosophila grimshawi]	6.92119e-06	gnl|BL_ORD_ID|2031057 gi|195030580|ref|XP_001988146.1| GH10727 [Drosophila grimshawi]	6.92119e-06	No_Uniprotmatch	No_%_identity	No_evalue	No_ID	No_Description	No_KEGG	No_GO	No_GOCC	No_GOBP	No_GOMF	No_keywords
comp13696_c0	1	334	No_sig_nr_hit	No_sig_nr_hit	No_sig_nr_hit	No_sig_nr_hit	No_Uniprotmatch	No_%_identity	No_evalue	No_ID	No_Description	No_KEGG	No_GO	No_GOCC	No_GOBP	No_GOMF	No_keywords
comp13712_c0	1	405	No_sig_nr_hit	No_sig_nr_hit	No_sig_nr_hit	No_sig_nr_hit	No_Uniprotmatch	No_%_identity	No_evalue	No_ID	No_Description	No_KEGG	No_GO	No_GOCC	No_GOBP	No_GOMF	No_keywords
comp13714_c0	1	221	No_sig_nr_hit	No_sig_nr_hit	No_sig_nr_hit	No_sig_nr_hit	No_Uniprotmatch	No_%_identity	No_evalue	No_ID	No_Description	No_KEGG	No_GO	No_GOCC	No_GOBP	No_GOMF	No_keywords
comp13735_c0	1	209	No_sig_nr_hit	No_sig_nr_hit	No_sig_nr_hit	No_sig_nr_hit	No_Uniprotmatch	No_%_identity	No_evalue	No_ID	No_Description	No_KEGG	No_GO	No_GOCC	No_GOBP	No_GOMF	No_keywords
comp13740_c0	1	203	No_sig_nr_hit	No_sig_nr_hit	No_sig_nr_hit	No_sig_nr_hit	No_Uniprotmatch	No_%_identity	No_evalue	No_ID	No_Description	No_KEGG	No_GO	No_GOCC	No_GOBP	No_GOMF	No_keywords
comp13746_c0	1	484	No_sig_nr_hit	No_sig_nr_hit	No_sig_nr_hit	No_sig_nr_hit	No_Uniprotmatch	No_%_identity	No_evalue	No_ID	No_Description	No_KEGG	No_GO	No_GOCC	No_GOBP	No_GOMF	No_keywords
comp13752_c0	1	601	No_sig_nr_hit	No_sig_nr_hit	No_sig_nr_hit	No_sig_nr_hit	No_Uniprotmatch	No_%_identity	No_evalue	No_ID	No_Description	No_KEGG	No_GO	No_GOCC	No_GOBP	No_GOMF	No_keywords
comp13761_c0	1	226	No_sig_nr_hit	No_sig_nr_hit	No_sig_nr_hit	No_sig_nr_hit	No_Uniprotmatch	No_%_identity	No_evalue	No_ID	No_Description	No_KEGG	No_GO	No_GOCC	No_GOBP	No_GOMF	No_keywords
comp13775_c0	1	212	gnl|BL_ORD_ID|1990778 gi|195434306|ref|XP_002065144.1| GK14831 [Drosophila willistoni]	1.82741e-07	gnl|BL_ORD_ID|1990778 gi|195434306|ref|XP_002065144.1| GK14831 [Drosophila willistoni]	1.82741e-07	Q9TXD8	52.63	7e-07	ISOHC_AGEAP	Venom peptide isomerase heavy chain	No_KEGG	GO:0005576 \\ GO:0016853 \\ GO:0004252 \\	No_GOBP	isomerase activity (GO:0016853);serine-type endopeptidase activity (GO:0004252);	extracellular region (GO:0005576);	Direct protein sequencing;Disulfide bond;Glycoprotein;Isomerase;Secreted.;
comp13778_c0	1	222	No_sig_nr_hit	No_sig_nr_hit	No_sig_nr_hit	No_sig_nr_hit	No_Uniprotmatch	No_%_identity	No_evalue	No_ID	No_Description	No_KEGG	No_GO	No_GOCC	No_GOBP	No_GOMF	No_keywords
comp137_c0	1	210	No_sig_nr_hit	No_sig_nr_hit	No_sig_nr_hit	No_sig_nr_hit	No_Uniprotmatch	No_%_identity	No_evalue	No_ID	No_Description	No_KEGG	No_GO	No_GOCC	No_GOBP	No_GOMF	No_keywords
comp13800_c0	1	579	gnl|BL_ORD_ID|1223692 gi|383851268|ref|XP_003701156.1| PREDICTED: contactin-5-like [Megachile rotundata]	2.60989e-26	gnl|BL_ORD_ID|1465007 gi|89274060|dbj|BAE80739.1| GB15078 [Apis mellifera]	5.81423e-26	No_Uniprotmatch	No_%_identity	No_evalue	No_ID	No_Description	No_KEGG	No_GO	No_GOCC	No_GOBP	No_GOMF	No_keywords
comp13811_c0	1	273	No_sig_nr_hit	No_sig_nr_hit	No_sig_nr_hit	No_sig_nr_hit	No_Uniprotmatch	No_%_identity	No_evalue	No_ID	No_Description	No_KEGG	No_GO	No_GOCC	No_GOBP	No_GOMF	No_keywords
comp13821_c0	1	234	No_sig_nr_hit	No_sig_nr_hit	No_sig_nr_hit	No_sig_nr_hit	No_Uniprotmatch	No_%_identity	No_evalue	No_ID	No_Description	No_KEGG	No_GO	No_GOCC	No_GOBP	No_GOMF	No_keywords
comp13824_c0	1	247	No_sig_nr_hit	No_sig_nr_hit	No_sig_nr_hit	No_sig_nr_hit	No_Uniprotmatch	No_%_identity	No_evalue	No_ID	No_Description	No_KEGG	No_GO	No_GOCC	No_GOBP	No_GOMF	No_keywords
comp13832_c0	1	446	No_sig_nr_hit	No_sig_nr_hit	No_sig_nr_hit	No_sig_nr_hit	No_Uniprotmatch	No_%_identity	No_evalue	No_ID	No_Description	No_KEGG	No_GO	No_GOCC	No_GOBP	No_GOMF	No_keywords
comp13837_c0	1	223	No_sig_nr_hit	No_sig_nr_hit	No_sig_nr_hit	No_sig_nr_hit	No_Uniprotmatch	No_%_identity	No_evalue	No_ID	No_Description	No_KEGG	No_GO	No_GOCC	No_GOBP	No_GOMF	No_keywords
comp13841_c0	1	510	gnl|BL_ORD_ID|739754 gi|346465425|gb|AEO32557.1| hypothetical protein [Amblyomma maculatum]	8.41654e-43	gnl|BL_ORD_ID|756469 gi|332017866|gb|EGI58526.1| 60S ribosomal protein L18a [Acromyrmex echinatior]	4.17709e-42	Q54MK8	54.55	6e-48	RL18A_DICDI	60S ribosomal protein L18a	ddi:DDB_G0285881	GO:0005840 \\ GO:0003735 \\ GO:0006412 \\	translation (GO:0006412);	structural constituent of ribosome (GO:0003735);	ribosome (GO:0005840);	Complete proteome;Reference proteome;Ribonucleoprotein;Ribosomal protein.;
comp13853_c0	1	467	No_sig_nr_hit	No_sig_nr_hit	No_sig_nr_hit	No_sig_nr_hit	No_Uniprotmatch	No_%_identity	No_evalue	No_ID	No_Description	No_KEGG	No_GO	No_GOCC	No_GOBP	No_GOMF	No_keywords
comp13853_c0	2	513	No_sig_nr_hit	No_sig_nr_hit	No_sig_nr_hit	No_sig_nr_hit	No_Uniprotmatch	No_%_identity	No_evalue	No_ID	No_Description	No_KEGG	No_GO	No_GOCC	No_GOBP	No_GOMF	No_keywords
comp13862_c0	1	206	No_sig_nr_hit	No_sig_nr_hit	No_sig_nr_hit	No_sig_nr_hit	No_Uniprotmatch	No_%_identity	No_evalue	No_ID	No_Description	No_KEGG	No_GO	No_GOCC	No_GOBP	No_GOMF	No_keywords
comp13862_c1	1	249	No_sig_nr_hit	No_sig_nr_hit	No_sig_nr_hit	No_sig_nr_hit	No_Uniprotmatch	No_%_identity	No_evalue	No_ID	No_Description	No_KEGG	No_GO	No_GOCC	No_GOBP	No_GOMF	No_keywords
comp13871_c0	1	340	No_sig_nr_hit	No_sig_nr_hit	No_sig_nr_hit	No_sig_nr_hit	No_Uniprotmatch	No_%_identity	No_evalue	No_ID	No_Description	No_KEGG	No_GO	No_GOCC	No_GOBP	No_GOMF	No_keywords
comp13888_c0	1	206	No_sig_nr_hit	No_sig_nr_hit	No_sig_nr_hit	No_sig_nr_hit	No_Uniprotmatch	No_%_identity	No_evalue	No_ID	No_Description	No_KEGG	No_GO	No_GOCC	No_GOBP	No_GOMF	No_keywords
comp13889_c0	1	275	No_sig_nr_hit	No_sig_nr_hit	No_sig_nr_hit	No_sig_nr_hit	No_Uniprotmatch	No_%_identity	No_evalue	No_ID	No_Description	No_KEGG	No_GO	No_GOCC	No_GOBP	No_GOMF	No_keywords
comp13892_c0	1	605	No_sig_nr_hit	No_sig_nr_hit	No_sig_nr_hit	No_sig_nr_hit	No_Uniprotmatch	No_%_identity	No_evalue	No_ID	No_Description	No_KEGG	No_GO	No_GOCC	No_GOBP	No_GOMF	No_keywords
comp13895_c0	1	202	No_sig_nr_hit	No_sig_nr_hit	No_sig_nr_hit	No_sig_nr_hit	No_Uniprotmatch	No_%_identity	No_evalue	No_ID	No_Description	No_KEGG	No_GO	No_GOCC	No_GOBP	No_GOMF	No_keywords
comp13896_c0	1	910	gnl|BL_ORD_ID|758707 gi|188523813|gb|ACD61705.1| ribosomal protein S3 [Chironomus riparius]	4.97634e-52	gnl|BL_ORD_ID|758707 gi|188523813|gb|ACD61705.1| ribosomal protein S3 [Chironomus riparius]	4.97634e-52	Q23DE3	55.14	8e-70	RS3A_TETTS	40S ribosomal protein S3a	tet:TTHERM_00047480	GO:0022627 \\ GO:0003735 \\ GO:0006412 \\	translation (GO:0006412);	structural constituent of ribosome (GO:0003735);	cytosolic small ribosomal subunit (GO:0022627);	3D-structure;Complete proteome;Cytoplasm;Reference proteome;Ribonucleoprotein;Ribosomal protein.;
comp13905_c0	1	216	No_sig_nr_hit	No_sig_nr_hit	No_sig_nr_hit	No_sig_nr_hit	No_Uniprotmatch	No_%_identity	No_evalue	No_ID	No_Description	No_KEGG	No_GO	No_GOCC	No_GOBP	No_GOMF	No_keywords
comp13937_c0	1	202	No_sig_nr_hit	No_sig_nr_hit	No_sig_nr_hit	No_sig_nr_hit	No_Uniprotmatch	No_%_identity	No_evalue	No_ID	No_Description	No_KEGG	No_GO	No_GOCC	No_GOBP	No_GOMF	No_keywords
comp13945_c0	1	513	No_sig_nr_hit	No_sig_nr_hit	No_sig_nr_hit	No_sig_nr_hit	No_Uniprotmatch	No_%_identity	No_evalue	No_ID	No_Description	No_KEGG	No_GO	No_GOCC	No_GOBP	No_GOMF	No_keywords
comp13945_c0	2	403	No_sig_nr_hit	No_sig_nr_hit	No_sig_nr_hit	No_sig_nr_hit	No_Uniprotmatch	No_%_identity	No_evalue	No_ID	No_Description	No_KEGG	No_GO	No_GOCC	No_GOBP	No_GOMF	No_keywords
comp1394_c0	1	212	No_sig_nr_hit	No_sig_nr_hit	No_sig_nr_hit	No_sig_nr_hit	No_Uniprotmatch	No_%_identity	No_evalue	No_ID	No_Description	No_KEGG	No_GO	No_GOCC	No_GOBP	No_GOMF	No_keywords
comp13952_c0	1	218	No_sig_nr_hit	No_sig_nr_hit	No_sig_nr_hit	No_sig_nr_hit	No_Uniprotmatch	No_%_identity	No_evalue	No_ID	No_Description	No_KEGG	No_GO	No_GOCC	No_GOBP	No_GOMF	No_keywords
comp13954_c0	1	253	No_sig_nr_hit	No_sig_nr_hit	No_sig_nr_hit	No_sig_nr_hit	No_Uniprotmatch	No_%_identity	No_evalue	No_ID	No_Description	No_KEGG	No_GO	No_GOCC	No_GOBP	No_GOMF	No_keywords
comp13962_c0	1	259	No_sig_nr_hit	No_sig_nr_hit	No_sig_nr_hit	No_sig_nr_hit	No_Uniprotmatch	No_%_identity	No_evalue	No_ID	No_Description	No_KEGG	No_GO	No_GOCC	No_GOBP	No_GOMF	No_keywords
comp13963_c0	1	257	No_sig_nr_hit	No_sig_nr_hit	No_sig_nr_hit	No_sig_nr_hit	No_Uniprotmatch	No_%_identity	No_evalue	No_ID	No_Description	No_KEGG	No_GO	No_GOCC	No_GOBP	No_GOMF	No_keywords
comp13965_c0	1	416	gnl|BL_ORD_ID|991121 gi|321475310|gb|EFX86273.1| hypothetical protein DAPPUDRAFT_308530 [Daphnia pulex]	3.43686e-14	gnl|BL_ORD_ID|797285 gi|307183124|gb|EFN70041.1| Drebrin-like protein [Camponotus floridanus]	1.7057e-13	P34121	29.69	5e-15	COAA_DICDI	Coactosin	ddi:DDB_G0293898	GO:0015629 \\ GO:0045335 \\ GO:0051015 \\ GO:0030833 \\ GO:0009617 \\	regulation of actin filament polymerization (GO:0030833);response to bacterium (GO:0009617);	actin filament binding (GO:0051015);	actin cytoskeleton (GO:0015629);phagocytic vesicle (GO:0045335);	Actin-binding;Complete proteome;Cytoplasm;Cytoskeleton;Direct protein sequencing;Reference proteome.;
comp13976_c0	1	250	No_sig_nr_hit	No_sig_nr_hit	No_sig_nr_hit	No_sig_nr_hit	No_Uniprotmatch	No_%_identity	No_evalue	No_ID	No_Description	No_KEGG	No_GO	No_GOCC	No_GOBP	No_GOMF	No_keywords
comp13977_c0	1	1502	gnl|BL_ORD_ID|1460570 gi|157013866|gb|EAA14404.4| AGAP009566-PA [Anopheles gambiae str. PEST]	8.99514e-24	gnl|BL_ORD_ID|1460570 gi|157013866|gb|EAA14404.4| AGAP009566-PA [Anopheles gambiae str. PEST]	8.99514e-24	A6NM28	31.12	7e-25	ZFP92_HUMAN	Zinc finger protein 92 homolog	hsa:139735	GO:0005634 \\ GO:0003677 \\ GO:0046872 \\ GO:0006355 \\ GO:0006351 \\	regulation of transcription, DNA-templated (GO:0006355);transcription, DNA-templated (GO:0006351);	DNA binding (GO:0003677);metal ion binding (GO:0046872);	nucleus (GO:0005634);	Complete proteome;DNA-binding;Metal-binding;Nucleus;Reference proteome;Repeat;Transcription;Transcription regulation;Zinc;Zinc-finger.;
comp13978_c0	1	784	No_sig_nr_hit	No_sig_nr_hit	No_sig_nr_hit	No_sig_nr_hit	No_Uniprotmatch	No_%_identity	No_evalue	No_ID	No_Description	No_KEGG	No_GO	No_GOCC	No_GOBP	No_GOMF	No_keywords
comp13978_c0	2	490	No_sig_nr_hit	No_sig_nr_hit	No_sig_nr_hit	No_sig_nr_hit	No_Uniprotmatch	No_%_identity	No_evalue	No_ID	No_Description	No_KEGG	No_GO	No_GOCC	No_GOBP	No_GOMF	No_keywords
comp13983_c0	1	209	No_sig_nr_hit	No_sig_nr_hit	No_sig_nr_hit	No_sig_nr_hit	No_Uniprotmatch	No_%_identity	No_evalue	No_ID	No_Description	No_KEGG	No_GO	No_GOCC	No_GOBP	No_GOMF	No_keywords
comp1400_c0	1	202	No_sig_nr_hit	No_sig_nr_hit	No_sig_nr_hit	No_sig_nr_hit	No_Uniprotmatch	No_%_identity	No_evalue	No_ID	No_Description	No_KEGG	No_GO	No_GOCC	No_GOBP	No_GOMF	No_keywords
comp14039_c0	1	346	No_sig_nr_hit	No_sig_nr_hit	No_sig_nr_hit	No_sig_nr_hit	No_Uniprotmatch	No_%_identity	No_evalue	No_ID	No_Description	No_KEGG	No_GO	No_GOCC	No_GOBP	No_GOMF	No_keywords
comp14039_c0	2	261	No_sig_nr_hit	No_sig_nr_hit	No_sig_nr_hit	No_sig_nr_hit	No_Uniprotmatch	No_%_identity	No_evalue	No_ID	No_Description	No_KEGG	No_GO	No_GOCC	No_GOBP	No_GOMF	No_keywords
comp14045_c0	1	286	gnl|BL_ORD_ID|1463637 gi|116116043|gb|EAA01737.4| AGAP001910-PA [Anopheles gambiae str. PEST]	4.16826e-20	gnl|BL_ORD_ID|1463637 gi|116116043|gb|EAA01737.4| AGAP001910-PA [Anopheles gambiae str. PEST]	4.16826e-20	P05750	55	3e-20	RS3_YEAST	40S ribosomal protein S3	sce:YNL178W	GO:0022627 \\ GO:0030688 \\ GO:0003906 \\ GO:0003723 \\ GO:0003735 \\ GO:0002181 \\ GO:0000737 \\ GO:0000056 \\ GO:0006407 \\	cytoplasmic translation (GO:0002181);DNA catabolic process, endonucleolytic (GO:0000737);ribosomal small subunit export from nucleus (GO:0000056);rRNA export from nucleus (GO:0006407);	DNA-(apurinic or apyrimidinic site) lyase activity (GO:0003906);RNA binding (GO:0003723);structural constituent of ribosome (GO:0003735);	cytosolic small ribosomal subunit (GO:0022627);preribosome, small subunit precursor (GO:0030688);	3D-structure;Complete proteome;Cytoplasm;Direct protein sequencing;Isopeptide bond;Phosphoprotein;Reference proteome;Ribonucleoprotein;Ribosomal protein;RNA-binding;Ubl conjugation.;
comp14045_c1	1	540	gnl|BL_ORD_ID|468782 gi|485221524|gb|JAA77177.1| putative 40s ribosomal protein s3 [Rhodnius prolixus]	1.98993e-27	gnl|BL_ORD_ID|2115118 gi|50344456|emb|CAH04314.1| S3e ribosomal protein [Carabus granulatus]	3.39431e-27	Q9M339	57.27	1e-28	RS32_ARATH	40S ribosomal protein S3-2	ath:AT3G53870	GO:0022626 \\ GO:0022627 \\ GO:0016020 \\ GO:0009506 \\ GO:0003723 \\ GO:0003735 \\ GO:0009651 \\ GO:0006412 \\	response to salt stress (GO:0009651);translation (GO:0006412);	RNA binding (GO:0003723);structural constituent of ribosome (GO:0003735);	cytosolic ribosome (GO:0022626);cytosolic small ribosomal subunit (GO:0022627);membrane (GO:0016020);plasmodesma (GO:0009506);	Complete proteome;Isopeptide bond;Phosphoprotein;Reference proteome;Ribonucleoprotein;Ribosomal protein;RNA-binding;Ubl conjugation.;
comp14046_c0	1	375	No_sig_nr_hit	No_sig_nr_hit	No_sig_nr_hit	No_sig_nr_hit	No_Uniprotmatch	No_%_identity	No_evalue	No_ID	No_Description	No_KEGG	No_GO	No_GOCC	No_GOBP	No_GOMF	No_keywords
comp14055_c0	1	350	No_sig_nr_hit	No_sig_nr_hit	No_sig_nr_hit	No_sig_nr_hit	No_Uniprotmatch	No_%_identity	No_evalue	No_ID	No_Description	No_KEGG	No_GO	No_GOCC	No_GOBP	No_GOMF	No_keywords
comp14066_c0	1	779	No_sig_nr_hit	No_sig_nr_hit	No_sig_nr_hit	No_sig_nr_hit	No_Uniprotmatch	No_%_identity	No_evalue	No_ID	No_Description	No_KEGG	No_GO	No_GOCC	No_GOBP	No_GOMF	No_keywords
comp14066_c0	2	867	No_sig_nr_hit	No_sig_nr_hit	No_sig_nr_hit	No_sig_nr_hit	No_Uniprotmatch	No_%_identity	No_evalue	No_ID	No_Description	No_KEGG	No_GO	No_GOCC	No_GOBP	No_GOMF	No_keywords
comp14067_c0	1	346	gnl|BL_ORD_ID|2103344 gi|90820010|gb|ABD98762.1| putative ribosomal protein 49 [Graphocephala atropunctata]	7.28869e-36	gnl|BL_ORD_ID|1468911 gi|330367403|dbj|BAK19477.1| ribosomal protein L32 [Gryllus bimaculatus]	6.17025e-35	P62912	66.97	3e-36	RL32_RAT	60S ribosomal protein L32	rno:28298	GO:0022625 \\ GO:0003735 \\ GO:0006412 \\	translation (GO:0006412);	structural constituent of ribosome (GO:0003735);	cytosolic large ribosomal subunit (GO:0022625);	Complete proteome;Direct protein sequencing;Reference proteome;Ribonucleoprotein;Ribosomal protein.;
comp14070_c0	1	361	No_sig_nr_hit	No_sig_nr_hit	No_sig_nr_hit	No_sig_nr_hit	No_Uniprotmatch	No_%_identity	No_evalue	No_ID	No_Description	No_KEGG	No_GO	No_GOCC	No_GOBP	No_GOMF	No_keywords
comp14070_c0	2	348	No_sig_nr_hit	No_sig_nr_hit	No_sig_nr_hit	No_sig_nr_hit	No_Uniprotmatch	No_%_identity	No_evalue	No_ID	No_Description	No_KEGG	No_GO	No_GOCC	No_GOBP	No_GOMF	No_keywords
comp14072_c0	1	356	No_sig_nr_hit	No_sig_nr_hit	No_sig_nr_hit	No_sig_nr_hit	No_Uniprotmatch	No_%_identity	No_evalue	No_ID	No_Description	No_KEGG	No_GO	No_GOCC	No_GOBP	No_GOMF	No_keywords
comp14073_c0	1	417	No_sig_nr_hit	No_sig_nr_hit	No_sig_nr_hit	No_sig_nr_hit	No_Uniprotmatch	No_%_identity	No_evalue	No_ID	No_Description	No_KEGG	No_GO	No_GOCC	No_GOBP	No_GOMF	No_keywords
comp14080_c0	1	525	No_sig_nr_hit	No_sig_nr_hit	No_sig_nr_hit	No_sig_nr_hit	No_Uniprotmatch	No_%_identity	No_evalue	No_ID	No_Description	No_KEGG	No_GO	No_GOCC	No_GOBP	No_GOMF	No_keywords
comp14082_c0	1	243	gnl|BL_ORD_ID|1868964 gi|242005657|ref|XP_002423680.1| neuroligin, putative [Pediculus humanus corporis]	4.96189e-21	gnl|BL_ORD_ID|1452674 gi|333468797|gb|EAL40590.4| AGAP003568-PA [Anopheles gambiae str. PEST]	5.13475e-18	Q62765	48	7e-13	NLGN1_RAT	Neuroligin-1	rno:116647	GO:0030054 \\ GO:0009986 \\ GO:0030425 \\ GO:0060076 \\ GO:0009897 \\ GO:0032433 \\ GO:0005887 \\ GO:0014069 \\ GO:0045211 \\ GO:0045202 \\ GO:0050839 \\ GO:0042043 \\ GO:0046983 \\ GO:0004872 \\ GO:0097113 \\ GO:0016339 \\ GO:0048789 \\ GO:0045184 \\ GO:0007157 \\ GO:0097114 \\ GO:0007399 \\ GO:0097115 \\ GO:0007158 \\ GO:0045161 \\ GO:0060999 \\ GO:2000463 \\ GO:0051491 \\ GO:1902533 \\ GO:1900…	alpha-amino-3-hydroxy-5-methyl-4-isoxazole propionate selective glutamate receptor clustering (GO:0097113);calcium-dependent cell-cell adhesion (GO:0016339);cytoskeletal matrix organization at active zone (GO:0048789);establishment of protein localization (GO:0045184);heterophilic cell-cell adhesion (GO:0007157);N-methyl-D-aspartate receptor clustering (GO:0097114);nervous system development (GO:…	cell adhesion molecule binding (GO:0050839);neurexin family protein binding (GO:0042043);protein dimerization activity (GO:0046983);receptor activity (GO:0004872);	cell junction (GO:0030054);cell surface (GO:0009986);dendrite (GO:0030425);excitatory synapse (GO:0060076);external side of plasma membrane (GO:0009897);filopodium tip (GO:0032433);integral component of plasma membrane (GO:0005887);postsynaptic density (GO:0014069);postsynaptic membrane (GO:0045211);synapse (GO:0045202);	3D-structure;Alternative splicing;Cell adhesion;Cell junction;Cell membrane;Complete proteome;Direct protein sequencing;Disulfide bond;Glycoprotein;Membrane;Postsynaptic cell membrane;Reference proteome;Signal;Synapse;Transmembrane;Transmembrane helix.;
comp14091_c0	1	638	No_sig_nr_hit	No_sig_nr_hit	No_sig_nr_hit	No_sig_nr_hit	No_Uniprotmatch	No_%_identity	No_evalue	No_ID	No_Description	No_KEGG	No_GO	No_GOCC	No_GOBP	No_GOMF	No_keywords
comp14091_c0	2	531	No_sig_nr_hit	No_sig_nr_hit	No_sig_nr_hit	No_sig_nr_hit	No_Uniprotmatch	No_%_identity	No_evalue	No_ID	No_Description	No_KEGG	No_GO	No_GOCC	No_GOBP	No_GOMF	No_keywords
comp14095_c0	1	347	No_sig_nr_hit	No_sig_nr_hit	No_sig_nr_hit	No_sig_nr_hit	No_Uniprotmatch	No_%_identity	No_evalue	No_ID	No_Description	No_KEGG	No_GO	No_GOCC	No_GOBP	No_GOMF	No_keywords
comp14105_c0	1	884	gnl|BL_ORD_ID|1033753 gi|270001041|gb|EEZ97488.1| hypothetical protein TcasGA2_TC011327 [Tribolium castaneum]	2.75745e-07	gnl|BL_ORD_ID|1033753 gi|270001041|gb|EEZ97488.1| hypothetical protein TcasGA2_TC011327 [Tribolium castaneum]	2.75745e-07	No_Uniprotmatch	No_%_identity	No_evalue	No_ID	No_Description	No_KEGG	No_GO	No_GOCC	No_GOBP	No_GOMF	No_keywords
comp14111_c0	1	252	No_sig_nr_hit	No_sig_nr_hit	No_sig_nr_hit	No_sig_nr_hit	No_Uniprotmatch	No_%_identity	No_evalue	No_ID	No_Description	No_KEGG	No_GO	No_GOCC	No_GOBP	No_GOMF	No_keywords
comp14113_c0	1	216	No_sig_nr_hit	No_sig_nr_hit	No_sig_nr_hit	No_sig_nr_hit	No_Uniprotmatch	No_%_identity	No_evalue	No_ID	No_Description	No_KEGG	No_GO	No_GOCC	No_GOBP	No_GOMF	No_keywords
comp14124_c0	1	317	No_sig_nr_hit	No_sig_nr_hit	No_sig_nr_hit	No_sig_nr_hit	No_Uniprotmatch	No_%_identity	No_evalue	No_ID	No_Description	No_KEGG	No_GO	No_GOCC	No_GOBP	No_GOMF	No_keywords
comp14150_c0	1	264	No_sig_nr_hit	No_sig_nr_hit	No_sig_nr_hit	No_sig_nr_hit	No_Uniprotmatch	No_%_identity	No_evalue	No_ID	No_Description	No_KEGG	No_GO	No_GOCC	No_GOBP	No_GOMF	No_keywords
comp14150_c0	2	282	No_sig_nr_hit	No_sig_nr_hit	No_sig_nr_hit	No_sig_nr_hit	No_Uniprotmatch	No_%_identity	No_evalue	No_ID	No_Description	No_KEGG	No_GO	No_GOCC	No_GOBP	No_GOMF	No_keywords
comp14153_c0	1	292	No_sig_nr_hit	No_sig_nr_hit	No_sig_nr_hit	No_sig_nr_hit	No_Uniprotmatch	No_%_identity	No_evalue	No_ID	No_Description	No_KEGG	No_GO	No_GOCC	No_GOBP	No_GOMF	No_keywords
comp14153_c0	2	435	No_sig_nr_hit	No_sig_nr_hit	No_sig_nr_hit	No_sig_nr_hit	No_Uniprotmatch	No_%_identity	No_evalue	No_ID	No_Description	No_KEGG	No_GO	No_GOCC	No_GOBP	No_GOMF	No_keywords
comp14167_c0	1	204	No_sig_nr_hit	No_sig_nr_hit	No_sig_nr_hit	No_sig_nr_hit	No_Uniprotmatch	No_%_identity	No_evalue	No_ID	No_Description	No_KEGG	No_GO	No_GOCC	No_GOBP	No_GOMF	No_keywords
comp14169_c0	1	447	gnl|BL_ORD_ID|1216671 gi|383865432|ref|XP_003708177.1| PREDICTED: TBC1 domain family member 9 [Megachile rotundata]	1.32344e-29	gnl|BL_ORD_ID|798705 gi|307180731|gb|EFN68621.1| TBC1 domain family member 9 [Camponotus floridanus]	1.72847e-29	Q5SVR0	46.67	1e-23	TBC9B_MOUSE	TBC1 domain family member 9B	mmu:76795	GO:0016021 \\ GO:0005509 \\ GO:0005097 \\	No_GOBP	calcium ion binding (GO:0005509);Rab GTPase activator activity (GO:0005097);	integral component of membrane (GO:0016021);	Alternative splicing;Complete proteome;GTPase activation;Membrane;Phosphoprotein;Reference proteome;Repeat;Transmembrane;Transmembrane helix.;
comp14171_c0	1	646	gnl|BL_ORD_ID|1917304 gi|225719572|gb|ACO15632.1| Glycerophosphoryl diester phosphodiesterase precursor [Caligus clemensi]	1.27437e-17	gnl|BL_ORD_ID|1917304 gi|225719572|gb|ACO15632.1| Glycerophosphoryl diester phosphodiesterase precursor [Caligus clemensi]	1.27437e-17	Q7Y208	28.86	9e-07	GLPQ3_ARATH	Probable glycerophosphoryl diester phosphodiesterase 3	ath:AT1G66970	GO:0031225 \\ GO:0005886 \\ GO:0008889 \\ GO:0006071 \\ GO:0006629 \\	glycerol metabolic process (GO:0006071);lipid metabolic process (GO:0006629);	glycerophosphodiester phosphodiesterase activity (GO:0008889);	anchored component of membrane (GO:0031225);plasma membrane (GO:0005886);	Alternative splicing;Cell membrane;Complete proteome;Glycerol metabolism;Glycoprotein;GPI-anchor;Hydrolase;Lipoprotein;Membrane;Reference proteome;Repeat;Signal.;
comp14172_c0	1	295	No_sig_nr_hit	No_sig_nr_hit	No_sig_nr_hit	No_sig_nr_hit	No_Uniprotmatch	No_%_identity	No_evalue	No_ID	No_Description	No_KEGG	No_GO	No_GOCC	No_GOBP	No_GOMF	No_keywords
comp14176_c0	1	218	No_sig_nr_hit	No_sig_nr_hit	No_sig_nr_hit	No_sig_nr_hit	No_Uniprotmatch	No_%_identity	No_evalue	No_ID	No_Description	No_KEGG	No_GO	No_GOCC	No_GOBP	No_GOMF	No_keywords
comp14188_c0	1	841	gnl|BL_ORD_ID|469061 gi|485220960|gb|JAA76898.1| putative ribosomal protein l7a [Rhodnius prolixus]	1.36854e-53	gnl|BL_ORD_ID|1918461 gi|225711660|gb|ACO11676.1| 60S ribosomal protein L7a [Caligus rogercresseyi]	3.04879e-53	P0DJ14	66.06	6e-68	RL7A_TETTH	60S ribosomal protein L7a	No_KEGG	GO:0005840 \\ GO:0042254 \\	ribosome biogenesis (GO:0042254);	No_GOMF	ribosome (GO:0005840);	3D-structure;Ribonucleoprotein;Ribosomal protein.;
comp14194_c0	1	653	gnl|BL_ORD_ID|1331575 gi|357614841|gb|EHJ69314.1| hypothetical protein KGM_10892 [Danaus plexippus]	6.4742e-09	gnl|BL_ORD_ID|757546 gi|332016568|gb|EGI57449.1| Membrane-bound transcription factor site-1 protease [Acromyrmex echinatior]	1.10433e-08	Q99405	36.87	4e-19	PRTM_BACSK	M-protease	bcl:ABC0761	GO:0005576 \\ GO:0046872 \\ GO:0004252 \\ GO:0043086 \\	negative regulation of catalytic activity (GO:0043086);	metal ion binding (GO:0046872);serine-type endopeptidase activity (GO:0004252);	extracellular region (GO:0005576);	3D-structure;Calcium;Complete proteome;Direct protein sequencing;Hydrolase;Metal-binding;Protease;Secreted;Serine protease;Signal.;
comp14201_c0	1	211	No_sig_nr_hit	No_sig_nr_hit	No_sig_nr_hit	No_sig_nr_hit	No_Uniprotmatch	No_%_identity	No_evalue	No_ID	No_Description	No_KEGG	No_GO	No_GOCC	No_GOBP	No_GOMF	No_keywords
comp14207_c0	1	763	gnl|BL_ORD_ID|430248 gi|506966896|gb|AGM32295.1| E3 ubiquitin-protein ligase siah-1, partial [Coptotermes formosanus]	3.30196e-08	gnl|BL_ORD_ID|430248 gi|506966896|gb|AGM32295.1| E3 ubiquitin-protein ligase siah-1, partial [Coptotermes formosanus]	3.30196e-08	Q965X6	47.69	3e-07	SIAH1_CAEEL	E3 ubiquitin-protein ligase siah-1	cel:CELE_Y37E11AR.2	GO:0005634 \\ GO:0004842 \\ GO:0008270 \\ GO:0007275 \\ GO:0006511 \\	multicellular organismal development (GO:0007275);ubiquitin-dependent protein catabolic process (GO:0006511);	ubiquitin-protein ligase activity (GO:0004842);zinc ion binding (GO:0008270);	nucleus (GO:0005634);	Complete proteome;Ligase;Metal-binding;Reference proteome;Ubl conjugation pathway;Zinc;Zinc-finger.;
comp14211_c0	1	637	No_sig_nr_hit	No_sig_nr_hit	No_sig_nr_hit	No_sig_nr_hit	No_Uniprotmatch	No_%_identity	No_evalue	No_ID	No_Description	No_KEGG	No_GO	No_GOCC	No_GOBP	No_GOMF	No_keywords
comp14215_c0	1	563	gnl|BL_ORD_ID|1451569 gi|333470435|gb|EAA01758.6| AGAP001258-PA [Anopheles gambiae str. PEST]	6.253e-06	gnl|BL_ORD_ID|1451569 gi|333470435|gb|EAA01758.6| AGAP001258-PA [Anopheles gambiae str. PEST]	6.253e-06	Q3B7N9	27.92	4e-06	MYNN_BOVIN	Myoneurin	bta:539376	GO:0005634 \\ GO:0003677 \\ GO:0046872 \\ GO:0006355 \\ GO:0006351 \\	regulation of transcription, DNA-templated (GO:0006355);transcription, DNA-templated (GO:0006351);	DNA binding (GO:0003677);metal ion binding (GO:0046872);	nucleus (GO:0005634);	Complete proteome;DNA-binding;Metal-binding;Nucleus;Phosphoprotein;Reference proteome;Repeat;Transcription;Transcription regulation;Zinc;Zinc-finger.;
comp14216_c0	1	274	No_sig_nr_hit	No_sig_nr_hit	No_sig_nr_hit	No_sig_nr_hit	No_Uniprotmatch	No_%_identity	No_evalue	No_ID	No_Description	No_KEGG	No_GO	No_GOCC	No_GOBP	No_GOMF	No_keywords
comp14226_c0	1	452	No_sig_nr_hit	No_sig_nr_hit	No_sig_nr_hit	No_sig_nr_hit	No_Uniprotmatch	No_%_identity	No_evalue	No_ID	No_Description	No_KEGG	No_GO	No_GOCC	No_GOBP	No_GOMF	No_keywords
comp14241_c0	1	556	gnl|BL_ORD_ID|195031 gi|568255157|gb|ETN63997.1| LMBR1 domain-containing protein 2 [Anopheles darlingi]	5.27991e-26	gnl|BL_ORD_ID|195031 gi|568255157|gb|ETN63997.1| LMBR1 domain-containing protein 2 [Anopheles darlingi]	5.27991e-26	Q23F79	64.66	1e-35	RL26_TETTS	60S ribosomal protein L26	tet:TTHERM_00382350	GO:0015934 \\ GO:0003735 \\ GO:0006412 \\	translation (GO:0006412);	structural constituent of ribosome (GO:0003735);	large ribosomal subunit (GO:0015934);	3D-structure;Complete proteome;Reference proteome;Ribonucleoprotein;Ribosomal protein.;
comp14248_c0	1	208	No_sig_nr_hit	No_sig_nr_hit	No_sig_nr_hit	No_sig_nr_hit	No_Uniprotmatch	No_%_identity	No_evalue	No_ID	No_Description	No_KEGG	No_GO	No_GOCC	No_GOBP	No_GOMF	No_keywords
comp14280_c0	1	768	No_sig_nr_hit	No_sig_nr_hit	No_sig_nr_hit	No_sig_nr_hit	No_Uniprotmatch	No_%_identity	No_evalue	No_ID	No_Description	No_KEGG	No_GO	No_GOCC	No_GOBP	No_GOMF	No_keywords
comp14287_c0	1	866	No_sig_nr_hit	No_sig_nr_hit	No_sig_nr_hit	No_sig_nr_hit	No_Uniprotmatch	No_%_identity	No_evalue	No_ID	No_Description	No_KEGG	No_GO	No_GOCC	No_GOBP	No_GOMF	No_keywords
comp14288_c0	1	201	No_sig_nr_hit	No_sig_nr_hit	No_sig_nr_hit	No_sig_nr_hit	No_Uniprotmatch	No_%_identity	No_evalue	No_ID	No_Description	No_KEGG	No_GO	No_GOCC	No_GOBP	No_GOMF	No_keywords
comp14289_c0	1	229	No_sig_nr_hit	No_sig_nr_hit	No_sig_nr_hit	No_sig_nr_hit	No_Uniprotmatch	No_%_identity	No_evalue	No_ID	No_Description	No_KEGG	No_GO	No_GOCC	No_GOBP	No_GOMF	No_keywords
comp14301_c0	1	972	gnl|BL_ORD_ID|962958 gi|332372883|gb|AEE61583.1| unknown [Dendroctonus ponderosae]	4.49367e-102	gnl|BL_ORD_ID|1895082 gi|239788832|dbj|BAH71077.1| ACYPI004192 [Acyrthosiphon pisum]	1.35301e-98	Q01369	60.77	2e-104	GBLP_NEUCR	Guanine nucleotide-binding protein subunit beta-like protein	ncr:NCU05810	No_GOcodes	No_GOBP	No_GOMF	No_GOCC	Complete proteome;Reference proteome;Repeat;WD repeat.;
comp14304_c0	1	211	gnl|BL_ORD_ID|1825021 gi|170035629|ref|XP_001845671.1| laminin subunit alpha [Culex quinquefasciatus]	9.06934e-07	gnl|BL_ORD_ID|1825021 gi|170035629|ref|XP_001845671.1| laminin subunit alpha [Culex quinquefasciatus]	9.06934e-07	No_Uniprotmatch	No_%_identity	No_evalue	No_ID	No_Description	No_KEGG	No_GO	No_GOCC	No_GOBP	No_GOMF	No_keywords
comp14306_c0	1	250	No_sig_nr_hit	No_sig_nr_hit	No_sig_nr_hit	No_sig_nr_hit	No_Uniprotmatch	No_%_identity	No_evalue	No_ID	No_Description	No_KEGG	No_GO	No_GOCC	No_GOBP	No_GOMF	No_keywords
comp14306_c0	2	270	No_sig_nr_hit	No_sig_nr_hit	No_sig_nr_hit	No_sig_nr_hit	No_Uniprotmatch	No_%_identity	No_evalue	No_ID	No_Description	No_KEGG	No_GO	No_GOCC	No_GOBP	No_GOMF	No_keywords
comp14309_c0	1	233	No_sig_nr_hit	No_sig_nr_hit	No_sig_nr_hit	No_sig_nr_hit	No_Uniprotmatch	No_%_identity	No_evalue	No_ID	No_Description	No_KEGG	No_GO	No_GOCC	No_GOBP	No_GOMF	No_keywords
comp14319_c0	1	268	No_sig_nr_hit	No_sig_nr_hit	No_sig_nr_hit	No_sig_nr_hit	No_Uniprotmatch	No_%_identity	No_evalue	No_ID	No_Description	No_KEGG	No_GO	No_GOCC	No_GOBP	No_GOMF	No_keywords
comp14330_c0	1	202	No_sig_nr_hit	No_sig_nr_hit	No_sig_nr_hit	No_sig_nr_hit	No_Uniprotmatch	No_%_identity	No_evalue	No_ID	No_Description	No_KEGG	No_GO	No_GOCC	No_GOBP	No_GOMF	No_keywords
comp14344_c0	1	621	gnl|BL_ORD_ID|779921 gi|307211205|gb|EFN87405.1| 60S ribosomal protein L23a [Harpegnathos saltator]	2.56124e-25	gnl|BL_ORD_ID|779921 gi|307211205|gb|EFN87405.1| 60S ribosomal protein L23a [Harpegnathos saltator]	2.56124e-25	P0DJ57	58.4	1e-32	RL23A_TETTS	60S ribosomal protein L23A	tet:TTHERM_00134940	GO:0005840 \\ GO:0000166 \\ GO:0019843 \\ GO:0003735 \\ GO:0006412 \\	translation (GO:0006412);	nucleotide binding (GO:0000166);rRNA binding (GO:0019843);structural constituent of ribosome (GO:0003735);	ribosome (GO:0005840);	3D-structure;Complete proteome;Reference proteome;Ribonucleoprotein;Ribosomal protein;RNA-binding;rRNA-binding.;
comp14345_c0	1	310	No_sig_nr_hit	No_sig_nr_hit	No_sig_nr_hit	No_sig_nr_hit	No_Uniprotmatch	No_%_identity	No_evalue	No_ID	No_Description	No_KEGG	No_GO	No_GOCC	No_GOBP	No_GOMF	No_keywords
comp14346_c0	1	385	No_sig_nr_hit	No_sig_nr_hit	No_sig_nr_hit	No_sig_nr_hit	No_Uniprotmatch	No_%_identity	No_evalue	No_ID	No_Description	No_KEGG	No_GO	No_GOCC	No_GOBP	No_GOMF	No_keywords
comp14348_c0	1	243	No_sig_nr_hit	No_sig_nr_hit	No_sig_nr_hit	No_sig_nr_hit	No_Uniprotmatch	No_%_identity	No_evalue	No_ID	No_Description	No_KEGG	No_GO	No_GOCC	No_GOBP	No_GOMF	No_keywords
comp14352_c0	1	213	No_sig_nr_hit	No_sig_nr_hit	No_sig_nr_hit	No_sig_nr_hit	No_Uniprotmatch	No_%_identity	No_evalue	No_ID	No_Description	No_KEGG	No_GO	No_GOCC	No_GOBP	No_GOMF	No_keywords
comp14355_c0	1	500	gnl|BL_ORD_ID|1469594 gi|328899662|gb|AEB54644.1| ribosomal protein L44 [Procambarus clarkii]	2.03564e-14	gnl|BL_ORD_ID|1469594 gi|328899662|gb|AEB54644.1| ribosomal protein L44 [Procambarus clarkii]	2.03564e-14	Q22X38	74.31	2e-27	RL36A_TETTS	60S ribosomal protein L36a	tet:TTHERM_00633150	GO:0005840 \\ GO:0003735 \\ GO:0006412 \\	translation (GO:0006412);	structural constituent of ribosome (GO:0003735);	ribosome (GO:0005840);	3D-structure;Complete proteome;Cytoplasm;Reference proteome;Ribonucleoprotein;Ribosomal protein.;
comp14362_c0	1	637	gnl|BL_ORD_ID|401249 gi|512917897|ref|XP_004929000.1| PREDICTED: translation machinery-associated protein 16 homolog [Bombyx mori]	1.94348e-23	gnl|BL_ORD_ID|495732 gi|148298776|ref|NP_001091795.1| uncharacterized protein LOC778500 [Bombyx mori]	3.31507e-23	A4II15	34.83	9e-17	TMA16_XENTR	Translation machinery-associated protein 16	xtr:549385	No_GOcodes	No_GOBP	No_GOMF	No_GOCC	Complete proteome;Reference proteome.;
comp14364_c0	1	292	No_sig_nr_hit	No_sig_nr_hit	No_sig_nr_hit	No_sig_nr_hit	No_Uniprotmatch	No_%_identity	No_evalue	No_ID	No_Description	No_KEGG	No_GO	No_GOCC	No_GOBP	No_GOMF	No_keywords
comp14370_c0	1	660	No_sig_nr_hit	No_sig_nr_hit	No_sig_nr_hit	No_sig_nr_hit	No_Uniprotmatch	No_%_identity	No_evalue	No_ID	No_Description	No_KEGG	No_GO	No_GOCC	No_GOBP	No_GOMF	No_keywords
comp14370_c0	2	816	No_sig_nr_hit	No_sig_nr_hit	No_sig_nr_hit	No_sig_nr_hit	No_Uniprotmatch	No_%_identity	No_evalue	No_ID	No_Description	No_KEGG	No_GO	No_GOCC	No_GOBP	No_GOMF	No_keywords
comp14371_c0	1	241	No_sig_nr_hit	No_sig_nr_hit	No_sig_nr_hit	No_sig_nr_hit	No_Uniprotmatch	No_%_identity	No_evalue	No_ID	No_Description	No_KEGG	No_GO	No_GOCC	No_GOBP	No_GOMF	No_keywords
comp14373_c0	1	595	No_sig_nr_hit	No_sig_nr_hit	No_sig_nr_hit	No_sig_nr_hit	No_Uniprotmatch	No_%_identity	No_evalue	No_ID	No_Description	No_KEGG	No_GO	No_GOCC	No_GOBP	No_GOMF	No_keywords
comp14376_c0	1	222	No_sig_nr_hit	No_sig_nr_hit	No_sig_nr_hit	No_sig_nr_hit	No_Uniprotmatch	No_%_identity	No_evalue	No_ID	No_Description	No_KEGG	No_GO	No_GOCC	No_GOBP	No_GOMF	No_keywords
comp14385_c0	1	421	No_sig_nr_hit	No_sig_nr_hit	No_sig_nr_hit	No_sig_nr_hit	No_Uniprotmatch	No_%_identity	No_evalue	No_ID	No_Description	No_KEGG	No_GO	No_GOCC	No_GOBP	No_GOMF	No_keywords
comp14392_c0	1	548	gnl|BL_ORD_ID|1825127 gi|170035401|ref|XP_001845558.1| 60S ribosomal protein L4 [Culex quinquefasciatus]	8.93765e-07	gnl|BL_ORD_ID|1825127 gi|170035401|ref|XP_001845558.1| 60S ribosomal protein L4 [Culex quinquefasciatus]	8.93765e-07	P0DJ55	39.86	1e-15	RL4_TETTS	60S ribosomal protein L4	tet:TTHERM_00333210	GO:0005840 \\ GO:0003735 \\ GO:0006412 \\	translation (GO:0006412);	structural constituent of ribosome (GO:0003735);	ribosome (GO:0005840);	3D-structure;Complete proteome;Cytoplasm;Reference proteome;Ribonucleoprotein;Ribosomal protein.;
comp14392_c1	1	836	gnl|BL_ORD_ID|2108362 gi|70909603|emb|CAJ17227.1| ribosomal protein L4e [Biphyllus lunatus]	2.44482e-79	gnl|BL_ORD_ID|2108362 gi|70909603|emb|CAJ17227.1| ribosomal protein L4e [Biphyllus lunatus]	2.44482e-79	P0DJ55	68.63	1e-92	RL4_TETTS	60S ribosomal protein L4	tet:TTHERM_00333210	GO:0005840 \\ GO:0003735 \\ GO:0006412 \\	translation (GO:0006412);	structural constituent of ribosome (GO:0003735);	ribosome (GO:0005840);	3D-structure;Complete proteome;Cytoplasm;Reference proteome;Ribonucleoprotein;Ribosomal protein.;
comp14408_c0	1	413	No_sig_nr_hit	No_sig_nr_hit	No_sig_nr_hit	No_sig_nr_hit	No_Uniprotmatch	No_%_identity	No_evalue	No_ID	No_Description	No_KEGG	No_GO	No_GOCC	No_GOBP	No_GOMF	No_keywords
comp14411_c0	1	330	No_sig_nr_hit	No_sig_nr_hit	No_sig_nr_hit	No_sig_nr_hit	No_Uniprotmatch	No_%_identity	No_evalue	No_ID	No_Description	No_KEGG	No_GO	No_GOCC	No_GOBP	No_GOMF	No_keywords
comp14447_c0	1	215	No_sig_nr_hit	No_sig_nr_hit	No_sig_nr_hit	No_sig_nr_hit	No_Uniprotmatch	No_%_identity	No_evalue	No_ID	No_Description	No_KEGG	No_GO	No_GOCC	No_GOBP	No_GOMF	No_keywords
comp14454_c0	1	276	No_sig_nr_hit	No_sig_nr_hit	No_sig_nr_hit	No_sig_nr_hit	No_Uniprotmatch	No_%_identity	No_evalue	No_ID	No_Description	No_KEGG	No_GO	No_GOCC	No_GOBP	No_GOMF	No_keywords
comp14458_c0	1	327	No_sig_nr_hit	No_sig_nr_hit	No_sig_nr_hit	No_sig_nr_hit	No_Uniprotmatch	No_%_identity	No_evalue	No_ID	No_Description	No_KEGG	No_GO	No_GOCC	No_GOBP	No_GOMF	No_keywords
comp14459_c0	1	247	No_sig_nr_hit	No_sig_nr_hit	No_sig_nr_hit	No_sig_nr_hit	No_Uniprotmatch	No_%_identity	No_evalue	No_ID	No_Description	No_KEGG	No_GO	No_GOCC	No_GOBP	No_GOMF	No_keywords
comp14467_c0	1	230	No_sig_nr_hit	No_sig_nr_hit	No_sig_nr_hit	No_sig_nr_hit	No_Uniprotmatch	No_%_identity	No_evalue	No_ID	No_Description	No_KEGG	No_GO	No_GOCC	No_GOBP	No_GOMF	No_keywords
comp14474_c0	1	405	No_sig_nr_hit	No_sig_nr_hit	No_sig_nr_hit	No_sig_nr_hit	No_Uniprotmatch	No_%_identity	No_evalue	No_ID	No_Description	No_KEGG	No_GO	No_GOCC	No_GOBP	No_GOMF	No_keywords
comp14483_c0	1	267	gnl|BL_ORD_ID|2108457 gi|69608608|emb|CAJ01885.1| ribosomal protein S29e [Curculio glandium]	1.91523e-12	gnl|BL_ORD_ID|2108457 gi|69608608|emb|CAJ01885.1| ribosomal protein S29e [Curculio glandium]	1.91523e-12	Q9C2P2	65.31	4e-13	RS29_NEUCR	40S ribosomal protein S29	ncr:NCU03738	GO:0005840 \\ GO:0046872 \\ GO:0003735 \\ GO:0006412 \\	translation (GO:0006412);	metal ion binding (GO:0046872);structural constituent of ribosome (GO:0003735);	ribosome (GO:0005840);	Complete proteome;Metal-binding;Reference proteome;Ribonucleoprotein;Ribosomal protein;Zinc.;
comp14498_c0	1	289	No_sig_nr_hit	No_sig_nr_hit	No_sig_nr_hit	No_sig_nr_hit	No_Uniprotmatch	No_%_identity	No_evalue	No_ID	No_Description	No_KEGG	No_GO	No_GOCC	No_GOBP	No_GOMF	No_keywords
comp14499_c0	1	218	No_sig_nr_hit	No_sig_nr_hit	No_sig_nr_hit	No_sig_nr_hit	No_Uniprotmatch	No_%_identity	No_evalue	No_ID	No_Description	No_KEGG	No_GO	No_GOCC	No_GOBP	No_GOMF	No_keywords
comp14506_c0	1	369	No_sig_nr_hit	No_sig_nr_hit	No_sig_nr_hit	No_sig_nr_hit	No_Uniprotmatch	No_%_identity	No_evalue	No_ID	No_Description	No_KEGG	No_GO	No_GOCC	No_GOBP	No_GOMF	No_keywords
comp14514_c0	1	1013	gnl|BL_ORD_ID|1861882 gi|242020644|ref|XP_002430762.1| protein AF-10, putative [Pediculus humanus corporis]	7.61299e-100	gnl|BL_ORD_ID|794015 gi|307188583|gb|EFN73311.1| Protein AF-10 [Camponotus floridanus]	2.21504e-99	O54826	74.49	6e-90	AF10_MOUSE	Protein AF-10	mmu:17354	GO:0005737 \\ GO:0005634 \\ GO:0008270 \\ GO:0045944 \\	positive regulation of transcription from RNA polymerase II promoter (GO:0045944);	zinc ion binding (GO:0008270);	cytoplasm (GO:0005737);nucleus (GO:0005634);	Complete proteome;Direct protein sequencing;Metal-binding;Nucleus;Phosphoprotein;Reference proteome;Repeat;Zinc;Zinc-finger.;
comp14525_c0	1	297	No_sig_nr_hit	No_sig_nr_hit	No_sig_nr_hit	No_sig_nr_hit	No_Uniprotmatch	No_%_identity	No_evalue	No_ID	No_Description	No_KEGG	No_GO	No_GOCC	No_GOBP	No_GOMF	No_keywords
comp14526_c0	1	302	No_sig_nr_hit	No_sig_nr_hit	No_sig_nr_hit	No_sig_nr_hit	No_Uniprotmatch	No_%_identity	No_evalue	No_ID	No_Description	No_KEGG	No_GO	No_GOCC	No_GOBP	No_GOMF	No_keywords
comp14535_c0	1	454	No_sig_nr_hit	No_sig_nr_hit	No_sig_nr_hit	No_sig_nr_hit	No_Uniprotmatch	No_%_identity	No_evalue	No_ID	No_Description	No_KEGG	No_GO	No_GOCC	No_GOBP	No_GOMF	No_keywords
comp14542_c0	1	578	No_sig_nr_hit	No_sig_nr_hit	No_sig_nr_hit	No_sig_nr_hit	No_Uniprotmatch	No_%_identity	No_evalue	No_ID	No_Description	No_KEGG	No_GO	No_GOCC	No_GOBP	No_GOMF	No_keywords
comp14543_c0	1	441	gnl|BL_ORD_ID|1216384 gi|383866009|ref|XP_003708464.1| PREDICTED: uncharacterized protein LOC100882315 [Megachile rotundata]	7.91533e-11	gnl|BL_ORD_ID|214862 gi|373214963|gb|AEY61409.1| Neosin [Apis cerana]	1.35015e-10	P19600	40	3e-10	HNRPC_XENLA	Heterogeneous nuclear ribonucleoprotein C	xla:397793	GO:0005634 \\ GO:0030529 \\ GO:0000166 \\ GO:0003723 \\ GO:0038032 \\	termination of G-protein coupled receptor signaling pathway (GO:0038032);	nucleotide binding (GO:0000166);RNA binding (GO:0003723);	nucleus (GO:0005634);ribonucleoprotein complex (GO:0030529);	Nucleus;Phosphoprotein;Ribonucleoprotein;RNA-binding.;
comp14551_c0	1	386	No_sig_nr_hit	No_sig_nr_hit	No_sig_nr_hit	No_sig_nr_hit	No_Uniprotmatch	No_%_identity	No_evalue	No_ID	No_Description	No_KEGG	No_GO	No_GOCC	No_GOBP	No_GOMF	No_keywords
comp14580_c0	1	264	No_sig_nr_hit	No_sig_nr_hit	No_sig_nr_hit	No_sig_nr_hit	No_Uniprotmatch	No_%_identity	No_evalue	No_ID	No_Description	No_KEGG	No_GO	No_GOCC	No_GOBP	No_GOMF	No_keywords
comp14595_c0	1	291	No_sig_nr_hit	No_sig_nr_hit	No_sig_nr_hit	No_sig_nr_hit	No_Uniprotmatch	No_%_identity	No_evalue	No_ID	No_Description	No_KEGG	No_GO	No_GOCC	No_GOBP	No_GOMF	No_keywords
comp14599_c0	1	212	No_sig_nr_hit	No_sig_nr_hit	No_sig_nr_hit	No_sig_nr_hit	No_Uniprotmatch	No_%_identity	No_evalue	No_ID	No_Description	No_KEGG	No_GO	No_GOCC	No_GOBP	No_GOMF	No_keywords
comp14601_c0	1	326	No_sig_nr_hit	No_sig_nr_hit	No_sig_nr_hit	No_sig_nr_hit	No_Uniprotmatch	No_%_identity	No_evalue	No_ID	No_Description	No_KEGG	No_GO	No_GOCC	No_GOBP	No_GOMF	No_keywords
comp14604_c0	1	272	No_sig_nr_hit	No_sig_nr_hit	No_sig_nr_hit	No_sig_nr_hit	No_Uniprotmatch	No_%_identity	No_evalue	No_ID	No_Description	No_KEGG	No_GO	No_GOCC	No_GOBP	No_GOMF	No_keywords
comp14606_c0	1	360	No_sig_nr_hit	No_sig_nr_hit	No_sig_nr_hit	No_sig_nr_hit	No_Uniprotmatch	No_%_identity	No_evalue	No_ID	No_Description	No_KEGG	No_GO	No_GOCC	No_GOBP	No_GOMF	No_keywords
comp14613_c0	1	470	No_sig_nr_hit	No_sig_nr_hit	No_sig_nr_hit	No_sig_nr_hit	No_Uniprotmatch	No_%_identity	No_evalue	No_ID	No_Description	No_KEGG	No_GO	No_GOCC	No_GOBP	No_GOMF	No_keywords
comp14619_c0	1	205	No_sig_nr_hit	No_sig_nr_hit	No_sig_nr_hit	No_sig_nr_hit	No_Uniprotmatch	No_%_identity	No_evalue	No_ID	No_Description	No_KEGG	No_GO	No_GOCC	No_GOBP	No_GOMF	No_keywords
comp14621_c0	1	242	No_sig_nr_hit	No_sig_nr_hit	No_sig_nr_hit	No_sig_nr_hit	No_Uniprotmatch	No_%_identity	No_evalue	No_ID	No_Description	No_KEGG	No_GO	No_GOCC	No_GOBP	No_GOMF	No_keywords
comp14624_c0	1	433	No_sig_nr_hit	No_sig_nr_hit	No_sig_nr_hit	No_sig_nr_hit	No_Uniprotmatch	No_%_identity	No_evalue	No_ID	No_Description	No_KEGG	No_GO	No_GOCC	No_GOBP	No_GOMF	No_keywords
comp14637_c0	1	217	No_sig_nr_hit	No_sig_nr_hit	No_sig_nr_hit	No_sig_nr_hit	No_Uniprotmatch	No_%_identity	No_evalue	No_ID	No_Description	No_KEGG	No_GO	No_GOCC	No_GOBP	No_GOMF	No_keywords
comp14639_c0	1	879	gnl|BL_ORD_ID|1552453 gi|54609289|gb|AAV34860.1| ribosomal protein S4 [Bombyx mori]	1.32438e-78	gnl|BL_ORD_ID|1552453 gi|54609289|gb|AAV34860.1| ribosomal protein S4 [Bombyx mori]	1.32438e-78	P0C233	64.45	2e-91	RS4_TETTH	40S ribosomal protein S4	No_KEGG	GO:0005840 \\ GO:0019843 \\ GO:0003735 \\ GO:0006412 \\	translation (GO:0006412);	rRNA binding (GO:0019843);structural constituent of ribosome (GO:0003735);	ribosome (GO:0005840);	3D-structure;Direct protein sequencing;Phosphoprotein;Ribonucleoprotein;Ribosomal protein;RNA-binding;rRNA-binding.;
comp14645_c0	1	276	No_sig_nr_hit	No_sig_nr_hit	No_sig_nr_hit	No_sig_nr_hit	No_Uniprotmatch	No_%_identity	No_evalue	No_ID	No_Description	No_KEGG	No_GO	No_GOCC	No_GOBP	No_GOMF	No_keywords
comp14645_c1	1	292	gnl|BL_ORD_ID|1807170 gi|262401438|gb|ACY66621.1| ribosomal protein L35 [Scylla paramamosain]	1.09262e-07	gnl|BL_ORD_ID|1807170 gi|262401438|gb|ACY66621.1| ribosomal protein L35 [Scylla paramamosain]	1.09262e-07	P0DJ51	59.46	2e-10	RL35_TETTS	60S ribosomal protein L35	tet:TTHERM_00561680	GO:0005840 \\ GO:0003735 \\ GO:0006412 \\	translation (GO:0006412);	structural constituent of ribosome (GO:0003735);	ribosome (GO:0005840);	3D-structure;Complete proteome;Reference proteome;Ribonucleoprotein;Ribosomal protein.;
comp14650_c0	1	323	gnl|BL_ORD_ID|2022942 gi|195063126|ref|XP_001996316.1| GH25095 [Drosophila grimshawi]	4.58653e-06	gnl|BL_ORD_ID|2022942 gi|195063126|ref|XP_001996316.1| GH25095 [Drosophila grimshawi]	4.58653e-06	No_Uniprotmatch	No_%_identity	No_evalue	No_ID	No_Description	No_KEGG	No_GO	No_GOCC	No_GOBP	No_GOMF	No_keywords
comp14656_c0	1	222	No_sig_nr_hit	No_sig_nr_hit	No_sig_nr_hit	No_sig_nr_hit	No_Uniprotmatch	No_%_identity	No_evalue	No_ID	No_Description	No_KEGG	No_GO	No_GOCC	No_GOBP	No_GOMF	No_keywords
comp14673_c0	1	204	No_sig_nr_hit	No_sig_nr_hit	No_sig_nr_hit	No_sig_nr_hit	No_Uniprotmatch	No_%_identity	No_evalue	No_ID	No_Description	No_KEGG	No_GO	No_GOCC	No_GOBP	No_GOMF	No_keywords
comp14676_c0	1	212	No_sig_nr_hit	No_sig_nr_hit	No_sig_nr_hit	No_sig_nr_hit	No_Uniprotmatch	No_%_identity	No_evalue	No_ID	No_Description	No_KEGG	No_GO	No_GOCC	No_GOBP	No_GOMF	No_keywords
comp14688_c0	1	629	gnl|BL_ORD_ID|2090068 gi|122937767|gb|ABM68606.1| AAEL008103-RB [Aedes aegypti]	8.76597e-45	gnl|BL_ORD_ID|2090068 gi|122937767|gb|ABM68606.1| AAEL008103-RB [Aedes aegypti]	8.76597e-45	P62243	57.79	1e-44	RS8_RAT	40S ribosomal protein S8	rno:65136	GO:0022627 \\ GO:0030529 \\ GO:0003735 \\ GO:0000462 \\ GO:0006414 \\	maturation of SSU-rRNA from tricistronic rRNA transcript (SSU-rRNA, 5.8S rRNA, LSU-rRNA) (GO:0000462);translational elongation (GO:0006414);	structural constituent of ribosome (GO:0003735);	cytosolic small ribosomal subunit (GO:0022627);ribonucleoprotein complex (GO:0030529);	Acetylation;Complete proteome;Cytoplasm;Direct protein sequencing;Reference proteome;Ribonucleoprotein;Ribosomal protein.;
comp14701_c0	1	582	No_sig_nr_hit	No_sig_nr_hit	No_sig_nr_hit	No_sig_nr_hit	No_Uniprotmatch	No_%_identity	No_evalue	No_ID	No_Description	No_KEGG	No_GO	No_GOCC	No_GOBP	No_GOMF	No_keywords
comp14701_c1	1	1317	No_sig_nr_hit	No_sig_nr_hit	No_sig_nr_hit	No_sig_nr_hit	No_Uniprotmatch	No_%_identity	No_evalue	No_ID	No_Description	No_KEGG	No_GO	No_GOCC	No_GOBP	No_GOMF	No_keywords
comp14707_c0	1	698	No_sig_nr_hit	No_sig_nr_hit	No_sig_nr_hit	No_sig_nr_hit	No_Uniprotmatch	No_%_identity	No_evalue	No_ID	No_Description	No_KEGG	No_GO	No_GOCC	No_GOBP	No_GOMF	No_keywords
comp14709_c0	1	271	No_sig_nr_hit	No_sig_nr_hit	No_sig_nr_hit	No_sig_nr_hit	No_Uniprotmatch	No_%_identity	No_evalue	No_ID	No_Description	No_KEGG	No_GO	No_GOCC	No_GOBP	No_GOMF	No_keywords
comp14712_c0	1	214	No_sig_nr_hit	No_sig_nr_hit	No_sig_nr_hit	No_sig_nr_hit	No_Uniprotmatch	No_%_identity	No_evalue	No_ID	No_Description	No_KEGG	No_GO	No_GOCC	No_GOBP	No_GOMF	No_keywords
comp14712_c0	2	205	No_sig_nr_hit	No_sig_nr_hit	No_sig_nr_hit	No_sig_nr_hit	No_Uniprotmatch	No_%_identity	No_evalue	No_ID	No_Description	No_KEGG	No_GO	No_GOCC	No_GOBP	No_GOMF	No_keywords
comp14717_c0	1	234	No_sig_nr_hit	No_sig_nr_hit	No_sig_nr_hit	No_sig_nr_hit	No_Uniprotmatch	No_%_identity	No_evalue	No_ID	No_Description	No_KEGG	No_GO	No_GOCC	No_GOBP	No_GOMF	No_keywords
comp14747_c0	1	266	No_sig_nr_hit	No_sig_nr_hit	No_sig_nr_hit	No_sig_nr_hit	No_Uniprotmatch	No_%_identity	No_evalue	No_ID	No_Description	No_KEGG	No_GO	No_GOCC	No_GOBP	No_GOMF	No_keywords
comp14747_c0	2	252	No_sig_nr_hit	No_sig_nr_hit	No_sig_nr_hit	No_sig_nr_hit	No_Uniprotmatch	No_%_identity	No_evalue	No_ID	No_Description	No_KEGG	No_GO	No_GOCC	No_GOBP	No_GOMF	No_keywords
comp14759_c0	1	240	No_sig_nr_hit	No_sig_nr_hit	No_sig_nr_hit	No_sig_nr_hit	No_Uniprotmatch	No_%_identity	No_evalue	No_ID	No_Description	No_KEGG	No_GO	No_GOCC	No_GOBP	No_GOMF	No_keywords
comp14774_c0	1	485	No_sig_nr_hit	No_sig_nr_hit	No_sig_nr_hit	No_sig_nr_hit	No_Uniprotmatch	No_%_identity	No_evalue	No_ID	No_Description	No_KEGG	No_GO	No_GOCC	No_GOBP	No_GOMF	No_keywords
comp14780_c0	1	214	No_sig_nr_hit	No_sig_nr_hit	No_sig_nr_hit	No_sig_nr_hit	No_Uniprotmatch	No_%_identity	No_evalue	No_ID	No_Description	No_KEGG	No_GO	No_GOCC	No_GOBP	No_GOMF	No_keywords
comp14781_c0	1	207	gnl|BL_ORD_ID|261291 gi|556064417|gb|JAB75244.1| putative zinc ion binding protein, partial [Ixodes ricinus]	2.30854e-18	gnl|BL_ORD_ID|2015422 gi|195159928|ref|XP_002020828.1| GL20484 [Drosophila persimilis]	1.65441e-16	E9QAG8	57.97	4e-21	ZN431_MOUSE	Zinc finger protein 431	mmu:69504	GO:0005634 \\ GO:0003682 \\ GO:0001046 \\ GO:0042826 \\ GO:0046872 \\ GO:0030154 \\ GO:0045668 \\ GO:0043433 \\ GO:0000122 \\ GO:0006351 \\	cell differentiation (GO:0030154);negative regulation of osteoblast differentiation (GO:0045668);negative regulation of sequence-specific DNA binding transcription factor activity (GO:0043433);negative regulation of transcription from RNA polymerase II promoter (GO:0000122);transcription, DNA-templated (GO:0006351);	chromatin binding (GO:0003682);core promoter sequence-specific DNA binding (GO:0001046);histone deacetylase binding (GO:0042826);metal ion binding (GO:0046872);	nucleus (GO:0005634);	Complete proteome;Differentiation;Metal-binding;Nucleus;Reference proteome;Repeat;Repressor;Transcription;Transcription regulation;Zinc;Zinc-finger.;
comp14785_c0	1	239	No_sig_nr_hit	No_sig_nr_hit	No_sig_nr_hit	No_sig_nr_hit	No_Uniprotmatch	No_%_identity	No_evalue	No_ID	No_Description	No_KEGG	No_GO	No_GOCC	No_GOBP	No_GOMF	No_keywords
comp14785_c0	2	294	No_sig_nr_hit	No_sig_nr_hit	No_sig_nr_hit	No_sig_nr_hit	No_Uniprotmatch	No_%_identity	No_evalue	No_ID	No_Description	No_KEGG	No_GO	No_GOCC	No_GOBP	No_GOMF	No_keywords
comp14790_c0	1	236	No_sig_nr_hit	No_sig_nr_hit	No_sig_nr_hit	No_sig_nr_hit	No_Uniprotmatch	No_%_identity	No_evalue	No_ID	No_Description	No_KEGG	No_GO	No_GOCC	No_GOBP	No_GOMF	No_keywords
comp14802_c0	1	348	No_sig_nr_hit	No_sig_nr_hit	No_sig_nr_hit	No_sig_nr_hit	No_Uniprotmatch	No_%_identity	No_evalue	No_ID	No_Description	No_KEGG	No_GO	No_GOCC	No_GOBP	No_GOMF	No_keywords
comp14818_c0	1	218	No_sig_nr_hit	No_sig_nr_hit	No_sig_nr_hit	No_sig_nr_hit	No_Uniprotmatch	No_%_identity	No_evalue	No_ID	No_Description	No_KEGG	No_GO	No_GOCC	No_GOBP	No_GOMF	No_keywords
comp14825_c0	1	233	No_sig_nr_hit	No_sig_nr_hit	No_sig_nr_hit	No_sig_nr_hit	No_Uniprotmatch	No_%_identity	No_evalue	No_ID	No_Description	No_KEGG	No_GO	No_GOCC	No_GOBP	No_GOMF	No_keywords
comp14847_c0	1	258	No_sig_nr_hit	No_sig_nr_hit	No_sig_nr_hit	No_sig_nr_hit	No_Uniprotmatch	No_%_identity	No_evalue	No_ID	No_Description	No_KEGG	No_GO	No_GOCC	No_GOBP	No_GOMF	No_keywords
comp14865_c0	1	231	No_sig_nr_hit	No_sig_nr_hit	No_sig_nr_hit	No_sig_nr_hit	P28770	42.86	5e-15	EPD1_ONCMY	Ependymin-1	No_KEGG	GO:0005576 \\ GO:0005509 \\ GO:0007160 \\	cell-matrix adhesion (GO:0007160);	calcium ion binding (GO:0005509);	extracellular region (GO:0005576);	Calcium;Direct protein sequencing;Glycoprotein;Secreted;Signal.;
comp14865_c1	1	507	No_sig_nr_hit	No_sig_nr_hit	No_sig_nr_hit	No_sig_nr_hit	No_Uniprotmatch	No_%_identity	No_evalue	No_ID	No_Description	No_KEGG	No_GO	No_GOCC	No_GOBP	No_GOMF	No_keywords
comp14868_c0	1	321	gnl|BL_ORD_ID|1919940 gi|225708694|gb|ACO10193.1| Dynein light chain roadblock-type 2 [Caligus rogercresseyi]	1.7412e-21	gnl|BL_ORD_ID|1919940 gi|225708694|gb|ACO10193.1| Dynein light chain roadblock-type 2 [Caligus rogercresseyi]	1.7412e-21	Q9DAJ5	60.26	1e-19	DLRB2_MOUSE	Dynein light chain roadblock-type 2	mmu:75465	GO:0005868 \\ GO:0005874 \\ GO:0003774 \\ GO:0006810 \\	transport (GO:0006810);	motor activity (GO:0003774);	cytoplasmic dynein complex (GO:0005868);microtubule (GO:0005874);	Alternative splicing;Complete proteome;Cytoplasm;Cytoskeleton;Dynein;Microtubule;Motor protein;Reference proteome;Transport.;
comp14881_c0	1	563	gnl|BL_ORD_ID|2111909 gi|62083475|gb|AAX62462.1| ribosomal protein S8 variant 1 [Lysiphlebus testaceipes]	1.0543e-45	gnl|BL_ORD_ID|2111909 gi|62083475|gb|AAX62462.1| ribosomal protein S8 variant 1 [Lysiphlebus testaceipes]	1.0543e-45	Q9FIF3	56.68	7e-47	RS82_ARATH	40S ribosomal protein S8-2	ath:AT5G59240	GO:0022626 \\ GO:0022627 \\ GO:0016020 \\ GO:0003735 \\ GO:0000462 \\ GO:0006414 \\	maturation of SSU-rRNA from tricistronic rRNA transcript (SSU-rRNA, 5.8S rRNA, LSU-rRNA) (GO:0000462);translational elongation (GO:0006414);	structural constituent of ribosome (GO:0003735);	cytosolic ribosome (GO:0022626);cytosolic small ribosomal subunit (GO:0022627);membrane (GO:0016020);	Complete proteome;Reference proteome;Ribonucleoprotein;Ribosomal protein.;
comp14882_c0	1	1054	No_sig_nr_hit	No_sig_nr_hit	No_sig_nr_hit	No_sig_nr_hit	No_Uniprotmatch	No_%_identity	No_evalue	No_ID	No_Description	No_KEGG	No_GO	No_GOCC	No_GOBP	No_GOMF	No_keywords
comp14901_c0	1	203	gnl|BL_ORD_ID|1882144 gi|241681385|ref|XP_002411592.1| ADP/ATP translocase, putative [Ixodes scapularis]	2.24543e-21	gnl|BL_ORD_ID|2108950 gi|67084069|gb|AAY66969.1| ADP/ATP translocase [Ixodes scapularis]	2.93262e-21	Q26365	73.13	7e-21	ADT_DROME	ADP,ATP carrier protein	dme:Dmel_CG16944	GO:0016021 \\ GO:0005811 \\ GO:0005743 \\ GO:0005471 \\ GO:0001508 \\ GO:0015866 \\ GO:0015867 \\ GO:0034599 \\ GO:0051480 \\ GO:0008340 \\ GO:0007629 \\ GO:0040011 \\ GO:0051560 \\ GO:0006839 \\ GO:0046716 \\ GO:0070050 \\ GO:0009612 \\ GO:0051124 \\ GO:0007268 \\ GO:0048489 \\	action potential (GO:0001508);ADP transport (GO:0015866);ATP transport (GO:0015867);cellular response to oxidative stress (GO:0034599);cytosolic calcium ion homeostasis (GO:0051480);determination of adult lifespan (GO:0008340);flight behavior (GO:0007629);locomotion (GO:0040011);mitochondrial calcium ion homeostasis (GO:0051560);mitochondrial transport (GO:0006839);muscle cell cellular homeostasi…	ATP (GO:0005471);	integral component of membrane (GO:0016021);lipid particle (GO:0005811);mitochondrial inner membrane (GO:0005743);	Alternative splicing;Complete proteome;Membrane;Mitochondrion;Mitochondrion inner membrane;Reference proteome;Repeat;Transmembrane;Transmembrane helix;Transport.;
comp14916_c0	1	401	No_sig_nr_hit	No_sig_nr_hit	No_sig_nr_hit	No_sig_nr_hit	No_Uniprotmatch	No_%_identity	No_evalue	No_ID	No_Description	No_KEGG	No_GO	No_GOCC	No_GOBP	No_GOMF	No_keywords
comp14916_c1	1	240	No_sig_nr_hit	No_sig_nr_hit	No_sig_nr_hit	No_sig_nr_hit	No_Uniprotmatch	No_%_identity	No_evalue	No_ID	No_Description	No_KEGG	No_GO	No_GOCC	No_GOBP	No_GOMF	No_keywords
comp14920_c0	1	203	No_sig_nr_hit	No_sig_nr_hit	No_sig_nr_hit	No_sig_nr_hit	No_Uniprotmatch	No_%_identity	No_evalue	No_ID	No_Description	No_KEGG	No_GO	No_GOCC	No_GOBP	No_GOMF	No_keywords
comp14939_c0	1	498	No_sig_nr_hit	No_sig_nr_hit	No_sig_nr_hit	No_sig_nr_hit	No_Uniprotmatch	No_%_identity	No_evalue	No_ID	No_Description	No_KEGG	No_GO	No_GOCC	No_GOBP	No_GOMF	No_keywords
comp14942_c0	1	255	No_sig_nr_hit	No_sig_nr_hit	No_sig_nr_hit	No_sig_nr_hit	No_Uniprotmatch	No_%_identity	No_evalue	No_ID	No_Description	No_KEGG	No_GO	No_GOCC	No_GOBP	No_GOMF	No_keywords
comp14943_c0	1	892	gnl|BL_ORD_ID|2110336 gi|3676114|emb|CAA21123.1| EG:22E5.11 [Drosophila melanogaster]	4.78699e-07	gnl|BL_ORD_ID|2110336 gi|3676114|emb|CAA21123.1| EG:22E5.11 [Drosophila melanogaster]	4.78699e-07	Q9W534	24.26	1e-07	MOODY_DROME	G-protein coupled receptor moody	dme:Dmel_CG4322	GO:0016021 \\ GO:0005886 \\ GO:0005919 \\ GO:0004930 \\ GO:0008366 \\ GO:0048148 \\ GO:0048149 \\ GO:0035095 \\ GO:0030866 \\ GO:0060857 \\ GO:0007186 \\ GO:0019991 \\ GO:0007419 \\	axon ensheathment (GO:0008366);behavioral response to cocaine (GO:0048148);behavioral response to ethanol (GO:0048149);behavioral response to nicotine (GO:0035095);cortical actin cytoskeleton organization (GO:0030866);establishment of glial blood-brain barrier (GO:0060857);G-protein coupled receptor signaling pathway (GO:0007186);septate junction assembly (GO:0019991);ventral cord development (GO…	G-protein coupled receptor activity (GO:0004930);	integral component of membrane (GO:0016021);plasma membrane (GO:0005886);pleated septate junction (GO:0005919);	Alternative splicing;Cell membrane;Complete proteome;Disulfide bond;G-protein coupled receptor;Membrane;Receptor;Reference proteome;Transducer;Transmembrane;Transmembrane helix.;
comp14963_c0	1	248	No_sig_nr_hit	No_sig_nr_hit	No_sig_nr_hit	No_sig_nr_hit	No_Uniprotmatch	No_%_identity	No_evalue	No_ID	No_Description	No_KEGG	No_GO	No_GOCC	No_GOBP	No_GOMF	No_keywords
comp14968_c0	1	210	No_sig_nr_hit	No_sig_nr_hit	No_sig_nr_hit	No_sig_nr_hit	No_Uniprotmatch	No_%_identity	No_evalue	No_ID	No_Description	No_KEGG	No_GO	No_GOCC	No_GOBP	No_GOMF	No_keywords
comp14970_c0	1	592	No_sig_nr_hit	No_sig_nr_hit	No_sig_nr_hit	No_sig_nr_hit	No_Uniprotmatch	No_%_identity	No_evalue	No_ID	No_Description	No_KEGG	No_GO	No_GOCC	No_GOBP	No_GOMF	No_keywords
comp14975_c0	1	211	gnl|BL_ORD_ID|1028448 gi|270006346|gb|EFA02794.1| TRPL [Tribolium castaneum]	6.45446e-29	gnl|BL_ORD_ID|1028448 gi|270006346|gb|EFA02794.1| TRPL [Tribolium castaneum]	6.45446e-29	P48994	69.57	1e-21	TRPL_DROME	Transient-receptor-potential-like protein	dme:Dmel_CG18345	GO:0034703 \\ GO:0030425 \\ GO:0016027 \\ GO:0016021 \\ GO:0005622 \\ GO:0005886 \\ GO:0016028 \\ GO:0035997 \\ GO:0005262 \\ GO:0005516 \\ GO:0005261 \\ GO:0042802 \\ GO:0015075 \\ GO:0008086 \\ GO:0046982 \\ GO:0015279 \\ GO:0007589 \\ GO:0070588 \\ GO:0006816 \\ GO:0019722 \\ GO:0006812 \\ GO:0071454 \\ GO:0050908 \\ GO:0006811 \\ GO:0007603 \\ GO:0009416 \\ GO:0007605 \\	body fluid secretion (GO:0007589);calcium ion transmembrane transport (GO:0070588);calcium ion transport (GO:0006816);calcium-mediated signaling (GO:0019722);cation transport (GO:0006812);cellular response to anoxia (GO:0071454);detection of light stimulus involved in visual perception (GO:0050908);ion transport (GO:0006811);phototransduction, visible light (GO:0007603);response to light stimulus…	calcium channel activity (GO:0005262);calmodulin binding (GO:0005516);cation channel activity (GO:0005261);identical protein binding (GO:0042802);ion transmembrane transporter activity (GO:0015075);light-activated voltage-gated calcium channel activity (GO:0008086);protein heterodimerization activity (GO:0046982);store-operated calcium channel activity (GO:0015279);	cation channel complex (GO:0034703);dendrite (GO:0030425);inaD signaling complex (GO:0016027);integral component of membrane (GO:0016021);intracellular (GO:0005622);plasma membrane (GO:0005886);rhabdomere (GO:0016028);rhabdomere microvillus membrane (GO:0035997);	ANK repeat;Calcium;Calcium channel;Calcium transport;Calmodulin-binding;Complete proteome;Ion channel;Ion transport;Membrane;Reference proteome;Repeat;Sensory transduction;Transmembrane;Transmembrane helix;Transport;Vision.;
comp14986_c0	1	276	No_sig_nr_hit	No_sig_nr_hit	No_sig_nr_hit	No_sig_nr_hit	No_Uniprotmatch	No_%_identity	No_evalue	No_ID	No_Description	No_KEGG	No_GO	No_GOCC	No_GOBP	No_GOMF	No_keywords
comp14994_c0	1	362	No_sig_nr_hit	No_sig_nr_hit	No_sig_nr_hit	No_sig_nr_hit	No_Uniprotmatch	No_%_identity	No_evalue	No_ID	No_Description	No_KEGG	No_GO	No_GOCC	No_GOBP	No_GOMF	No_keywords
comp15030_c0	1	245	No_sig_nr_hit	No_sig_nr_hit	No_sig_nr_hit	No_sig_nr_hit	No_Uniprotmatch	No_%_identity	No_evalue	No_ID	No_Description	No_KEGG	No_GO	No_GOCC	No_GOBP	No_GOMF	No_keywords
comp15031_c0	1	238	No_sig_nr_hit	No_sig_nr_hit	No_sig_nr_hit	No_sig_nr_hit	No_Uniprotmatch	No_%_identity	No_evalue	No_ID	No_Description	No_KEGG	No_GO	No_GOCC	No_GOBP	No_GOMF	No_keywords
comp15031_c1	1	355	No_sig_nr_hit	No_sig_nr_hit	No_sig_nr_hit	No_sig_nr_hit	No_Uniprotmatch	No_%_identity	No_evalue	No_ID	No_Description	No_KEGG	No_GO	No_GOCC	No_GOBP	No_GOMF	No_keywords
comp15035_c0	1	272	No_sig_nr_hit	No_sig_nr_hit	No_sig_nr_hit	No_sig_nr_hit	No_Uniprotmatch	No_%_identity	No_evalue	No_ID	No_Description	No_KEGG	No_GO	No_GOCC	No_GOBP	No_GOMF	No_keywords
comp1503_c0	1	245	No_sig_nr_hit	No_sig_nr_hit	No_sig_nr_hit	No_sig_nr_hit	No_Uniprotmatch	No_%_identity	No_evalue	No_ID	No_Description	No_KEGG	No_GO	No_GOCC	No_GOBP	No_GOMF	No_keywords
comp15064_c0	1	441	gnl|BL_ORD_ID|2090075 gi|122937757|gb|ABM68599.1| RL23 [Aedes aegypti]	6.60813e-58	gnl|BL_ORD_ID|2090075 gi|122937757|gb|ABM68599.1| RL23 [Aedes aegypti]	6.60813e-58	Q9GNE2	75.56	2e-58	RL23_AEDAE	60S ribosomal protein L23	aag:AaeL_AAEL015006	GO:0005840 \\ GO:0003735 \\ GO:0006412 \\	translation (GO:0006412);	structural constituent of ribosome (GO:0003735);	ribosome (GO:0005840);	Complete proteome;Reference proteome;Ribonucleoprotein;Ribosomal protein.;
comp15067_c0	1	203	No_sig_nr_hit	No_sig_nr_hit	No_sig_nr_hit	No_sig_nr_hit	No_Uniprotmatch	No_%_identity	No_evalue	No_ID	No_Description	No_KEGG	No_GO	No_GOCC	No_GOBP	No_GOMF	No_keywords
comp1506_c0	1	204	No_sig_nr_hit	No_sig_nr_hit	No_sig_nr_hit	No_sig_nr_hit	No_Uniprotmatch	No_%_identity	No_evalue	No_ID	No_Description	No_KEGG	No_GO	No_GOCC	No_GOBP	No_GOMF	No_keywords
comp15071_c0	1	215	No_sig_nr_hit	No_sig_nr_hit	No_sig_nr_hit	No_sig_nr_hit	No_Uniprotmatch	No_%_identity	No_evalue	No_ID	No_Description	No_KEGG	No_GO	No_GOCC	No_GOBP	No_GOMF	No_keywords
comp15077_c0	1	419	gnl|BL_ORD_ID|1860996 gi|242022440|ref|XP_002431648.1| hippocalcin, putative [Pediculus humanus corporis]	7.62507e-14	gnl|BL_ORD_ID|804347 gi|307170868|gb|EFN62979.1| Neurocalcin-like protein [Camponotus floridanus]	7.62507e-14	P42325	65.38	8e-14	NCAH_DROME	Neurocalcin homolog	dme:Dmel_CG7641	GO:0005509 \\	No_GOBP	calcium ion binding (GO:0005509);	No_GOCC	Calcium;Complete proteome;Lipoprotein;Metal-binding;Myristate;Reference proteome;Repeat.;
comp15091_c0	1	970	gnl|BL_ORD_ID|1895469 gi|239787980|dbj|BAH70688.1| ACYPI006308 [Acyrthosiphon pisum]	2.70878e-06	gnl|BL_ORD_ID|1895469 gi|239787980|dbj|BAH70688.1| ACYPI006308 [Acyrthosiphon pisum]	2.70878e-06	No_Uniprotmatch	No_%_identity	No_evalue	No_ID	No_Description	No_KEGG	No_GO	No_GOCC	No_GOBP	No_GOMF	No_keywords
comp15099_c0	1	423	No_sig_nr_hit	No_sig_nr_hit	No_sig_nr_hit	No_sig_nr_hit	No_Uniprotmatch	No_%_identity	No_evalue	No_ID	No_Description	No_KEGG	No_GO	No_GOCC	No_GOBP	No_GOMF	No_keywords
comp15099_c1	1	244	No_sig_nr_hit	No_sig_nr_hit	No_sig_nr_hit	No_sig_nr_hit	No_Uniprotmatch	No_%_identity	No_evalue	No_ID	No_Description	No_KEGG	No_GO	No_GOCC	No_GOBP	No_GOMF	No_keywords
comp15103_c0	1	206	No_sig_nr_hit	No_sig_nr_hit	No_sig_nr_hit	No_sig_nr_hit	No_Uniprotmatch	No_%_identity	No_evalue	No_ID	No_Description	No_KEGG	No_GO	No_GOCC	No_GOBP	No_GOMF	No_keywords
comp15108_c0	1	201	No_sig_nr_hit	No_sig_nr_hit	No_sig_nr_hit	No_sig_nr_hit	No_Uniprotmatch	No_%_identity	No_evalue	No_ID	No_Description	No_KEGG	No_GO	No_GOCC	No_GOBP	No_GOMF	No_keywords
comp15110_c0	1	216	No_sig_nr_hit	No_sig_nr_hit	No_sig_nr_hit	No_sig_nr_hit	No_Uniprotmatch	No_%_identity	No_evalue	No_ID	No_Description	No_KEGG	No_GO	No_GOCC	No_GOBP	No_GOMF	No_keywords
comp15112_c0	1	305	No_sig_nr_hit	No_sig_nr_hit	No_sig_nr_hit	No_sig_nr_hit	No_Uniprotmatch	No_%_identity	No_evalue	No_ID	No_Description	No_KEGG	No_GO	No_GOCC	No_GOBP	No_GOMF	No_keywords
comp15138_c0	1	205	No_sig_nr_hit	No_sig_nr_hit	No_sig_nr_hit	No_sig_nr_hit	No_Uniprotmatch	No_%_identity	No_evalue	No_ID	No_Description	No_KEGG	No_GO	No_GOCC	No_GOBP	No_GOMF	No_keywords
comp15142_c0	1	238	No_sig_nr_hit	No_sig_nr_hit	No_sig_nr_hit	No_sig_nr_hit	No_Uniprotmatch	No_%_identity	No_evalue	No_ID	No_Description	No_KEGG	No_GO	No_GOCC	No_GOBP	No_GOMF	No_keywords
comp15151_c0	1	263	No_sig_nr_hit	No_sig_nr_hit	No_sig_nr_hit	No_sig_nr_hit	No_Uniprotmatch	No_%_identity	No_evalue	No_ID	No_Description	No_KEGG	No_GO	No_GOCC	No_GOBP	No_GOMF	No_keywords
comp15163_c0	1	202	No_sig_nr_hit	No_sig_nr_hit	No_sig_nr_hit	No_sig_nr_hit	No_Uniprotmatch	No_%_identity	No_evalue	No_ID	No_Description	No_KEGG	No_GO	No_GOCC	No_GOBP	No_GOMF	No_keywords
comp15177_c0	1	208	No_sig_nr_hit	No_sig_nr_hit	No_sig_nr_hit	No_sig_nr_hit	No_Uniprotmatch	No_%_identity	No_evalue	No_ID	No_Description	No_KEGG	No_GO	No_GOCC	No_GOBP	No_GOMF	No_keywords
comp15179_c0	1	202	No_sig_nr_hit	No_sig_nr_hit	No_sig_nr_hit	No_sig_nr_hit	No_Uniprotmatch	No_%_identity	No_evalue	No_ID	No_Description	No_KEGG	No_GO	No_GOCC	No_GOBP	No_GOMF	No_keywords
comp15183_c0	1	208	No_sig_nr_hit	No_sig_nr_hit	No_sig_nr_hit	No_sig_nr_hit	No_Uniprotmatch	No_%_identity	No_evalue	No_ID	No_Description	No_KEGG	No_GO	No_GOCC	No_GOBP	No_GOMF	No_keywords
comp15192_c0	1	202	No_sig_nr_hit	No_sig_nr_hit	No_sig_nr_hit	No_sig_nr_hit	No_Uniprotmatch	No_%_identity	No_evalue	No_ID	No_Description	No_KEGG	No_GO	No_GOCC	No_GOBP	No_GOMF	No_keywords
comp15210_c0	1	602	gnl|BL_ORD_ID|2086806 gi|154810979|gb|ABS86908.1| nicotinic acetylcholine receptor subunit alpha6 variant [Tribolium castaneum]	1.42278e-17	gnl|BL_ORD_ID|2086806 gi|154810979|gb|ABS86908.1| nicotinic acetylcholine receptor subunit alpha6 variant [Tribolium castaneum]	1.42278e-17	P22770	37.11	5e-08	ACHA7_CHICK	Neuronal acetylcholine receptor subunit alpha-7	No_KEGG	GO:0005892 \\ GO:0030054 \\ GO:0005886 \\ GO:0045211 \\ GO:0042166 \\ GO:0015464 \\ GO:0004889 \\ GO:0001540 \\ GO:0017081 \\ GO:0042803 \\ GO:0015643 \\ GO:0000187 \\ GO:0006816 \\ GO:0006874 \\ GO:0050890 \\ GO:0032720 \\ GO:0045766 \\ GO:0008284 \\ GO:0001666 \\ GO:0035094 \\ GO:0007165 \\ GO:0007268 \\	activation of MAPK activity (GO:0000187);calcium ion transport (GO:0006816);cellular calcium ion homeostasis (GO:0006874);cognition (GO:0050890);negative regulation of tumor necrosis factor production (GO:0032720);positive regulation of angiogenesis (GO:0045766);positive regulation of cell proliferation (GO:0008284);response to hypoxia (GO:0001666);response to nicotine (GO:0035094);signal transdu…	acetylcholine binding (GO:0042166);acetylcholine receptor activity (GO:0015464);acetylcholine-activated cation-selective channel activity (GO:0004889);beta-amyloid binding (GO:0001540);chloride channel regulator activity (GO:0017081);protein homodimerization activity (GO:0042803);toxic substance binding (GO:0015643);	acetylcholine-gated channel complex (GO:0005892);cell junction (GO:0030054);plasma membrane (GO:0005886);postsynaptic membrane (GO:0045211);	3D-structure;Cell junction;Cell membrane;Complete proteome;Direct protein sequencing;Disulfide bond;Glycoprotein;Ion channel;Ion transport;Ligand-gated ion channel;Membrane;Postsynaptic cell membrane;Receptor;Reference proteome;Signal;Synapse;Transmembrane;Transmembrane helix;Transport.;
comp15214_c0	1	290	No_sig_nr_hit	No_sig_nr_hit	No_sig_nr_hit	No_sig_nr_hit	No_Uniprotmatch	No_%_identity	No_evalue	No_ID	No_Description	No_KEGG	No_GO	No_GOCC	No_GOBP	No_GOMF	No_keywords
comp15222_c0	1	207	No_sig_nr_hit	No_sig_nr_hit	No_sig_nr_hit	No_sig_nr_hit	No_Uniprotmatch	No_%_identity	No_evalue	No_ID	No_Description	No_KEGG	No_GO	No_GOCC	No_GOBP	No_GOMF	No_keywords
comp15259_c1	1	300	No_sig_nr_hit	No_sig_nr_hit	No_sig_nr_hit	No_sig_nr_hit	No_Uniprotmatch	No_%_identity	No_evalue	No_ID	No_Description	No_KEGG	No_GO	No_GOCC	No_GOBP	No_GOMF	No_keywords
comp15269_c0	1	366	gnl|BL_ORD_ID|2089765 gi|149287202|gb|ABR23500.1| ribosomal protein L36 [Ornithodoros parkeri]	3.10661e-07	gnl|BL_ORD_ID|2089765 gi|149287202|gb|ABR23500.1| ribosomal protein L36 [Ornithodoros parkeri]	3.10661e-07	Q6DER2	41.84	3e-08	RL36_XENTR	60S ribosomal protein L36	xtr:448678	GO:0005840 \\ GO:0003735 \\ GO:0007420 \\ GO:0051726 \\ GO:0006412 \\	brain development (GO:0007420);regulation of cell cycle (GO:0051726);translation (GO:0006412);	structural constituent of ribosome (GO:0003735);	ribosome (GO:0005840);	Complete proteome;Reference proteome;Ribonucleoprotein;Ribosomal protein.;
comp15270_c0	1	287	No_sig_nr_hit	No_sig_nr_hit	No_sig_nr_hit	No_sig_nr_hit	No_Uniprotmatch	No_%_identity	No_evalue	No_ID	No_Description	No_KEGG	No_GO	No_GOCC	No_GOBP	No_GOMF	No_keywords
comp15279_c0	1	372	No_sig_nr_hit	No_sig_nr_hit	No_sig_nr_hit	No_sig_nr_hit	No_Uniprotmatch	No_%_identity	No_evalue	No_ID	No_Description	No_KEGG	No_GO	No_GOCC	No_GOBP	No_GOMF	No_keywords
comp1527_c0	1	201	No_sig_nr_hit	No_sig_nr_hit	No_sig_nr_hit	No_sig_nr_hit	No_Uniprotmatch	No_%_identity	No_evalue	No_ID	No_Description	No_KEGG	No_GO	No_GOCC	No_GOBP	No_GOMF	No_keywords
comp15287_c0	1	302	No_sig_nr_hit	No_sig_nr_hit	No_sig_nr_hit	No_sig_nr_hit	No_Uniprotmatch	No_%_identity	No_evalue	No_ID	No_Description	No_KEGG	No_GO	No_GOCC	No_GOBP	No_GOMF	No_keywords
comp1528_c0	1	305	No_sig_nr_hit	No_sig_nr_hit	No_sig_nr_hit	No_sig_nr_hit	No_Uniprotmatch	No_%_identity	No_evalue	No_ID	No_Description	No_KEGG	No_GO	No_GOCC	No_GOBP	No_GOMF	No_keywords
comp15290_c0	1	227	No_sig_nr_hit	No_sig_nr_hit	No_sig_nr_hit	No_sig_nr_hit	No_Uniprotmatch	No_%_identity	No_evalue	No_ID	No_Description	No_KEGG	No_GO	No_GOCC	No_GOBP	No_GOMF	No_keywords
comp15316_c0	1	303	No_sig_nr_hit	No_sig_nr_hit	No_sig_nr_hit	No_sig_nr_hit	No_Uniprotmatch	No_%_identity	No_evalue	No_ID	No_Description	No_KEGG	No_GO	No_GOCC	No_GOBP	No_GOMF	No_keywords
comp1533_c0	1	221	No_sig_nr_hit	No_sig_nr_hit	No_sig_nr_hit	No_sig_nr_hit	No_Uniprotmatch	No_%_identity	No_evalue	No_ID	No_Description	No_KEGG	No_GO	No_GOCC	No_GOBP	No_GOMF	No_keywords
comp15341_c0	1	341	No_sig_nr_hit	No_sig_nr_hit	No_sig_nr_hit	No_sig_nr_hit	No_Uniprotmatch	No_%_identity	No_evalue	No_ID	No_Description	No_KEGG	No_GO	No_GOCC	No_GOBP	No_GOMF	No_keywords
comp15341_c1	1	328	No_sig_nr_hit	No_sig_nr_hit	No_sig_nr_hit	No_sig_nr_hit	No_Uniprotmatch	No_%_identity	No_evalue	No_ID	No_Description	No_KEGG	No_GO	No_GOCC	No_GOBP	No_GOMF	No_keywords
comp15341_c2	1	961	No_sig_nr_hit	No_sig_nr_hit	No_sig_nr_hit	No_sig_nr_hit	No_Uniprotmatch	No_%_identity	No_evalue	No_ID	No_Description	No_KEGG	No_GO	No_GOCC	No_GOBP	No_GOMF	No_keywords
comp15348_c0	1	477	No_sig_nr_hit	No_sig_nr_hit	No_sig_nr_hit	No_sig_nr_hit	No_Uniprotmatch	No_%_identity	No_evalue	No_ID	No_Description	No_KEGG	No_GO	No_GOCC	No_GOBP	No_GOMF	No_keywords
comp15350_c0	1	264	No_sig_nr_hit	No_sig_nr_hit	No_sig_nr_hit	No_sig_nr_hit	No_Uniprotmatch	No_%_identity	No_evalue	No_ID	No_Description	No_KEGG	No_GO	No_GOCC	No_GOBP	No_GOMF	No_keywords
comp15361_c0	1	398	No_sig_nr_hit	No_sig_nr_hit	No_sig_nr_hit	No_sig_nr_hit	No_Uniprotmatch	No_%_identity	No_evalue	No_ID	No_Description	No_KEGG	No_GO	No_GOCC	No_GOBP	No_GOMF	No_keywords
comp15361_c1	1	438	No_sig_nr_hit	No_sig_nr_hit	No_sig_nr_hit	No_sig_nr_hit	No_Uniprotmatch	No_%_identity	No_evalue	No_ID	No_Description	No_KEGG	No_GO	No_GOCC	No_GOBP	No_GOMF	No_keywords
comp15393_c0	1	255	No_sig_nr_hit	No_sig_nr_hit	No_sig_nr_hit	No_sig_nr_hit	No_Uniprotmatch	No_%_identity	No_evalue	No_ID	No_Description	No_KEGG	No_GO	No_GOCC	No_GOBP	No_GOMF	No_keywords
comp15393_c1	1	346	No_sig_nr_hit	No_sig_nr_hit	No_sig_nr_hit	No_sig_nr_hit	No_Uniprotmatch	No_%_identity	No_evalue	No_ID	No_Description	No_KEGG	No_GO	No_GOCC	No_GOBP	No_GOMF	No_keywords
comp15396_c0	1	302	No_sig_nr_hit	No_sig_nr_hit	No_sig_nr_hit	No_sig_nr_hit	No_Uniprotmatch	No_%_identity	No_evalue	No_ID	No_Description	No_KEGG	No_GO	No_GOCC	No_GOBP	No_GOMF	No_keywords
comp15400_c0	1	264	No_sig_nr_hit	No_sig_nr_hit	No_sig_nr_hit	No_sig_nr_hit	No_Uniprotmatch	No_%_identity	No_evalue	No_ID	No_Description	No_KEGG	No_GO	No_GOCC	No_GOBP	No_GOMF	No_keywords
comp15403_c0	1	244	No_sig_nr_hit	No_sig_nr_hit	No_sig_nr_hit	No_sig_nr_hit	No_Uniprotmatch	No_%_identity	No_evalue	No_ID	No_Description	No_KEGG	No_GO	No_GOCC	No_GOBP	No_GOMF	No_keywords
comp15415_c0	1	224	No_sig_nr_hit	No_sig_nr_hit	No_sig_nr_hit	No_sig_nr_hit	No_Uniprotmatch	No_%_identity	No_evalue	No_ID	No_Description	No_KEGG	No_GO	No_GOCC	No_GOBP	No_GOMF	No_keywords
comp15415_c0	2	221	No_sig_nr_hit	No_sig_nr_hit	No_sig_nr_hit	No_sig_nr_hit	No_Uniprotmatch	No_%_identity	No_evalue	No_ID	No_Description	No_KEGG	No_GO	No_GOCC	No_GOBP	No_GOMF	No_keywords
comp15424_c0	1	223	No_sig_nr_hit	No_sig_nr_hit	No_sig_nr_hit	No_sig_nr_hit	No_Uniprotmatch	No_%_identity	No_evalue	No_ID	No_Description	No_KEGG	No_GO	No_GOCC	No_GOBP	No_GOMF	No_keywords
comp15424_c1	1	201	No_sig_nr_hit	No_sig_nr_hit	No_sig_nr_hit	No_sig_nr_hit	No_Uniprotmatch	No_%_identity	No_evalue	No_ID	No_Description	No_KEGG	No_GO	No_GOCC	No_GOBP	No_GOMF	No_keywords
comp15436_c0	1	352	No_sig_nr_hit	No_sig_nr_hit	No_sig_nr_hit	No_sig_nr_hit	No_Uniprotmatch	No_%_identity	No_evalue	No_ID	No_Description	No_KEGG	No_GO	No_GOCC	No_GOBP	No_GOMF	No_keywords
comp15442_c0	1	291	No_sig_nr_hit	No_sig_nr_hit	No_sig_nr_hit	No_sig_nr_hit	No_Uniprotmatch	No_%_identity	No_evalue	No_ID	No_Description	No_KEGG	No_GO	No_GOCC	No_GOBP	No_GOMF	No_keywords
comp15442_c0	2	329	No_sig_nr_hit	No_sig_nr_hit	No_sig_nr_hit	No_sig_nr_hit	No_Uniprotmatch	No_%_identity	No_evalue	No_ID	No_Description	No_KEGG	No_GO	No_GOCC	No_GOBP	No_GOMF	No_keywords
comp15450_c0	1	369	No_sig_nr_hit	No_sig_nr_hit	No_sig_nr_hit	No_sig_nr_hit	No_Uniprotmatch	No_%_identity	No_evalue	No_ID	No_Description	No_KEGG	No_GO	No_GOCC	No_GOBP	No_GOMF	No_keywords
comp15462_c0	1	298	gnl|BL_ORD_ID|749185 gi|332025725|gb|EGI65883.1| Serine proteinase stubble [Acromyrmex echinatior]	9.1836e-07	gnl|BL_ORD_ID|749185 gi|332025725|gb|EGI65883.1| Serine proteinase stubble [Acromyrmex echinatior]	9.1836e-07	Q9Z319	35.71	2e-07	CORIN_MOUSE	Atrial natriuretic peptide-converting enzyme	mmu:53419	GO:0009986 \\ GO:0005576 \\ GO:0005887 \\ GO:0005044 \\ GO:0004252 \\ GO:0070008 \\ GO:0007565 \\ GO:0030182 \\ GO:0016486 \\ GO:0008217 \\ GO:0035813 \\ GO:0003050 \\	female pregnancy (GO:0007565);neuron differentiation (GO:0030182);peptide hormone processing (GO:0016486);regulation of blood pressure (GO:0008217);regulation of renal sodium excretion (GO:0035813);regulation of systemic arterial blood pressure by atrial natriuretic peptide (GO:0003050);	scavenger receptor activity (GO:0005044);serine-type endopeptidase activity (GO:0004252);serine-type exopeptidase activity (GO:0070008);	cell surface (GO:0009986);extracellular region (GO:0005576);integral component of plasma membrane (GO:0005887);	Alternative splicing;Cell membrane;Complete proteome;Disulfide bond;Glycoprotein;Hydrolase;Membrane;Protease;Reference proteome;Repeat;Secreted;Serine protease;Signal-anchor;Transmembrane;Transmembrane helix;Zymogen.;
comp15479_c0	1	404	No_sig_nr_hit	No_sig_nr_hit	No_sig_nr_hit	No_sig_nr_hit	No_Uniprotmatch	No_%_identity	No_evalue	No_ID	No_Description	No_KEGG	No_GO	No_GOCC	No_GOBP	No_GOMF	No_keywords
comp15486_c0	1	431	No_sig_nr_hit	No_sig_nr_hit	No_sig_nr_hit	No_sig_nr_hit	No_Uniprotmatch	No_%_identity	No_evalue	No_ID	No_Description	No_KEGG	No_GO	No_GOCC	No_GOBP	No_GOMF	No_keywords
comp15497_c0	1	524	No_sig_nr_hit	No_sig_nr_hit	No_sig_nr_hit	No_sig_nr_hit	No_Uniprotmatch	No_%_identity	No_evalue	No_ID	No_Description	No_KEGG	No_GO	No_GOCC	No_GOBP	No_GOMF	No_keywords
comp15509_c0	1	468	No_sig_nr_hit	No_sig_nr_hit	No_sig_nr_hit	No_sig_nr_hit	No_Uniprotmatch	No_%_identity	No_evalue	No_ID	No_Description	No_KEGG	No_GO	No_GOCC	No_GOBP	No_GOMF	No_keywords
comp15536_c0	1	257	No_sig_nr_hit	No_sig_nr_hit	No_sig_nr_hit	No_sig_nr_hit	No_Uniprotmatch	No_%_identity	No_evalue	No_ID	No_Description	No_KEGG	No_GO	No_GOCC	No_GOBP	No_GOMF	No_keywords
comp15537_c0	1	359	No_sig_nr_hit	No_sig_nr_hit	No_sig_nr_hit	No_sig_nr_hit	No_Uniprotmatch	No_%_identity	No_evalue	No_ID	No_Description	No_KEGG	No_GO	No_GOCC	No_GOBP	No_GOMF	No_keywords
comp15553_c0	1	261	No_sig_nr_hit	No_sig_nr_hit	No_sig_nr_hit	No_sig_nr_hit	No_Uniprotmatch	No_%_identity	No_evalue	No_ID	No_Description	No_KEGG	No_GO	No_GOCC	No_GOBP	No_GOMF	No_keywords
comp15565_c0	1	275	No_sig_nr_hit	No_sig_nr_hit	No_sig_nr_hit	No_sig_nr_hit	No_Uniprotmatch	No_%_identity	No_evalue	No_ID	No_Description	No_KEGG	No_GO	No_GOCC	No_GOBP	No_GOMF	No_keywords
comp15577_c0	1	357	No_sig_nr_hit	No_sig_nr_hit	No_sig_nr_hit	No_sig_nr_hit	No_Uniprotmatch	No_%_identity	No_evalue	No_ID	No_Description	No_KEGG	No_GO	No_GOCC	No_GOBP	No_GOMF	No_keywords
comp1557_c0	1	209	No_sig_nr_hit	No_sig_nr_hit	No_sig_nr_hit	No_sig_nr_hit	No_Uniprotmatch	No_%_identity	No_evalue	No_ID	No_Description	No_KEGG	No_GO	No_GOCC	No_GOBP	No_GOMF	No_keywords
comp15586_c0	1	257	No_sig_nr_hit	No_sig_nr_hit	No_sig_nr_hit	No_sig_nr_hit	No_Uniprotmatch	No_%_identity	No_evalue	No_ID	No_Description	No_KEGG	No_GO	No_GOCC	No_GOBP	No_GOMF	No_keywords
comp1558_c0	1	210	No_sig_nr_hit	No_sig_nr_hit	No_sig_nr_hit	No_sig_nr_hit	No_Uniprotmatch	No_%_identity	No_evalue	No_ID	No_Description	No_KEGG	No_GO	No_GOCC	No_GOBP	No_GOMF	No_keywords
comp15591_c0	1	213	No_sig_nr_hit	No_sig_nr_hit	No_sig_nr_hit	No_sig_nr_hit	No_Uniprotmatch	No_%_identity	No_evalue	No_ID	No_Description	No_KEGG	No_GO	No_GOCC	No_GOBP	No_GOMF	No_keywords
comp15594_c0	1	370	No_sig_nr_hit	No_sig_nr_hit	No_sig_nr_hit	No_sig_nr_hit	No_Uniprotmatch	No_%_identity	No_evalue	No_ID	No_Description	No_KEGG	No_GO	No_GOCC	No_GOBP	No_GOMF	No_keywords
comp15601_c1	1	240	No_sig_nr_hit	No_sig_nr_hit	No_sig_nr_hit	No_sig_nr_hit	No_Uniprotmatch	No_%_identity	No_evalue	No_ID	No_Description	No_KEGG	No_GO	No_GOCC	No_GOBP	No_GOMF	No_keywords
comp15601_c1	2	291	No_sig_nr_hit	No_sig_nr_hit	No_sig_nr_hit	No_sig_nr_hit	No_Uniprotmatch	No_%_identity	No_evalue	No_ID	No_Description	No_KEGG	No_GO	No_GOCC	No_GOBP	No_GOMF	No_keywords
comp15619_c0	1	231	No_sig_nr_hit	No_sig_nr_hit	No_sig_nr_hit	No_sig_nr_hit	No_Uniprotmatch	No_%_identity	No_evalue	No_ID	No_Description	No_KEGG	No_GO	No_GOCC	No_GOBP	No_GOMF	No_keywords
comp15674_c0	1	319	No_sig_nr_hit	No_sig_nr_hit	No_sig_nr_hit	No_sig_nr_hit	No_Uniprotmatch	No_%_identity	No_evalue	No_ID	No_Description	No_KEGG	No_GO	No_GOCC	No_GOBP	No_GOMF	No_keywords
comp15688_c0	1	540	No_sig_nr_hit	No_sig_nr_hit	No_sig_nr_hit	No_sig_nr_hit	No_Uniprotmatch	No_%_identity	No_evalue	No_ID	No_Description	No_KEGG	No_GO	No_GOCC	No_GOBP	No_GOMF	No_keywords
comp15689_c0	1	223	No_sig_nr_hit	No_sig_nr_hit	No_sig_nr_hit	No_sig_nr_hit	No_Uniprotmatch	No_%_identity	No_evalue	No_ID	No_Description	No_KEGG	No_GO	No_GOCC	No_GOBP	No_GOMF	No_keywords
comp15693_c0	1	205	No_sig_nr_hit	No_sig_nr_hit	No_sig_nr_hit	No_sig_nr_hit	No_Uniprotmatch	No_%_identity	No_evalue	No_ID	No_Description	No_KEGG	No_GO	No_GOCC	No_GOBP	No_GOMF	No_keywords
comp15694_c0	1	238	No_sig_nr_hit	No_sig_nr_hit	No_sig_nr_hit	No_sig_nr_hit	No_Uniprotmatch	No_%_identity	No_evalue	No_ID	No_Description	No_KEGG	No_GO	No_GOCC	No_GOBP	No_GOMF	No_keywords
comp15699_c0	1	261	No_sig_nr_hit	No_sig_nr_hit	No_sig_nr_hit	No_sig_nr_hit	No_Uniprotmatch	No_%_identity	No_evalue	No_ID	No_Description	No_KEGG	No_GO	No_GOCC	No_GOBP	No_GOMF	No_keywords
comp15703_c0	1	202	No_sig_nr_hit	No_sig_nr_hit	No_sig_nr_hit	No_sig_nr_hit	No_Uniprotmatch	No_%_identity	No_evalue	No_ID	No_Description	No_KEGG	No_GO	No_GOCC	No_GOBP	No_GOMF	No_keywords
comp15714_c0	1	530	No_sig_nr_hit	No_sig_nr_hit	No_sig_nr_hit	No_sig_nr_hit	No_Uniprotmatch	No_%_identity	No_evalue	No_ID	No_Description	No_KEGG	No_GO	No_GOCC	No_GOBP	No_GOMF	No_keywords
comp15728_c0	1	311	No_sig_nr_hit	No_sig_nr_hit	No_sig_nr_hit	No_sig_nr_hit	No_Uniprotmatch	No_%_identity	No_evalue	No_ID	No_Description	No_KEGG	No_GO	No_GOCC	No_GOBP	No_GOMF	No_keywords
comp15734_c0	1	710	gnl|BL_ORD_ID|381243 gi|524945750|gb|JAB01049.1| putative establishment of meiotic spindle orientation, partial [Anopheles aquasalis]	7.26502e-28	gnl|BL_ORD_ID|1425278 gi|339892262|gb|AEK21539.1| calmodulin A [Litopenaeus vannamei]	9.48842e-28	P24044	46.75	7e-29	CALM_PLAFA	Calmodulin	No_KEGG	GO:0005509 \\	No_GOBP	calcium ion binding (GO:0005509);	No_GOCC	Acetylation;Calcium;Metal-binding;Repeat.;
comp15758_c0	1	374	No_sig_nr_hit	No_sig_nr_hit	No_sig_nr_hit	No_sig_nr_hit	No_Uniprotmatch	No_%_identity	No_evalue	No_ID	No_Description	No_KEGG	No_GO	No_GOCC	No_GOBP	No_GOMF	No_keywords
comp15771_c0	1	238	No_sig_nr_hit	No_sig_nr_hit	No_sig_nr_hit	No_sig_nr_hit	No_Uniprotmatch	No_%_identity	No_evalue	No_ID	No_Description	No_KEGG	No_GO	No_GOCC	No_GOBP	No_GOMF	No_keywords
comp15773_c0	1	249	No_sig_nr_hit	No_sig_nr_hit	No_sig_nr_hit	No_sig_nr_hit	No_Uniprotmatch	No_%_identity	No_evalue	No_ID	No_Description	No_KEGG	No_GO	No_GOCC	No_GOBP	No_GOMF	No_keywords
comp15782_c0	1	269	gnl|BL_ORD_ID|1471494 gi|328726791|ref|XP_003249048.1| PREDICTED: zinc finger protein 271-like, partial [Acyrthosiphon pisum]	2.1053e-19	gnl|BL_ORD_ID|1471494 gi|328726791|ref|XP_003249048.1| PREDICTED: zinc finger protein 271-like, partial [Acyrthosiphon pisum]	2.1053e-19	Q05481	50.56	5e-21	ZNF91_HUMAN	Zinc finger protein 91	hsa:7644	GO:0005634 \\ GO:0003677 \\ GO:0003700 \\ GO:0008270 \\ GO:0006351 \\	transcription, DNA-templated (GO:0006351);	DNA binding (GO:0003677);sequence-specific DNA binding transcription factor activity (GO:0003700);zinc ion binding (GO:0008270);	nucleus (GO:0005634);	Alternative splicing;Complete proteome;DNA-binding;Metal-binding;Nucleus;Polymorphism;Reference proteome;Repeat;Transcription;Transcription regulation;Zinc;Zinc-finger.;
comp15783_c0	1	780	gnl|BL_ORD_ID|1771944 gi|290561783|gb|ADD38289.1| Gamma-crystallin A [Lepeophtheirus salmonis]	2.77959e-26	gnl|BL_ORD_ID|1771944 gi|290561783|gb|ADD38289.1| Gamma-crystallin A [Lepeophtheirus salmonis]	2.77959e-26	No_Uniprotmatch	No_%_identity	No_evalue	No_ID	No_Description	No_KEGG	No_GO	No_GOCC	No_GOBP	No_GOMF	No_keywords
comp15788_c0	1	235	No_sig_nr_hit	No_sig_nr_hit	No_sig_nr_hit	No_sig_nr_hit	No_Uniprotmatch	No_%_identity	No_evalue	No_ID	No_Description	No_KEGG	No_GO	No_GOCC	No_GOBP	No_GOMF	No_keywords
comp15788_c1	1	373	No_sig_nr_hit	No_sig_nr_hit	No_sig_nr_hit	No_sig_nr_hit	No_Uniprotmatch	No_%_identity	No_evalue	No_ID	No_Description	No_KEGG	No_GO	No_GOCC	No_GOBP	No_GOMF	No_keywords
comp15792_c0	1	640	No_sig_nr_hit	No_sig_nr_hit	No_sig_nr_hit	No_sig_nr_hit	No_Uniprotmatch	No_%_identity	No_evalue	No_ID	No_Description	No_KEGG	No_GO	No_GOCC	No_GOBP	No_GOMF	No_keywords
comp15796_c0	1	231	No_sig_nr_hit	No_sig_nr_hit	No_sig_nr_hit	No_sig_nr_hit	No_Uniprotmatch	No_%_identity	No_evalue	No_ID	No_Description	No_KEGG	No_GO	No_GOCC	No_GOBP	No_GOMF	No_keywords
comp15800_c0	1	235	No_sig_nr_hit	No_sig_nr_hit	No_sig_nr_hit	No_sig_nr_hit	No_Uniprotmatch	No_%_identity	No_evalue	No_ID	No_Description	No_KEGG	No_GO	No_GOCC	No_GOBP	No_GOMF	No_keywords
comp15800_c1	1	328	No_sig_nr_hit	No_sig_nr_hit	No_sig_nr_hit	No_sig_nr_hit	No_Uniprotmatch	No_%_identity	No_evalue	No_ID	No_Description	No_KEGG	No_GO	No_GOCC	No_GOBP	No_GOMF	No_keywords
comp1580_c0	1	255	No_sig_nr_hit	No_sig_nr_hit	No_sig_nr_hit	No_sig_nr_hit	No_Uniprotmatch	No_%_identity	No_evalue	No_ID	No_Description	No_KEGG	No_GO	No_GOCC	No_GOBP	No_GOMF	No_keywords
comp15811_c0	1	251	No_sig_nr_hit	No_sig_nr_hit	No_sig_nr_hit	No_sig_nr_hit	No_Uniprotmatch	No_%_identity	No_evalue	No_ID	No_Description	No_KEGG	No_GO	No_GOCC	No_GOBP	No_GOMF	No_keywords
comp15822_c0	1	216	No_sig_nr_hit	No_sig_nr_hit	No_sig_nr_hit	No_sig_nr_hit	No_Uniprotmatch	No_%_identity	No_evalue	No_ID	No_Description	No_KEGG	No_GO	No_GOCC	No_GOBP	No_GOMF	No_keywords
comp15832_c0	1	217	No_sig_nr_hit	No_sig_nr_hit	No_sig_nr_hit	No_sig_nr_hit	No_Uniprotmatch	No_%_identity	No_evalue	No_ID	No_Description	No_KEGG	No_GO	No_GOCC	No_GOBP	No_GOMF	No_keywords
comp15833_c0	1	245	No_sig_nr_hit	No_sig_nr_hit	No_sig_nr_hit	No_sig_nr_hit	No_Uniprotmatch	No_%_identity	No_evalue	No_ID	No_Description	No_KEGG	No_GO	No_GOCC	No_GOBP	No_GOMF	No_keywords
comp15840_c0	1	259	No_sig_nr_hit	No_sig_nr_hit	No_sig_nr_hit	No_sig_nr_hit	No_Uniprotmatch	No_%_identity	No_evalue	No_ID	No_Description	No_KEGG	No_GO	No_GOCC	No_GOBP	No_GOMF	No_keywords
comp15844_c0	1	730	gnl|BL_ORD_ID|346784 gi|399943160|gb|AFP62014.1| Ribosomal protein L1p/L10e [Musca domestica]	3.21147e-58	gnl|BL_ORD_ID|346784 gi|399943160|gb|AFP62014.1| Ribosomal protein L1p/L10e [Musca domestica]	3.21147e-58	P62907	55.56	3e-57	RL10A_RAT	60S ribosomal protein L10a	rno:81729	GO:0022625 \\ GO:0003723 \\ GO:0003735 \\ GO:0006412 \\	translation (GO:0006412);	RNA binding (GO:0003723);structural constituent of ribosome (GO:0003735);	cytosolic large ribosomal subunit (GO:0022625);	Acetylation;Complete proteome;Direct protein sequencing;Phosphoprotein;Reference proteome;Ribonucleoprotein;Ribosomal protein.;
comp15850_c0	1	339	No_sig_nr_hit	No_sig_nr_hit	No_sig_nr_hit	No_sig_nr_hit	No_Uniprotmatch	No_%_identity	No_evalue	No_ID	No_Description	No_KEGG	No_GO	No_GOCC	No_GOBP	No_GOMF	No_keywords
comp15853_c0	1	212	No_sig_nr_hit	No_sig_nr_hit	No_sig_nr_hit	No_sig_nr_hit	No_Uniprotmatch	No_%_identity	No_evalue	No_ID	No_Description	No_KEGG	No_GO	No_GOCC	No_GOBP	No_GOMF	No_keywords
comp15875_c0	1	222	No_sig_nr_hit	No_sig_nr_hit	No_sig_nr_hit	No_sig_nr_hit	No_Uniprotmatch	No_%_identity	No_evalue	No_ID	No_Description	No_KEGG	No_GO	No_GOCC	No_GOBP	No_GOMF	No_keywords
comp15878_c0	1	224	gnl|BL_ORD_ID|1010075 gi|321456206|gb|EFX67319.1| hypothetical protein DAPPUDRAFT_115522 [Daphnia pulex]	3.53426e-06	gnl|BL_ORD_ID|1010075 gi|321456206|gb|EFX67319.1| hypothetical protein DAPPUDRAFT_115522 [Daphnia pulex]	3.53426e-06	No_Uniprotmatch	No_%_identity	No_evalue	No_ID	No_Description	No_KEGG	No_GO	No_GOCC	No_GOBP	No_GOMF	No_keywords
comp15879_c0	1	210	No_sig_nr_hit	No_sig_nr_hit	No_sig_nr_hit	No_sig_nr_hit	No_Uniprotmatch	No_%_identity	No_evalue	No_ID	No_Description	No_KEGG	No_GO	No_GOCC	No_GOBP	No_GOMF	No_keywords
comp15882_c0	1	458	No_sig_nr_hit	No_sig_nr_hit	No_sig_nr_hit	No_sig_nr_hit	No_Uniprotmatch	No_%_identity	No_evalue	No_ID	No_Description	No_KEGG	No_GO	No_GOCC	No_GOBP	No_GOMF	No_keywords
comp15885_c0	1	214	No_sig_nr_hit	No_sig_nr_hit	No_sig_nr_hit	No_sig_nr_hit	No_Uniprotmatch	No_%_identity	No_evalue	No_ID	No_Description	No_KEGG	No_GO	No_GOCC	No_GOBP	No_GOMF	No_keywords
comp15892_c0	1	298	No_sig_nr_hit	No_sig_nr_hit	No_sig_nr_hit	No_sig_nr_hit	No_Uniprotmatch	No_%_identity	No_evalue	No_ID	No_Description	No_KEGG	No_GO	No_GOCC	No_GOBP	No_GOMF	No_keywords
comp15892_c1	1	205	No_sig_nr_hit	No_sig_nr_hit	No_sig_nr_hit	No_sig_nr_hit	No_Uniprotmatch	No_%_identity	No_evalue	No_ID	No_Description	No_KEGG	No_GO	No_GOCC	No_GOBP	No_GOMF	No_keywords
comp15894_c0	1	281	No_sig_nr_hit	No_sig_nr_hit	No_sig_nr_hit	No_sig_nr_hit	No_Uniprotmatch	No_%_identity	No_evalue	No_ID	No_Description	No_KEGG	No_GO	No_GOCC	No_GOBP	No_GOMF	No_keywords
comp15902_c0	1	778	No_sig_nr_hit	No_sig_nr_hit	No_sig_nr_hit	No_sig_nr_hit	No_Uniprotmatch	No_%_identity	No_evalue	No_ID	No_Description	No_KEGG	No_GO	No_GOCC	No_GOBP	No_GOMF	No_keywords
comp15906_c0	1	346	No_sig_nr_hit	No_sig_nr_hit	No_sig_nr_hit	No_sig_nr_hit	No_Uniprotmatch	No_%_identity	No_evalue	No_ID	No_Description	No_KEGG	No_GO	No_GOCC	No_GOBP	No_GOMF	No_keywords
comp15906_c0	2	206	No_sig_nr_hit	No_sig_nr_hit	No_sig_nr_hit	No_sig_nr_hit	No_Uniprotmatch	No_%_identity	No_evalue	No_ID	No_Description	No_KEGG	No_GO	No_GOCC	No_GOBP	No_GOMF	No_keywords
comp15907_c0	1	963	No_sig_nr_hit	No_sig_nr_hit	No_sig_nr_hit	No_sig_nr_hit	No_Uniprotmatch	No_%_identity	No_evalue	No_ID	No_Description	No_KEGG	No_GO	No_GOCC	No_GOBP	No_GOMF	No_keywords
comp15914_c0	1	286	No_sig_nr_hit	No_sig_nr_hit	No_sig_nr_hit	No_sig_nr_hit	No_Uniprotmatch	No_%_identity	No_evalue	No_ID	No_Description	No_KEGG	No_GO	No_GOCC	No_GOBP	No_GOMF	No_keywords
comp15915_c0	1	201	No_sig_nr_hit	No_sig_nr_hit	No_sig_nr_hit	No_sig_nr_hit	No_Uniprotmatch	No_%_identity	No_evalue	No_ID	No_Description	No_KEGG	No_GO	No_GOCC	No_GOBP	No_GOMF	No_keywords
comp15918_c0	1	260	No_sig_nr_hit	No_sig_nr_hit	No_sig_nr_hit	No_sig_nr_hit	No_Uniprotmatch	No_%_identity	No_evalue	No_ID	No_Description	No_KEGG	No_GO	No_GOCC	No_GOBP	No_GOMF	No_keywords
comp15925_c0	1	281	No_sig_nr_hit	No_sig_nr_hit	No_sig_nr_hit	No_sig_nr_hit	No_Uniprotmatch	No_%_identity	No_evalue	No_ID	No_Description	No_KEGG	No_GO	No_GOCC	No_GOBP	No_GOMF	No_keywords
comp15931_c0	1	328	No_sig_nr_hit	No_sig_nr_hit	No_sig_nr_hit	No_sig_nr_hit	No_Uniprotmatch	No_%_identity	No_evalue	No_ID	No_Description	No_KEGG	No_GO	No_GOCC	No_GOBP	No_GOMF	No_keywords
comp15938_c0	1	278	gnl|BL_ORD_ID|1001178 gi|321465213|gb|EFX76216.1| hypothetical protein DAPPUDRAFT_55424 [Daphnia pulex]	2.5467e-17	gnl|BL_ORD_ID|2086807 gi|154810977|gb|ABS86907.1| nicotinic acetylcholine receptor subunit alpha5 [Tribolium castaneum]	2.16092e-08	No_Uniprotmatch	No_%_identity	No_evalue	No_ID	No_Description	No_KEGG	No_GO	No_GOCC	No_GOBP	No_GOMF	No_keywords
comp15939_c0	1	265	gnl|BL_ORD_ID|739255 gi|346466423|gb|AEO33056.1| hypothetical protein [Amblyomma maculatum]	1.01434e-29	gnl|BL_ORD_ID|2111920 gi|62083399|gb|AAX62424.1| ribosomal protein S5 isoform A [Lysiphlebus testaceipes]	1.73021e-29	Q9ZUT9	70.37	1e-30	RS51_ARATH	40S ribosomal protein S5-1	ath:AT2G37270	GO:0005618 \\ GO:0009507 \\ GO:0005829 \\ GO:0022626 \\ GO:0022627 \\ GO:0016020 \\ GO:0005886 \\ GO:0009506 \\ GO:0005774 \\ GO:0003723 \\ GO:0003735 \\ GO:0006412 \\	translation (GO:0006412);	RNA binding (GO:0003723);structural constituent of ribosome (GO:0003735);	cell wall (GO:0005618);chloroplast (GO:0009507);cytosol (GO:0005829);cytosolic ribosome (GO:0022626);cytosolic small ribosomal subunit (GO:0022627);membrane (GO:0016020);plasma membrane (GO:0005886);plasmodesma (GO:0009506);vacuolar membrane (GO:0005774);	Acetylation;Complete proteome;Reference proteome;Ribonucleoprotein;Ribosomal protein.;
comp15939_c1	1	365	gnl|BL_ORD_ID|739255 gi|346466423|gb|AEO33056.1| hypothetical protein [Amblyomma maculatum]	8.66738e-50	gnl|BL_ORD_ID|1757972 gi|29825585|gb|AAO92286.1| 40S ribosomal protein S5 [Dermacentor variabilis]	1.05952e-47	O24111	83.62	1e-50	RS5_NICPL	40S ribosomal protein S5	No_KEGG	GO:0015935 \\ GO:0003723 \\ GO:0003735 \\ GO:0006412 \\	translation (GO:0006412);	RNA binding (GO:0003723);structural constituent of ribosome (GO:0003735);	small ribosomal subunit (GO:0015935);	Ribonucleoprotein;Ribosomal protein.;
comp15943_c0	1	266	No_sig_nr_hit	No_sig_nr_hit	No_sig_nr_hit	No_sig_nr_hit	No_Uniprotmatch	No_%_identity	No_evalue	No_ID	No_Description	No_KEGG	No_GO	No_GOCC	No_GOBP	No_GOMF	No_keywords
comp15946_c0	1	212	No_sig_nr_hit	No_sig_nr_hit	No_sig_nr_hit	No_sig_nr_hit	No_Uniprotmatch	No_%_identity	No_evalue	No_ID	No_Description	No_KEGG	No_GO	No_GOCC	No_GOBP	No_GOMF	No_keywords
comp15963_c0	1	206	No_sig_nr_hit	No_sig_nr_hit	No_sig_nr_hit	No_sig_nr_hit	No_Uniprotmatch	No_%_identity	No_evalue	No_ID	No_Description	No_KEGG	No_GO	No_GOCC	No_GOBP	No_GOMF	No_keywords
comp15977_c0	1	219	No_sig_nr_hit	No_sig_nr_hit	No_sig_nr_hit	No_sig_nr_hit	No_Uniprotmatch	No_%_identity	No_evalue	No_ID	No_Description	No_KEGG	No_GO	No_GOCC	No_GOBP	No_GOMF	No_keywords
comp15_c0	1	276	No_sig_nr_hit	No_sig_nr_hit	No_sig_nr_hit	No_sig_nr_hit	No_Uniprotmatch	No_%_identity	No_evalue	No_ID	No_Description	No_KEGG	No_GO	No_GOCC	No_GOBP	No_GOMF	No_keywords
comp16012_c0	1	216	No_sig_nr_hit	No_sig_nr_hit	No_sig_nr_hit	No_sig_nr_hit	No_Uniprotmatch	No_%_identity	No_evalue	No_ID	No_Description	No_KEGG	No_GO	No_GOCC	No_GOBP	No_GOMF	No_keywords
comp16027_c0	1	203	No_sig_nr_hit	No_sig_nr_hit	No_sig_nr_hit	No_sig_nr_hit	No_Uniprotmatch	No_%_identity	No_evalue	No_ID	No_Description	No_KEGG	No_GO	No_GOCC	No_GOBP	No_GOMF	No_keywords
comp16064_c0	1	201	No_sig_nr_hit	No_sig_nr_hit	No_sig_nr_hit	No_sig_nr_hit	No_Uniprotmatch	No_%_identity	No_evalue	No_ID	No_Description	No_KEGG	No_GO	No_GOCC	No_GOBP	No_GOMF	No_keywords
comp16066_c0	1	581	gnl|BL_ORD_ID|2093369 gi|121543621|gb|ABM55522.1| putative ADP/ATP translocase [Maconellicoccus hirsutus]	1.47171e-45	gnl|BL_ORD_ID|1972542 gi|197260782|gb|ACH56891.1| mitochondrial ADP/ATP carrier protein [Simulium vittatum]	4.00785e-43	P31692	62.5	1e-45	ADT_PARKE	ADP,ATP carrier protein	No_KEGG	GO:0016021 \\ GO:0005743 \\ GO:0005215 \\ GO:0055085 \\	transmembrane transport (GO:0055085);	transporter activity (GO:0005215);	integral component of membrane (GO:0016021);mitochondrial inner membrane (GO:0005743);	Membrane;Mitochondrion;Mitochondrion inner membrane;Repeat;Transmembrane;Transmembrane helix;Transport.;
comp16066_c1	1	352	gnl|BL_ORD_ID|961303 gi|332376196|gb|AEE63238.1| unknown [Dendroctonus ponderosae]	7.03298e-31	gnl|BL_ORD_ID|197208 gi|568252444|gb|ETN61769.1| ADP,ATP carrier protein 2 [Anopheles darlingi]	5.57256e-28	P31692	69.83	5e-36	ADT_PARKE	ADP,ATP carrier protein	No_KEGG	GO:0016021 \\ GO:0005743 \\ GO:0005215 \\ GO:0055085 \\	transmembrane transport (GO:0055085);	transporter activity (GO:0005215);	integral component of membrane (GO:0016021);mitochondrial inner membrane (GO:0005743);	Membrane;Mitochondrion;Mitochondrion inner membrane;Repeat;Transmembrane;Transmembrane helix;Transport.;
comp16079_c0	1	335	No_sig_nr_hit	No_sig_nr_hit	No_sig_nr_hit	No_sig_nr_hit	No_Uniprotmatch	No_%_identity	No_evalue	No_ID	No_Description	No_KEGG	No_GO	No_GOCC	No_GOBP	No_GOMF	No_keywords
comp1607_c0	1	222	No_sig_nr_hit	No_sig_nr_hit	No_sig_nr_hit	No_sig_nr_hit	No_Uniprotmatch	No_%_identity	No_evalue	No_ID	No_Description	No_KEGG	No_GO	No_GOCC	No_GOBP	No_GOMF	No_keywords
comp16080_c0	1	223	No_sig_nr_hit	No_sig_nr_hit	No_sig_nr_hit	No_sig_nr_hit	No_Uniprotmatch	No_%_identity	No_evalue	No_ID	No_Description	No_KEGG	No_GO	No_GOCC	No_GOBP	No_GOMF	No_keywords
comp16093_c0	1	718	gnl|BL_ORD_ID|2074908 gi|91077954|ref|XP_967240.1| PREDICTED: similar to CG32105 CG32105-PB [Tribolium castaneum]	2.39357e-34	gnl|BL_ORD_ID|1031935 gi|270002859|gb|EEZ99306.1| LIM homeobox transcription factor 1, beta [Tribolium castaneum]	2.39357e-34	O88609	40.45	1e-21	LMX1B_MOUSE	LIM homeobox transcription factor 1-beta	mmu:16917	GO:0005634 \\ GO:0043565 \\ GO:0003700 \\ GO:0008270 \\ GO:0043010 \\ GO:0008219 \\ GO:0008283 \\ GO:0021954 \\ GO:0021587 \\ GO:0030199 \\ GO:0071542 \\ GO:0009953 \\ GO:0030326 \\ GO:0035108 \\ GO:0030901 \\ GO:0030182 \\ GO:0001764 \\ GO:0035265 \\ GO:0045944 \\ GO:0010468 \\ GO:0006357 \\ GO:0002930 \\ GO:0006351 \\	camera-type eye development (GO:0043010);cell death (GO:0008219);cell proliferation (GO:0008283);central nervous system neuron development (GO:0021954);cerebellum morphogenesis (GO:0021587);collagen fibril organization (GO:0030199);dopaminergic neuron differentiation (GO:0071542);dorsal/ventral pattern formation (GO:0009953);embryonic limb morphogenesis (GO:0030326);limb morphogenesis (GO:0035108…	sequence-specific DNA binding (GO:0043565);sequence-specific DNA binding transcription factor activity (GO:0003700);zinc ion binding (GO:0008270);	nucleus (GO:0005634);	Activator;Complete proteome;Developmental protein;DNA-binding;Homeobox;LIM domain;Metal-binding;Nucleus;Reference proteome;Repeat;Transcription;Transcription regulation;Zinc.;
comp16095_c0	1	238	No_sig_nr_hit	No_sig_nr_hit	No_sig_nr_hit	No_sig_nr_hit	No_Uniprotmatch	No_%_identity	No_evalue	No_ID	No_Description	No_KEGG	No_GO	No_GOCC	No_GOBP	No_GOMF	No_keywords
comp16110_c0	1	323	No_sig_nr_hit	No_sig_nr_hit	No_sig_nr_hit	No_sig_nr_hit	No_Uniprotmatch	No_%_identity	No_evalue	No_ID	No_Description	No_KEGG	No_GO	No_GOCC	No_GOBP	No_GOMF	No_keywords
comp16111_c0	1	496	No_sig_nr_hit	No_sig_nr_hit	No_sig_nr_hit	No_sig_nr_hit	No_Uniprotmatch	No_%_identity	No_evalue	No_ID	No_Description	No_KEGG	No_GO	No_GOCC	No_GOBP	No_GOMF	No_keywords
comp16112_c0	1	343	No_sig_nr_hit	No_sig_nr_hit	No_sig_nr_hit	No_sig_nr_hit	No_Uniprotmatch	No_%_identity	No_evalue	No_ID	No_Description	No_KEGG	No_GO	No_GOCC	No_GOBP	No_GOMF	No_keywords
comp16113_c0	1	337	No_sig_nr_hit	No_sig_nr_hit	No_sig_nr_hit	No_sig_nr_hit	No_Uniprotmatch	No_%_identity	No_evalue	No_ID	No_Description	No_KEGG	No_GO	No_GOCC	No_GOBP	No_GOMF	No_keywords
comp16128_c0	1	382	No_sig_nr_hit	No_sig_nr_hit	No_sig_nr_hit	No_sig_nr_hit	No_Uniprotmatch	No_%_identity	No_evalue	No_ID	No_Description	No_KEGG	No_GO	No_GOCC	No_GOBP	No_GOMF	No_keywords
comp16137_c0	1	210	No_sig_nr_hit	No_sig_nr_hit	No_sig_nr_hit	No_sig_nr_hit	No_Uniprotmatch	No_%_identity	No_evalue	No_ID	No_Description	No_KEGG	No_GO	No_GOCC	No_GOBP	No_GOMF	No_keywords
comp16142_c0	1	212	No_sig_nr_hit	No_sig_nr_hit	No_sig_nr_hit	No_sig_nr_hit	No_Uniprotmatch	No_%_identity	No_evalue	No_ID	No_Description	No_KEGG	No_GO	No_GOCC	No_GOBP	No_GOMF	No_keywords
comp1614_c0	1	210	No_sig_nr_hit	No_sig_nr_hit	No_sig_nr_hit	No_sig_nr_hit	No_Uniprotmatch	No_%_identity	No_evalue	No_ID	No_Description	No_KEGG	No_GO	No_GOCC	No_GOBP	No_GOMF	No_keywords
comp16153_c0	1	270	No_sig_nr_hit	No_sig_nr_hit	No_sig_nr_hit	No_sig_nr_hit	No_Uniprotmatch	No_%_identity	No_evalue	No_ID	No_Description	No_KEGG	No_GO	No_GOCC	No_GOBP	No_GOMF	No_keywords
comp16172_c0	1	306	No_sig_nr_hit	No_sig_nr_hit	No_sig_nr_hit	No_sig_nr_hit	No_Uniprotmatch	No_%_identity	No_evalue	No_ID	No_Description	No_KEGG	No_GO	No_GOCC	No_GOBP	No_GOMF	No_keywords
comp16186_c0	1	359	gnl|BL_ORD_ID|2047694 gi|194864224|ref|XP_001970832.1| GG23164 [Drosophila erecta]	2.92796e-21	gnl|BL_ORD_ID|2047694 gi|194864224|ref|XP_001970832.1| GG23164 [Drosophila erecta]	2.92796e-21	Q6K1J1	42.48	1e-22	UDB31_CANFA	UDP-glucuronosyltransferase 2B31	cfa:442984	GO:0005789 \\ GO:0016021 \\ GO:0015020 \\	No_GOBP	glucuronosyltransferase activity (GO:0015020);	endoplasmic reticulum membrane (GO:0005789);integral component of membrane (GO:0016021);	Complete proteome;Endoplasmic reticulum;Glycoprotein;Glycosyltransferase;Membrane;Microsome;Reference proteome;Signal;Transferase;Transmembrane;Transmembrane helix.;
comp16187_c0	1	212	No_sig_nr_hit	No_sig_nr_hit	No_sig_nr_hit	No_sig_nr_hit	No_Uniprotmatch	No_%_identity	No_evalue	No_ID	No_Description	No_KEGG	No_GO	No_GOCC	No_GOBP	No_GOMF	No_keywords
comp16196_c0	1	428	gnl|BL_ORD_ID|2085357 gi|161669228|gb|ABX75466.1| ribosomal protein l24 [Lycosa singoriensis]	3.98553e-18	gnl|BL_ORD_ID|2085357 gi|161669228|gb|ABX75466.1| ribosomal protein l24 [Lycosa singoriensis]	3.98553e-18	O74884	54.32	3e-19	RL24B_SCHPO	60S ribosomal protein L24-B	spo:SPCC330.14c	GO:0005829 \\ GO:0022625 \\ GO:0003735 \\ GO:0002181 \\	cytoplasmic translation (GO:0002181);	structural constituent of ribosome (GO:0003735);	cytosol (GO:0005829);cytosolic large ribosomal subunit (GO:0022625);	Complete proteome;Phosphoprotein;Reference proteome;Ribonucleoprotein;Ribosomal protein.;
comp16202_c0	1	226	No_sig_nr_hit	No_sig_nr_hit	No_sig_nr_hit	No_sig_nr_hit	No_Uniprotmatch	No_%_identity	No_evalue	No_ID	No_Description	No_KEGG	No_GO	No_GOCC	No_GOBP	No_GOMF	No_keywords
comp16213_c0	1	256	No_sig_nr_hit	No_sig_nr_hit	No_sig_nr_hit	No_sig_nr_hit	No_Uniprotmatch	No_%_identity	No_evalue	No_ID	No_Description	No_KEGG	No_GO	No_GOCC	No_GOBP	No_GOMF	No_keywords
comp16225_c0	1	323	No_sig_nr_hit	No_sig_nr_hit	No_sig_nr_hit	No_sig_nr_hit	No_Uniprotmatch	No_%_identity	No_evalue	No_ID	No_Description	No_KEGG	No_GO	No_GOCC	No_GOBP	No_GOMF	No_keywords
comp16234_c0	1	405	No_sig_nr_hit	No_sig_nr_hit	No_sig_nr_hit	No_sig_nr_hit	No_Uniprotmatch	No_%_identity	No_evalue	No_ID	No_Description	No_KEGG	No_GO	No_GOCC	No_GOBP	No_GOMF	No_keywords
comp16262_c0	1	222	No_sig_nr_hit	No_sig_nr_hit	No_sig_nr_hit	No_sig_nr_hit	No_Uniprotmatch	No_%_identity	No_evalue	No_ID	No_Description	No_KEGG	No_GO	No_GOCC	No_GOBP	No_GOMF	No_keywords
comp16268_c1	1	235	No_sig_nr_hit	No_sig_nr_hit	No_sig_nr_hit	No_sig_nr_hit	No_Uniprotmatch	No_%_identity	No_evalue	No_ID	No_Description	No_KEGG	No_GO	No_GOCC	No_GOBP	No_GOMF	No_keywords
comp16269_c0	1	254	No_sig_nr_hit	No_sig_nr_hit	No_sig_nr_hit	No_sig_nr_hit	No_Uniprotmatch	No_%_identity	No_evalue	No_ID	No_Description	No_KEGG	No_GO	No_GOCC	No_GOBP	No_GOMF	No_keywords
comp16271_c0	1	628	No_sig_nr_hit	No_sig_nr_hit	No_sig_nr_hit	No_sig_nr_hit	No_Uniprotmatch	No_%_identity	No_evalue	No_ID	No_Description	No_KEGG	No_GO	No_GOCC	No_GOBP	No_GOMF	No_keywords
comp1628_c0	1	210	No_sig_nr_hit	No_sig_nr_hit	No_sig_nr_hit	No_sig_nr_hit	No_Uniprotmatch	No_%_identity	No_evalue	No_ID	No_Description	No_KEGG	No_GO	No_GOCC	No_GOBP	No_GOMF	No_keywords
comp16293_c0	1	206	No_sig_nr_hit	No_sig_nr_hit	No_sig_nr_hit	No_sig_nr_hit	No_Uniprotmatch	No_%_identity	No_evalue	No_ID	No_Description	No_KEGG	No_GO	No_GOCC	No_GOBP	No_GOMF	No_keywords
comp16313_c0	1	330	No_sig_nr_hit	No_sig_nr_hit	No_sig_nr_hit	No_sig_nr_hit	No_Uniprotmatch	No_%_identity	No_evalue	No_ID	No_Description	No_KEGG	No_GO	No_GOCC	No_GOBP	No_GOMF	No_keywords
comp16321_c0	1	240	No_sig_nr_hit	No_sig_nr_hit	No_sig_nr_hit	No_sig_nr_hit	No_Uniprotmatch	No_%_identity	No_evalue	No_ID	No_Description	No_KEGG	No_GO	No_GOCC	No_GOBP	No_GOMF	No_keywords
comp16333_c0	1	351	No_sig_nr_hit	No_sig_nr_hit	No_sig_nr_hit	No_sig_nr_hit	No_Uniprotmatch	No_%_identity	No_evalue	No_ID	No_Description	No_KEGG	No_GO	No_GOCC	No_GOBP	No_GOMF	No_keywords
comp16335_c0	1	281	No_sig_nr_hit	No_sig_nr_hit	No_sig_nr_hit	No_sig_nr_hit	No_Uniprotmatch	No_%_identity	No_evalue	No_ID	No_Description	No_KEGG	No_GO	No_GOCC	No_GOBP	No_GOMF	No_keywords
comp16340_c0	1	216	gnl|BL_ORD_ID|1239072 gi|380025176|ref|XP_003696354.1| PREDICTED: uncharacterized protein LOC100872856 [Apis florea]	8.42161e-21	gnl|BL_ORD_ID|806123 gi|307167700|gb|EFN61203.1| T-box transcription factor TBX20 [Camponotus floridanus]	5.45873e-20	Q9ES03	74.19	8e-21	TBX20_MOUSE	T-box transcription factor TBX20	mmu:57246	GO:0005737 \\ GO:0005634 \\ GO:0003677 \\ GO:0001102 \\ GO:0000977 \\ GO:0001105 \\ GO:0001085 \\ GO:0003700 \\ GO:0003176 \\ GO:0003180 \\ GO:0060413 \\ GO:0008015 \\ GO:0003207 \\ GO:0055008 \\ GO:0003215 \\ GO:0003279 \\ GO:0008283 \\ GO:0009953 \\ GO:0035050 \\ GO:0036306 \\ GO:0003143 \\ GO:0003272 \\ GO:0003203 \\ GO:0035922 \\ GO:0001947 \\ GO:0006936 \\ GO:0010991 \\ GO:0000122 \\ GO:0045…	aortic valve development (GO:0003176);aortic valve morphogenesis (GO:0003180);atrial septum morphogenesis (GO:0060413);blood circulation (GO:0008015);cardiac chamber formation (GO:0003207);cardiac muscle tissue morphogenesis (GO:0055008);cardiac right ventricle morphogenesis (GO:0003215);cardiac septum development (GO:0003279);cell proliferation (GO:0008283);dorsal/ventral pattern formation (GO:0…	DNA binding (GO:0003677);RNA polymerase II activating transcription factor binding (GO:0001102);RNA polymerase II regulatory region sequence-specific DNA binding (GO:0000977);RNA polymerase II transcription coactivator activity (GO:0001105);RNA polymerase II transcription factor binding (GO:0001085);sequence-specific DNA binding transcription factor activity (GO:0003700);	cytoplasm (GO:0005737);nucleus (GO:0005634);	Alternative splicing;Complete proteome;Developmental protein;DNA-binding;Nucleus;Reference proteome;Transcription;Transcription regulation.;
comp16341_c0	1	387	No_sig_nr_hit	No_sig_nr_hit	No_sig_nr_hit	No_sig_nr_hit	No_Uniprotmatch	No_%_identity	No_evalue	No_ID	No_Description	No_KEGG	No_GO	No_GOCC	No_GOBP	No_GOMF	No_keywords
comp16361_c0	1	354	No_sig_nr_hit	No_sig_nr_hit	No_sig_nr_hit	No_sig_nr_hit	No_Uniprotmatch	No_%_identity	No_evalue	No_ID	No_Description	No_KEGG	No_GO	No_GOCC	No_GOBP	No_GOMF	No_keywords
comp16361_c1	1	533	gnl|BL_ORD_ID|405617 gi|512899244|ref|XP_004924595.1| PREDICTED: zinc finger protein 420-like [Bombyx mori]	7.85047e-13	gnl|BL_ORD_ID|577712 gi|108873483|gb|EAT37708.1| AAEL010332-PA [Aedes aegypti]	2.13789e-10	Q9QZP2	25.56	6e-10	PRDM4_RAT	PR domain zinc finger protein 4	rno:170820	GO:0005737 \\ GO:0005829 \\ GO:0005654 \\ GO:0005634 \\ GO:0005123 \\ GO:0003677 \\ GO:0046872 \\ GO:0008168 \\ GO:0071363 \\ GO:0031670 \\ GO:0030308 \\ GO:0006355 \\ GO:0006351 \\	cellular response to growth factor stimulus (GO:0071363);cellular response to nutrient (GO:0031670);negative regulation of cell growth (GO:0030308);regulation of transcription, DNA-templated (GO:0006355);transcription, DNA-templated (GO:0006351);	death receptor binding (GO:0005123);DNA binding (GO:0003677);metal ion binding (GO:0046872);methyltransferase activity (GO:0008168);	cytoplasm (GO:0005737);cytosol (GO:0005829);nucleoplasm (GO:0005654);nucleus (GO:0005634);	Complete proteome;DNA-binding;Metal-binding;Methyltransferase;Nucleus;Reference proteome;Repeat;S-adenosyl-L-methionine;Transcription;Transcription regulation;Transferase;Zinc;Zinc-finger.;
comp16363_c0	1	592	No_sig_nr_hit	No_sig_nr_hit	No_sig_nr_hit	No_sig_nr_hit	No_Uniprotmatch	No_%_identity	No_evalue	No_ID	No_Description	No_KEGG	No_GO	No_GOCC	No_GOBP	No_GOMF	No_keywords
comp16365_c0	1	598	gnl|BL_ORD_ID|1816420 gi|170055248|ref|XP_001863498.1| metalloproteinase [Culex quinquefasciatus]	8.70908e-12	gnl|BL_ORD_ID|1816420 gi|170055248|ref|XP_001863498.1| metalloproteinase [Culex quinquefasciatus]	8.70908e-12	P07584	34.29	5e-11	ASTA_ASTAS	Astacin	No_KEGG	GO:0060473 \\ GO:0005737 \\ GO:0005886 \\ GO:0070001 \\ GO:0070002 \\ GO:0004222 \\ GO:0008233 \\ GO:0008270 \\ GO:0007155 \\ GO:0009566 \\ GO:2000360 \\ GO:0010954 \\ GO:0060468 \\	cell adhesion (GO:0007155);fertilization (GO:0009566);negative regulation of binding of sperm to zona pellucida (GO:2000360);positive regulation of protein processing (GO:0010954);prevention of polyspermy (GO:0060468);	aspartic-type peptidase activity (GO:0070001);glutamic-type peptidase activity (GO:0070002);metalloendopeptidase activity (GO:0004222);peptidase activity (GO:0008233);zinc ion binding (GO:0008270);	cortical granule (GO:0060473);cytoplasm (GO:0005737);plasma membrane (GO:0005886);	3D-structure;Direct protein sequencing;Disulfide bond;Hydrolase;Metal-binding;Metalloprotease;Protease;Signal;Zinc;Zymogen.;
comp16365_c0	2	594	gnl|BL_ORD_ID|1929545 gi|195109202|ref|XP_001999176.1| GI24368 [Drosophila mojavensis]	3.85921e-12	gnl|BL_ORD_ID|1929545 gi|195109202|ref|XP_001999176.1| GI24368 [Drosophila mojavensis]	3.85921e-12	P07584	33.59	1e-11	ASTA_ASTAS	Astacin	No_KEGG	GO:0060473 \\ GO:0005737 \\ GO:0005886 \\ GO:0070001 \\ GO:0070002 \\ GO:0004222 \\ GO:0008233 \\ GO:0008270 \\ GO:0007155 \\ GO:0009566 \\ GO:2000360 \\ GO:0010954 \\ GO:0060468 \\	cell adhesion (GO:0007155);fertilization (GO:0009566);negative regulation of binding of sperm to zona pellucida (GO:2000360);positive regulation of protein processing (GO:0010954);prevention of polyspermy (GO:0060468);	aspartic-type peptidase activity (GO:0070001);glutamic-type peptidase activity (GO:0070002);metalloendopeptidase activity (GO:0004222);peptidase activity (GO:0008233);zinc ion binding (GO:0008270);	cortical granule (GO:0060473);cytoplasm (GO:0005737);plasma membrane (GO:0005886);	3D-structure;Direct protein sequencing;Disulfide bond;Hydrolase;Metal-binding;Metalloprotease;Protease;Signal;Zinc;Zymogen.;
comp16365_c0	3	679	gnl|BL_ORD_ID|1485019 gi|193704753|ref|XP_001946740.1| PREDICTED: zinc metalloproteinase nas-13-like [Acyrthosiphon pisum]	4.61717e-21	gnl|BL_ORD_ID|1928920 gi|195111144|ref|XP_002000139.1| GI22691 [Drosophila mojavensis]	6.03021e-21	P98070	34.55	3e-19	BMP1_XENLA	Bone morphogenetic protein 1	No_KEGG	GO:0005615 \\ GO:0005794 \\ GO:0005578 \\ GO:0005509 \\ GO:0004222 \\ GO:0008270 \\ GO:0051216 \\ GO:0030154 \\ GO:0001503 \\	cartilage development (GO:0051216);cell differentiation (GO:0030154);ossification (GO:0001503);	calcium ion binding (GO:0005509);metalloendopeptidase activity (GO:0004222);zinc ion binding (GO:0008270);	extracellular space (GO:0005615);Golgi apparatus (GO:0005794);proteinaceous extracellular matrix (GO:0005578);	Calcium;Chondrogenesis;Cleavage on pair of basic residues;Cytokine;Developmental protein;Differentiation;Disulfide bond;EGF-like domain;Extracellular matrix;Glycoprotein;Golgi apparatus;Growth factor;Hydrolase;Metal-binding;Metalloprotease;Osteogenesis;Protease;Repeat;Secreted;Signal;Zinc.;
comp16365_c0	4	675	gnl|BL_ORD_ID|1937707 gi|157117841|ref|XP_001653062.1| zinc metalloproteinase [Aedes aegypti]	5.55581e-21	gnl|BL_ORD_ID|1937707 gi|157117841|ref|XP_001653062.1| zinc metalloproteinase [Aedes aegypti]	5.55581e-21	P98070	50.85	2e-19	BMP1_XENLA	Bone morphogenetic protein 1	No_KEGG	GO:0005615 \\ GO:0005794 \\ GO:0005578 \\ GO:0005509 \\ GO:0004222 \\ GO:0008270 \\ GO:0051216 \\ GO:0030154 \\ GO:0001503 \\	cartilage development (GO:0051216);cell differentiation (GO:0030154);ossification (GO:0001503);	calcium ion binding (GO:0005509);metalloendopeptidase activity (GO:0004222);zinc ion binding (GO:0008270);	extracellular space (GO:0005615);Golgi apparatus (GO:0005794);proteinaceous extracellular matrix (GO:0005578);	Calcium;Chondrogenesis;Cleavage on pair of basic residues;Cytokine;Developmental protein;Differentiation;Disulfide bond;EGF-like domain;Extracellular matrix;Glycoprotein;Golgi apparatus;Growth factor;Hydrolase;Metal-binding;Metalloprotease;Osteogenesis;Protease;Repeat;Secreted;Signal;Zinc.;
comp16375_c0	1	297	No_sig_nr_hit	No_sig_nr_hit	No_sig_nr_hit	No_sig_nr_hit	No_Uniprotmatch	No_%_identity	No_evalue	No_ID	No_Description	No_KEGG	No_GO	No_GOCC	No_GOBP	No_GOMF	No_keywords
comp1638_c0	1	235	No_sig_nr_hit	No_sig_nr_hit	No_sig_nr_hit	No_sig_nr_hit	No_Uniprotmatch	No_%_identity	No_evalue	No_ID	No_Description	No_KEGG	No_GO	No_GOCC	No_GOBP	No_GOMF	No_keywords
comp16399_c0	1	303	No_sig_nr_hit	No_sig_nr_hit	No_sig_nr_hit	No_sig_nr_hit	No_Uniprotmatch	No_%_identity	No_evalue	No_ID	No_Description	No_KEGG	No_GO	No_GOCC	No_GOBP	No_GOMF	No_keywords
comp16411_c0	1	249	No_sig_nr_hit	No_sig_nr_hit	No_sig_nr_hit	No_sig_nr_hit	No_Uniprotmatch	No_%_identity	No_evalue	No_ID	No_Description	No_KEGG	No_GO	No_GOCC	No_GOBP	No_GOMF	No_keywords
comp16419_c0	1	216	No_sig_nr_hit	No_sig_nr_hit	No_sig_nr_hit	No_sig_nr_hit	No_Uniprotmatch	No_%_identity	No_evalue	No_ID	No_Description	No_KEGG	No_GO	No_GOCC	No_GOBP	No_GOMF	No_keywords
comp1641_c0	1	324	No_sig_nr_hit	No_sig_nr_hit	No_sig_nr_hit	No_sig_nr_hit	No_Uniprotmatch	No_%_identity	No_evalue	No_ID	No_Description	No_KEGG	No_GO	No_GOCC	No_GOBP	No_GOMF	No_keywords
comp16422_c0	1	310	No_sig_nr_hit	No_sig_nr_hit	No_sig_nr_hit	No_sig_nr_hit	No_Uniprotmatch	No_%_identity	No_evalue	No_ID	No_Description	No_KEGG	No_GO	No_GOCC	No_GOBP	No_GOMF	No_keywords
comp16422_c1	1	415	No_sig_nr_hit	No_sig_nr_hit	No_sig_nr_hit	No_sig_nr_hit	No_Uniprotmatch	No_%_identity	No_evalue	No_ID	No_Description	No_KEGG	No_GO	No_GOCC	No_GOBP	No_GOMF	No_keywords
comp16425_c0	1	242	No_sig_nr_hit	No_sig_nr_hit	No_sig_nr_hit	No_sig_nr_hit	No_Uniprotmatch	No_%_identity	No_evalue	No_ID	No_Description	No_KEGG	No_GO	No_GOCC	No_GOBP	No_GOMF	No_keywords
comp16430_c0	1	234	No_sig_nr_hit	No_sig_nr_hit	No_sig_nr_hit	No_sig_nr_hit	No_Uniprotmatch	No_%_identity	No_evalue	No_ID	No_Description	No_KEGG	No_GO	No_GOCC	No_GOBP	No_GOMF	No_keywords
comp16431_c0	1	236	No_sig_nr_hit	No_sig_nr_hit	No_sig_nr_hit	No_sig_nr_hit	No_Uniprotmatch	No_%_identity	No_evalue	No_ID	No_Description	No_KEGG	No_GO	No_GOCC	No_GOBP	No_GOMF	No_keywords
comp16440_c0	1	260	gnl|BL_ORD_ID|2090082 gi|122937749|gb|ABM68592.1| AAEL005085-PA [Aedes aegypti]	5.96719e-30	gnl|BL_ORD_ID|2090082 gi|122937749|gb|ABM68592.1| AAEL005085-PA [Aedes aegypti]	5.96719e-30	Q8VZ19	73.26	4e-32	RL302_ARATH	60S ribosomal protein L30-2	ath:AT1G77940	GO:0022625 \\ GO:0022626 \\ GO:0003735 \\ GO:0006412 \\	translation (GO:0006412);	structural constituent of ribosome (GO:0003735);	cytosolic large ribosomal subunit (GO:0022625);cytosolic ribosome (GO:0022626);	Complete proteome;Reference proteome;Ribonucleoprotein;Ribosomal protein.;
comp16448_c0	1	203	No_sig_nr_hit	No_sig_nr_hit	No_sig_nr_hit	No_sig_nr_hit	No_Uniprotmatch	No_%_identity	No_evalue	No_ID	No_Description	No_KEGG	No_GO	No_GOCC	No_GOBP	No_GOMF	No_keywords
comp16453_c0	1	251	No_sig_nr_hit	No_sig_nr_hit	No_sig_nr_hit	No_sig_nr_hit	No_Uniprotmatch	No_%_identity	No_evalue	No_ID	No_Description	No_KEGG	No_GO	No_GOCC	No_GOBP	No_GOMF	No_keywords
comp16484_c0	1	226	No_sig_nr_hit	No_sig_nr_hit	No_sig_nr_hit	No_sig_nr_hit	No_Uniprotmatch	No_%_identity	No_evalue	No_ID	No_Description	No_KEGG	No_GO	No_GOCC	No_GOBP	No_GOMF	No_keywords
comp16485_c0	1	354	No_sig_nr_hit	No_sig_nr_hit	No_sig_nr_hit	No_sig_nr_hit	No_Uniprotmatch	No_%_identity	No_evalue	No_ID	No_Description	No_KEGG	No_GO	No_GOCC	No_GOBP	No_GOMF	No_keywords
comp16503_c0	1	230	No_sig_nr_hit	No_sig_nr_hit	No_sig_nr_hit	No_sig_nr_hit	No_Uniprotmatch	No_%_identity	No_evalue	No_ID	No_Description	No_KEGG	No_GO	No_GOCC	No_GOBP	No_GOMF	No_keywords
comp16510_c0	1	322	No_sig_nr_hit	No_sig_nr_hit	No_sig_nr_hit	No_sig_nr_hit	No_Uniprotmatch	No_%_identity	No_evalue	No_ID	No_Description	No_KEGG	No_GO	No_GOCC	No_GOBP	No_GOMF	No_keywords
comp16515_c0	1	307	No_sig_nr_hit	No_sig_nr_hit	No_sig_nr_hit	No_sig_nr_hit	No_Uniprotmatch	No_%_identity	No_evalue	No_ID	No_Description	No_KEGG	No_GO	No_GOCC	No_GOBP	No_GOMF	No_keywords
comp16534_c0	1	410	No_sig_nr_hit	No_sig_nr_hit	No_sig_nr_hit	No_sig_nr_hit	No_Uniprotmatch	No_%_identity	No_evalue	No_ID	No_Description	No_KEGG	No_GO	No_GOCC	No_GOBP	No_GOMF	No_keywords
comp16538_c0	1	203	No_sig_nr_hit	No_sig_nr_hit	No_sig_nr_hit	No_sig_nr_hit	No_Uniprotmatch	No_%_identity	No_evalue	No_ID	No_Description	No_KEGG	No_GO	No_GOCC	No_GOBP	No_GOMF	No_keywords
comp16552_c0	1	686	No_sig_nr_hit	No_sig_nr_hit	No_sig_nr_hit	No_sig_nr_hit	No_Uniprotmatch	No_%_identity	No_evalue	No_ID	No_Description	No_KEGG	No_GO	No_GOCC	No_GOBP	No_GOMF	No_keywords
comp16566_c0	1	241	No_sig_nr_hit	No_sig_nr_hit	No_sig_nr_hit	No_sig_nr_hit	No_Uniprotmatch	No_%_identity	No_evalue	No_ID	No_Description	No_KEGG	No_GO	No_GOCC	No_GOBP	No_GOMF	No_keywords
comp16577_c0	1	217	No_sig_nr_hit	No_sig_nr_hit	No_sig_nr_hit	No_sig_nr_hit	No_Uniprotmatch	No_%_identity	No_evalue	No_ID	No_Description	No_KEGG	No_GO	No_GOCC	No_GOBP	No_GOMF	No_keywords
comp16584_c0	1	353	No_sig_nr_hit	No_sig_nr_hit	No_sig_nr_hit	No_sig_nr_hit	No_Uniprotmatch	No_%_identity	No_evalue	No_ID	No_Description	No_KEGG	No_GO	No_GOCC	No_GOBP	No_GOMF	No_keywords
comp16585_c0	1	461	No_sig_nr_hit	No_sig_nr_hit	No_sig_nr_hit	No_sig_nr_hit	No_Uniprotmatch	No_%_identity	No_evalue	No_ID	No_Description	No_KEGG	No_GO	No_GOCC	No_GOBP	No_GOMF	No_keywords
comp16586_c0	1	368	gnl|BL_ORD_ID|1919953 gi|225708668|gb|ACO10180.1| Hemoglobin subunit beta [Caligus rogercresseyi]	2.13648e-32	gnl|BL_ORD_ID|1919953 gi|225708668|gb|ACO10180.1| Hemoglobin subunit beta [Caligus rogercresseyi]	2.13648e-32	P83625	91.21	4e-42	HBB2_PSEUR	Hemoglobin subunit beta-2	No_KEGG	GO:0005833 \\ GO:0020037 \\ GO:0005506 \\ GO:0019825 \\ GO:0005344 \\ GO:0015671 \\	oxygen transport (GO:0015671);	heme binding (GO:0020037);iron ion binding (GO:0005506);oxygen binding (GO:0019825);oxygen transporter activity (GO:0005344);	hemoglobin complex (GO:0005833);	Direct protein sequencing;Heme;Iron;Metal-binding;Oxygen transport;Transport.;
comp16593_c0	1	214	No_sig_nr_hit	No_sig_nr_hit	No_sig_nr_hit	No_sig_nr_hit	No_Uniprotmatch	No_%_identity	No_evalue	No_ID	No_Description	No_KEGG	No_GO	No_GOCC	No_GOBP	No_GOMF	No_keywords
comp16608_c0	1	280	No_sig_nr_hit	No_sig_nr_hit	No_sig_nr_hit	No_sig_nr_hit	No_Uniprotmatch	No_%_identity	No_evalue	No_ID	No_Description	No_KEGG	No_GO	No_GOCC	No_GOBP	No_GOMF	No_keywords
comp16618_c0	1	451	No_sig_nr_hit	No_sig_nr_hit	No_sig_nr_hit	No_sig_nr_hit	No_Uniprotmatch	No_%_identity	No_evalue	No_ID	No_Description	No_KEGG	No_GO	No_GOCC	No_GOBP	No_GOMF	No_keywords
comp16640_c0	1	204	No_sig_nr_hit	No_sig_nr_hit	No_sig_nr_hit	No_sig_nr_hit	No_Uniprotmatch	No_%_identity	No_evalue	No_ID	No_Description	No_KEGG	No_GO	No_GOCC	No_GOBP	No_GOMF	No_keywords
comp16641_c0	1	208	gnl|BL_ORD_ID|1883181 gi|241648239|ref|XP_002411200.1| conserved hypothetical protein [Ixodes scapularis]	1.65825e-08	gnl|BL_ORD_ID|788062 gi|307198264|gb|EFN79264.1| LWamide neuropeptides [Harpegnathos saltator]	2.64744e-06	Q69566	37.31	1e-05	U88_HHV6U	Uncharacterized protein U88	No_KEGG	GO:0016021 \\	No_GOBP	No_GOMF	integral component of membrane (GO:0016021);	Complete proteome;Membrane;Reference proteome;Repeat;Transmembrane;Transmembrane helix.;
comp16643_c0	1	319	No_sig_nr_hit	No_sig_nr_hit	No_sig_nr_hit	No_sig_nr_hit	No_Uniprotmatch	No_%_identity	No_evalue	No_ID	No_Description	No_KEGG	No_GO	No_GOCC	No_GOBP	No_GOMF	No_keywords
comp16646_c0	1	233	No_sig_nr_hit	No_sig_nr_hit	No_sig_nr_hit	No_sig_nr_hit	No_Uniprotmatch	No_%_identity	No_evalue	No_ID	No_Description	No_KEGG	No_GO	No_GOCC	No_GOBP	No_GOMF	No_keywords
comp16657_c0	1	703	No_sig_nr_hit	No_sig_nr_hit	No_sig_nr_hit	No_sig_nr_hit	No_Uniprotmatch	No_%_identity	No_evalue	No_ID	No_Description	No_KEGG	No_GO	No_GOCC	No_GOBP	No_GOMF	No_keywords
comp16666_c0	1	324	No_sig_nr_hit	No_sig_nr_hit	No_sig_nr_hit	No_sig_nr_hit	No_Uniprotmatch	No_%_identity	No_evalue	No_ID	No_Description	No_KEGG	No_GO	No_GOCC	No_GOBP	No_GOMF	No_keywords
comp16669_c0	1	550	gnl|BL_ORD_ID|2108320 gi|70909687|emb|CAJ17266.1| ribosomal protein L12e [Scarabaeus laticollis]	5.24936e-55	gnl|BL_ORD_ID|2108320 gi|70909687|emb|CAJ17266.1| ribosomal protein L12e [Scarabaeus laticollis]	5.24936e-55	O75000	62.96	1e-54	RL12_SCHPO	60S ribosomal protein L12	spo:SPCC31H12.04c	GO:0005829 \\ GO:0022625 \\ GO:0005730 \\ GO:0003723 \\ GO:0003735 \\ GO:0002181 \\ GO:0000027 \\ GO:0006412 \\	cytoplasmic translation (GO:0002181);ribosomal large subunit assembly (GO:0000027);translation (GO:0006412);	RNA binding (GO:0003723);structural constituent of ribosome (GO:0003735);	cytosol (GO:0005829);cytosolic large ribosomal subunit (GO:0022625);nucleolus (GO:0005730);	Complete proteome;Methylation;Phosphoprotein;Reference proteome;Ribonucleoprotein;Ribosomal protein;RNA-binding.;
comp16676_c0	1	519	gnl|BL_ORD_ID|739255 gi|346466423|gb|AEO33056.1| hypothetical protein [Amblyomma maculatum]	4.68885e-52	gnl|BL_ORD_ID|1563724 gi|307645691|gb|ADN83662.1| ribosomal protein S5 [Asterivora homotypa]	3.96935e-51	O65731	70.42	7e-53	RS5_CICAR	40S ribosomal protein S5	No_KEGG	GO:0015935 \\ GO:0003723 \\ GO:0003735 \\ GO:0006412 \\	translation (GO:0006412);	RNA binding (GO:0003723);structural constituent of ribosome (GO:0003735);	small ribosomal subunit (GO:0015935);	Ribonucleoprotein;Ribosomal protein.;
comp16695_c0	1	229	No_sig_nr_hit	No_sig_nr_hit	No_sig_nr_hit	No_sig_nr_hit	No_Uniprotmatch	No_%_identity	No_evalue	No_ID	No_Description	No_KEGG	No_GO	No_GOCC	No_GOBP	No_GOMF	No_keywords
comp16697_c0	1	208	No_sig_nr_hit	No_sig_nr_hit	No_sig_nr_hit	No_sig_nr_hit	No_Uniprotmatch	No_%_identity	No_evalue	No_ID	No_Description	No_KEGG	No_GO	No_GOCC	No_GOBP	No_GOMF	No_keywords
comp16708_c0	1	206	No_sig_nr_hit	No_sig_nr_hit	No_sig_nr_hit	No_sig_nr_hit	No_Uniprotmatch	No_%_identity	No_evalue	No_ID	No_Description	No_KEGG	No_GO	No_GOCC	No_GOBP	No_GOMF	No_keywords
comp16712_c0	1	214	No_sig_nr_hit	No_sig_nr_hit	No_sig_nr_hit	No_sig_nr_hit	No_Uniprotmatch	No_%_identity	No_evalue	No_ID	No_Description	No_KEGG	No_GO	No_GOCC	No_GOBP	No_GOMF	No_keywords
comp16715_c0	1	218	No_sig_nr_hit	No_sig_nr_hit	No_sig_nr_hit	No_sig_nr_hit	No_Uniprotmatch	No_%_identity	No_evalue	No_ID	No_Description	No_KEGG	No_GO	No_GOCC	No_GOBP	No_GOMF	No_keywords
comp16722_c0	1	347	No_sig_nr_hit	No_sig_nr_hit	No_sig_nr_hit	No_sig_nr_hit	No_Uniprotmatch	No_%_identity	No_evalue	No_ID	No_Description	No_KEGG	No_GO	No_GOCC	No_GOBP	No_GOMF	No_keywords
comp16724_c0	1	219	No_sig_nr_hit	No_sig_nr_hit	No_sig_nr_hit	No_sig_nr_hit	No_Uniprotmatch	No_%_identity	No_evalue	No_ID	No_Description	No_KEGG	No_GO	No_GOCC	No_GOBP	No_GOMF	No_keywords
comp16726_c0	1	326	No_sig_nr_hit	No_sig_nr_hit	No_sig_nr_hit	No_sig_nr_hit	No_Uniprotmatch	No_%_identity	No_evalue	No_ID	No_Description	No_KEGG	No_GO	No_GOCC	No_GOBP	No_GOMF	No_keywords
comp16727_c0	1	235	gnl|BL_ORD_ID|2057723 gi|194756878|ref|XP_001960697.1| GF13482 [Drosophila ananassae]	4.54409e-14	gnl|BL_ORD_ID|2057723 gi|194756878|ref|XP_001960697.1| GF13482 [Drosophila ananassae]	4.54409e-14	Q5SMI4	66.67	2e-14	RL393_ORYSJ	60S ribosomal protein L39-3	osa:9268459	GO:0022625 \\ GO:0003735 \\ GO:0006412 \\	translation (GO:0006412);	structural constituent of ribosome (GO:0003735);	cytosolic large ribosomal subunit (GO:0022625);	Complete proteome;Reference proteome;Ribonucleoprotein;Ribosomal protein.;
comp16751_c0	1	727	No_sig_nr_hit	No_sig_nr_hit	No_sig_nr_hit	No_sig_nr_hit	No_Uniprotmatch	No_%_identity	No_evalue	No_ID	No_Description	No_KEGG	No_GO	No_GOCC	No_GOBP	No_GOMF	No_keywords
comp16759_c0	1	759	gnl|BL_ORD_ID|452603 gi|498974373|ref|XP_004527797.1| PREDICTED: protein YdcF-like [Ceratitis capitata]	1.93579e-08	gnl|BL_ORD_ID|452603 gi|498974373|ref|XP_004527797.1| PREDICTED: protein YdcF-like [Ceratitis capitata]	1.93579e-08	Q04310	37.75	1e-33	Y4629_STRCO	Uncharacterized protein SCO4629	sco:SCO4629	GO:0003677 \\	No_GOBP	DNA binding (GO:0003677);	No_GOCC	Complete proteome;DNA-binding;Reference proteome.;
comp16763_c0	1	344	No_sig_nr_hit	No_sig_nr_hit	No_sig_nr_hit	No_sig_nr_hit	No_Uniprotmatch	No_%_identity	No_evalue	No_ID	No_Description	No_KEGG	No_GO	No_GOCC	No_GOBP	No_GOMF	No_keywords
comp16765_c0	1	251	No_sig_nr_hit	No_sig_nr_hit	No_sig_nr_hit	No_sig_nr_hit	No_Uniprotmatch	No_%_identity	No_evalue	No_ID	No_Description	No_KEGG	No_GO	No_GOCC	No_GOBP	No_GOMF	No_keywords
comp1678_c0	1	208	No_sig_nr_hit	No_sig_nr_hit	No_sig_nr_hit	No_sig_nr_hit	No_Uniprotmatch	No_%_identity	No_evalue	No_ID	No_Description	No_KEGG	No_GO	No_GOCC	No_GOBP	No_GOMF	No_keywords
comp16795_c0	1	245	No_sig_nr_hit	No_sig_nr_hit	No_sig_nr_hit	No_sig_nr_hit	No_Uniprotmatch	No_%_identity	No_evalue	No_ID	No_Description	No_KEGG	No_GO	No_GOCC	No_GOBP	No_GOMF	No_keywords
comp16813_c0	1	501	No_sig_nr_hit	No_sig_nr_hit	No_sig_nr_hit	No_sig_nr_hit	No_Uniprotmatch	No_%_identity	No_evalue	No_ID	No_Description	No_KEGG	No_GO	No_GOCC	No_GOBP	No_GOMF	No_keywords
comp16846_c0	1	221	No_sig_nr_hit	No_sig_nr_hit	No_sig_nr_hit	No_sig_nr_hit	No_Uniprotmatch	No_%_identity	No_evalue	No_ID	No_Description	No_KEGG	No_GO	No_GOCC	No_GOBP	No_GOMF	No_keywords
comp16858_c0	1	227	No_sig_nr_hit	No_sig_nr_hit	No_sig_nr_hit	No_sig_nr_hit	No_Uniprotmatch	No_%_identity	No_evalue	No_ID	No_Description	No_KEGG	No_GO	No_GOCC	No_GOBP	No_GOMF	No_keywords
comp16861_c0	1	250	No_sig_nr_hit	No_sig_nr_hit	No_sig_nr_hit	No_sig_nr_hit	No_Uniprotmatch	No_%_identity	No_evalue	No_ID	No_Description	No_KEGG	No_GO	No_GOCC	No_GOBP	No_GOMF	No_keywords
comp16883_c0	1	279	No_sig_nr_hit	No_sig_nr_hit	No_sig_nr_hit	No_sig_nr_hit	No_Uniprotmatch	No_%_identity	No_evalue	No_ID	No_Description	No_KEGG	No_GO	No_GOCC	No_GOBP	No_GOMF	No_keywords
comp16925_c0	1	248	No_sig_nr_hit	No_sig_nr_hit	No_sig_nr_hit	No_sig_nr_hit	P16304	42.5	9e-12	KAD_BACSU	Adenylate kinase	bsu:BSU01370	GO:0005737 \\ GO:0004017 \\ GO:0005524 \\ GO:0046872 \\ GO:0044209 \\	AMP salvage (GO:0044209);	adenylate kinase activity (GO:0004017);ATP binding (GO:0005524);metal ion binding (GO:0046872);	cytoplasm (GO:0005737);	3D-structure;ATP-binding;Complete proteome;Cytoplasm;Direct protein sequencing;Kinase;Metal-binding;Nucleotide biosynthesis;Nucleotide-binding;Reference proteome;Transferase;Zinc.;
comp16928_c0	1	309	gnl|BL_ORD_ID|1005506 gi|321460850|gb|EFX71888.1| hypothetical protein DAPPUDRAFT_326785 [Daphnia pulex]	3.54299e-19	gnl|BL_ORD_ID|85271 gi|545283778|gb|AGW27409.1| glutamate gated chloride channel exon 3c-exon 9pdelta variant [Bombyx mori]	2.99932e-18	Q94900	42.86	1e-16	GLUCL_DROME	Glutamate-gated chloride channel	dme:Dmel_CG7535	GO:0030054 \\ GO:0034707 \\ GO:0016021 \\ GO:0005886 \\ GO:0045211 \\ GO:0008068 \\ GO:1902476 \\ GO:0006821 \\ GO:0048812 \\	chloride transmembrane transport (GO:1902476);chloride transport (GO:0006821);neuron projection morphogenesis (GO:0048812);	extracellular-glutamate-gated chloride channel activity (GO:0008068);	cell junction (GO:0030054);chloride channel complex (GO:0034707);integral component of membrane (GO:0016021);plasma membrane (GO:0005886);postsynaptic membrane (GO:0045211);	Alternative splicing;Cell junction;Cell membrane;Chloride;Chloride channel;Complete proteome;Ion channel;Ion transport;Ligand-gated ion channel;Membrane;Polymorphism;Postsynaptic cell membrane;Receptor;Reference proteome;RNA editing;Signal;Synapse;Transmembrane;Transmembrane helix;Transport.;
comp16945_c0	1	218	No_sig_nr_hit	No_sig_nr_hit	No_sig_nr_hit	No_sig_nr_hit	No_Uniprotmatch	No_%_identity	No_evalue	No_ID	No_Description	No_KEGG	No_GO	No_GOCC	No_GOBP	No_GOMF	No_keywords
comp16956_c0	1	231	No_sig_nr_hit	No_sig_nr_hit	No_sig_nr_hit	No_sig_nr_hit	No_Uniprotmatch	No_%_identity	No_evalue	No_ID	No_Description	No_KEGG	No_GO	No_GOCC	No_GOBP	No_GOMF	No_keywords
comp16956_c1	1	227	No_sig_nr_hit	No_sig_nr_hit	No_sig_nr_hit	No_sig_nr_hit	No_Uniprotmatch	No_%_identity	No_evalue	No_ID	No_Description	No_KEGG	No_GO	No_GOCC	No_GOBP	No_GOMF	No_keywords
comp16970_c0	1	238	No_sig_nr_hit	No_sig_nr_hit	No_sig_nr_hit	No_sig_nr_hit	No_Uniprotmatch	No_%_identity	No_evalue	No_ID	No_Description	No_KEGG	No_GO	No_GOCC	No_GOBP	No_GOMF	No_keywords
comp16970_c0	2	516	No_sig_nr_hit	No_sig_nr_hit	No_sig_nr_hit	No_sig_nr_hit	No_Uniprotmatch	No_%_identity	No_evalue	No_ID	No_Description	No_KEGG	No_GO	No_GOCC	No_GOBP	No_GOMF	No_keywords
comp16973_c0	1	236	No_sig_nr_hit	No_sig_nr_hit	No_sig_nr_hit	No_sig_nr_hit	No_Uniprotmatch	No_%_identity	No_evalue	No_ID	No_Description	No_KEGG	No_GO	No_GOCC	No_GOBP	No_GOMF	No_keywords
comp16974_c0	1	614	No_sig_nr_hit	No_sig_nr_hit	No_sig_nr_hit	No_sig_nr_hit	No_Uniprotmatch	No_%_identity	No_evalue	No_ID	No_Description	No_KEGG	No_GO	No_GOCC	No_GOBP	No_GOMF	No_keywords
comp16978_c0	1	504	gnl|BL_ORD_ID|1860357 gi|242023737|ref|XP_002432287.1| conserved hypothetical protein [Pediculus humanus corporis]	8.98927e-26	gnl|BL_ORD_ID|751591 gi|332023148|gb|EGI63404.1| Axonemal 84 kDa protein [Acromyrmex echinatior]	1.29805e-24	Q4R796	29.37	1e-11	CASC1_MACFA	Protein CASC1	No_KEGG	No_GOcodes	No_GOBP	No_GOMF	No_GOCC	No_keywords
comp16991_c0	1	801	No_sig_nr_hit	No_sig_nr_hit	No_sig_nr_hit	No_sig_nr_hit	No_Uniprotmatch	No_%_identity	No_evalue	No_ID	No_Description	No_KEGG	No_GO	No_GOCC	No_GOBP	No_GOMF	No_keywords
comp1699_c0	1	201	No_sig_nr_hit	No_sig_nr_hit	No_sig_nr_hit	No_sig_nr_hit	No_Uniprotmatch	No_%_identity	No_evalue	No_ID	No_Description	No_KEGG	No_GO	No_GOCC	No_GOBP	No_GOMF	No_keywords
comp17005_c0	1	264	No_sig_nr_hit	No_sig_nr_hit	No_sig_nr_hit	No_sig_nr_hit	No_Uniprotmatch	No_%_identity	No_evalue	No_ID	No_Description	No_KEGG	No_GO	No_GOCC	No_GOBP	No_GOMF	No_keywords
comp17017_c0	1	227	No_sig_nr_hit	No_sig_nr_hit	No_sig_nr_hit	No_sig_nr_hit	No_Uniprotmatch	No_%_identity	No_evalue	No_ID	No_Description	No_KEGG	No_GO	No_GOCC	No_GOBP	No_GOMF	No_keywords
comp17025_c0	1	231	No_sig_nr_hit	No_sig_nr_hit	No_sig_nr_hit	No_sig_nr_hit	No_Uniprotmatch	No_%_identity	No_evalue	No_ID	No_Description	No_KEGG	No_GO	No_GOCC	No_GOBP	No_GOMF	No_keywords
comp17027_c0	1	239	No_sig_nr_hit	No_sig_nr_hit	No_sig_nr_hit	No_sig_nr_hit	No_Uniprotmatch	No_%_identity	No_evalue	No_ID	No_Description	No_KEGG	No_GO	No_GOCC	No_GOBP	No_GOMF	No_keywords
comp17028_c0	1	407	No_sig_nr_hit	No_sig_nr_hit	No_sig_nr_hit	No_sig_nr_hit	No_Uniprotmatch	No_%_identity	No_evalue	No_ID	No_Description	No_KEGG	No_GO	No_GOCC	No_GOBP	No_GOMF	No_keywords
comp17031_c0	1	209	No_sig_nr_hit	No_sig_nr_hit	No_sig_nr_hit	No_sig_nr_hit	No_Uniprotmatch	No_%_identity	No_evalue	No_ID	No_Description	No_KEGG	No_GO	No_GOCC	No_GOBP	No_GOMF	No_keywords
comp17050_c0	1	359	No_sig_nr_hit	No_sig_nr_hit	No_sig_nr_hit	No_sig_nr_hit	No_Uniprotmatch	No_%_identity	No_evalue	No_ID	No_Description	No_KEGG	No_GO	No_GOCC	No_GOBP	No_GOMF	No_keywords
comp17059_c0	1	271	No_sig_nr_hit	No_sig_nr_hit	No_sig_nr_hit	No_sig_nr_hit	No_Uniprotmatch	No_%_identity	No_evalue	No_ID	No_Description	No_KEGG	No_GO	No_GOCC	No_GOBP	No_GOMF	No_keywords
comp17072_c0	1	204	gnl|BL_ORD_ID|2082767 gi|170285559|emb|CAM34499.1| putative ribosomal protein S4 [Cotesia congregata]	4.10163e-15	gnl|BL_ORD_ID|2090633 gi|146285351|gb|ABQ18253.1| ribosomal protein S4e [Lygus lineolaris]	5.3569e-15	Q642H9	62.07	8e-17	RS4X_DANRE	40S ribosomal protein S4, X isoform	dre:449547	GO:0005840 \\ GO:0019843 \\ GO:0003735 \\ GO:0007420 \\ GO:0009790 \\ GO:0006412 \\	brain development (GO:0007420);embryo development (GO:0009790);translation (GO:0006412);	rRNA binding (GO:0019843);structural constituent of ribosome (GO:0003735);	ribosome (GO:0005840);	Complete proteome;Reference proteome;Ribonucleoprotein;Ribosomal protein;RNA-binding;rRNA-binding.;
comp17075_c0	1	315	No_sig_nr_hit	No_sig_nr_hit	No_sig_nr_hit	No_sig_nr_hit	No_Uniprotmatch	No_%_identity	No_evalue	No_ID	No_Description	No_KEGG	No_GO	No_GOCC	No_GOBP	No_GOMF	No_keywords
comp17080_c0	1	265	No_sig_nr_hit	No_sig_nr_hit	No_sig_nr_hit	No_sig_nr_hit	No_Uniprotmatch	No_%_identity	No_evalue	No_ID	No_Description	No_KEGG	No_GO	No_GOCC	No_GOBP	No_GOMF	No_keywords
comp17080_c1	1	279	No_sig_nr_hit	No_sig_nr_hit	No_sig_nr_hit	No_sig_nr_hit	No_Uniprotmatch	No_%_identity	No_evalue	No_ID	No_Description	No_KEGG	No_GO	No_GOCC	No_GOBP	No_GOMF	No_keywords
comp17084_c0	1	675	No_sig_nr_hit	No_sig_nr_hit	No_sig_nr_hit	No_sig_nr_hit	No_Uniprotmatch	No_%_identity	No_evalue	No_ID	No_Description	No_KEGG	No_GO	No_GOCC	No_GOBP	No_GOMF	No_keywords
comp17085_c0	1	323	No_sig_nr_hit	No_sig_nr_hit	No_sig_nr_hit	No_sig_nr_hit	No_Uniprotmatch	No_%_identity	No_evalue	No_ID	No_Description	No_KEGG	No_GO	No_GOCC	No_GOBP	No_GOMF	No_keywords
comp17087_c0	1	286	No_sig_nr_hit	No_sig_nr_hit	No_sig_nr_hit	No_sig_nr_hit	No_Uniprotmatch	No_%_identity	No_evalue	No_ID	No_Description	No_KEGG	No_GO	No_GOCC	No_GOBP	No_GOMF	No_keywords
comp17092_c0	1	492	No_sig_nr_hit	No_sig_nr_hit	No_sig_nr_hit	No_sig_nr_hit	No_Uniprotmatch	No_%_identity	No_evalue	No_ID	No_Description	No_KEGG	No_GO	No_GOCC	No_GOBP	No_GOMF	No_keywords
comp1710_c0	1	300	No_sig_nr_hit	No_sig_nr_hit	No_sig_nr_hit	No_sig_nr_hit	No_Uniprotmatch	No_%_identity	No_evalue	No_ID	No_Description	No_KEGG	No_GO	No_GOCC	No_GOBP	No_GOMF	No_keywords
comp17112_c0	1	231	No_sig_nr_hit	No_sig_nr_hit	No_sig_nr_hit	No_sig_nr_hit	No_Uniprotmatch	No_%_identity	No_evalue	No_ID	No_Description	No_KEGG	No_GO	No_GOCC	No_GOBP	No_GOMF	No_keywords
comp17117_c0	1	205	No_sig_nr_hit	No_sig_nr_hit	No_sig_nr_hit	No_sig_nr_hit	No_Uniprotmatch	No_%_identity	No_evalue	No_ID	No_Description	No_KEGG	No_GO	No_GOCC	No_GOBP	No_GOMF	No_keywords
comp17129_c0	1	264	No_sig_nr_hit	No_sig_nr_hit	No_sig_nr_hit	No_sig_nr_hit	No_Uniprotmatch	No_%_identity	No_evalue	No_ID	No_Description	No_KEGG	No_GO	No_GOCC	No_GOBP	No_GOMF	No_keywords
comp17129_c0	2	219	No_sig_nr_hit	No_sig_nr_hit	No_sig_nr_hit	No_sig_nr_hit	No_Uniprotmatch	No_%_identity	No_evalue	No_ID	No_Description	No_KEGG	No_GO	No_GOCC	No_GOBP	No_GOMF	No_keywords
comp17149_c0	1	249	No_sig_nr_hit	No_sig_nr_hit	No_sig_nr_hit	No_sig_nr_hit	No_Uniprotmatch	No_%_identity	No_evalue	No_ID	No_Description	No_KEGG	No_GO	No_GOCC	No_GOBP	No_GOMF	No_keywords
comp17156_c0	1	259	No_sig_nr_hit	No_sig_nr_hit	No_sig_nr_hit	No_sig_nr_hit	No_Uniprotmatch	No_%_identity	No_evalue	No_ID	No_Description	No_KEGG	No_GO	No_GOCC	No_GOBP	No_GOMF	No_keywords
comp17162_c0	1	464	No_sig_nr_hit	No_sig_nr_hit	No_sig_nr_hit	No_sig_nr_hit	No_Uniprotmatch	No_%_identity	No_evalue	No_ID	No_Description	No_KEGG	No_GO	No_GOCC	No_GOBP	No_GOMF	No_keywords
comp17163_c0	1	287	No_sig_nr_hit	No_sig_nr_hit	No_sig_nr_hit	No_sig_nr_hit	Q9JFA1	37.5	1e-06	CAHH_VACCT	Cell surface-binding protein	No_KEGG	GO:0016021 \\ GO:0019031 \\ GO:0055036 \\ GO:0046718 \\ GO:0019062 \\	viral entry into host cell (GO:0046718);virion attachment to host cell (GO:0019062);	No_GOMF	integral component of membrane (GO:0016021);viral envelope (GO:0019031);virion membrane (GO:0055036);	Disulfide bond;Host-virus interaction;Late protein;Membrane;Transmembrane;Transmembrane helix;Viral attachment to host cell;Viral envelope protein;Virion;Virus entry into host cell.;
comp17165_c0	1	222	No_sig_nr_hit	No_sig_nr_hit	No_sig_nr_hit	No_sig_nr_hit	No_Uniprotmatch	No_%_identity	No_evalue	No_ID	No_Description	No_KEGG	No_GO	No_GOCC	No_GOBP	No_GOMF	No_keywords
comp17167_c0	1	392	No_sig_nr_hit	No_sig_nr_hit	No_sig_nr_hit	No_sig_nr_hit	No_Uniprotmatch	No_%_identity	No_evalue	No_ID	No_Description	No_KEGG	No_GO	No_GOCC	No_GOBP	No_GOMF	No_keywords
comp17169_c0	1	760	No_sig_nr_hit	No_sig_nr_hit	No_sig_nr_hit	No_sig_nr_hit	No_Uniprotmatch	No_%_identity	No_evalue	No_ID	No_Description	No_KEGG	No_GO	No_GOCC	No_GOBP	No_GOMF	No_keywords
comp17169_c1	1	308	No_sig_nr_hit	No_sig_nr_hit	No_sig_nr_hit	No_sig_nr_hit	No_Uniprotmatch	No_%_identity	No_evalue	No_ID	No_Description	No_KEGG	No_GO	No_GOCC	No_GOBP	No_GOMF	No_keywords
comp17170_c0	1	205	No_sig_nr_hit	No_sig_nr_hit	No_sig_nr_hit	No_sig_nr_hit	No_Uniprotmatch	No_%_identity	No_evalue	No_ID	No_Description	No_KEGG	No_GO	No_GOCC	No_GOBP	No_GOMF	No_keywords
comp17174_c0	1	209	No_sig_nr_hit	No_sig_nr_hit	No_sig_nr_hit	No_sig_nr_hit	No_Uniprotmatch	No_%_identity	No_evalue	No_ID	No_Description	No_KEGG	No_GO	No_GOCC	No_GOBP	No_GOMF	No_keywords
comp17175_c0	1	570	No_sig_nr_hit	No_sig_nr_hit	No_sig_nr_hit	No_sig_nr_hit	No_Uniprotmatch	No_%_identity	No_evalue	No_ID	No_Description	No_KEGG	No_GO	No_GOCC	No_GOBP	No_GOMF	No_keywords
comp17176_c0	1	266	No_sig_nr_hit	No_sig_nr_hit	No_sig_nr_hit	No_sig_nr_hit	No_Uniprotmatch	No_%_identity	No_evalue	No_ID	No_Description	No_KEGG	No_GO	No_GOCC	No_GOBP	No_GOMF	No_keywords
comp17179_c0	1	209	gnl|BL_ORD_ID|1471584 gi|328726602|ref|XP_003248963.1| PREDICTED: zinc finger protein Xfin-like [Acyrthosiphon pisum]	1.26674e-16	gnl|BL_ORD_ID|1471584 gi|328726602|ref|XP_003248963.1| PREDICTED: zinc finger protein Xfin-like [Acyrthosiphon pisum]	1.26674e-16	Q5TYW1	49.28	7e-17	ZN658_HUMAN	Zinc finger protein 658	hsa:26149	GO:0005634 \\ GO:0003677 \\ GO:0046872 \\ GO:0003700 \\ GO:0006355 \\ GO:0006351 \\	regulation of transcription, DNA-templated (GO:0006355);transcription, DNA-templated (GO:0006351);	DNA binding (GO:0003677);metal ion binding (GO:0046872);sequence-specific DNA binding transcription factor activity (GO:0003700);	nucleus (GO:0005634);	Alternative splicing;Complete proteome;DNA-binding;Metal-binding;Nucleus;Polymorphism;Reference proteome;Repeat;Transcription;Transcription regulation;Zinc;Zinc-finger.;
comp1718_c0	1	232	No_sig_nr_hit	No_sig_nr_hit	No_sig_nr_hit	No_sig_nr_hit	No_Uniprotmatch	No_%_identity	No_evalue	No_ID	No_Description	No_KEGG	No_GO	No_GOCC	No_GOBP	No_GOMF	No_keywords
comp17199_c0	1	216	No_sig_nr_hit	No_sig_nr_hit	No_sig_nr_hit	No_sig_nr_hit	No_Uniprotmatch	No_%_identity	No_evalue	No_ID	No_Description	No_KEGG	No_GO	No_GOCC	No_GOBP	No_GOMF	No_keywords
comp17202_c0	1	369	No_sig_nr_hit	No_sig_nr_hit	No_sig_nr_hit	No_sig_nr_hit	No_Uniprotmatch	No_%_identity	No_evalue	No_ID	No_Description	No_KEGG	No_GO	No_GOCC	No_GOBP	No_GOMF	No_keywords
comp17204_c0	1	224	No_sig_nr_hit	No_sig_nr_hit	No_sig_nr_hit	No_sig_nr_hit	No_Uniprotmatch	No_%_identity	No_evalue	No_ID	No_Description	No_KEGG	No_GO	No_GOCC	No_GOBP	No_GOMF	No_keywords
comp17204_c1	1	459	No_sig_nr_hit	No_sig_nr_hit	No_sig_nr_hit	No_sig_nr_hit	No_Uniprotmatch	No_%_identity	No_evalue	No_ID	No_Description	No_KEGG	No_GO	No_GOCC	No_GOBP	No_GOMF	No_keywords
comp17218_c0	1	208	No_sig_nr_hit	No_sig_nr_hit	No_sig_nr_hit	No_sig_nr_hit	No_Uniprotmatch	No_%_identity	No_evalue	No_ID	No_Description	No_KEGG	No_GO	No_GOCC	No_GOBP	No_GOMF	No_keywords
comp17239_c0	1	324	No_sig_nr_hit	No_sig_nr_hit	No_sig_nr_hit	No_sig_nr_hit	No_Uniprotmatch	No_%_identity	No_evalue	No_ID	No_Description	No_KEGG	No_GO	No_GOCC	No_GOBP	No_GOMF	No_keywords
comp17252_c0	1	205	gnl|BL_ORD_ID|287008 gi|549137445|dbj|BAO01073.1| neuropeptide GPCR A23 [Nilaparvata lugens]	3.71838e-08	gnl|BL_ORD_ID|287008 gi|549137445|dbj|BAO01073.1| neuropeptide GPCR A23 [Nilaparvata lugens]	3.71838e-08	No_Uniprotmatch	No_%_identity	No_evalue	No_ID	No_Description	No_KEGG	No_GO	No_GOCC	No_GOBP	No_GOMF	No_keywords
comp17253_c0	1	254	No_sig_nr_hit	No_sig_nr_hit	No_sig_nr_hit	No_sig_nr_hit	No_Uniprotmatch	No_%_identity	No_evalue	No_ID	No_Description	No_KEGG	No_GO	No_GOCC	No_GOBP	No_GOMF	No_keywords
comp17263_c0	1	279	No_sig_nr_hit	No_sig_nr_hit	No_sig_nr_hit	No_sig_nr_hit	No_Uniprotmatch	No_%_identity	No_evalue	No_ID	No_Description	No_KEGG	No_GO	No_GOCC	No_GOBP	No_GOMF	No_keywords
comp17265_c0	1	300	No_sig_nr_hit	No_sig_nr_hit	No_sig_nr_hit	No_sig_nr_hit	No_Uniprotmatch	No_%_identity	No_evalue	No_ID	No_Description	No_KEGG	No_GO	No_GOCC	No_GOBP	No_GOMF	No_keywords
comp17277_c0	1	268	No_sig_nr_hit	No_sig_nr_hit	No_sig_nr_hit	No_sig_nr_hit	No_Uniprotmatch	No_%_identity	No_evalue	No_ID	No_Description	No_KEGG	No_GO	No_GOCC	No_GOBP	No_GOMF	No_keywords
comp17279_c0	1	216	No_sig_nr_hit	No_sig_nr_hit	No_sig_nr_hit	No_sig_nr_hit	No_Uniprotmatch	No_%_identity	No_evalue	No_ID	No_Description	No_KEGG	No_GO	No_GOCC	No_GOBP	No_GOMF	No_keywords
comp17285_c0	1	356	No_sig_nr_hit	No_sig_nr_hit	No_sig_nr_hit	No_sig_nr_hit	No_Uniprotmatch	No_%_identity	No_evalue	No_ID	No_Description	No_KEGG	No_GO	No_GOCC	No_GOBP	No_GOMF	No_keywords
comp1728_c0	1	210	No_sig_nr_hit	No_sig_nr_hit	No_sig_nr_hit	No_sig_nr_hit	No_Uniprotmatch	No_%_identity	No_evalue	No_ID	No_Description	No_KEGG	No_GO	No_GOCC	No_GOBP	No_GOMF	No_keywords
comp17290_c0	1	361	No_sig_nr_hit	No_sig_nr_hit	No_sig_nr_hit	No_sig_nr_hit	No_Uniprotmatch	No_%_identity	No_evalue	No_ID	No_Description	No_KEGG	No_GO	No_GOCC	No_GOBP	No_GOMF	No_keywords
comp17298_c0	1	223	No_sig_nr_hit	No_sig_nr_hit	No_sig_nr_hit	No_sig_nr_hit	Q54NB6	38.36	6e-06	FKBP4_DICDI	FK506-binding protein 4	ddi:DDB_G0285357	GO:0016020 \\ GO:0005730 \\ GO:0005528 \\ GO:0003755 \\ GO:0000412 \\ GO:0018208 \\ GO:0006457 \\	histone peptidyl-prolyl isomerization (GO:0000412);peptidyl-proline modification (GO:0018208);protein folding (GO:0006457);	FK506 binding (GO:0005528);peptidyl-prolyl cis-trans isomerase activity (GO:0003755);	membrane (GO:0016020);nucleolus (GO:0005730);	Complete proteome;Isomerase;Nucleus;Reference proteome;Rotamase.;
comp17301_c0	1	257	No_sig_nr_hit	No_sig_nr_hit	No_sig_nr_hit	No_sig_nr_hit	No_Uniprotmatch	No_%_identity	No_evalue	No_ID	No_Description	No_KEGG	No_GO	No_GOCC	No_GOBP	No_GOMF	No_keywords
comp17301_c0	2	338	No_sig_nr_hit	No_sig_nr_hit	No_sig_nr_hit	No_sig_nr_hit	No_Uniprotmatch	No_%_identity	No_evalue	No_ID	No_Description	No_KEGG	No_GO	No_GOCC	No_GOBP	No_GOMF	No_keywords
comp17302_c0	1	217	No_sig_nr_hit	No_sig_nr_hit	No_sig_nr_hit	No_sig_nr_hit	No_Uniprotmatch	No_%_identity	No_evalue	No_ID	No_Description	No_KEGG	No_GO	No_GOCC	No_GOBP	No_GOMF	No_keywords
comp17305_c0	1	208	No_sig_nr_hit	No_sig_nr_hit	No_sig_nr_hit	No_sig_nr_hit	No_Uniprotmatch	No_%_identity	No_evalue	No_ID	No_Description	No_KEGG	No_GO	No_GOCC	No_GOBP	No_GOMF	No_keywords
comp17307_c0	1	201	gnl|BL_ORD_ID|477992 gi|198468913|ref|XP_002134158.1| GA26461 [Drosophila pseudoobscura pseudoobscura]	4.85636e-08	gnl|BL_ORD_ID|477992 gi|198468913|ref|XP_002134158.1| GA26461 [Drosophila pseudoobscura pseudoobscura]	4.85636e-08	No_Uniprotmatch	No_%_identity	No_evalue	No_ID	No_Description	No_KEGG	No_GO	No_GOCC	No_GOBP	No_GOMF	No_keywords
comp17314_c0	1	441	No_sig_nr_hit	No_sig_nr_hit	No_sig_nr_hit	No_sig_nr_hit	No_Uniprotmatch	No_%_identity	No_evalue	No_ID	No_Description	No_KEGG	No_GO	No_GOCC	No_GOBP	No_GOMF	No_keywords
comp17324_c0	1	402	No_sig_nr_hit	No_sig_nr_hit	No_sig_nr_hit	No_sig_nr_hit	No_Uniprotmatch	No_%_identity	No_evalue	No_ID	No_Description	No_KEGG	No_GO	No_GOCC	No_GOBP	No_GOMF	No_keywords
comp17338_c0	1	202	No_sig_nr_hit	No_sig_nr_hit	No_sig_nr_hit	No_sig_nr_hit	No_Uniprotmatch	No_%_identity	No_evalue	No_ID	No_Description	No_KEGG	No_GO	No_GOCC	No_GOBP	No_GOMF	No_keywords
comp17339_c0	1	247	No_sig_nr_hit	No_sig_nr_hit	No_sig_nr_hit	No_sig_nr_hit	No_Uniprotmatch	No_%_identity	No_evalue	No_ID	No_Description	No_KEGG	No_GO	No_GOCC	No_GOBP	No_GOMF	No_keywords
comp17348_c1	1	202	No_sig_nr_hit	No_sig_nr_hit	No_sig_nr_hit	No_sig_nr_hit	No_Uniprotmatch	No_%_identity	No_evalue	No_ID	No_Description	No_KEGG	No_GO	No_GOCC	No_GOBP	No_GOMF	No_keywords
comp17360_c0	1	336	No_sig_nr_hit	No_sig_nr_hit	No_sig_nr_hit	No_sig_nr_hit	No_Uniprotmatch	No_%_identity	No_evalue	No_ID	No_Description	No_KEGG	No_GO	No_GOCC	No_GOBP	No_GOMF	No_keywords
comp17365_c0	1	219	No_sig_nr_hit	No_sig_nr_hit	No_sig_nr_hit	No_sig_nr_hit	No_Uniprotmatch	No_%_identity	No_evalue	No_ID	No_Description	No_KEGG	No_GO	No_GOCC	No_GOBP	No_GOMF	No_keywords
comp17392_c0	1	562	No_sig_nr_hit	No_sig_nr_hit	No_sig_nr_hit	No_sig_nr_hit	No_Uniprotmatch	No_%_identity	No_evalue	No_ID	No_Description	No_KEGG	No_GO	No_GOCC	No_GOBP	No_GOMF	No_keywords
comp17397_c0	1	210	gnl|BL_ORD_ID|1482665 gi|328700782|ref|XP_001947159.2| PREDICTED: zinc finger protein 271-like [Acyrthosiphon pisum]	3.44634e-06	gnl|BL_ORD_ID|1826229 gi|170033094|ref|XP_001844414.1| zinc finger protein [Culex quinquefasciatus]	3.81038e-05	A2T759	65.79	7e-07	ZNF16_PANTR	Zinc finger protein 16	No_KEGG	GO:0005634 \\ GO:0003677 \\ GO:0046872 \\ GO:0007049 \\ GO:0051301 \\ GO:0072707 \\ GO:0043066 \\ GO:1901989 \\ GO:0051781 \\ GO:0008284 \\ GO:0045648 \\ GO:0033674 \\ GO:0045654 \\ GO:0006355 \\ GO:0006351 \\	cell cycle (GO:0007049);cell division (GO:0051301);cellular response to sodium dodecyl sulfate (GO:0072707);negative regulation of apoptotic process (GO:0043066);positive regulation of cell cycle phase transition (GO:1901989);positive regulation of cell division (GO:0051781);positive regulation of cell proliferation (GO:0008284);positive regulation of erythrocyte differentiation (GO:0045648);posi…	DNA binding (GO:0003677);metal ion binding (GO:0046872);	nucleus (GO:0005634);	Acetylation;Activator;Cell cycle;Cell division;Complete proteome;DNA-binding;Metal-binding;Mitogen;Nucleus;Reference proteome;Repeat;Transcription;Transcription regulation;Zinc;Zinc-finger.;
comp173_c0	1	202	No_sig_nr_hit	No_sig_nr_hit	No_sig_nr_hit	No_sig_nr_hit	No_Uniprotmatch	No_%_identity	No_evalue	No_ID	No_Description	No_KEGG	No_GO	No_GOCC	No_GOBP	No_GOMF	No_keywords
comp17401_c0	1	344	gnl|BL_ORD_ID|2062111 gi|194747739|ref|XP_001956309.1| GF24655 [Drosophila ananassae]	4.58123e-35	gnl|BL_ORD_ID|2062111 gi|194747739|ref|XP_001956309.1| GF24655 [Drosophila ananassae]	4.58123e-35	P52810	70	6e-37	RS9_PODAS	40S ribosomal protein S9	No_KEGG	GO:0015935 \\ GO:0019843 \\ GO:0003735 \\ GO:0006412 \\	translation (GO:0006412);	rRNA binding (GO:0019843);structural constituent of ribosome (GO:0003735);	small ribosomal subunit (GO:0015935);	Ribonucleoprotein;Ribosomal protein;RNA-binding;rRNA-binding.;
comp17423_c0	1	540	gnl|BL_ORD_ID|2108409 gi|70909509|emb|CAJ17220.1| ribosomal protein S9e [Sphaerius sp. APV-2005]	8.04163e-45	gnl|BL_ORD_ID|2108409 gi|70909509|emb|CAJ17220.1| ribosomal protein S9e [Sphaerius sp. APV-2005]	8.04163e-45	Q9LXG1	64.05	4e-48	RS91_ARATH	40S ribosomal protein S9-1	ath:AT5G15200	GO:0005618 \\ GO:0009507 \\ GO:0005829 \\ GO:0022626 \\ GO:0022627 \\ GO:0016020 \\ GO:0005730 \\ GO:0009506 \\ GO:0005774 \\ GO:0019843 \\ GO:0003735 \\ GO:0006412 \\	translation (GO:0006412);	rRNA binding (GO:0019843);structural constituent of ribosome (GO:0003735);	cell wall (GO:0005618);chloroplast (GO:0009507);cytosol (GO:0005829);cytosolic ribosome (GO:0022626);cytosolic small ribosomal subunit (GO:0022627);membrane (GO:0016020);nucleolus (GO:0005730);plasmodesma (GO:0009506);vacuolar membrane (GO:0005774);	Alternative splicing;Complete proteome;Phosphoprotein;Reference proteome;Ribonucleoprotein;Ribosomal protein;RNA-binding;rRNA-binding.;
comp17424_c0	1	220	No_sig_nr_hit	No_sig_nr_hit	No_sig_nr_hit	No_sig_nr_hit	No_Uniprotmatch	No_%_identity	No_evalue	No_ID	No_Description	No_KEGG	No_GO	No_GOCC	No_GOBP	No_GOMF	No_keywords
comp17441_c0	1	364	No_sig_nr_hit	No_sig_nr_hit	No_sig_nr_hit	No_sig_nr_hit	No_Uniprotmatch	No_%_identity	No_evalue	No_ID	No_Description	No_KEGG	No_GO	No_GOCC	No_GOBP	No_GOMF	No_keywords
comp17444_c0	1	238	No_sig_nr_hit	No_sig_nr_hit	No_sig_nr_hit	No_sig_nr_hit	No_Uniprotmatch	No_%_identity	No_evalue	No_ID	No_Description	No_KEGG	No_GO	No_GOCC	No_GOBP	No_GOMF	No_keywords
comp17447_c0	1	268	No_sig_nr_hit	No_sig_nr_hit	No_sig_nr_hit	No_sig_nr_hit	No_Uniprotmatch	No_%_identity	No_evalue	No_ID	No_Description	No_KEGG	No_GO	No_GOCC	No_GOBP	No_GOMF	No_keywords
comp17456_c0	1	416	No_sig_nr_hit	No_sig_nr_hit	No_sig_nr_hit	No_sig_nr_hit	No_Uniprotmatch	No_%_identity	No_evalue	No_ID	No_Description	No_KEGG	No_GO	No_GOCC	No_GOBP	No_GOMF	No_keywords
comp17458_c0	1	214	No_sig_nr_hit	No_sig_nr_hit	No_sig_nr_hit	No_sig_nr_hit	No_Uniprotmatch	No_%_identity	No_evalue	No_ID	No_Description	No_KEGG	No_GO	No_GOCC	No_GOBP	No_GOMF	No_keywords
comp17463_c0	1	262	No_sig_nr_hit	No_sig_nr_hit	No_sig_nr_hit	No_sig_nr_hit	No_Uniprotmatch	No_%_identity	No_evalue	No_ID	No_Description	No_KEGG	No_GO	No_GOCC	No_GOBP	No_GOMF	No_keywords
comp17469_c0	1	303	No_sig_nr_hit	No_sig_nr_hit	No_sig_nr_hit	No_sig_nr_hit	No_Uniprotmatch	No_%_identity	No_evalue	No_ID	No_Description	No_KEGG	No_GO	No_GOCC	No_GOBP	No_GOMF	No_keywords
comp17469_c1	1	490	gnl|BL_ORD_ID|277805 gi|461993|sp|P32192.2|EF1D_ARTSA RecName: Full=Elongation factor 1-delta; Short=EF-1-delta	2.02938e-11	gnl|BL_ORD_ID|277805 gi|461993|sp|P32192.2|EF1D_ARTSA RecName: Full=Elongation factor 1-delta; Short=EF-1-delta	2.02938e-11	P32192	40.95	7e-12	EF1D_ARTSA	Elongation factor 1-delta	No_KEGG	GO:0005853 \\ GO:0003746 \\	No_GOBP	translation elongation factor activity (GO:0003746);	eukaryotic translation elongation factor 1 complex (GO:0005853);	Direct protein sequencing;Elongation factor;Protein biosynthesis.;
comp1747_c0	1	202	No_sig_nr_hit	No_sig_nr_hit	No_sig_nr_hit	No_sig_nr_hit	No_Uniprotmatch	No_%_identity	No_evalue	No_ID	No_Description	No_KEGG	No_GO	No_GOCC	No_GOBP	No_GOMF	No_keywords
comp17484_c0	1	354	No_sig_nr_hit	No_sig_nr_hit	No_sig_nr_hit	No_sig_nr_hit	No_Uniprotmatch	No_%_identity	No_evalue	No_ID	No_Description	No_KEGG	No_GO	No_GOCC	No_GOBP	No_GOMF	No_keywords
comp17486_c0	1	244	No_sig_nr_hit	No_sig_nr_hit	No_sig_nr_hit	No_sig_nr_hit	No_Uniprotmatch	No_%_identity	No_evalue	No_ID	No_Description	No_KEGG	No_GO	No_GOCC	No_GOBP	No_GOMF	No_keywords
comp17503_c0	1	225	No_sig_nr_hit	No_sig_nr_hit	No_sig_nr_hit	No_sig_nr_hit	No_Uniprotmatch	No_%_identity	No_evalue	No_ID	No_Description	No_KEGG	No_GO	No_GOCC	No_GOBP	No_GOMF	No_keywords
comp17508_c0	1	248	No_sig_nr_hit	No_sig_nr_hit	No_sig_nr_hit	No_sig_nr_hit	No_Uniprotmatch	No_%_identity	No_evalue	No_ID	No_Description	No_KEGG	No_GO	No_GOCC	No_GOBP	No_GOMF	No_keywords
comp17513_c0	1	206	No_sig_nr_hit	No_sig_nr_hit	No_sig_nr_hit	No_sig_nr_hit	No_Uniprotmatch	No_%_identity	No_evalue	No_ID	No_Description	No_KEGG	No_GO	No_GOCC	No_GOBP	No_GOMF	No_keywords
comp17515_c0	1	336	No_sig_nr_hit	No_sig_nr_hit	No_sig_nr_hit	No_sig_nr_hit	No_Uniprotmatch	No_%_identity	No_evalue	No_ID	No_Description	No_KEGG	No_GO	No_GOCC	No_GOBP	No_GOMF	No_keywords
comp17518_c0	1	215	No_sig_nr_hit	No_sig_nr_hit	No_sig_nr_hit	No_sig_nr_hit	No_Uniprotmatch	No_%_identity	No_evalue	No_ID	No_Description	No_KEGG	No_GO	No_GOCC	No_GOBP	No_GOMF	No_keywords
comp17519_c0	1	320	No_sig_nr_hit	No_sig_nr_hit	No_sig_nr_hit	No_sig_nr_hit	No_Uniprotmatch	No_%_identity	No_evalue	No_ID	No_Description	No_KEGG	No_GO	No_GOCC	No_GOBP	No_GOMF	No_keywords
comp17526_c0	1	256	No_sig_nr_hit	No_sig_nr_hit	No_sig_nr_hit	No_sig_nr_hit	O74822	40	3e-06	YBJB_SCHPO	Zinc-type alcohol dehydrogenase-like protein C337.11	spo:SPBC337.11	GO:0005737 \\ GO:0005829 \\ GO:0005743 \\ GO:0005634 \\ GO:0004024 \\ GO:0008270 \\	No_GOBP	alcohol dehydrogenase activity, zinc-dependent (GO:0004024);zinc ion binding (GO:0008270);	cytoplasm (GO:0005737);cytosol (GO:0005829);mitochondrial inner membrane (GO:0005743);nucleus (GO:0005634);	Complete proteome;Cytoplasm;Nucleus;Oxidoreductase;Reference proteome.;
comp17526_c0	2	381	No_sig_nr_hit	No_sig_nr_hit	No_sig_nr_hit	No_sig_nr_hit	O74822	40	4e-06	YBJB_SCHPO	Zinc-type alcohol dehydrogenase-like protein C337.11	spo:SPBC337.11	GO:0005737 \\ GO:0005829 \\ GO:0005743 \\ GO:0005634 \\ GO:0004024 \\ GO:0008270 \\	No_GOBP	alcohol dehydrogenase activity, zinc-dependent (GO:0004024);zinc ion binding (GO:0008270);	cytoplasm (GO:0005737);cytosol (GO:0005829);mitochondrial inner membrane (GO:0005743);nucleus (GO:0005634);	Complete proteome;Cytoplasm;Nucleus;Oxidoreductase;Reference proteome.;
comp1753_c0	1	223	No_sig_nr_hit	No_sig_nr_hit	No_sig_nr_hit	No_sig_nr_hit	No_Uniprotmatch	No_%_identity	No_evalue	No_ID	No_Description	No_KEGG	No_GO	No_GOCC	No_GOBP	No_GOMF	No_keywords
comp17541_c0	1	326	No_sig_nr_hit	No_sig_nr_hit	No_sig_nr_hit	No_sig_nr_hit	No_Uniprotmatch	No_%_identity	No_evalue	No_ID	No_Description	No_KEGG	No_GO	No_GOCC	No_GOBP	No_GOMF	No_keywords
comp17547_c0	1	285	No_sig_nr_hit	No_sig_nr_hit	No_sig_nr_hit	No_sig_nr_hit	No_Uniprotmatch	No_%_identity	No_evalue	No_ID	No_Description	No_KEGG	No_GO	No_GOCC	No_GOBP	No_GOMF	No_keywords
comp1754_c0	1	210	No_sig_nr_hit	No_sig_nr_hit	No_sig_nr_hit	No_sig_nr_hit	No_Uniprotmatch	No_%_identity	No_evalue	No_ID	No_Description	No_KEGG	No_GO	No_GOCC	No_GOBP	No_GOMF	No_keywords
comp17566_c0	1	267	No_sig_nr_hit	No_sig_nr_hit	No_sig_nr_hit	No_sig_nr_hit	No_Uniprotmatch	No_%_identity	No_evalue	No_ID	No_Description	No_KEGG	No_GO	No_GOCC	No_GOBP	No_GOMF	No_keywords
comp17574_c0	1	225	No_sig_nr_hit	No_sig_nr_hit	No_sig_nr_hit	No_sig_nr_hit	No_Uniprotmatch	No_%_identity	No_evalue	No_ID	No_Description	No_KEGG	No_GO	No_GOCC	No_GOBP	No_GOMF	No_keywords
comp17581_c0	1	460	No_sig_nr_hit	No_sig_nr_hit	No_sig_nr_hit	No_sig_nr_hit	No_Uniprotmatch	No_%_identity	No_evalue	No_ID	No_Description	No_KEGG	No_GO	No_GOCC	No_GOBP	No_GOMF	No_keywords
comp17611_c0	1	473	No_sig_nr_hit	No_sig_nr_hit	No_sig_nr_hit	No_sig_nr_hit	No_Uniprotmatch	No_%_identity	No_evalue	No_ID	No_Description	No_KEGG	No_GO	No_GOCC	No_GOBP	No_GOMF	No_keywords
comp17616_c0	1	205	No_sig_nr_hit	No_sig_nr_hit	No_sig_nr_hit	No_sig_nr_hit	No_Uniprotmatch	No_%_identity	No_evalue	No_ID	No_Description	No_KEGG	No_GO	No_GOCC	No_GOBP	No_GOMF	No_keywords
comp17616_c1	1	234	No_sig_nr_hit	No_sig_nr_hit	No_sig_nr_hit	No_sig_nr_hit	No_Uniprotmatch	No_%_identity	No_evalue	No_ID	No_Description	No_KEGG	No_GO	No_GOCC	No_GOBP	No_GOMF	No_keywords
comp17628_c0	1	718	No_sig_nr_hit	No_sig_nr_hit	No_sig_nr_hit	No_sig_nr_hit	No_Uniprotmatch	No_%_identity	No_evalue	No_ID	No_Description	No_KEGG	No_GO	No_GOCC	No_GOBP	No_GOMF	No_keywords
comp17630_c0	1	357	No_sig_nr_hit	No_sig_nr_hit	No_sig_nr_hit	No_sig_nr_hit	No_Uniprotmatch	No_%_identity	No_evalue	No_ID	No_Description	No_KEGG	No_GO	No_GOCC	No_GOBP	No_GOMF	No_keywords
comp17650_c1	1	207	No_sig_nr_hit	No_sig_nr_hit	No_sig_nr_hit	No_sig_nr_hit	No_Uniprotmatch	No_%_identity	No_evalue	No_ID	No_Description	No_KEGG	No_GO	No_GOCC	No_GOBP	No_GOMF	No_keywords
comp17708_c0	1	215	No_sig_nr_hit	No_sig_nr_hit	No_sig_nr_hit	No_sig_nr_hit	No_Uniprotmatch	No_%_identity	No_evalue	No_ID	No_Description	No_KEGG	No_GO	No_GOCC	No_GOBP	No_GOMF	No_keywords
comp1770_c0	1	225	No_sig_nr_hit	No_sig_nr_hit	No_sig_nr_hit	No_sig_nr_hit	No_Uniprotmatch	No_%_identity	No_evalue	No_ID	No_Description	No_KEGG	No_GO	No_GOCC	No_GOBP	No_GOMF	No_keywords
comp17710_c0	1	222	gnl|BL_ORD_ID|1890273 gi|241116884|ref|XP_002401655.1| manganese superoxide dismutase, putative [Ixodes scapularis]	5.10852e-13	gnl|BL_ORD_ID|649345 gi|406365814|gb|AFS41415.1| superoxide dismutase [Coptotermes formosanus]	4.78143e-11	P19685	54.29	4e-17	SODF_COXBU	Superoxide dismutase [Fe]	cbu:CBU_1708	GO:0046872 \\ GO:0004784 \\ GO:0006801 \\	superoxide metabolic process (GO:0006801);	metal ion binding (GO:0046872);superoxide dismutase activity (GO:0004784);	No_GOCC	3D-structure;Complete proteome;Iron;Metal-binding;Oxidoreductase;Reference proteome.;
comp17760_c0	1	335	No_sig_nr_hit	No_sig_nr_hit	No_sig_nr_hit	No_sig_nr_hit	No_Uniprotmatch	No_%_identity	No_evalue	No_ID	No_Description	No_KEGG	No_GO	No_GOCC	No_GOBP	No_GOMF	No_keywords
comp17760_c0	2	399	No_sig_nr_hit	No_sig_nr_hit	No_sig_nr_hit	No_sig_nr_hit	No_Uniprotmatch	No_%_identity	No_evalue	No_ID	No_Description	No_KEGG	No_GO	No_GOCC	No_GOBP	No_GOMF	No_keywords
comp17766_c0	1	211	No_sig_nr_hit	No_sig_nr_hit	No_sig_nr_hit	No_sig_nr_hit	No_Uniprotmatch	No_%_identity	No_evalue	No_ID	No_Description	No_KEGG	No_GO	No_GOCC	No_GOBP	No_GOMF	No_keywords
comp1776_c0	1	213	No_sig_nr_hit	No_sig_nr_hit	No_sig_nr_hit	No_sig_nr_hit	No_Uniprotmatch	No_%_identity	No_evalue	No_ID	No_Description	No_KEGG	No_GO	No_GOCC	No_GOBP	No_GOMF	No_keywords
comp17772_c0	1	244	No_sig_nr_hit	No_sig_nr_hit	No_sig_nr_hit	No_sig_nr_hit	No_Uniprotmatch	No_%_identity	No_evalue	No_ID	No_Description	No_KEGG	No_GO	No_GOCC	No_GOBP	No_GOMF	No_keywords
comp17775_c0	1	283	No_sig_nr_hit	No_sig_nr_hit	No_sig_nr_hit	No_sig_nr_hit	No_Uniprotmatch	No_%_identity	No_evalue	No_ID	No_Description	No_KEGG	No_GO	No_GOCC	No_GOBP	No_GOMF	No_keywords
comp17777_c0	1	247	No_sig_nr_hit	No_sig_nr_hit	No_sig_nr_hit	No_sig_nr_hit	No_Uniprotmatch	No_%_identity	No_evalue	No_ID	No_Description	No_KEGG	No_GO	No_GOCC	No_GOBP	No_GOMF	No_keywords
comp17787_c0	1	319	No_sig_nr_hit	No_sig_nr_hit	No_sig_nr_hit	No_sig_nr_hit	No_Uniprotmatch	No_%_identity	No_evalue	No_ID	No_Description	No_KEGG	No_GO	No_GOCC	No_GOBP	No_GOMF	No_keywords
comp17792_c0	1	218	No_sig_nr_hit	No_sig_nr_hit	No_sig_nr_hit	No_sig_nr_hit	No_Uniprotmatch	No_%_identity	No_evalue	No_ID	No_Description	No_KEGG	No_GO	No_GOCC	No_GOBP	No_GOMF	No_keywords
comp17797_c0	1	404	No_sig_nr_hit	No_sig_nr_hit	No_sig_nr_hit	No_sig_nr_hit	No_Uniprotmatch	No_%_identity	No_evalue	No_ID	No_Description	No_KEGG	No_GO	No_GOCC	No_GOBP	No_GOMF	No_keywords
comp17830_c0	1	415	No_sig_nr_hit	No_sig_nr_hit	No_sig_nr_hit	No_sig_nr_hit	No_Uniprotmatch	No_%_identity	No_evalue	No_ID	No_Description	No_KEGG	No_GO	No_GOCC	No_GOBP	No_GOMF	No_keywords
comp17834_c0	1	299	No_sig_nr_hit	No_sig_nr_hit	No_sig_nr_hit	No_sig_nr_hit	No_Uniprotmatch	No_%_identity	No_evalue	No_ID	No_Description	No_KEGG	No_GO	No_GOCC	No_GOBP	No_GOMF	No_keywords
comp17839_c0	1	210	No_sig_nr_hit	No_sig_nr_hit	No_sig_nr_hit	No_sig_nr_hit	No_Uniprotmatch	No_%_identity	No_evalue	No_ID	No_Description	No_KEGG	No_GO	No_GOCC	No_GOBP	No_GOMF	No_keywords
comp17844_c0	1	265	No_sig_nr_hit	No_sig_nr_hit	No_sig_nr_hit	No_sig_nr_hit	No_Uniprotmatch	No_%_identity	No_evalue	No_ID	No_Description	No_KEGG	No_GO	No_GOCC	No_GOBP	No_GOMF	No_keywords
comp17848_c0	1	345	No_sig_nr_hit	No_sig_nr_hit	No_sig_nr_hit	No_sig_nr_hit	No_Uniprotmatch	No_%_identity	No_evalue	No_ID	No_Description	No_KEGG	No_GO	No_GOCC	No_GOBP	No_GOMF	No_keywords
comp17849_c0	1	388	No_sig_nr_hit	No_sig_nr_hit	No_sig_nr_hit	No_sig_nr_hit	No_Uniprotmatch	No_%_identity	No_evalue	No_ID	No_Description	No_KEGG	No_GO	No_GOCC	No_GOBP	No_GOMF	No_keywords
comp17849_c1	1	233	No_sig_nr_hit	No_sig_nr_hit	No_sig_nr_hit	No_sig_nr_hit	No_Uniprotmatch	No_%_identity	No_evalue	No_ID	No_Description	No_KEGG	No_GO	No_GOCC	No_GOBP	No_GOMF	No_keywords
comp17851_c0	1	334	No_sig_nr_hit	No_sig_nr_hit	No_sig_nr_hit	No_sig_nr_hit	No_Uniprotmatch	No_%_identity	No_evalue	No_ID	No_Description	No_KEGG	No_GO	No_GOCC	No_GOBP	No_GOMF	No_keywords
comp17858_c0	1	351	No_sig_nr_hit	No_sig_nr_hit	No_sig_nr_hit	No_sig_nr_hit	No_Uniprotmatch	No_%_identity	No_evalue	No_ID	No_Description	No_KEGG	No_GO	No_GOCC	No_GOBP	No_GOMF	No_keywords
comp1785_c0	1	207	No_sig_nr_hit	No_sig_nr_hit	No_sig_nr_hit	No_sig_nr_hit	No_Uniprotmatch	No_%_identity	No_evalue	No_ID	No_Description	No_KEGG	No_GO	No_GOCC	No_GOBP	No_GOMF	No_keywords
comp17861_c0	1	335	No_sig_nr_hit	No_sig_nr_hit	No_sig_nr_hit	No_sig_nr_hit	No_Uniprotmatch	No_%_identity	No_evalue	No_ID	No_Description	No_KEGG	No_GO	No_GOCC	No_GOBP	No_GOMF	No_keywords
comp17861_c0	2	355	No_sig_nr_hit	No_sig_nr_hit	No_sig_nr_hit	No_sig_nr_hit	No_Uniprotmatch	No_%_identity	No_evalue	No_ID	No_Description	No_KEGG	No_GO	No_GOCC	No_GOBP	No_GOMF	No_keywords
comp1789_c0	1	219	No_sig_nr_hit	No_sig_nr_hit	No_sig_nr_hit	No_sig_nr_hit	No_Uniprotmatch	No_%_identity	No_evalue	No_ID	No_Description	No_KEGG	No_GO	No_GOCC	No_GOBP	No_GOMF	No_keywords
comp17900_c0	1	330	No_sig_nr_hit	No_sig_nr_hit	No_sig_nr_hit	No_sig_nr_hit	No_Uniprotmatch	No_%_identity	No_evalue	No_ID	No_Description	No_KEGG	No_GO	No_GOCC	No_GOBP	No_GOMF	No_keywords
comp17903_c0	1	402	No_sig_nr_hit	No_sig_nr_hit	No_sig_nr_hit	No_sig_nr_hit	No_Uniprotmatch	No_%_identity	No_evalue	No_ID	No_Description	No_KEGG	No_GO	No_GOCC	No_GOBP	No_GOMF	No_keywords
comp17956_c0	1	680	No_sig_nr_hit	No_sig_nr_hit	No_sig_nr_hit	No_sig_nr_hit	No_Uniprotmatch	No_%_identity	No_evalue	No_ID	No_Description	No_KEGG	No_GO	No_GOCC	No_GOBP	No_GOMF	No_keywords
comp17965_c0	1	811	No_sig_nr_hit	No_sig_nr_hit	No_sig_nr_hit	No_sig_nr_hit	No_Uniprotmatch	No_%_identity	No_evalue	No_ID	No_Description	No_KEGG	No_GO	No_GOCC	No_GOBP	No_GOMF	No_keywords
comp17972_c0	1	267	No_sig_nr_hit	No_sig_nr_hit	No_sig_nr_hit	No_sig_nr_hit	No_Uniprotmatch	No_%_identity	No_evalue	No_ID	No_Description	No_KEGG	No_GO	No_GOCC	No_GOBP	No_GOMF	No_keywords
comp17976_c0	1	338	No_sig_nr_hit	No_sig_nr_hit	No_sig_nr_hit	No_sig_nr_hit	No_Uniprotmatch	No_%_identity	No_evalue	No_ID	No_Description	No_KEGG	No_GO	No_GOCC	No_GOBP	No_GOMF	No_keywords
comp17976_c0	2	261	No_sig_nr_hit	No_sig_nr_hit	No_sig_nr_hit	No_sig_nr_hit	No_Uniprotmatch	No_%_identity	No_evalue	No_ID	No_Description	No_KEGG	No_GO	No_GOCC	No_GOBP	No_GOMF	No_keywords
comp17980_c0	1	201	No_sig_nr_hit	No_sig_nr_hit	No_sig_nr_hit	No_sig_nr_hit	No_Uniprotmatch	No_%_identity	No_evalue	No_ID	No_Description	No_KEGG	No_GO	No_GOCC	No_GOBP	No_GOMF	No_keywords
comp17983_c0	1	215	No_sig_nr_hit	No_sig_nr_hit	No_sig_nr_hit	No_sig_nr_hit	No_Uniprotmatch	No_%_identity	No_evalue	No_ID	No_Description	No_KEGG	No_GO	No_GOCC	No_GOBP	No_GOMF	No_keywords
comp17984_c0	1	216	No_sig_nr_hit	No_sig_nr_hit	No_sig_nr_hit	No_sig_nr_hit	No_Uniprotmatch	No_%_identity	No_evalue	No_ID	No_Description	No_KEGG	No_GO	No_GOCC	No_GOBP	No_GOMF	No_keywords
comp17990_c0	1	350	No_sig_nr_hit	No_sig_nr_hit	No_sig_nr_hit	No_sig_nr_hit	No_Uniprotmatch	No_%_identity	No_evalue	No_ID	No_Description	No_KEGG	No_GO	No_GOCC	No_GOBP	No_GOMF	No_keywords
comp17990_c0	2	270	No_sig_nr_hit	No_sig_nr_hit	No_sig_nr_hit	No_sig_nr_hit	No_Uniprotmatch	No_%_identity	No_evalue	No_ID	No_Description	No_KEGG	No_GO	No_GOCC	No_GOBP	No_GOMF	No_keywords
comp17991_c0	1	209	No_sig_nr_hit	No_sig_nr_hit	No_sig_nr_hit	No_sig_nr_hit	No_Uniprotmatch	No_%_identity	No_evalue	No_ID	No_Description	No_KEGG	No_GO	No_GOCC	No_GOBP	No_GOMF	No_keywords
comp18007_c0	1	510	No_sig_nr_hit	No_sig_nr_hit	No_sig_nr_hit	No_sig_nr_hit	No_Uniprotmatch	No_%_identity	No_evalue	No_ID	No_Description	No_KEGG	No_GO	No_GOCC	No_GOBP	No_GOMF	No_keywords
comp18007_c0	2	402	No_sig_nr_hit	No_sig_nr_hit	No_sig_nr_hit	No_sig_nr_hit	No_Uniprotmatch	No_%_identity	No_evalue	No_ID	No_Description	No_KEGG	No_GO	No_GOCC	No_GOBP	No_GOMF	No_keywords
comp18012_c0	1	298	No_sig_nr_hit	No_sig_nr_hit	No_sig_nr_hit	No_sig_nr_hit	No_Uniprotmatch	No_%_identity	No_evalue	No_ID	No_Description	No_KEGG	No_GO	No_GOCC	No_GOBP	No_GOMF	No_keywords
comp18026_c0	1	486	gnl|BL_ORD_ID|2115105 gi|50344482|emb|CAH04327.1| S12e ribosomal protein [Curculio glandium]	3.08773e-25	gnl|BL_ORD_ID|2115105 gi|50344482|emb|CAH04327.1| S12e ribosomal protein [Curculio glandium]	3.08773e-25	P47840	64.76	1e-28	RS12_XENLA	40S ribosomal protein S12	No_KEGG	GO:0005840 \\ GO:0003735 \\ GO:0006412 \\	translation (GO:0006412);	structural constituent of ribosome (GO:0003735);	ribosome (GO:0005840);	Cytoplasm;Ribonucleoprotein;Ribosomal protein.;
comp18032_c0	1	241	No_sig_nr_hit	No_sig_nr_hit	No_sig_nr_hit	No_sig_nr_hit	No_Uniprotmatch	No_%_identity	No_evalue	No_ID	No_Description	No_KEGG	No_GO	No_GOCC	No_GOBP	No_GOMF	No_keywords
comp18035_c0	1	508	No_sig_nr_hit	No_sig_nr_hit	No_sig_nr_hit	No_sig_nr_hit	No_Uniprotmatch	No_%_identity	No_evalue	No_ID	No_Description	No_KEGG	No_GO	No_GOCC	No_GOBP	No_GOMF	No_keywords
comp18036_c0	1	240	No_sig_nr_hit	No_sig_nr_hit	No_sig_nr_hit	No_sig_nr_hit	No_Uniprotmatch	No_%_identity	No_evalue	No_ID	No_Description	No_KEGG	No_GO	No_GOCC	No_GOBP	No_GOMF	No_keywords
comp18040_c0	1	207	No_sig_nr_hit	No_sig_nr_hit	No_sig_nr_hit	No_sig_nr_hit	No_Uniprotmatch	No_%_identity	No_evalue	No_ID	No_Description	No_KEGG	No_GO	No_GOCC	No_GOBP	No_GOMF	No_keywords
comp18045_c0	1	203	No_sig_nr_hit	No_sig_nr_hit	No_sig_nr_hit	No_sig_nr_hit	No_Uniprotmatch	No_%_identity	No_evalue	No_ID	No_Description	No_KEGG	No_GO	No_GOCC	No_GOBP	No_GOMF	No_keywords
comp18049_c0	1	255	gnl|BL_ORD_ID|1868048 gi|242007537|ref|XP_002424596.1| cAMP-dependent protein kinase catalytic subunit, putative [Pediculus humanus corporis]	8.68647e-13	gnl|BL_ORD_ID|347200 gi|399942328|gb|AFP61598.1| protein kinase [Musca domestica]	1.6382e-11	P05986	55.26	2e-13	KAPC_YEAST	cAMP-dependent protein kinase type 3	sce:YKL166C	GO:0005952 \\ GO:0005737 \\ GO:0005634 \\ GO:0005524 \\ GO:0004691 \\ GO:0007005 \\ GO:0010737 \\ GO:0006468 \\ GO:0007265 \\	mitochondrion organization (GO:0007005);protein kinase A signaling (GO:0010737);protein phosphorylation (GO:0006468);Ras protein signal transduction (GO:0007265);	ATP binding (GO:0005524);cAMP-dependent protein kinase activity (GO:0004691);	cAMP-dependent protein kinase complex (GO:0005952);cytoplasm (GO:0005737);nucleus (GO:0005634);	ATP-binding;cAMP;Complete proteome;Kinase;Nucleotide-binding;Phosphoprotein;Reference proteome;Serine/threonine-protein kinase;Transferase.;
comp18052_c0	1	217	No_sig_nr_hit	No_sig_nr_hit	No_sig_nr_hit	No_sig_nr_hit	No_Uniprotmatch	No_%_identity	No_evalue	No_ID	No_Description	No_KEGG	No_GO	No_GOCC	No_GOBP	No_GOMF	No_keywords
comp18053_c0	1	626	gnl|BL_ORD_ID|1315896 gi|357608636|gb|EHJ66075.1| hypothetical protein KGM_06490 [Danaus plexippus]	5.42826e-47	gnl|BL_ORD_ID|805933 gi|307168095|gb|EFN61393.1| Forkhead box protein C2 [Camponotus floridanus]	5.0807e-45	Q61574	51.04	2e-22	FOXS1_MOUSE	Forkhead box protein S1	mmu:14239	GO:0005634 \\ GO:0005667 \\ GO:0031490 \\ GO:0003677 \\ GO:0008301 \\ GO:0003690 \\ GO:0003705 \\ GO:0043565 \\ GO:0008134 \\ GO:0048844 \\ GO:0001568 \\ GO:0001974 \\ GO:0043010 \\ GO:0060038 \\ GO:0030199 \\ GO:0035050 \\ GO:0008286 \\ GO:0001946 \\ GO:0043066 \\ GO:0043433 \\ GO:0000122 \\ GO:0045892 \\ GO:0050885 \\ GO:0007219 \\ GO:0001503 \\ GO:0048343 \\ GO:0001569 \\ GO:0040018 \\ GO:0045…	artery morphogenesis (GO:0048844);blood vessel development (GO:0001568);blood vessel remodeling (GO:0001974);camera-type eye development (GO:0043010);cardiac muscle cell proliferation (GO:0060038);collagen fibril organization (GO:0030199);embryonic heart tube development (GO:0035050);insulin receptor signaling pathway (GO:0008286);lymphangiogenesis (GO:0001946);negative regulation of apoptotic pr…	chromatin DNA binding (GO:0031490);DNA binding (GO:0003677);DNA binding, bending (GO:0008301);double-stranded DNA binding (GO:0003690);RNA polymerase II distal enhancer sequence-specific DNA binding transcription factor activity (GO:0003705);sequence-specific DNA binding (GO:0043565);transcription factor binding (GO:0008134);	nucleus (GO:0005634);transcription factor complex (GO:0005667);	Complete proteome;DNA-binding;Nucleus;Reference proteome;Repressor;Transcription;Transcription regulation.;
comp18053_c0	2	735	gnl|BL_ORD_ID|1315896 gi|357608636|gb|EHJ66075.1| hypothetical protein KGM_06490 [Danaus plexippus]	7.48268e-47	gnl|BL_ORD_ID|805933 gi|307168095|gb|EFN61393.1| Forkhead box protein C2 [Camponotus floridanus]	7.00358e-45	Q61574	51.04	2e-22	FOXS1_MOUSE	Forkhead box protein S1	mmu:14239	GO:0005634 \\ GO:0005667 \\ GO:0031490 \\ GO:0003677 \\ GO:0008301 \\ GO:0003690 \\ GO:0003705 \\ GO:0043565 \\ GO:0008134 \\ GO:0048844 \\ GO:0001568 \\ GO:0001974 \\ GO:0043010 \\ GO:0060038 \\ GO:0030199 \\ GO:0035050 \\ GO:0008286 \\ GO:0001946 \\ GO:0043066 \\ GO:0043433 \\ GO:0000122 \\ GO:0045892 \\ GO:0050885 \\ GO:0007219 \\ GO:0001503 \\ GO:0048343 \\ GO:0001569 \\ GO:0040018 \\ GO:0045…	artery morphogenesis (GO:0048844);blood vessel development (GO:0001568);blood vessel remodeling (GO:0001974);camera-type eye development (GO:0043010);cardiac muscle cell proliferation (GO:0060038);collagen fibril organization (GO:0030199);embryonic heart tube development (GO:0035050);insulin receptor signaling pathway (GO:0008286);lymphangiogenesis (GO:0001946);negative regulation of apoptotic pr…	chromatin DNA binding (GO:0031490);DNA binding (GO:0003677);DNA binding, bending (GO:0008301);double-stranded DNA binding (GO:0003690);RNA polymerase II distal enhancer sequence-specific DNA binding transcription factor activity (GO:0003705);sequence-specific DNA binding (GO:0043565);transcription factor binding (GO:0008134);	nucleus (GO:0005634);transcription factor complex (GO:0005667);	Complete proteome;DNA-binding;Nucleus;Reference proteome;Repressor;Transcription;Transcription regulation.;
comp18060_c0	1	209	No_sig_nr_hit	No_sig_nr_hit	No_sig_nr_hit	No_sig_nr_hit	No_Uniprotmatch	No_%_identity	No_evalue	No_ID	No_Description	No_KEGG	No_GO	No_GOCC	No_GOBP	No_GOMF	No_keywords
comp18068_c0	1	204	No_sig_nr_hit	No_sig_nr_hit	No_sig_nr_hit	No_sig_nr_hit	No_Uniprotmatch	No_%_identity	No_evalue	No_ID	No_Description	No_KEGG	No_GO	No_GOCC	No_GOBP	No_GOMF	No_keywords
comp18076_c0	1	244	No_sig_nr_hit	No_sig_nr_hit	No_sig_nr_hit	No_sig_nr_hit	No_Uniprotmatch	No_%_identity	No_evalue	No_ID	No_Description	No_KEGG	No_GO	No_GOCC	No_GOBP	No_GOMF	No_keywords
comp18079_c0	1	216	No_sig_nr_hit	No_sig_nr_hit	No_sig_nr_hit	No_sig_nr_hit	No_Uniprotmatch	No_%_identity	No_evalue	No_ID	No_Description	No_KEGG	No_GO	No_GOCC	No_GOBP	No_GOMF	No_keywords
comp18080_c0	1	255	No_sig_nr_hit	No_sig_nr_hit	No_sig_nr_hit	No_sig_nr_hit	No_Uniprotmatch	No_%_identity	No_evalue	No_ID	No_Description	No_KEGG	No_GO	No_GOCC	No_GOBP	No_GOMF	No_keywords
comp18091_c0	1	283	No_sig_nr_hit	No_sig_nr_hit	No_sig_nr_hit	No_sig_nr_hit	No_Uniprotmatch	No_%_identity	No_evalue	No_ID	No_Description	No_KEGG	No_GO	No_GOCC	No_GOBP	No_GOMF	No_keywords
comp18107_c0	1	235	No_sig_nr_hit	No_sig_nr_hit	No_sig_nr_hit	No_sig_nr_hit	No_Uniprotmatch	No_%_identity	No_evalue	No_ID	No_Description	No_KEGG	No_GO	No_GOCC	No_GOBP	No_GOMF	No_keywords
comp18107_c1	1	337	No_sig_nr_hit	No_sig_nr_hit	No_sig_nr_hit	No_sig_nr_hit	No_Uniprotmatch	No_%_identity	No_evalue	No_ID	No_Description	No_KEGG	No_GO	No_GOCC	No_GOBP	No_GOMF	No_keywords
comp18119_c0	1	247	No_sig_nr_hit	No_sig_nr_hit	No_sig_nr_hit	No_sig_nr_hit	No_Uniprotmatch	No_%_identity	No_evalue	No_ID	No_Description	No_KEGG	No_GO	No_GOCC	No_GOBP	No_GOMF	No_keywords
comp18125_c0	1	556	No_sig_nr_hit	No_sig_nr_hit	No_sig_nr_hit	No_sig_nr_hit	No_Uniprotmatch	No_%_identity	No_evalue	No_ID	No_Description	No_KEGG	No_GO	No_GOCC	No_GOBP	No_GOMF	No_keywords
comp18137_c0	1	230	No_sig_nr_hit	No_sig_nr_hit	No_sig_nr_hit	No_sig_nr_hit	No_Uniprotmatch	No_%_identity	No_evalue	No_ID	No_Description	No_KEGG	No_GO	No_GOCC	No_GOBP	No_GOMF	No_keywords
comp18173_c0	1	294	No_sig_nr_hit	No_sig_nr_hit	No_sig_nr_hit	No_sig_nr_hit	No_Uniprotmatch	No_%_identity	No_evalue	No_ID	No_Description	No_KEGG	No_GO	No_GOCC	No_GOBP	No_GOMF	No_keywords
comp18175_c0	1	341	No_sig_nr_hit	No_sig_nr_hit	No_sig_nr_hit	No_sig_nr_hit	No_Uniprotmatch	No_%_identity	No_evalue	No_ID	No_Description	No_KEGG	No_GO	No_GOCC	No_GOBP	No_GOMF	No_keywords
comp18177_c0	1	219	No_sig_nr_hit	No_sig_nr_hit	No_sig_nr_hit	No_sig_nr_hit	No_Uniprotmatch	No_%_identity	No_evalue	No_ID	No_Description	No_KEGG	No_GO	No_GOCC	No_GOBP	No_GOMF	No_keywords
comp18188_c0	1	247	No_sig_nr_hit	No_sig_nr_hit	No_sig_nr_hit	No_sig_nr_hit	No_Uniprotmatch	No_%_identity	No_evalue	No_ID	No_Description	No_KEGG	No_GO	No_GOCC	No_GOBP	No_GOMF	No_keywords
comp18202_c0	1	219	No_sig_nr_hit	No_sig_nr_hit	No_sig_nr_hit	No_sig_nr_hit	No_Uniprotmatch	No_%_identity	No_evalue	No_ID	No_Description	No_KEGG	No_GO	No_GOCC	No_GOBP	No_GOMF	No_keywords
comp18207_c0	1	528	No_sig_nr_hit	No_sig_nr_hit	No_sig_nr_hit	No_sig_nr_hit	No_Uniprotmatch	No_%_identity	No_evalue	No_ID	No_Description	No_KEGG	No_GO	No_GOCC	No_GOBP	No_GOMF	No_keywords
comp18215_c0	1	659	gnl|BL_ORD_ID|2063236 gi|194745458|ref|XP_001955205.1| GF16355 [Drosophila ananassae]	1.22254e-23	gnl|BL_ORD_ID|2063236 gi|194745458|ref|XP_001955205.1| GF16355 [Drosophila ananassae]	1.22254e-23	No_Uniprotmatch	No_%_identity	No_evalue	No_ID	No_Description	No_KEGG	No_GO	No_GOCC	No_GOBP	No_GOMF	No_keywords
comp18229_c0	1	245	No_sig_nr_hit	No_sig_nr_hit	No_sig_nr_hit	No_sig_nr_hit	No_Uniprotmatch	No_%_identity	No_evalue	No_ID	No_Description	No_KEGG	No_GO	No_GOCC	No_GOBP	No_GOMF	No_keywords
comp18243_c0	1	207	No_sig_nr_hit	No_sig_nr_hit	No_sig_nr_hit	No_sig_nr_hit	No_Uniprotmatch	No_%_identity	No_evalue	No_ID	No_Description	No_KEGG	No_GO	No_GOCC	No_GOBP	No_GOMF	No_keywords
comp18248_c0	1	319	No_sig_nr_hit	No_sig_nr_hit	No_sig_nr_hit	No_sig_nr_hit	No_Uniprotmatch	No_%_identity	No_evalue	No_ID	No_Description	No_KEGG	No_GO	No_GOCC	No_GOBP	No_GOMF	No_keywords
comp18250_c0	1	215	No_sig_nr_hit	No_sig_nr_hit	No_sig_nr_hit	No_sig_nr_hit	No_Uniprotmatch	No_%_identity	No_evalue	No_ID	No_Description	No_KEGG	No_GO	No_GOCC	No_GOBP	No_GOMF	No_keywords
comp18253_c1	1	288	No_sig_nr_hit	No_sig_nr_hit	No_sig_nr_hit	No_sig_nr_hit	No_Uniprotmatch	No_%_identity	No_evalue	No_ID	No_Description	No_KEGG	No_GO	No_GOCC	No_GOBP	No_GOMF	No_keywords
comp18260_c0	1	287	No_sig_nr_hit	No_sig_nr_hit	No_sig_nr_hit	No_sig_nr_hit	No_Uniprotmatch	No_%_identity	No_evalue	No_ID	No_Description	No_KEGG	No_GO	No_GOCC	No_GOBP	No_GOMF	No_keywords
comp18279_c0	1	378	gnl|BL_ORD_ID|2108423 gi|70909479|emb|CAJ17164.1| ribosomal protein S4e [Biphyllus lunatus]	1.45254e-44	gnl|BL_ORD_ID|2108423 gi|70909479|emb|CAJ17164.1| ribosomal protein S4e [Biphyllus lunatus]	1.45254e-44	Q642H9	63.41	5e-45	RS4X_DANRE	40S ribosomal protein S4, X isoform	dre:449547	GO:0005840 \\ GO:0019843 \\ GO:0003735 \\ GO:0007420 \\ GO:0009790 \\ GO:0006412 \\	brain development (GO:0007420);embryo development (GO:0009790);translation (GO:0006412);	rRNA binding (GO:0019843);structural constituent of ribosome (GO:0003735);	ribosome (GO:0005840);	Complete proteome;Reference proteome;Ribonucleoprotein;Ribosomal protein;RNA-binding;rRNA-binding.;
comp18279_c1	1	373	gnl|BL_ORD_ID|1238093 gi|380027232|ref|XP_003697333.1| PREDICTED: 40S ribosomal protein S4-like [Apis florea]	1.28249e-40	gnl|BL_ORD_ID|215326 gi|373212862|gb|AEY60945.1| 40S ribosomal protein S4 [Apis cerana]	1.28249e-40	P51405	68.91	2e-42	RS4_DICDI	40S ribosomal protein S4	ddi:DDB_G0272825	GO:0005840 \\ GO:0000822 \\ GO:0019843 \\ GO:0003735 \\ GO:0006412 \\	translation (GO:0006412);	inositol hexakisphosphate binding (GO:0000822);rRNA binding (GO:0019843);structural constituent of ribosome (GO:0003735);	ribosome (GO:0005840);	Complete proteome;Cytoplasm;Direct protein sequencing;Reference proteome;Ribonucleoprotein;Ribosomal protein;RNA-binding;rRNA-binding.;
comp1827_c0	1	254	gnl|BL_ORD_ID|974102 gi|391328620|ref|XP_003738784.1| PREDICTED: glutamine synthetase-like isoform 1 [Metaseiulus occidentalis]	1.05975e-15	gnl|BL_ORD_ID|211117 gi|563354948|gb|AHB50508.1| glutamine synthetase [Mayetiola destructor]	1.80766e-15	P52783	60.49	9e-23	GLNA_PINSY	Glutamine synthetase cytosolic isozyme	No_KEGG	GO:0005737 \\ GO:0005524 \\ GO:0004356 \\ GO:0006542 \\	glutamine biosynthetic process (GO:0006542);	ATP binding (GO:0005524);glutamate-ammonia ligase activity (GO:0004356);	cytoplasm (GO:0005737);	ATP-binding;Cytoplasm;Ligase;Nucleotide-binding.;
comp18312_c0	1	399	No_sig_nr_hit	No_sig_nr_hit	No_sig_nr_hit	No_sig_nr_hit	No_Uniprotmatch	No_%_identity	No_evalue	No_ID	No_Description	No_KEGG	No_GO	No_GOCC	No_GOBP	No_GOMF	No_keywords
comp18353_c0	1	251	No_sig_nr_hit	No_sig_nr_hit	No_sig_nr_hit	No_sig_nr_hit	No_Uniprotmatch	No_%_identity	No_evalue	No_ID	No_Description	No_KEGG	No_GO	No_GOCC	No_GOBP	No_GOMF	No_keywords
comp18361_c0	1	218	No_sig_nr_hit	No_sig_nr_hit	No_sig_nr_hit	No_sig_nr_hit	No_Uniprotmatch	No_%_identity	No_evalue	No_ID	No_Description	No_KEGG	No_GO	No_GOCC	No_GOBP	No_GOMF	No_keywords
comp18363_c0	1	204	No_sig_nr_hit	No_sig_nr_hit	No_sig_nr_hit	No_sig_nr_hit	No_Uniprotmatch	No_%_identity	No_evalue	No_ID	No_Description	No_KEGG	No_GO	No_GOCC	No_GOBP	No_GOMF	No_keywords
comp18369_c0	1	408	No_sig_nr_hit	No_sig_nr_hit	No_sig_nr_hit	No_sig_nr_hit	No_Uniprotmatch	No_%_identity	No_evalue	No_ID	No_Description	No_KEGG	No_GO	No_GOCC	No_GOBP	No_GOMF	No_keywords
comp18375_c0	1	396	No_sig_nr_hit	No_sig_nr_hit	No_sig_nr_hit	No_sig_nr_hit	No_Uniprotmatch	No_%_identity	No_evalue	No_ID	No_Description	No_KEGG	No_GO	No_GOCC	No_GOBP	No_GOMF	No_keywords
comp18379_c0	1	275	No_sig_nr_hit	No_sig_nr_hit	No_sig_nr_hit	No_sig_nr_hit	No_Uniprotmatch	No_%_identity	No_evalue	No_ID	No_Description	No_KEGG	No_GO	No_GOCC	No_GOBP	No_GOMF	No_keywords
comp18383_c0	1	379	No_sig_nr_hit	No_sig_nr_hit	No_sig_nr_hit	No_sig_nr_hit	No_Uniprotmatch	No_%_identity	No_evalue	No_ID	No_Description	No_KEGG	No_GO	No_GOCC	No_GOBP	No_GOMF	No_keywords
comp18383_c1	1	366	No_sig_nr_hit	No_sig_nr_hit	No_sig_nr_hit	No_sig_nr_hit	No_Uniprotmatch	No_%_identity	No_evalue	No_ID	No_Description	No_KEGG	No_GO	No_GOCC	No_GOBP	No_GOMF	No_keywords
comp18383_c2	1	267	No_sig_nr_hit	No_sig_nr_hit	No_sig_nr_hit	No_sig_nr_hit	No_Uniprotmatch	No_%_identity	No_evalue	No_ID	No_Description	No_KEGG	No_GO	No_GOCC	No_GOBP	No_GOMF	No_keywords
comp18386_c0	1	203	No_sig_nr_hit	No_sig_nr_hit	No_sig_nr_hit	No_sig_nr_hit	No_Uniprotmatch	No_%_identity	No_evalue	No_ID	No_Description	No_KEGG	No_GO	No_GOCC	No_GOBP	No_GOMF	No_keywords
comp18395_c0	1	215	No_sig_nr_hit	No_sig_nr_hit	No_sig_nr_hit	No_sig_nr_hit	No_Uniprotmatch	No_%_identity	No_evalue	No_ID	No_Description	No_KEGG	No_GO	No_GOCC	No_GOBP	No_GOMF	No_keywords
comp18415_c0	1	229	No_sig_nr_hit	No_sig_nr_hit	No_sig_nr_hit	No_sig_nr_hit	No_Uniprotmatch	No_%_identity	No_evalue	No_ID	No_Description	No_KEGG	No_GO	No_GOCC	No_GOBP	No_GOMF	No_keywords
comp18417_c0	1	274	No_sig_nr_hit	No_sig_nr_hit	No_sig_nr_hit	No_sig_nr_hit	No_Uniprotmatch	No_%_identity	No_evalue	No_ID	No_Description	No_KEGG	No_GO	No_GOCC	No_GOBP	No_GOMF	No_keywords
comp18417_c1	1	287	No_sig_nr_hit	No_sig_nr_hit	No_sig_nr_hit	No_sig_nr_hit	No_Uniprotmatch	No_%_identity	No_evalue	No_ID	No_Description	No_KEGG	No_GO	No_GOCC	No_GOBP	No_GOMF	No_keywords
comp18425_c0	1	201	gnl|BL_ORD_ID|511725 gi|478252274|gb|ENN72701.1| hypothetical protein YQE_10639, partial [Dendroctonus ponderosae]	3.59654e-19	gnl|BL_ORD_ID|1018286 gi|270016510|gb|EFA12956.1| pumilio [Tribolium castaneum]	1.51105e-17	Q5R5X3	55.56	9e-18	PUM1_PONAB	Pumilio homolog 1	pon:100174674	GO:0005737 \\ GO:0003723 \\ GO:0006417 \\	regulation of translation (GO:0006417);	RNA binding (GO:0003723);	cytoplasm (GO:0005737);	Acetylation;Complete proteome;Cytoplasm;Phosphoprotein;Reference proteome;Repeat;RNA-binding;Translation regulation.;
comp18435_c0	1	210	No_sig_nr_hit	No_sig_nr_hit	No_sig_nr_hit	No_sig_nr_hit	No_Uniprotmatch	No_%_identity	No_evalue	No_ID	No_Description	No_KEGG	No_GO	No_GOCC	No_GOBP	No_GOMF	No_keywords
comp18438_c0	1	242	No_sig_nr_hit	No_sig_nr_hit	No_sig_nr_hit	No_sig_nr_hit	No_Uniprotmatch	No_%_identity	No_evalue	No_ID	No_Description	No_KEGG	No_GO	No_GOCC	No_GOBP	No_GOMF	No_keywords
comp18442_c0	1	287	No_sig_nr_hit	No_sig_nr_hit	No_sig_nr_hit	No_sig_nr_hit	No_Uniprotmatch	No_%_identity	No_evalue	No_ID	No_Description	No_KEGG	No_GO	No_GOCC	No_GOBP	No_GOMF	No_keywords
comp18444_c0	1	542	No_sig_nr_hit	No_sig_nr_hit	No_sig_nr_hit	No_sig_nr_hit	No_Uniprotmatch	No_%_identity	No_evalue	No_ID	No_Description	No_KEGG	No_GO	No_GOCC	No_GOBP	No_GOMF	No_keywords
comp18458_c0	1	575	gnl|BL_ORD_ID|2121959 gi|6049623|gb|AAF02686.1|AF178678_6 cytochrome oxidase subunit III [Platynereis dumerilii]	2.16353e-65	gnl|BL_ORD_ID|2121959 gi|6049623|gb|AAF02686.1|AF178678_6 cytochrome oxidase subunit III [Platynereis dumerilii]	2.16353e-65	Q96133	93.89	1e-87	COX3_CARAU	Cytochrome c oxidase subunit 3	No_KEGG	GO:0016021 \\ GO:0005743 \\ GO:0045277 \\ GO:0004129 \\ GO:0019646 \\	aerobic electron transport chain (GO:0019646);	cytochrome-c oxidase activity (GO:0004129);	integral component of membrane (GO:0016021);mitochondrial inner membrane (GO:0005743);respiratory chain complex IV (GO:0045277);	Membrane;Mitochondrion;Mitochondrion inner membrane;Oxidoreductase;Transmembrane;Transmembrane helix.;
comp18491_c0	1	218	No_sig_nr_hit	No_sig_nr_hit	No_sig_nr_hit	No_sig_nr_hit	No_Uniprotmatch	No_%_identity	No_evalue	No_ID	No_Description	No_KEGG	No_GO	No_GOCC	No_GOBP	No_GOMF	No_keywords
comp18500_c0	1	225	No_sig_nr_hit	No_sig_nr_hit	No_sig_nr_hit	No_sig_nr_hit	No_Uniprotmatch	No_%_identity	No_evalue	No_ID	No_Description	No_KEGG	No_GO	No_GOCC	No_GOBP	No_GOMF	No_keywords
comp18514_c0	1	503	gnl|BL_ORD_ID|1927204 gi|195116701|ref|XP_002002890.1| GI10575 [Drosophila mojavensis]	8.45282e-08	gnl|BL_ORD_ID|1927204 gi|195116701|ref|XP_002002890.1| GI10575 [Drosophila mojavensis]	8.45282e-08	No_Uniprotmatch	No_%_identity	No_evalue	No_ID	No_Description	No_KEGG	No_GO	No_GOCC	No_GOBP	No_GOMF	No_keywords
comp18514_c0	2	586	gnl|BL_ORD_ID|2008765 gi|195376753|ref|XP_002047157.1| GJ13277 [Drosophila virilis]	6.54674e-09	gnl|BL_ORD_ID|2008765 gi|195376753|ref|XP_002047157.1| GJ13277 [Drosophila virilis]	6.54674e-09	No_Uniprotmatch	No_%_identity	No_evalue	No_ID	No_Description	No_KEGG	No_GO	No_GOCC	No_GOBP	No_GOMF	No_keywords
comp18518_c0	1	302	No_sig_nr_hit	No_sig_nr_hit	No_sig_nr_hit	No_sig_nr_hit	No_Uniprotmatch	No_%_identity	No_evalue	No_ID	No_Description	No_KEGG	No_GO	No_GOCC	No_GOBP	No_GOMF	No_keywords
comp18536_c0	1	214	No_sig_nr_hit	No_sig_nr_hit	No_sig_nr_hit	No_sig_nr_hit	No_Uniprotmatch	No_%_identity	No_evalue	No_ID	No_Description	No_KEGG	No_GO	No_GOCC	No_GOBP	No_GOMF	No_keywords
comp18566_c0	1	210	gnl|BL_ORD_ID|1919716 gi|225709144|gb|ACO10418.1| Ubiquitin-conjugating enzyme E2 N [Caligus rogercresseyi]	1.89289e-12	gnl|BL_ORD_ID|1919716 gi|225709144|gb|ACO10418.1| Ubiquitin-conjugating enzyme E2 N [Caligus rogercresseyi]	1.89289e-12	P35128	65.22	1e-12	UBE2N_DROME	Ubiquitin-conjugating enzyme E2 N	dme:Dmel_CG18319	GO:0005524 \\ GO:0004842 \\ GO:0007412 \\ GO:0007409 \\ GO:0007629 \\ GO:0007625 \\ GO:0007630 \\ GO:0008594 \\ GO:0072347 \\	axon target recognition (GO:0007412);axonogenesis (GO:0007409);flight behavior (GO:0007629);grooming behavior (GO:0007625);jump response (GO:0007630);photoreceptor cell morphogenesis (GO:0008594);response to anesthetic (GO:0072347);	ATP binding (GO:0005524);ubiquitin-protein ligase activity (GO:0004842);	No_GOCC	ATP-binding;Complete proteome;Ligase;Nucleotide-binding;Reference proteome;Ubl conjugation pathway.;
comp18574_c0	1	605	No_sig_nr_hit	No_sig_nr_hit	No_sig_nr_hit	No_sig_nr_hit	No_Uniprotmatch	No_%_identity	No_evalue	No_ID	No_Description	No_KEGG	No_GO	No_GOCC	No_GOBP	No_GOMF	No_keywords
comp18581_c0	1	336	gnl|BL_ORD_ID|2032666 gi|195027161|ref|XP_001986452.1| GH21375 [Drosophila grimshawi]	1.54733e-06	gnl|BL_ORD_ID|2032666 gi|195027161|ref|XP_001986452.1| GH21375 [Drosophila grimshawi]	1.54733e-06	Q3B725	36.36	1e-06	ZBT24_RAT	Zinc finger and BTB domain-containing protein 24	rno:365590	GO:0005634 \\ GO:0003677 \\ GO:0046872 \\ GO:0003700 \\ GO:0006355 \\ GO:0006351 \\	regulation of transcription, DNA-templated (GO:0006355);transcription, DNA-templated (GO:0006351);	DNA binding (GO:0003677);metal ion binding (GO:0046872);sequence-specific DNA binding transcription factor activity (GO:0003700);	nucleus (GO:0005634);	Complete proteome;DNA-binding;Metal-binding;Nucleus;Reference proteome;Repeat;Transcription;Transcription regulation;Zinc;Zinc-finger.;
comp18587_c0	1	293	No_sig_nr_hit	No_sig_nr_hit	No_sig_nr_hit	No_sig_nr_hit	No_Uniprotmatch	No_%_identity	No_evalue	No_ID	No_Description	No_KEGG	No_GO	No_GOCC	No_GOBP	No_GOMF	No_keywords
comp18593_c0	1	245	No_sig_nr_hit	No_sig_nr_hit	No_sig_nr_hit	No_sig_nr_hit	No_Uniprotmatch	No_%_identity	No_evalue	No_ID	No_Description	No_KEGG	No_GO	No_GOCC	No_GOBP	No_GOMF	No_keywords
comp18598_c0	1	238	gnl|BL_ORD_ID|2093331 gi|121543781|gb|ABM55560.1| putative ribosomal protein L13 [Maconellicoccus hirsutus]	3.8468e-13	gnl|BL_ORD_ID|2108317 gi|70909693|emb|CAJ17269.1| ribosomal protein L13e [Agriotes lineatus]	3.36996e-09	P41127	48.19	2e-11	RL131_ARATH	60S ribosomal protein L13-1	ath:AT3G49010	GO:0005618 \\ GO:0005829 \\ GO:0022625 \\ GO:0022626 \\ GO:0016020 \\ GO:0005730 \\ GO:0005886 \\ GO:0009506 \\ GO:0005774 \\ GO:0003735 \\ GO:0006412 \\	translation (GO:0006412);	structural constituent of ribosome (GO:0003735);	cell wall (GO:0005618);cytosol (GO:0005829);cytosolic large ribosomal subunit (GO:0022625);cytosolic ribosome (GO:0022626);membrane (GO:0016020);nucleolus (GO:0005730);plasma membrane (GO:0005886);plasmodesma (GO:0009506);vacuolar membrane (GO:0005774);	Alternative splicing;Complete proteome;Cytoplasm;Reference proteome;Ribonucleoprotein;Ribosomal protein.;
comp185_c0	1	247	No_sig_nr_hit	No_sig_nr_hit	No_sig_nr_hit	No_sig_nr_hit	No_Uniprotmatch	No_%_identity	No_evalue	No_ID	No_Description	No_KEGG	No_GO	No_GOCC	No_GOBP	No_GOMF	No_keywords
comp18623_c0	1	454	gnl|BL_ORD_ID|1462278 gi|116129713|gb|EAA08173.4| AGAP002468-PA [Anopheles gambiae str. PEST]	1.78106e-26	gnl|BL_ORD_ID|1462278 gi|116129713|gb|EAA08173.4| AGAP002468-PA [Anopheles gambiae str. PEST]	1.78106e-26	Q9FJX2	61.48	1e-28	RL262_ARATH	60S ribosomal protein L26-2	ath:AT5G67510	GO:0022625 \\ GO:0022626 \\ GO:0003735 \\ GO:0006412 \\	translation (GO:0006412);	structural constituent of ribosome (GO:0003735);	cytosolic large ribosomal subunit (GO:0022625);cytosolic ribosome (GO:0022626);	Complete proteome;Reference proteome;Ribonucleoprotein;Ribosomal protein.;
comp18626_c0	1	218	No_sig_nr_hit	No_sig_nr_hit	No_sig_nr_hit	No_sig_nr_hit	No_Uniprotmatch	No_%_identity	No_evalue	No_ID	No_Description	No_KEGG	No_GO	No_GOCC	No_GOBP	No_GOMF	No_keywords
comp18653_c0	1	244	No_sig_nr_hit	No_sig_nr_hit	No_sig_nr_hit	No_sig_nr_hit	No_Uniprotmatch	No_%_identity	No_evalue	No_ID	No_Description	No_KEGG	No_GO	No_GOCC	No_GOBP	No_GOMF	No_keywords
comp18663_c0	1	201	No_sig_nr_hit	No_sig_nr_hit	No_sig_nr_hit	No_sig_nr_hit	No_Uniprotmatch	No_%_identity	No_evalue	No_ID	No_Description	No_KEGG	No_GO	No_GOCC	No_GOBP	No_GOMF	No_keywords
comp18669_c0	1	694	gnl|BL_ORD_ID|562156 gi|442749481|gb|JAA66900.1| Putative 40s ribosomal protein s3a [Ixodes ricinus]	9.79966e-38	gnl|BL_ORD_ID|2085371 gi|161669200|gb|ABX75452.1| 40S ribosomal protein S3a [Lycosa singoriensis]	4.86352e-37	Q871N9	47.35	2e-45	RS3A_NEUCR	40S ribosomal protein S1	ncr:NCU01452	GO:0022627 \\ GO:0003735 \\ GO:0006412 \\	translation (GO:0006412);	structural constituent of ribosome (GO:0003735);	cytosolic small ribosomal subunit (GO:0022627);	Acetylation;Complete proteome;Cytoplasm;Reference proteome;Ribonucleoprotein;Ribosomal protein.;
comp18672_c0	1	237	No_sig_nr_hit	No_sig_nr_hit	No_sig_nr_hit	No_sig_nr_hit	No_Uniprotmatch	No_%_identity	No_evalue	No_ID	No_Description	No_KEGG	No_GO	No_GOCC	No_GOBP	No_GOMF	No_keywords
comp18683_c0	1	272	No_sig_nr_hit	No_sig_nr_hit	No_sig_nr_hit	No_sig_nr_hit	No_Uniprotmatch	No_%_identity	No_evalue	No_ID	No_Description	No_KEGG	No_GO	No_GOCC	No_GOBP	No_GOMF	No_keywords
comp18685_c0	1	454	gnl|BL_ORD_ID|307243 gi|545913950|gb|JAB55657.1| putative potassium ion transmembrane transport, partial [Corethrella appendiculata]	1.19231e-14	gnl|BL_ORD_ID|2041407 gi|194889605|ref|XP_001977119.1| GG18419 [Drosophila erecta]	2.6562e-14	No_Uniprotmatch	No_%_identity	No_evalue	No_ID	No_Description	No_KEGG	No_GO	No_GOCC	No_GOBP	No_GOMF	No_keywords
comp18691_c0	1	304	No_sig_nr_hit	No_sig_nr_hit	No_sig_nr_hit	No_sig_nr_hit	No_Uniprotmatch	No_%_identity	No_evalue	No_ID	No_Description	No_KEGG	No_GO	No_GOCC	No_GOBP	No_GOMF	No_keywords
comp18713_c0	1	213	No_sig_nr_hit	No_sig_nr_hit	No_sig_nr_hit	No_sig_nr_hit	No_Uniprotmatch	No_%_identity	No_evalue	No_ID	No_Description	No_KEGG	No_GO	No_GOCC	No_GOBP	No_GOMF	No_keywords
comp18714_c0	1	229	No_sig_nr_hit	No_sig_nr_hit	No_sig_nr_hit	No_sig_nr_hit	No_Uniprotmatch	No_%_identity	No_evalue	No_ID	No_Description	No_KEGG	No_GO	No_GOCC	No_GOBP	No_GOMF	No_keywords
comp18723_c1	1	318	gnl|BL_ORD_ID|160553 gi|571579027|ref|XP_624954.3| PREDICTED: probable malate dehydrogenase 2, mitochondrial-like, partial [Apis mellifera]	5.58829e-28	gnl|BL_ORD_ID|1502525 gi|325303594|tpg|DAA34560.1| TPA_exp: malate dehydrogenase [Amblyomma variegatum]	3.3903e-25	Q2T4T8	65.09	4e-32	MDH2_BURTA	Malate dehydrogenase 2	bte:BTH_II1617	GO:0030060 \\ GO:0044262 \\ GO:0006108 \\ GO:0006099 \\	cellular carbohydrate metabolic process (GO:0044262);malate metabolic process (GO:0006108);tricarboxylic acid cycle (GO:0006099);	L-malate dehydrogenase activity (GO:0030060);	No_GOCC	Complete proteome;NAD;Oxidoreductase;Tricarboxylic acid cycle.;
comp18742_c0	1	556	No_sig_nr_hit	No_sig_nr_hit	No_sig_nr_hit	No_sig_nr_hit	No_Uniprotmatch	No_%_identity	No_evalue	No_ID	No_Description	No_KEGG	No_GO	No_GOCC	No_GOBP	No_GOMF	No_keywords
comp18749_c0	1	209	No_sig_nr_hit	No_sig_nr_hit	No_sig_nr_hit	No_sig_nr_hit	No_Uniprotmatch	No_%_identity	No_evalue	No_ID	No_Description	No_KEGG	No_GO	No_GOCC	No_GOBP	No_GOMF	No_keywords
comp18758_c0	1	228	No_sig_nr_hit	No_sig_nr_hit	No_sig_nr_hit	No_sig_nr_hit	No_Uniprotmatch	No_%_identity	No_evalue	No_ID	No_Description	No_KEGG	No_GO	No_GOCC	No_GOBP	No_GOMF	No_keywords
comp18759_c0	1	210	No_sig_nr_hit	No_sig_nr_hit	No_sig_nr_hit	No_sig_nr_hit	No_Uniprotmatch	No_%_identity	No_evalue	No_ID	No_Description	No_KEGG	No_GO	No_GOCC	No_GOBP	No_GOMF	No_keywords
comp18761_c0	1	239	No_sig_nr_hit	No_sig_nr_hit	No_sig_nr_hit	No_sig_nr_hit	No_Uniprotmatch	No_%_identity	No_evalue	No_ID	No_Description	No_KEGG	No_GO	No_GOCC	No_GOBP	No_GOMF	No_keywords
comp1876_c0	1	272	No_sig_nr_hit	No_sig_nr_hit	No_sig_nr_hit	No_sig_nr_hit	No_Uniprotmatch	No_%_identity	No_evalue	No_ID	No_Description	No_KEGG	No_GO	No_GOCC	No_GOBP	No_GOMF	No_keywords
comp18774_c0	1	257	No_sig_nr_hit	No_sig_nr_hit	No_sig_nr_hit	No_sig_nr_hit	No_Uniprotmatch	No_%_identity	No_evalue	No_ID	No_Description	No_KEGG	No_GO	No_GOCC	No_GOBP	No_GOMF	No_keywords
comp18775_c0	1	454	No_sig_nr_hit	No_sig_nr_hit	No_sig_nr_hit	No_sig_nr_hit	No_Uniprotmatch	No_%_identity	No_evalue	No_ID	No_Description	No_KEGG	No_GO	No_GOCC	No_GOBP	No_GOMF	No_keywords
comp18775_c0	2	291	No_sig_nr_hit	No_sig_nr_hit	No_sig_nr_hit	No_sig_nr_hit	No_Uniprotmatch	No_%_identity	No_evalue	No_ID	No_Description	No_KEGG	No_GO	No_GOCC	No_GOBP	No_GOMF	No_keywords
comp18781_c0	1	425	No_sig_nr_hit	No_sig_nr_hit	No_sig_nr_hit	No_sig_nr_hit	No_Uniprotmatch	No_%_identity	No_evalue	No_ID	No_Description	No_KEGG	No_GO	No_GOCC	No_GOBP	No_GOMF	No_keywords
comp18782_c0	1	295	No_sig_nr_hit	No_sig_nr_hit	No_sig_nr_hit	No_sig_nr_hit	No_Uniprotmatch	No_%_identity	No_evalue	No_ID	No_Description	No_KEGG	No_GO	No_GOCC	No_GOBP	No_GOMF	No_keywords
comp18808_c0	1	604	gnl|BL_ORD_ID|1376946 gi|197210359|gb|ACH48187.1| 60S ribosomal protein L13a [Haplopelma schmidti]	4.59133e-48	gnl|BL_ORD_ID|1376946 gi|197210359|gb|ACH48187.1| 60S ribosomal protein L13a [Haplopelma schmidti]	4.59133e-48	P93099	53.22	3e-50	RL13A_CYAPA	60S ribosomal protein L13a	No_KEGG	GO:0015934 \\ GO:0003735 \\ GO:0006412 \\	translation (GO:0006412);	structural constituent of ribosome (GO:0003735);	large ribosomal subunit (GO:0015934);	Ribonucleoprotein;Ribosomal protein.;
comp1880_c0	1	238	No_sig_nr_hit	No_sig_nr_hit	No_sig_nr_hit	No_sig_nr_hit	No_Uniprotmatch	No_%_identity	No_evalue	No_ID	No_Description	No_KEGG	No_GO	No_GOCC	No_GOBP	No_GOMF	No_keywords
comp18811_c0	1	249	No_sig_nr_hit	No_sig_nr_hit	No_sig_nr_hit	No_sig_nr_hit	P73795	40	6e-09	Y1147_SYNY3	Uncharacterized protein sll1147	syz:MYO_112840	GO:0016021 \\ GO:0005886 \\	No_GOBP	No_GOMF	integral component of membrane (GO:0016021);plasma membrane (GO:0005886);	Cell membrane;Complete proteome;Membrane;Reference proteome;Transmembrane;Transmembrane helix.;
comp18852_c0	1	212	No_sig_nr_hit	No_sig_nr_hit	No_sig_nr_hit	No_sig_nr_hit	No_Uniprotmatch	No_%_identity	No_evalue	No_ID	No_Description	No_KEGG	No_GO	No_GOCC	No_GOBP	No_GOMF	No_keywords
comp18876_c0	1	509	No_sig_nr_hit	No_sig_nr_hit	No_sig_nr_hit	No_sig_nr_hit	No_Uniprotmatch	No_%_identity	No_evalue	No_ID	No_Description	No_KEGG	No_GO	No_GOCC	No_GOBP	No_GOMF	No_keywords
comp18881_c0	1	280	No_sig_nr_hit	No_sig_nr_hit	No_sig_nr_hit	No_sig_nr_hit	No_Uniprotmatch	No_%_identity	No_evalue	No_ID	No_Description	No_KEGG	No_GO	No_GOCC	No_GOBP	No_GOMF	No_keywords
comp18886_c0	1	219	No_sig_nr_hit	No_sig_nr_hit	No_sig_nr_hit	No_sig_nr_hit	No_Uniprotmatch	No_%_identity	No_evalue	No_ID	No_Description	No_KEGG	No_GO	No_GOCC	No_GOBP	No_GOMF	No_keywords
comp18888_c0	1	518	No_sig_nr_hit	No_sig_nr_hit	No_sig_nr_hit	No_sig_nr_hit	No_Uniprotmatch	No_%_identity	No_evalue	No_ID	No_Description	No_KEGG	No_GO	No_GOCC	No_GOBP	No_GOMF	No_keywords
comp18892_c0	1	428	No_sig_nr_hit	No_sig_nr_hit	No_sig_nr_hit	No_sig_nr_hit	No_Uniprotmatch	No_%_identity	No_evalue	No_ID	No_Description	No_KEGG	No_GO	No_GOCC	No_GOBP	No_GOMF	No_keywords
comp18896_c0	1	431	No_sig_nr_hit	No_sig_nr_hit	No_sig_nr_hit	No_sig_nr_hit	No_Uniprotmatch	No_%_identity	No_evalue	No_ID	No_Description	No_KEGG	No_GO	No_GOCC	No_GOBP	No_GOMF	No_keywords
comp18899_c0	1	253	No_sig_nr_hit	No_sig_nr_hit	No_sig_nr_hit	No_sig_nr_hit	No_Uniprotmatch	No_%_identity	No_evalue	No_ID	No_Description	No_KEGG	No_GO	No_GOCC	No_GOBP	No_GOMF	No_keywords
comp18899_c1	1	348	No_sig_nr_hit	No_sig_nr_hit	No_sig_nr_hit	No_sig_nr_hit	No_Uniprotmatch	No_%_identity	No_evalue	No_ID	No_Description	No_KEGG	No_GO	No_GOCC	No_GOBP	No_GOMF	No_keywords
comp18899_c2	1	276	No_sig_nr_hit	No_sig_nr_hit	No_sig_nr_hit	No_sig_nr_hit	No_Uniprotmatch	No_%_identity	No_evalue	No_ID	No_Description	No_KEGG	No_GO	No_GOCC	No_GOBP	No_GOMF	No_keywords
comp1889_c0	1	204	No_sig_nr_hit	No_sig_nr_hit	No_sig_nr_hit	No_sig_nr_hit	No_Uniprotmatch	No_%_identity	No_evalue	No_ID	No_Description	No_KEGG	No_GO	No_GOCC	No_GOBP	No_GOMF	No_keywords
comp18907_c0	1	438	No_sig_nr_hit	No_sig_nr_hit	No_sig_nr_hit	No_sig_nr_hit	No_Uniprotmatch	No_%_identity	No_evalue	No_ID	No_Description	No_KEGG	No_GO	No_GOCC	No_GOBP	No_GOMF	No_keywords
comp18926_c0	1	215	No_sig_nr_hit	No_sig_nr_hit	No_sig_nr_hit	No_sig_nr_hit	No_Uniprotmatch	No_%_identity	No_evalue	No_ID	No_Description	No_KEGG	No_GO	No_GOCC	No_GOBP	No_GOMF	No_keywords
comp18928_c0	1	325	No_sig_nr_hit	No_sig_nr_hit	No_sig_nr_hit	No_sig_nr_hit	No_Uniprotmatch	No_%_identity	No_evalue	No_ID	No_Description	No_KEGG	No_GO	No_GOCC	No_GOBP	No_GOMF	No_keywords
comp18935_c0	1	770	No_sig_nr_hit	No_sig_nr_hit	No_sig_nr_hit	No_sig_nr_hit	No_Uniprotmatch	No_%_identity	No_evalue	No_ID	No_Description	No_KEGG	No_GO	No_GOCC	No_GOBP	No_GOMF	No_keywords
comp18935_c1	1	263	No_sig_nr_hit	No_sig_nr_hit	No_sig_nr_hit	No_sig_nr_hit	No_Uniprotmatch	No_%_identity	No_evalue	No_ID	No_Description	No_KEGG	No_GO	No_GOCC	No_GOBP	No_GOMF	No_keywords
comp18940_c0	1	240	No_sig_nr_hit	No_sig_nr_hit	No_sig_nr_hit	No_sig_nr_hit	No_Uniprotmatch	No_%_identity	No_evalue	No_ID	No_Description	No_KEGG	No_GO	No_GOCC	No_GOBP	No_GOMF	No_keywords
comp18983_c0	1	292	No_sig_nr_hit	No_sig_nr_hit	No_sig_nr_hit	No_sig_nr_hit	No_Uniprotmatch	No_%_identity	No_evalue	No_ID	No_Description	No_KEGG	No_GO	No_GOCC	No_GOBP	No_GOMF	No_keywords
comp18985_c0	1	379	No_sig_nr_hit	No_sig_nr_hit	No_sig_nr_hit	No_sig_nr_hit	No_Uniprotmatch	No_%_identity	No_evalue	No_ID	No_Description	No_KEGG	No_GO	No_GOCC	No_GOBP	No_GOMF	No_keywords
comp19000_c0	1	205	No_sig_nr_hit	No_sig_nr_hit	No_sig_nr_hit	No_sig_nr_hit	No_Uniprotmatch	No_%_identity	No_evalue	No_ID	No_Description	No_KEGG	No_GO	No_GOCC	No_GOBP	No_GOMF	No_keywords
comp19009_c0	1	293	No_sig_nr_hit	No_sig_nr_hit	No_sig_nr_hit	No_sig_nr_hit	No_Uniprotmatch	No_%_identity	No_evalue	No_ID	No_Description	No_KEGG	No_GO	No_GOCC	No_GOBP	No_GOMF	No_keywords
comp19018_c0	1	413	No_sig_nr_hit	No_sig_nr_hit	No_sig_nr_hit	No_sig_nr_hit	No_Uniprotmatch	No_%_identity	No_evalue	No_ID	No_Description	No_KEGG	No_GO	No_GOCC	No_GOBP	No_GOMF	No_keywords
comp19023_c0	1	545	No_sig_nr_hit	No_sig_nr_hit	No_sig_nr_hit	No_sig_nr_hit	No_Uniprotmatch	No_%_identity	No_evalue	No_ID	No_Description	No_KEGG	No_GO	No_GOCC	No_GOBP	No_GOMF	No_keywords
comp19038_c0	1	564	gnl|BL_ORD_ID|2108282 gi|70909763|emb|CAJ17307.1| ribosomal protein L21e [Sphaerius sp. APV-2005]	8.35374e-43	gnl|BL_ORD_ID|2108282 gi|70909763|emb|CAJ17307.1| ribosomal protein L21e [Sphaerius sp. APV-2005]	8.35374e-43	O82574	52.8	3e-45	RL21_CYAPA	60S ribosomal protein L21	No_KEGG	GO:0005840 \\ GO:0003735 \\ GO:0006412 \\	translation (GO:0006412);	structural constituent of ribosome (GO:0003735);	ribosome (GO:0005840);	Ribonucleoprotein;Ribosomal protein.;
comp19048_c0	1	272	No_sig_nr_hit	No_sig_nr_hit	No_sig_nr_hit	No_sig_nr_hit	No_Uniprotmatch	No_%_identity	No_evalue	No_ID	No_Description	No_KEGG	No_GO	No_GOCC	No_GOBP	No_GOMF	No_keywords
comp19052_c0	1	842	No_sig_nr_hit	No_sig_nr_hit	No_sig_nr_hit	No_sig_nr_hit	No_Uniprotmatch	No_%_identity	No_evalue	No_ID	No_Description	No_KEGG	No_GO	No_GOCC	No_GOBP	No_GOMF	No_keywords
comp19052_c1	1	610	No_sig_nr_hit	No_sig_nr_hit	No_sig_nr_hit	No_sig_nr_hit	No_Uniprotmatch	No_%_identity	No_evalue	No_ID	No_Description	No_KEGG	No_GO	No_GOCC	No_GOBP	No_GOMF	No_keywords
comp19066_c0	1	366	No_sig_nr_hit	No_sig_nr_hit	No_sig_nr_hit	No_sig_nr_hit	No_Uniprotmatch	No_%_identity	No_evalue	No_ID	No_Description	No_KEGG	No_GO	No_GOCC	No_GOBP	No_GOMF	No_keywords
comp19066_c1	1	204	No_sig_nr_hit	No_sig_nr_hit	No_sig_nr_hit	No_sig_nr_hit	No_Uniprotmatch	No_%_identity	No_evalue	No_ID	No_Description	No_KEGG	No_GO	No_GOCC	No_GOBP	No_GOMF	No_keywords
comp19077_c0	1	205	No_sig_nr_hit	No_sig_nr_hit	No_sig_nr_hit	No_sig_nr_hit	No_Uniprotmatch	No_%_identity	No_evalue	No_ID	No_Description	No_KEGG	No_GO	No_GOCC	No_GOBP	No_GOMF	No_keywords
comp19079_c0	1	352	No_sig_nr_hit	No_sig_nr_hit	No_sig_nr_hit	No_sig_nr_hit	No_Uniprotmatch	No_%_identity	No_evalue	No_ID	No_Description	No_KEGG	No_GO	No_GOCC	No_GOBP	No_GOMF	No_keywords
comp19096_c0	1	389	No_sig_nr_hit	No_sig_nr_hit	No_sig_nr_hit	No_sig_nr_hit	No_Uniprotmatch	No_%_identity	No_evalue	No_ID	No_Description	No_KEGG	No_GO	No_GOCC	No_GOBP	No_GOMF	No_keywords
comp19123_c0	1	362	No_sig_nr_hit	No_sig_nr_hit	No_sig_nr_hit	No_sig_nr_hit	No_Uniprotmatch	No_%_identity	No_evalue	No_ID	No_Description	No_KEGG	No_GO	No_GOCC	No_GOBP	No_GOMF	No_keywords
comp19123_c1	1	216	No_sig_nr_hit	No_sig_nr_hit	No_sig_nr_hit	No_sig_nr_hit	No_Uniprotmatch	No_%_identity	No_evalue	No_ID	No_Description	No_KEGG	No_GO	No_GOCC	No_GOBP	No_GOMF	No_keywords
comp19135_c0	1	278	No_sig_nr_hit	No_sig_nr_hit	No_sig_nr_hit	No_sig_nr_hit	No_Uniprotmatch	No_%_identity	No_evalue	No_ID	No_Description	No_KEGG	No_GO	No_GOCC	No_GOBP	No_GOMF	No_keywords
comp19155_c0	1	328	No_sig_nr_hit	No_sig_nr_hit	No_sig_nr_hit	No_sig_nr_hit	No_Uniprotmatch	No_%_identity	No_evalue	No_ID	No_Description	No_KEGG	No_GO	No_GOCC	No_GOBP	No_GOMF	No_keywords
comp19181_c0	1	333	gnl|BL_ORD_ID|290578 gi|546686220|gb|ERL95586.1| hypothetical protein D910_00014 [Dendroctonus ponderosae]	1.55895e-06	gnl|BL_ORD_ID|290578 gi|546686220|gb|ERL95586.1| hypothetical protein D910_00014 [Dendroctonus ponderosae]	1.55895e-06	P0A355	59.02	8e-09	CSPA_LISMO	Cold shock-like protein CspLA	lmo:lmo1364	GO:0005737 \\ GO:0003677 \\ GO:0006355 \\ GO:0006950 \\ GO:0006351 \\	regulation of transcription, DNA-templated (GO:0006355);response to stress (GO:0006950);transcription, DNA-templated (GO:0006351);	DNA binding (GO:0003677);	cytoplasm (GO:0005737);	3D-structure;Activator;Complete proteome;Cytoplasm;DNA-binding;Reference proteome;Stress response;Transcription;Transcription regulation.;
comp19187_c0	1	331	No_sig_nr_hit	No_sig_nr_hit	No_sig_nr_hit	No_sig_nr_hit	No_Uniprotmatch	No_%_identity	No_evalue	No_ID	No_Description	No_KEGG	No_GO	No_GOCC	No_GOBP	No_GOMF	No_keywords
comp1918_c0	1	207	No_sig_nr_hit	No_sig_nr_hit	No_sig_nr_hit	No_sig_nr_hit	No_Uniprotmatch	No_%_identity	No_evalue	No_ID	No_Description	No_KEGG	No_GO	No_GOCC	No_GOBP	No_GOMF	No_keywords
comp19200_c0	1	226	No_sig_nr_hit	No_sig_nr_hit	No_sig_nr_hit	No_sig_nr_hit	No_Uniprotmatch	No_%_identity	No_evalue	No_ID	No_Description	No_KEGG	No_GO	No_GOCC	No_GOBP	No_GOMF	No_keywords
comp19203_c0	1	431	No_sig_nr_hit	No_sig_nr_hit	No_sig_nr_hit	No_sig_nr_hit	No_Uniprotmatch	No_%_identity	No_evalue	No_ID	No_Description	No_KEGG	No_GO	No_GOCC	No_GOBP	No_GOMF	No_keywords
comp19212_c0	1	276	No_sig_nr_hit	No_sig_nr_hit	No_sig_nr_hit	No_sig_nr_hit	No_Uniprotmatch	No_%_identity	No_evalue	No_ID	No_Description	No_KEGG	No_GO	No_GOCC	No_GOBP	No_GOMF	No_keywords
comp19217_c0	1	229	No_sig_nr_hit	No_sig_nr_hit	No_sig_nr_hit	No_sig_nr_hit	No_Uniprotmatch	No_%_identity	No_evalue	No_ID	No_Description	No_KEGG	No_GO	No_GOCC	No_GOBP	No_GOMF	No_keywords
comp1921_c0	1	242	No_sig_nr_hit	No_sig_nr_hit	No_sig_nr_hit	No_sig_nr_hit	No_Uniprotmatch	No_%_identity	No_evalue	No_ID	No_Description	No_KEGG	No_GO	No_GOCC	No_GOBP	No_GOMF	No_keywords
comp19227_c0	1	273	No_sig_nr_hit	No_sig_nr_hit	No_sig_nr_hit	No_sig_nr_hit	No_Uniprotmatch	No_%_identity	No_evalue	No_ID	No_Description	No_KEGG	No_GO	No_GOCC	No_GOBP	No_GOMF	No_keywords
comp19231_c0	1	229	No_sig_nr_hit	No_sig_nr_hit	No_sig_nr_hit	No_sig_nr_hit	No_Uniprotmatch	No_%_identity	No_evalue	No_ID	No_Description	No_KEGG	No_GO	No_GOCC	No_GOBP	No_GOMF	No_keywords
comp19243_c0	1	203	No_sig_nr_hit	No_sig_nr_hit	No_sig_nr_hit	No_sig_nr_hit	No_Uniprotmatch	No_%_identity	No_evalue	No_ID	No_Description	No_KEGG	No_GO	No_GOCC	No_GOBP	No_GOMF	No_keywords
comp19244_c0	1	654	No_sig_nr_hit	No_sig_nr_hit	No_sig_nr_hit	No_sig_nr_hit	No_Uniprotmatch	No_%_identity	No_evalue	No_ID	No_Description	No_KEGG	No_GO	No_GOCC	No_GOBP	No_GOMF	No_keywords
comp19253_c0	1	279	gnl|BL_ORD_ID|740577 gi|342905972|gb|AEL79269.1| ubiquitin/40S ribosomal protein S27a fusion [Rhodnius prolixus]	1.49648e-09	gnl|BL_ORD_ID|740577 gi|342905972|gb|AEL79269.1| ubiquitin/40S ribosomal protein S27a fusion [Rhodnius prolixus]	1.49648e-09	P59669	71.05	2e-09	UBIQP_GEOCY	Polyubiquitin	No_KEGG	GO:0005737 \\ GO:0005634 \\	No_GOBP	No_GOMF	cytoplasm (GO:0005737);nucleus (GO:0005634);	Cytoplasm;Isopeptide bond;Nucleus;Repeat;Ubl conjugation.;
comp19258_c0	1	411	No_sig_nr_hit	No_sig_nr_hit	No_sig_nr_hit	No_sig_nr_hit	No_Uniprotmatch	No_%_identity	No_evalue	No_ID	No_Description	No_KEGG	No_GO	No_GOCC	No_GOBP	No_GOMF	No_keywords
comp19259_c0	1	254	No_sig_nr_hit	No_sig_nr_hit	No_sig_nr_hit	No_sig_nr_hit	No_Uniprotmatch	No_%_identity	No_evalue	No_ID	No_Description	No_KEGG	No_GO	No_GOCC	No_GOBP	No_GOMF	No_keywords
comp19262_c0	1	431	No_sig_nr_hit	No_sig_nr_hit	No_sig_nr_hit	No_sig_nr_hit	No_Uniprotmatch	No_%_identity	No_evalue	No_ID	No_Description	No_KEGG	No_GO	No_GOCC	No_GOBP	No_GOMF	No_keywords
comp19269_c0	1	243	No_sig_nr_hit	No_sig_nr_hit	No_sig_nr_hit	No_sig_nr_hit	No_Uniprotmatch	No_%_identity	No_evalue	No_ID	No_Description	No_KEGG	No_GO	No_GOCC	No_GOBP	No_GOMF	No_keywords
comp19283_c0	1	309	No_sig_nr_hit	No_sig_nr_hit	No_sig_nr_hit	No_sig_nr_hit	No_Uniprotmatch	No_%_identity	No_evalue	No_ID	No_Description	No_KEGG	No_GO	No_GOCC	No_GOBP	No_GOMF	No_keywords
comp19283_c0	2	496	No_sig_nr_hit	No_sig_nr_hit	No_sig_nr_hit	No_sig_nr_hit	No_Uniprotmatch	No_%_identity	No_evalue	No_ID	No_Description	No_KEGG	No_GO	No_GOCC	No_GOBP	No_GOMF	No_keywords
comp19295_c0	1	498	No_sig_nr_hit	No_sig_nr_hit	No_sig_nr_hit	No_sig_nr_hit	No_Uniprotmatch	No_%_identity	No_evalue	No_ID	No_Description	No_KEGG	No_GO	No_GOCC	No_GOBP	No_GOMF	No_keywords
comp19299_c0	1	471	No_sig_nr_hit	No_sig_nr_hit	No_sig_nr_hit	No_sig_nr_hit	No_Uniprotmatch	No_%_identity	No_evalue	No_ID	No_Description	No_KEGG	No_GO	No_GOCC	No_GOBP	No_GOMF	No_keywords
comp19301_c0	1	205	No_sig_nr_hit	No_sig_nr_hit	No_sig_nr_hit	No_sig_nr_hit	No_Uniprotmatch	No_%_identity	No_evalue	No_ID	No_Description	No_KEGG	No_GO	No_GOCC	No_GOBP	No_GOMF	No_keywords
comp19308_c0	1	238	No_sig_nr_hit	No_sig_nr_hit	No_sig_nr_hit	No_sig_nr_hit	No_Uniprotmatch	No_%_identity	No_evalue	No_ID	No_Description	No_KEGG	No_GO	No_GOCC	No_GOBP	No_GOMF	No_keywords
comp19308_c1	1	407	gnl|BL_ORD_ID|998408 gi|321467999|gb|EFX78986.1| hypothetical protein DAPPUDRAFT_52904 [Daphnia pulex]	5.19899e-10	gnl|BL_ORD_ID|2091655 gi|134131324|dbj|BAF49605.1| chitinase [Monochamus alternatus]	2.85278e-08	Q11174	34.94	2e-07	CHIT_CAEEL	Probable endochitinase	cel:CELE_C04F6.3	GO:0005576 \\ GO:0008061 \\ GO:0004568 \\ GO:0006032 \\ GO:0000272 \\	chitin catabolic process (GO:0006032);polysaccharide catabolic process (GO:0000272);	chitin binding (GO:0008061);chitinase activity (GO:0004568);	extracellular region (GO:0005576);	Carbohydrate metabolism;Chitin degradation;Chitin-binding;Complete proteome;Disulfide bond;Glycoprotein;Glycosidase;Hydrolase;Polysaccharide degradation;Reference proteome;Repeat.;
comp19308_c2	1	837	gnl|BL_ORD_ID|1344048 gi|350420310|ref|XP_003492468.1| PREDICTED: probable chitinase 2-like [Bombus impatiens]	4.88115e-19	gnl|BL_ORD_ID|191126 gi|568260341|gb|ETN68067.1| brain chitinase and chia [Anopheles darlingi]	3.16387e-18	Q9W5U2	30.85	2e-15	CHIT3_DROME	Probable chitinase 3	dme:Dmel_CG18140	GO:0005576 \\ GO:0008061 \\ GO:0004568 \\ GO:0006032 \\ GO:0000272 \\	chitin catabolic process (GO:0006032);polysaccharide catabolic process (GO:0000272);	chitin binding (GO:0008061);chitinase activity (GO:0004568);	extracellular region (GO:0005576);	Carbohydrate metabolism;Chitin degradation;Chitin-binding;Complete proteome;Disulfide bond;Glycosidase;Hydrolase;Polysaccharide degradation;Reference proteome;Repeat;Signal.;
comp19310_c0	1	204	No_sig_nr_hit	No_sig_nr_hit	No_sig_nr_hit	No_sig_nr_hit	No_Uniprotmatch	No_%_identity	No_evalue	No_ID	No_Description	No_KEGG	No_GO	No_GOCC	No_GOBP	No_GOMF	No_keywords
comp19310_c1	1	224	No_sig_nr_hit	No_sig_nr_hit	No_sig_nr_hit	No_sig_nr_hit	No_Uniprotmatch	No_%_identity	No_evalue	No_ID	No_Description	No_KEGG	No_GO	No_GOCC	No_GOBP	No_GOMF	No_keywords
comp19318_c0	1	224	No_sig_nr_hit	No_sig_nr_hit	No_sig_nr_hit	No_sig_nr_hit	No_Uniprotmatch	No_%_identity	No_evalue	No_ID	No_Description	No_KEGG	No_GO	No_GOCC	No_GOBP	No_GOMF	No_keywords
comp19328_c0	1	218	No_sig_nr_hit	No_sig_nr_hit	No_sig_nr_hit	No_sig_nr_hit	No_Uniprotmatch	No_%_identity	No_evalue	No_ID	No_Description	No_KEGG	No_GO	No_GOCC	No_GOBP	No_GOMF	No_keywords
comp19335_c0	1	609	gnl|BL_ORD_ID|1830439 gi|33323095|gb|AAQ07287.1| cytochrome c oxidase subunit I [Gasterophilus pecorum]	2.6653e-51	gnl|BL_ORD_ID|1830439 gi|33323095|gb|AAQ07287.1| cytochrome c oxidase subunit I [Gasterophilus pecorum]	2.6653e-51	P48170	90.61	3e-73	COX1_ONCMY	Cytochrome c oxidase subunit 1	No_KEGG	GO:0016021 \\ GO:0005743 \\ GO:0045277 \\ GO:0004129 \\ GO:0020037 \\ GO:0005506 \\ GO:0009060 \\ GO:0006119 \\	aerobic respiration (GO:0009060);oxidative phosphorylation (GO:0006119);	cytochrome-c oxidase activity (GO:0004129);heme binding (GO:0020037);iron ion binding (GO:0005506);	integral component of membrane (GO:0016021);mitochondrial inner membrane (GO:0005743);respiratory chain complex IV (GO:0045277);	Copper;Electron transport;Heme;Iron;Membrane;Metal-binding;Mitochondrion;Mitochondrion inner membrane;Oxidoreductase;Respiratory chain;Transmembrane;Transmembrane helix;Transport.;
comp19338_c0	1	234	No_sig_nr_hit	No_sig_nr_hit	No_sig_nr_hit	No_sig_nr_hit	No_Uniprotmatch	No_%_identity	No_evalue	No_ID	No_Description	No_KEGG	No_GO	No_GOCC	No_GOBP	No_GOMF	No_keywords
comp19347_c0	1	255	No_sig_nr_hit	No_sig_nr_hit	No_sig_nr_hit	No_sig_nr_hit	No_Uniprotmatch	No_%_identity	No_evalue	No_ID	No_Description	No_KEGG	No_GO	No_GOCC	No_GOBP	No_GOMF	No_keywords
comp19349_c0	1	382	gnl|BL_ORD_ID|1385016 gi|345490382|ref|XP_003426362.1| PREDICTED: 60S ribosomal protein L27a-like isoform 2 [Nasonia vitripennis]	3.00984e-50	gnl|BL_ORD_ID|1829920 gi|62083497|gb|AAX62473.1| ribosomal protein L27a [Lysiphlebus testaceipes]	3.32776e-49	Q56K03	71.65	2e-51	RL27A_BOVIN	60S ribosomal protein L27a	bta:404190	GO:0005840 \\ GO:0003735 \\ GO:0006412 \\	translation (GO:0006412);	structural constituent of ribosome (GO:0003735);	ribosome (GO:0005840);	Acetylation;Complete proteome;Hydroxylation;Phosphoprotein;Reference proteome;Ribonucleoprotein;Ribosomal protein.;
comp19357_c0	1	242	No_sig_nr_hit	No_sig_nr_hit	No_sig_nr_hit	No_sig_nr_hit	No_Uniprotmatch	No_%_identity	No_evalue	No_ID	No_Description	No_KEGG	No_GO	No_GOCC	No_GOBP	No_GOMF	No_keywords
comp19357_c1	1	207	No_sig_nr_hit	No_sig_nr_hit	No_sig_nr_hit	No_sig_nr_hit	No_Uniprotmatch	No_%_identity	No_evalue	No_ID	No_Description	No_KEGG	No_GO	No_GOCC	No_GOBP	No_GOMF	No_keywords
comp19359_c0	1	329	No_sig_nr_hit	No_sig_nr_hit	No_sig_nr_hit	No_sig_nr_hit	No_Uniprotmatch	No_%_identity	No_evalue	No_ID	No_Description	No_KEGG	No_GO	No_GOCC	No_GOBP	No_GOMF	No_keywords
comp19363_c0	1	365	No_sig_nr_hit	No_sig_nr_hit	No_sig_nr_hit	No_sig_nr_hit	No_Uniprotmatch	No_%_identity	No_evalue	No_ID	No_Description	No_KEGG	No_GO	No_GOCC	No_GOBP	No_GOMF	No_keywords
comp19363_c0	2	220	No_sig_nr_hit	No_sig_nr_hit	No_sig_nr_hit	No_sig_nr_hit	No_Uniprotmatch	No_%_identity	No_evalue	No_ID	No_Description	No_KEGG	No_GO	No_GOCC	No_GOBP	No_GOMF	No_keywords
comp19369_c0	1	315	No_sig_nr_hit	No_sig_nr_hit	No_sig_nr_hit	No_sig_nr_hit	No_Uniprotmatch	No_%_identity	No_evalue	No_ID	No_Description	No_KEGG	No_GO	No_GOCC	No_GOBP	No_GOMF	No_keywords
comp19369_c0	2	376	No_sig_nr_hit	No_sig_nr_hit	No_sig_nr_hit	No_sig_nr_hit	No_Uniprotmatch	No_%_identity	No_evalue	No_ID	No_Description	No_KEGG	No_GO	No_GOCC	No_GOBP	No_GOMF	No_keywords
comp19375_c0	1	229	No_sig_nr_hit	No_sig_nr_hit	No_sig_nr_hit	No_sig_nr_hit	No_Uniprotmatch	No_%_identity	No_evalue	No_ID	No_Description	No_KEGG	No_GO	No_GOCC	No_GOBP	No_GOMF	No_keywords
comp19390_c0	1	228	No_sig_nr_hit	No_sig_nr_hit	No_sig_nr_hit	No_sig_nr_hit	No_Uniprotmatch	No_%_identity	No_evalue	No_ID	No_Description	No_KEGG	No_GO	No_GOCC	No_GOBP	No_GOMF	No_keywords
comp19415_c0	1	490	No_sig_nr_hit	No_sig_nr_hit	No_sig_nr_hit	No_sig_nr_hit	No_Uniprotmatch	No_%_identity	No_evalue	No_ID	No_Description	No_KEGG	No_GO	No_GOCC	No_GOBP	No_GOMF	No_keywords
comp19423_c0	1	217	No_sig_nr_hit	No_sig_nr_hit	No_sig_nr_hit	No_sig_nr_hit	No_Uniprotmatch	No_%_identity	No_evalue	No_ID	No_Description	No_KEGG	No_GO	No_GOCC	No_GOBP	No_GOMF	No_keywords
comp19425_c0	1	291	No_sig_nr_hit	No_sig_nr_hit	No_sig_nr_hit	No_sig_nr_hit	No_Uniprotmatch	No_%_identity	No_evalue	No_ID	No_Description	No_KEGG	No_GO	No_GOCC	No_GOBP	No_GOMF	No_keywords
comp19440_c0	1	225	No_sig_nr_hit	No_sig_nr_hit	No_sig_nr_hit	No_sig_nr_hit	No_Uniprotmatch	No_%_identity	No_evalue	No_ID	No_Description	No_KEGG	No_GO	No_GOCC	No_GOBP	No_GOMF	No_keywords
comp19444_c0	1	203	No_sig_nr_hit	No_sig_nr_hit	No_sig_nr_hit	No_sig_nr_hit	No_Uniprotmatch	No_%_identity	No_evalue	No_ID	No_Description	No_KEGG	No_GO	No_GOCC	No_GOBP	No_GOMF	No_keywords
comp19457_c0	1	223	No_sig_nr_hit	No_sig_nr_hit	No_sig_nr_hit	No_sig_nr_hit	No_Uniprotmatch	No_%_identity	No_evalue	No_ID	No_Description	No_KEGG	No_GO	No_GOCC	No_GOBP	No_GOMF	No_keywords
comp19457_c1	1	493	No_sig_nr_hit	No_sig_nr_hit	No_sig_nr_hit	No_sig_nr_hit	No_Uniprotmatch	No_%_identity	No_evalue	No_ID	No_Description	No_KEGG	No_GO	No_GOCC	No_GOBP	No_GOMF	No_keywords
comp19457_c2	1	380	No_sig_nr_hit	No_sig_nr_hit	No_sig_nr_hit	No_sig_nr_hit	No_Uniprotmatch	No_%_identity	No_evalue	No_ID	No_Description	No_KEGG	No_GO	No_GOCC	No_GOBP	No_GOMF	No_keywords
comp19467_c0	1	276	No_sig_nr_hit	No_sig_nr_hit	No_sig_nr_hit	No_sig_nr_hit	No_Uniprotmatch	No_%_identity	No_evalue	No_ID	No_Description	No_KEGG	No_GO	No_GOCC	No_GOBP	No_GOMF	No_keywords
comp19487_c0	1	353	No_sig_nr_hit	No_sig_nr_hit	No_sig_nr_hit	No_sig_nr_hit	No_Uniprotmatch	No_%_identity	No_evalue	No_ID	No_Description	No_KEGG	No_GO	No_GOCC	No_GOBP	No_GOMF	No_keywords
comp19493_c0	1	343	No_sig_nr_hit	No_sig_nr_hit	No_sig_nr_hit	No_sig_nr_hit	No_Uniprotmatch	No_%_identity	No_evalue	No_ID	No_Description	No_KEGG	No_GO	No_GOCC	No_GOBP	No_GOMF	No_keywords
comp19494_c0	1	790	No_sig_nr_hit	No_sig_nr_hit	No_sig_nr_hit	No_sig_nr_hit	No_Uniprotmatch	No_%_identity	No_evalue	No_ID	No_Description	No_KEGG	No_GO	No_GOCC	No_GOBP	No_GOMF	No_keywords
comp19495_c0	1	205	No_sig_nr_hit	No_sig_nr_hit	No_sig_nr_hit	No_sig_nr_hit	No_Uniprotmatch	No_%_identity	No_evalue	No_ID	No_Description	No_KEGG	No_GO	No_GOCC	No_GOBP	No_GOMF	No_keywords
comp19515_c0	1	220	No_sig_nr_hit	No_sig_nr_hit	No_sig_nr_hit	No_sig_nr_hit	No_Uniprotmatch	No_%_identity	No_evalue	No_ID	No_Description	No_KEGG	No_GO	No_GOCC	No_GOBP	No_GOMF	No_keywords
comp19518_c0	1	262	No_sig_nr_hit	No_sig_nr_hit	No_sig_nr_hit	No_sig_nr_hit	No_Uniprotmatch	No_%_identity	No_evalue	No_ID	No_Description	No_KEGG	No_GO	No_GOCC	No_GOBP	No_GOMF	No_keywords
comp19522_c0	1	206	No_sig_nr_hit	No_sig_nr_hit	No_sig_nr_hit	No_sig_nr_hit	No_Uniprotmatch	No_%_identity	No_evalue	No_ID	No_Description	No_KEGG	No_GO	No_GOCC	No_GOBP	No_GOMF	No_keywords
comp19539_c0	1	329	No_sig_nr_hit	No_sig_nr_hit	No_sig_nr_hit	No_sig_nr_hit	No_Uniprotmatch	No_%_identity	No_evalue	No_ID	No_Description	No_KEGG	No_GO	No_GOCC	No_GOBP	No_GOMF	No_keywords
comp19539_c0	2	344	No_sig_nr_hit	No_sig_nr_hit	No_sig_nr_hit	No_sig_nr_hit	No_Uniprotmatch	No_%_identity	No_evalue	No_ID	No_Description	No_KEGG	No_GO	No_GOCC	No_GOBP	No_GOMF	No_keywords
comp19544_c0	1	205	No_sig_nr_hit	No_sig_nr_hit	No_sig_nr_hit	No_sig_nr_hit	No_Uniprotmatch	No_%_identity	No_evalue	No_ID	No_Description	No_KEGG	No_GO	No_GOCC	No_GOBP	No_GOMF	No_keywords
comp19554_c0	1	210	No_sig_nr_hit	No_sig_nr_hit	No_sig_nr_hit	No_sig_nr_hit	No_Uniprotmatch	No_%_identity	No_evalue	No_ID	No_Description	No_KEGG	No_GO	No_GOCC	No_GOBP	No_GOMF	No_keywords
comp19568_c0	1	651	No_sig_nr_hit	No_sig_nr_hit	No_sig_nr_hit	No_sig_nr_hit	No_Uniprotmatch	No_%_identity	No_evalue	No_ID	No_Description	No_KEGG	No_GO	No_GOCC	No_GOBP	No_GOMF	No_keywords
comp19571_c0	1	286	No_sig_nr_hit	No_sig_nr_hit	No_sig_nr_hit	No_sig_nr_hit	No_Uniprotmatch	No_%_identity	No_evalue	No_ID	No_Description	No_KEGG	No_GO	No_GOCC	No_GOBP	No_GOMF	No_keywords
comp19577_c0	1	469	No_sig_nr_hit	No_sig_nr_hit	No_sig_nr_hit	No_sig_nr_hit	No_Uniprotmatch	No_%_identity	No_evalue	No_ID	No_Description	No_KEGG	No_GO	No_GOCC	No_GOBP	No_GOMF	No_keywords
comp19577_c0	2	575	No_sig_nr_hit	No_sig_nr_hit	No_sig_nr_hit	No_sig_nr_hit	No_Uniprotmatch	No_%_identity	No_evalue	No_ID	No_Description	No_KEGG	No_GO	No_GOCC	No_GOBP	No_GOMF	No_keywords
comp19577_c0	3	238	No_sig_nr_hit	No_sig_nr_hit	No_sig_nr_hit	No_sig_nr_hit	No_Uniprotmatch	No_%_identity	No_evalue	No_ID	No_Description	No_KEGG	No_GO	No_GOCC	No_GOBP	No_GOMF	No_keywords
comp19582_c0	1	203	No_sig_nr_hit	No_sig_nr_hit	No_sig_nr_hit	No_sig_nr_hit	No_Uniprotmatch	No_%_identity	No_evalue	No_ID	No_Description	No_KEGG	No_GO	No_GOCC	No_GOBP	No_GOMF	No_keywords
comp19594_c0	1	268	No_sig_nr_hit	No_sig_nr_hit	No_sig_nr_hit	No_sig_nr_hit	No_Uniprotmatch	No_%_identity	No_evalue	No_ID	No_Description	No_KEGG	No_GO	No_GOCC	No_GOBP	No_GOMF	No_keywords
comp19629_c0	1	278	No_sig_nr_hit	No_sig_nr_hit	No_sig_nr_hit	No_sig_nr_hit	No_Uniprotmatch	No_%_identity	No_evalue	No_ID	No_Description	No_KEGG	No_GO	No_GOCC	No_GOBP	No_GOMF	No_keywords
comp19636_c0	1	249	No_sig_nr_hit	No_sig_nr_hit	No_sig_nr_hit	No_sig_nr_hit	No_Uniprotmatch	No_%_identity	No_evalue	No_ID	No_Description	No_KEGG	No_GO	No_GOCC	No_GOBP	No_GOMF	No_keywords
comp19672_c0	1	292	gnl|BL_ORD_ID|555883 gi|442762029|gb|JAA73173.1| Putative atp, partial [Ixodes ricinus]	2.50724e-20	gnl|BL_ORD_ID|1461307 gi|157013113|gb|EAA00265.4| AGAP012249-PA [Anopheles gambiae str. PEST]	2.1225e-19	P63389	44.44	9e-18	YHES_ECOLI	Uncharacterized ABC transporter ATP-binding protein YheS	eco:b3352	GO:0005524 \\ GO:0016887 \\ GO:0006810 \\	transport (GO:0006810);	ATP binding (GO:0005524);ATPase activity (GO:0016887);	No_GOCC	ATP-binding;Complete proteome;Nucleotide-binding;Reference proteome;Repeat;Transport.;
comp19683_c0	1	672	gnl|BL_ORD_ID|2089787 gi|149287156|gb|ABR23477.1| 40S ribosomal protein S3 [Ornithodoros parkeri]	2.2108e-76	gnl|BL_ORD_ID|2089787 gi|149287156|gb|ABR23477.1| 40S ribosomal protein S3 [Ornithodoros parkeri]	2.2108e-76	P62909	64.79	4e-76	RS3_RAT	40S ribosomal protein S3	rno:140654	GO:0022627 \\ GO:0030425 \\ GO:0012505 \\ GO:0005634 \\ GO:0030529 \\ GO:0003906 \\ GO:0003723 \\ GO:0003735 \\ GO:0002181 \\ GO:0000737 \\ GO:0006281 \\ GO:0032088 \\ GO:0042981 \\ GO:0006412 \\	cytoplasmic translation (GO:0002181);DNA catabolic process, endonucleolytic (GO:0000737);DNA repair (GO:0006281);negative regulation of NF-kappaB transcription factor activity (GO:0032088);regulation of apoptotic process (GO:0042981);translation (GO:0006412);	DNA-(apurinic or apyrimidinic site) lyase activity (GO:0003906);RNA binding (GO:0003723);structural constituent of ribosome (GO:0003735);	cytosolic small ribosomal subunit (GO:0022627);dendrite (GO:0030425);endomembrane system (GO:0012505);nucleus (GO:0005634);ribonucleoprotein complex (GO:0030529);	Acetylation;Complete proteome;Cytoplasm;Direct protein sequencing;Isopeptide bond;Phosphoprotein;Reference proteome;Ribonucleoprotein;Ribosomal protein;RNA-binding;Ubl conjugation.;
comp19690_c0	1	283	No_sig_nr_hit	No_sig_nr_hit	No_sig_nr_hit	No_sig_nr_hit	No_Uniprotmatch	No_%_identity	No_evalue	No_ID	No_Description	No_KEGG	No_GO	No_GOCC	No_GOBP	No_GOMF	No_keywords
comp19690_c0	2	280	No_sig_nr_hit	No_sig_nr_hit	No_sig_nr_hit	No_sig_nr_hit	No_Uniprotmatch	No_%_identity	No_evalue	No_ID	No_Description	No_KEGG	No_GO	No_GOCC	No_GOBP	No_GOMF	No_keywords
comp19691_c0	1	626	No_sig_nr_hit	No_sig_nr_hit	No_sig_nr_hit	No_sig_nr_hit	No_Uniprotmatch	No_%_identity	No_evalue	No_ID	No_Description	No_KEGG	No_GO	No_GOCC	No_GOBP	No_GOMF	No_keywords
comp19701_c0	1	233	No_sig_nr_hit	No_sig_nr_hit	No_sig_nr_hit	No_sig_nr_hit	No_Uniprotmatch	No_%_identity	No_evalue	No_ID	No_Description	No_KEGG	No_GO	No_GOCC	No_GOBP	No_GOMF	No_keywords
comp19711_c0	1	260	gnl|BL_ORD_ID|404370 gi|512905045|ref|XP_004925847.1| PREDICTED: nephrin-like [Bombyx mori]	2.69725e-06	gnl|BL_ORD_ID|2004409 gi|195385641|ref|XP_002051513.1| GJ16040 [Drosophila virilis]	5.0868e-05	No_Uniprotmatch	No_%_identity	No_evalue	No_ID	No_Description	No_KEGG	No_GO	No_GOCC	No_GOBP	No_GOMF	No_keywords
comp19716_c0	1	208	No_sig_nr_hit	No_sig_nr_hit	No_sig_nr_hit	No_sig_nr_hit	No_Uniprotmatch	No_%_identity	No_evalue	No_ID	No_Description	No_KEGG	No_GO	No_GOCC	No_GOBP	No_GOMF	No_keywords
comp19732_c0	1	427	No_sig_nr_hit	No_sig_nr_hit	No_sig_nr_hit	No_sig_nr_hit	No_Uniprotmatch	No_%_identity	No_evalue	No_ID	No_Description	No_KEGG	No_GO	No_GOCC	No_GOBP	No_GOMF	No_keywords
comp19732_c1	1	223	gnl|BL_ORD_ID|1919121 gi|225710336|gb|ACO11014.1| Longitudinals lacking protein-like [Caligus rogercresseyi]	4.31033e-12	gnl|BL_ORD_ID|1919121 gi|225710336|gb|ACO11014.1| Longitudinals lacking protein-like [Caligus rogercresseyi]	4.31033e-12	Q7KRI2	38.57	2e-10	LOLAL_DROME	Longitudinals lacking protein-like	dme:Dmel_CG5738	GO:0000794 \\ GO:0005634 \\ GO:0031519 \\ GO:0005700 \\ GO:0003677 \\ GO:0031208 \\ GO:0042803 \\ GO:0003700 \\ GO:0016568 \\ GO:0006342 \\ GO:0001700 \\ GO:0016458 \\ GO:0045892 \\ GO:0045893 \\ GO:0006357 \\ GO:0007435 \\ GO:0007426 \\ GO:0006351 \\	chromatin modification (GO:0016568);chromatin silencing (GO:0006342);embryonic development via the syncytial blastoderm (GO:0001700);gene silencing (GO:0016458);negative regulation of transcription, DNA-templated (GO:0045892);positive regulation of transcription, DNA-templated (GO:0045893);regulation of transcription from RNA polymerase II promoter (GO:0006357);salivary gland morphogenesis (GO:00…	DNA binding (GO:0003677);POZ domain binding (GO:0031208);protein homodimerization activity (GO:0042803);sequence-specific DNA binding transcription factor activity (GO:0003700);	condensed nuclear chromosome (GO:0000794);nucleus (GO:0005634);PcG protein complex (GO:0031519);polytene chromosome (GO:0005700);	Activator;Chromatin regulator;Complete proteome;Developmental protein;DNA-binding;Nucleus;Reference proteome;Repressor;Transcription;Transcription regulation.;
comp1974_c0	1	204	No_sig_nr_hit	No_sig_nr_hit	No_sig_nr_hit	No_sig_nr_hit	No_Uniprotmatch	No_%_identity	No_evalue	No_ID	No_Description	No_KEGG	No_GO	No_GOCC	No_GOBP	No_GOMF	No_keywords
comp19751_c0	1	295	No_sig_nr_hit	No_sig_nr_hit	No_sig_nr_hit	No_sig_nr_hit	No_Uniprotmatch	No_%_identity	No_evalue	No_ID	No_Description	No_KEGG	No_GO	No_GOCC	No_GOBP	No_GOMF	No_keywords
comp19751_c1	1	559	No_sig_nr_hit	No_sig_nr_hit	No_sig_nr_hit	No_sig_nr_hit	No_Uniprotmatch	No_%_identity	No_evalue	No_ID	No_Description	No_KEGG	No_GO	No_GOCC	No_GOBP	No_GOMF	No_keywords
comp19761_c0	1	392	No_sig_nr_hit	No_sig_nr_hit	No_sig_nr_hit	No_sig_nr_hit	No_Uniprotmatch	No_%_identity	No_evalue	No_ID	No_Description	No_KEGG	No_GO	No_GOCC	No_GOBP	No_GOMF	No_keywords
comp19773_c0	1	241	No_sig_nr_hit	No_sig_nr_hit	No_sig_nr_hit	No_sig_nr_hit	No_Uniprotmatch	No_%_identity	No_evalue	No_ID	No_Description	No_KEGG	No_GO	No_GOCC	No_GOBP	No_GOMF	No_keywords
comp19776_c0	1	203	No_sig_nr_hit	No_sig_nr_hit	No_sig_nr_hit	No_sig_nr_hit	No_Uniprotmatch	No_%_identity	No_evalue	No_ID	No_Description	No_KEGG	No_GO	No_GOCC	No_GOBP	No_GOMF	No_keywords
comp19779_c0	1	213	No_sig_nr_hit	No_sig_nr_hit	No_sig_nr_hit	No_sig_nr_hit	No_Uniprotmatch	No_%_identity	No_evalue	No_ID	No_Description	No_KEGG	No_GO	No_GOCC	No_GOBP	No_GOMF	No_keywords
comp19780_c0	1	248	No_sig_nr_hit	No_sig_nr_hit	No_sig_nr_hit	No_sig_nr_hit	No_Uniprotmatch	No_%_identity	No_evalue	No_ID	No_Description	No_KEGG	No_GO	No_GOCC	No_GOBP	No_GOMF	No_keywords
comp19787_c0	1	277	No_sig_nr_hit	No_sig_nr_hit	No_sig_nr_hit	No_sig_nr_hit	No_Uniprotmatch	No_%_identity	No_evalue	No_ID	No_Description	No_KEGG	No_GO	No_GOCC	No_GOBP	No_GOMF	No_keywords
comp19810_c0	1	309	gnl|BL_ORD_ID|1480081 gi|328706819|ref|XP_003243211.1| PREDICTED: zinc finger protein 91-like [Acyrthosiphon pisum]	5.47326e-28	gnl|BL_ORD_ID|1480081 gi|328706819|ref|XP_003243211.1| PREDICTED: zinc finger protein 91-like [Acyrthosiphon pisum]	5.47326e-28	A6NNF4	48.51	2e-25	ZN726_HUMAN	Zinc finger protein 726	No_KEGG	GO:0005634 \\ GO:0003677 \\ GO:0046872 \\ GO:0003700 \\ GO:0006355 \\ GO:0006351 \\	regulation of transcription, DNA-templated (GO:0006355);transcription, DNA-templated (GO:0006351);	DNA binding (GO:0003677);metal ion binding (GO:0046872);sequence-specific DNA binding transcription factor activity (GO:0003700);	nucleus (GO:0005634);	Alternative splicing;Complete proteome;DNA-binding;Metal-binding;Nucleus;Reference proteome;Repeat;Transcription;Transcription regulation;Zinc;Zinc-finger.;
comp19816_c0	1	294	No_sig_nr_hit	No_sig_nr_hit	No_sig_nr_hit	No_sig_nr_hit	No_Uniprotmatch	No_%_identity	No_evalue	No_ID	No_Description	No_KEGG	No_GO	No_GOCC	No_GOBP	No_GOMF	No_keywords
comp19837_c0	1	249	No_sig_nr_hit	No_sig_nr_hit	No_sig_nr_hit	No_sig_nr_hit	No_Uniprotmatch	No_%_identity	No_evalue	No_ID	No_Description	No_KEGG	No_GO	No_GOCC	No_GOBP	No_GOMF	No_keywords
comp19837_c0	2	268	No_sig_nr_hit	No_sig_nr_hit	No_sig_nr_hit	No_sig_nr_hit	No_Uniprotmatch	No_%_identity	No_evalue	No_ID	No_Description	No_KEGG	No_GO	No_GOCC	No_GOBP	No_GOMF	No_keywords
comp19875_c0	1	268	No_sig_nr_hit	No_sig_nr_hit	No_sig_nr_hit	No_sig_nr_hit	No_Uniprotmatch	No_%_identity	No_evalue	No_ID	No_Description	No_KEGG	No_GO	No_GOCC	No_GOBP	No_GOMF	No_keywords
comp19886_c0	1	237	No_sig_nr_hit	No_sig_nr_hit	No_sig_nr_hit	No_sig_nr_hit	No_Uniprotmatch	No_%_identity	No_evalue	No_ID	No_Description	No_KEGG	No_GO	No_GOCC	No_GOBP	No_GOMF	No_keywords
comp19891_c0	1	216	No_sig_nr_hit	No_sig_nr_hit	No_sig_nr_hit	No_sig_nr_hit	No_Uniprotmatch	No_%_identity	No_evalue	No_ID	No_Description	No_KEGG	No_GO	No_GOCC	No_GOBP	No_GOMF	No_keywords
comp19906_c0	1	239	No_sig_nr_hit	No_sig_nr_hit	No_sig_nr_hit	No_sig_nr_hit	No_Uniprotmatch	No_%_identity	No_evalue	No_ID	No_Description	No_KEGG	No_GO	No_GOCC	No_GOBP	No_GOMF	No_keywords
comp19931_c0	1	246	No_sig_nr_hit	No_sig_nr_hit	No_sig_nr_hit	No_sig_nr_hit	No_Uniprotmatch	No_%_identity	No_evalue	No_ID	No_Description	No_KEGG	No_GO	No_GOCC	No_GOBP	No_GOMF	No_keywords
comp19941_c0	1	244	No_sig_nr_hit	No_sig_nr_hit	No_sig_nr_hit	No_sig_nr_hit	No_Uniprotmatch	No_%_identity	No_evalue	No_ID	No_Description	No_KEGG	No_GO	No_GOCC	No_GOBP	No_GOMF	No_keywords
comp1995_c0	1	228	No_sig_nr_hit	No_sig_nr_hit	No_sig_nr_hit	No_sig_nr_hit	No_Uniprotmatch	No_%_identity	No_evalue	No_ID	No_Description	No_KEGG	No_GO	No_GOCC	No_GOBP	No_GOMF	No_keywords
comp19962_c0	1	242	No_sig_nr_hit	No_sig_nr_hit	No_sig_nr_hit	No_sig_nr_hit	No_Uniprotmatch	No_%_identity	No_evalue	No_ID	No_Description	No_KEGG	No_GO	No_GOCC	No_GOBP	No_GOMF	No_keywords
comp19968_c0	1	388	No_sig_nr_hit	No_sig_nr_hit	No_sig_nr_hit	No_sig_nr_hit	No_Uniprotmatch	No_%_identity	No_evalue	No_ID	No_Description	No_KEGG	No_GO	No_GOCC	No_GOBP	No_GOMF	No_keywords
comp19981_c0	1	307	No_sig_nr_hit	No_sig_nr_hit	No_sig_nr_hit	No_sig_nr_hit	No_Uniprotmatch	No_%_identity	No_evalue	No_ID	No_Description	No_KEGG	No_GO	No_GOCC	No_GOBP	No_GOMF	No_keywords
comp19981_c0	2	241	No_sig_nr_hit	No_sig_nr_hit	No_sig_nr_hit	No_sig_nr_hit	No_Uniprotmatch	No_%_identity	No_evalue	No_ID	No_Description	No_KEGG	No_GO	No_GOCC	No_GOBP	No_GOMF	No_keywords
comp19996_c0	1	235	No_sig_nr_hit	No_sig_nr_hit	No_sig_nr_hit	No_sig_nr_hit	No_Uniprotmatch	No_%_identity	No_evalue	No_ID	No_Description	No_KEGG	No_GO	No_GOCC	No_GOBP	No_GOMF	No_keywords
comp20016_c0	1	363	gnl|BL_ORD_ID|1391341 gi|156545225|ref|XP_001606735.1| PREDICTED: ATP-dependent RNA helicase WM6-like [Nasonia vitripennis]	3.0067e-18	gnl|BL_ORD_ID|607422 gi|283854611|gb|ADB44901.1| DEAD(Asp-Glu-Ala-Asp) box polypeptide 39 [Macrobrachium nipponense]	3.92688e-18	Q18212	44.44	1e-19	DX39B_CAEEL	Spliceosome RNA helicase DDX39B homolog	cel:CELE_C26D10.2	GO:0005634 \\ GO:0005681 \\ GO:0005524 \\ GO:0008026 \\ GO:0003723 \\ GO:0006397 \\ GO:0008380 \\	mRNA processing (GO:0006397);RNA splicing (GO:0008380);	ATP binding (GO:0005524);ATP-dependent helicase activity (GO:0008026);RNA binding (GO:0003723);	nucleus (GO:0005634);spliceosomal complex (GO:0005681);	ATP-binding;Complete proteome;Helicase;Hydrolase;mRNA processing;mRNA splicing;Nucleotide-binding;Nucleus;Reference proteome;RNA-binding;Spliceosome.;
comp20016_c1	1	212	gnl|BL_ORD_ID|1815644 gi|170057076|ref|XP_001864320.1| ATP-dependent RNA helicase WM6 [Culex quinquefasciatus]	2.72438e-11	gnl|BL_ORD_ID|1815644 gi|170057076|ref|XP_001864320.1| ATP-dependent RNA helicase WM6 [Culex quinquefasciatus]	2.72438e-11	A3LST5	56.06	2e-12	SUB2_PICST	ATP-dependent RNA helicase SUB2	pic:PICST_83587	GO:0005681 \\ GO:0005524 \\ GO:0008026 \\ GO:0003723 \\ GO:0006397 \\ GO:0051028 \\ GO:0008380 \\	mRNA processing (GO:0006397);mRNA transport (GO:0051028);RNA splicing (GO:0008380);	ATP binding (GO:0005524);ATP-dependent helicase activity (GO:0008026);RNA binding (GO:0003723);	spliceosomal complex (GO:0005681);	ATP-binding;Complete proteome;Helicase;Hydrolase;mRNA processing;mRNA splicing;mRNA transport;Nucleotide-binding;Nucleus;RNA-binding;Spliceosome;Transport.;
comp20026_c0	1	261	No_sig_nr_hit	No_sig_nr_hit	No_sig_nr_hit	No_sig_nr_hit	No_Uniprotmatch	No_%_identity	No_evalue	No_ID	No_Description	No_KEGG	No_GO	No_GOCC	No_GOBP	No_GOMF	No_keywords
comp20037_c0	1	215	No_sig_nr_hit	No_sig_nr_hit	No_sig_nr_hit	No_sig_nr_hit	No_Uniprotmatch	No_%_identity	No_evalue	No_ID	No_Description	No_KEGG	No_GO	No_GOCC	No_GOBP	No_GOMF	No_keywords
comp20044_c0	1	204	No_sig_nr_hit	No_sig_nr_hit	No_sig_nr_hit	No_sig_nr_hit	No_Uniprotmatch	No_%_identity	No_evalue	No_ID	No_Description	No_KEGG	No_GO	No_GOCC	No_GOBP	No_GOMF	No_keywords
comp20045_c0	1	247	No_sig_nr_hit	No_sig_nr_hit	No_sig_nr_hit	No_sig_nr_hit	No_Uniprotmatch	No_%_identity	No_evalue	No_ID	No_Description	No_KEGG	No_GO	No_GOCC	No_GOBP	No_GOMF	No_keywords
comp20046_c0	1	322	No_sig_nr_hit	No_sig_nr_hit	No_sig_nr_hit	No_sig_nr_hit	No_Uniprotmatch	No_%_identity	No_evalue	No_ID	No_Description	No_KEGG	No_GO	No_GOCC	No_GOBP	No_GOMF	No_keywords
comp20049_c0	1	254	No_sig_nr_hit	No_sig_nr_hit	No_sig_nr_hit	No_sig_nr_hit	No_Uniprotmatch	No_%_identity	No_evalue	No_ID	No_Description	No_KEGG	No_GO	No_GOCC	No_GOBP	No_GOMF	No_keywords
comp20074_c0	1	232	No_sig_nr_hit	No_sig_nr_hit	No_sig_nr_hit	No_sig_nr_hit	No_Uniprotmatch	No_%_identity	No_evalue	No_ID	No_Description	No_KEGG	No_GO	No_GOCC	No_GOBP	No_GOMF	No_keywords
comp20076_c0	1	229	No_sig_nr_hit	No_sig_nr_hit	No_sig_nr_hit	No_sig_nr_hit	No_Uniprotmatch	No_%_identity	No_evalue	No_ID	No_Description	No_KEGG	No_GO	No_GOCC	No_GOBP	No_GOMF	No_keywords
comp20079_c0	1	249	No_sig_nr_hit	No_sig_nr_hit	No_sig_nr_hit	No_sig_nr_hit	No_Uniprotmatch	No_%_identity	No_evalue	No_ID	No_Description	No_KEGG	No_GO	No_GOCC	No_GOBP	No_GOMF	No_keywords
comp20081_c0	1	202	No_sig_nr_hit	No_sig_nr_hit	No_sig_nr_hit	No_sig_nr_hit	No_Uniprotmatch	No_%_identity	No_evalue	No_ID	No_Description	No_KEGG	No_GO	No_GOCC	No_GOBP	No_GOMF	No_keywords
comp20087_c0	1	212	No_sig_nr_hit	No_sig_nr_hit	No_sig_nr_hit	No_sig_nr_hit	No_Uniprotmatch	No_%_identity	No_evalue	No_ID	No_Description	No_KEGG	No_GO	No_GOCC	No_GOBP	No_GOMF	No_keywords
comp20088_c0	1	223	No_sig_nr_hit	No_sig_nr_hit	No_sig_nr_hit	No_sig_nr_hit	No_Uniprotmatch	No_%_identity	No_evalue	No_ID	No_Description	No_KEGG	No_GO	No_GOCC	No_GOBP	No_GOMF	No_keywords
comp20089_c0	1	304	No_sig_nr_hit	No_sig_nr_hit	No_sig_nr_hit	No_sig_nr_hit	No_Uniprotmatch	No_%_identity	No_evalue	No_ID	No_Description	No_KEGG	No_GO	No_GOCC	No_GOBP	No_GOMF	No_keywords
comp20095_c0	1	624	No_sig_nr_hit	No_sig_nr_hit	No_sig_nr_hit	No_sig_nr_hit	No_Uniprotmatch	No_%_identity	No_evalue	No_ID	No_Description	No_KEGG	No_GO	No_GOCC	No_GOBP	No_GOMF	No_keywords
comp20096_c0	1	219	No_sig_nr_hit	No_sig_nr_hit	No_sig_nr_hit	No_sig_nr_hit	No_Uniprotmatch	No_%_identity	No_evalue	No_ID	No_Description	No_KEGG	No_GO	No_GOCC	No_GOBP	No_GOMF	No_keywords
comp20113_c0	1	294	No_sig_nr_hit	No_sig_nr_hit	No_sig_nr_hit	No_sig_nr_hit	No_Uniprotmatch	No_%_identity	No_evalue	No_ID	No_Description	No_KEGG	No_GO	No_GOCC	No_GOBP	No_GOMF	No_keywords
comp20114_c0	1	279	No_sig_nr_hit	No_sig_nr_hit	No_sig_nr_hit	No_sig_nr_hit	No_Uniprotmatch	No_%_identity	No_evalue	No_ID	No_Description	No_KEGG	No_GO	No_GOCC	No_GOBP	No_GOMF	No_keywords
comp20128_c0	1	205	No_sig_nr_hit	No_sig_nr_hit	No_sig_nr_hit	No_sig_nr_hit	No_Uniprotmatch	No_%_identity	No_evalue	No_ID	No_Description	No_KEGG	No_GO	No_GOCC	No_GOBP	No_GOMF	No_keywords
comp20131_c0	1	299	No_sig_nr_hit	No_sig_nr_hit	No_sig_nr_hit	No_sig_nr_hit	No_Uniprotmatch	No_%_identity	No_evalue	No_ID	No_Description	No_KEGG	No_GO	No_GOCC	No_GOBP	No_GOMF	No_keywords
comp20132_c0	1	243	No_sig_nr_hit	No_sig_nr_hit	No_sig_nr_hit	No_sig_nr_hit	No_Uniprotmatch	No_%_identity	No_evalue	No_ID	No_Description	No_KEGG	No_GO	No_GOCC	No_GOBP	No_GOMF	No_keywords
comp20138_c0	1	213	gnl|BL_ORD_ID|994748 gi|321471674|gb|EFX82646.1| hypothetical protein DAPPUDRAFT_316462 [Daphnia pulex]	4.95348e-21	gnl|BL_ORD_ID|1953887 gi|85720600|tpg|DAA05699.1| TPA: dynein heavy chain [Drosophila pseudoobscura]	3.21075e-20	Q8TE73	63.64	5e-21	DYH5_HUMAN	Dynein heavy chain 5, axonemal	hsa:1767	GO:0005858 \\ GO:0005874 \\ GO:0005524 \\ GO:0016887 \\ GO:0003777 \\ GO:0001539 \\ GO:0008152 \\ GO:0007018 \\	cilium or flagellum-dependent cell motility (GO:0001539);metabolic process (GO:0008152);microtubule-based movement (GO:0007018);	ATP binding (GO:0005524);ATPase activity (GO:0016887);microtubule motor activity (GO:0003777);	axonemal dynein complex (GO:0005858);microtubule (GO:0005874);	ATP-binding;Cell projection;Ciliopathy;Cilium;Coiled coil;Complete proteome;Cytoplasm;Cytoskeleton;Disease mutation;Dynein;Kartagener syndrome;Microtubule;Motor protein;Nucleotide-binding;Polymorphism;Primary ciliary dyskinesia;Reference proteome;Repeat.;
comp20143_c0	1	220	No_sig_nr_hit	No_sig_nr_hit	No_sig_nr_hit	No_sig_nr_hit	No_Uniprotmatch	No_%_identity	No_evalue	No_ID	No_Description	No_KEGG	No_GO	No_GOCC	No_GOBP	No_GOMF	No_keywords
comp20151_c0	1	239	No_sig_nr_hit	No_sig_nr_hit	No_sig_nr_hit	No_sig_nr_hit	No_Uniprotmatch	No_%_identity	No_evalue	No_ID	No_Description	No_KEGG	No_GO	No_GOCC	No_GOBP	No_GOMF	No_keywords
comp20180_c0	1	216	No_sig_nr_hit	No_sig_nr_hit	No_sig_nr_hit	No_sig_nr_hit	No_Uniprotmatch	No_%_identity	No_evalue	No_ID	No_Description	No_KEGG	No_GO	No_GOCC	No_GOBP	No_GOMF	No_keywords
comp20184_c0	1	205	No_sig_nr_hit	No_sig_nr_hit	No_sig_nr_hit	No_sig_nr_hit	No_Uniprotmatch	No_%_identity	No_evalue	No_ID	No_Description	No_KEGG	No_GO	No_GOCC	No_GOBP	No_GOMF	No_keywords
comp20193_c0	1	601	No_sig_nr_hit	No_sig_nr_hit	No_sig_nr_hit	No_sig_nr_hit	No_Uniprotmatch	No_%_identity	No_evalue	No_ID	No_Description	No_KEGG	No_GO	No_GOCC	No_GOBP	No_GOMF	No_keywords
comp20204_c1	1	223	No_sig_nr_hit	No_sig_nr_hit	No_sig_nr_hit	No_sig_nr_hit	No_Uniprotmatch	No_%_identity	No_evalue	No_ID	No_Description	No_KEGG	No_GO	No_GOCC	No_GOBP	No_GOMF	No_keywords
comp20209_c0	1	1471	No_sig_nr_hit	No_sig_nr_hit	No_sig_nr_hit	No_sig_nr_hit	No_Uniprotmatch	No_%_identity	No_evalue	No_ID	No_Description	No_KEGG	No_GO	No_GOCC	No_GOBP	No_GOMF	No_keywords
comp20209_c1	1	547	No_sig_nr_hit	No_sig_nr_hit	No_sig_nr_hit	No_sig_nr_hit	No_Uniprotmatch	No_%_identity	No_evalue	No_ID	No_Description	No_KEGG	No_GO	No_GOCC	No_GOBP	No_GOMF	No_keywords
comp20211_c0	1	226	No_sig_nr_hit	No_sig_nr_hit	No_sig_nr_hit	No_sig_nr_hit	No_Uniprotmatch	No_%_identity	No_evalue	No_ID	No_Description	No_KEGG	No_GO	No_GOCC	No_GOBP	No_GOMF	No_keywords
comp20211_c1	1	261	No_sig_nr_hit	No_sig_nr_hit	No_sig_nr_hit	No_sig_nr_hit	No_Uniprotmatch	No_%_identity	No_evalue	No_ID	No_Description	No_KEGG	No_GO	No_GOCC	No_GOBP	No_GOMF	No_keywords
comp2021_c0	1	273	gnl|BL_ORD_ID|1859434 gi|242025596|ref|XP_002433210.1| Polyadenylate-binding protein, putative [Pediculus humanus corporis]	1.64886e-32	gnl|BL_ORD_ID|2059435 gi|194753367|ref|XP_001958985.1| GF12652 [Drosophila ananassae]	3.67327e-32	Q6IP09	71.11	2e-32	PABPB_XENLA	Polyadenylate-binding protein 1-B	xla:432140	GO:0005737 \\ GO:0005844 \\ GO:0031370 \\ GO:0000166 \\ GO:0008143 \\ GO:0043621 \\ GO:0031047 \\ GO:0006397 \\ GO:0048255 \\ GO:0060212 \\ GO:1900153 \\ GO:0060213 \\ GO:0006417 \\ GO:0006412 \\	gene silencing by RNA (GO:0031047);mRNA processing (GO:0006397);mRNA stabilization (GO:0048255);negative regulation of nuclear-transcribed mRNA poly(A) tail shortening (GO:0060212);positive regulation of nuclear-transcribed mRNA catabolic process, deadenylation-dependent decay (GO:1900153);positive regulation of nuclear-transcribed mRNA poly(A) tail shortening (GO:0060213);regulation of translati…	eukaryotic initiation factor 4G binding (GO:0031370);nucleotide binding (GO:0000166);poly(A) binding (GO:0008143);protein self-association (GO:0043621);	cytoplasm (GO:0005737);polysome (GO:0005844);	Cytoplasm;mRNA processing;Protein biosynthesis;Repeat;RNA-binding;Translation regulation.;
comp20223_c0	1	259	No_sig_nr_hit	No_sig_nr_hit	No_sig_nr_hit	No_sig_nr_hit	No_Uniprotmatch	No_%_identity	No_evalue	No_ID	No_Description	No_KEGG	No_GO	No_GOCC	No_GOBP	No_GOMF	No_keywords
comp20224_c0	1	204	No_sig_nr_hit	No_sig_nr_hit	No_sig_nr_hit	No_sig_nr_hit	No_Uniprotmatch	No_%_identity	No_evalue	No_ID	No_Description	No_KEGG	No_GO	No_GOCC	No_GOBP	No_GOMF	No_keywords
comp20228_c0	1	333	No_sig_nr_hit	No_sig_nr_hit	No_sig_nr_hit	No_sig_nr_hit	No_Uniprotmatch	No_%_identity	No_evalue	No_ID	No_Description	No_KEGG	No_GO	No_GOCC	No_GOBP	No_GOMF	No_keywords
comp20230_c0	1	220	No_sig_nr_hit	No_sig_nr_hit	No_sig_nr_hit	No_sig_nr_hit	No_Uniprotmatch	No_%_identity	No_evalue	No_ID	No_Description	No_KEGG	No_GO	No_GOCC	No_GOBP	No_GOMF	No_keywords
comp20232_c0	1	231	No_sig_nr_hit	No_sig_nr_hit	No_sig_nr_hit	No_sig_nr_hit	No_Uniprotmatch	No_%_identity	No_evalue	No_ID	No_Description	No_KEGG	No_GO	No_GOCC	No_GOBP	No_GOMF	No_keywords
comp20236_c0	1	244	No_sig_nr_hit	No_sig_nr_hit	No_sig_nr_hit	No_sig_nr_hit	No_Uniprotmatch	No_%_identity	No_evalue	No_ID	No_Description	No_KEGG	No_GO	No_GOCC	No_GOBP	No_GOMF	No_keywords
comp20238_c0	1	215	No_sig_nr_hit	No_sig_nr_hit	No_sig_nr_hit	No_sig_nr_hit	No_Uniprotmatch	No_%_identity	No_evalue	No_ID	No_Description	No_KEGG	No_GO	No_GOCC	No_GOBP	No_GOMF	No_keywords
comp20239_c0	1	229	No_sig_nr_hit	No_sig_nr_hit	No_sig_nr_hit	No_sig_nr_hit	No_Uniprotmatch	No_%_identity	No_evalue	No_ID	No_Description	No_KEGG	No_GO	No_GOCC	No_GOBP	No_GOMF	No_keywords
comp20250_c0	1	219	No_sig_nr_hit	No_sig_nr_hit	No_sig_nr_hit	No_sig_nr_hit	No_Uniprotmatch	No_%_identity	No_evalue	No_ID	No_Description	No_KEGG	No_GO	No_GOCC	No_GOBP	No_GOMF	No_keywords
comp20250_c1	1	223	No_sig_nr_hit	No_sig_nr_hit	No_sig_nr_hit	No_sig_nr_hit	No_Uniprotmatch	No_%_identity	No_evalue	No_ID	No_Description	No_KEGG	No_GO	No_GOCC	No_GOBP	No_GOMF	No_keywords
comp20272_c0	1	279	No_sig_nr_hit	No_sig_nr_hit	No_sig_nr_hit	No_sig_nr_hit	No_Uniprotmatch	No_%_identity	No_evalue	No_ID	No_Description	No_KEGG	No_GO	No_GOCC	No_GOBP	No_GOMF	No_keywords
comp20272_c1	1	358	No_sig_nr_hit	No_sig_nr_hit	No_sig_nr_hit	No_sig_nr_hit	A6QP79	31.71	9e-07	COL12_BOVIN	Collectin-12	bta:504741	GO:0005581 \\ GO:0016021 \\ GO:0030246 \\ GO:0030169 \\ GO:0046872 \\ GO:0008329 \\ GO:0006955 \\ GO:0006910 \\	immune response (GO:0006955);phagocytosis, recognition (GO:0006910);	carbohydrate binding (GO:0030246);low-density lipoprotein particle binding (GO:0030169);metal ion binding (GO:0046872);signaling pattern recognition receptor activity (GO:0008329);	collagen (GO:0005581);integral component of membrane (GO:0016021);	Calcium;Coiled coil;Collagen;Complete proteome;Disulfide bond;Glycoprotein;Lectin;Membrane;Metal-binding;Receptor;Reference proteome;Repeat;Signal-anchor;Transmembrane;Transmembrane helix.;
comp20280_c0	1	249	No_sig_nr_hit	No_sig_nr_hit	No_sig_nr_hit	No_sig_nr_hit	No_Uniprotmatch	No_%_identity	No_evalue	No_ID	No_Description	No_KEGG	No_GO	No_GOCC	No_GOBP	No_GOMF	No_keywords
comp20317_c0	1	279	No_sig_nr_hit	No_sig_nr_hit	No_sig_nr_hit	No_sig_nr_hit	No_Uniprotmatch	No_%_identity	No_evalue	No_ID	No_Description	No_KEGG	No_GO	No_GOCC	No_GOBP	No_GOMF	No_keywords
comp20329_c0	1	257	No_sig_nr_hit	No_sig_nr_hit	No_sig_nr_hit	No_sig_nr_hit	No_Uniprotmatch	No_%_identity	No_evalue	No_ID	No_Description	No_KEGG	No_GO	No_GOCC	No_GOBP	No_GOMF	No_keywords
comp20336_c0	1	274	No_sig_nr_hit	No_sig_nr_hit	No_sig_nr_hit	No_sig_nr_hit	No_Uniprotmatch	No_%_identity	No_evalue	No_ID	No_Description	No_KEGG	No_GO	No_GOCC	No_GOBP	No_GOMF	No_keywords
comp20340_c0	1	218	No_sig_nr_hit	No_sig_nr_hit	No_sig_nr_hit	No_sig_nr_hit	No_Uniprotmatch	No_%_identity	No_evalue	No_ID	No_Description	No_KEGG	No_GO	No_GOCC	No_GOBP	No_GOMF	No_keywords
comp20342_c0	1	218	No_sig_nr_hit	No_sig_nr_hit	No_sig_nr_hit	No_sig_nr_hit	No_Uniprotmatch	No_%_identity	No_evalue	No_ID	No_Description	No_KEGG	No_GO	No_GOCC	No_GOBP	No_GOMF	No_keywords
comp20347_c0	1	511	gnl|BL_ORD_ID|1014161 gi|321451656|gb|EFX63233.1| hypothetical protein DAPPUDRAFT_268813 [Daphnia pulex]	3.07951e-08	gnl|BL_ORD_ID|1814970 gi|170058767|ref|XP_001865067.1| zinc finger protein [Culex quinquefasciatus]	1.52834e-07	A6NDX5	33.64	9e-07	ZN840_HUMAN	Putative zinc finger protein 840	No_KEGG	GO:0005634 \\ GO:0003677 \\ GO:0046872 \\ GO:0006355 \\ GO:0006351 \\	regulation of transcription, DNA-templated (GO:0006355);transcription, DNA-templated (GO:0006351);	DNA binding (GO:0003677);metal ion binding (GO:0046872);	nucleus (GO:0005634);	Complete proteome;DNA-binding;Metal-binding;Nucleus;Polymorphism;Reference proteome;Repeat;Transcription;Transcription regulation;Zinc;Zinc-finger.;
comp20358_c0	1	209	No_sig_nr_hit	No_sig_nr_hit	No_sig_nr_hit	No_sig_nr_hit	No_Uniprotmatch	No_%_identity	No_evalue	No_ID	No_Description	No_KEGG	No_GO	No_GOCC	No_GOBP	No_GOMF	No_keywords
comp20372_c0	1	210	No_sig_nr_hit	No_sig_nr_hit	No_sig_nr_hit	No_sig_nr_hit	No_Uniprotmatch	No_%_identity	No_evalue	No_ID	No_Description	No_KEGG	No_GO	No_GOCC	No_GOBP	No_GOMF	No_keywords
comp20381_c0	1	269	No_sig_nr_hit	No_sig_nr_hit	No_sig_nr_hit	No_sig_nr_hit	No_Uniprotmatch	No_%_identity	No_evalue	No_ID	No_Description	No_KEGG	No_GO	No_GOCC	No_GOBP	No_GOMF	No_keywords
comp20400_c0	1	292	No_sig_nr_hit	No_sig_nr_hit	No_sig_nr_hit	No_sig_nr_hit	No_Uniprotmatch	No_%_identity	No_evalue	No_ID	No_Description	No_KEGG	No_GO	No_GOCC	No_GOBP	No_GOMF	No_keywords
comp20414_c0	1	209	No_sig_nr_hit	No_sig_nr_hit	No_sig_nr_hit	No_sig_nr_hit	No_Uniprotmatch	No_%_identity	No_evalue	No_ID	No_Description	No_KEGG	No_GO	No_GOCC	No_GOBP	No_GOMF	No_keywords
comp20437_c0	1	245	No_sig_nr_hit	No_sig_nr_hit	No_sig_nr_hit	No_sig_nr_hit	No_Uniprotmatch	No_%_identity	No_evalue	No_ID	No_Description	No_KEGG	No_GO	No_GOCC	No_GOBP	No_GOMF	No_keywords
comp20442_c0	1	257	No_sig_nr_hit	No_sig_nr_hit	No_sig_nr_hit	No_sig_nr_hit	No_Uniprotmatch	No_%_identity	No_evalue	No_ID	No_Description	No_KEGG	No_GO	No_GOCC	No_GOBP	No_GOMF	No_keywords
comp20444_c0	1	277	No_sig_nr_hit	No_sig_nr_hit	No_sig_nr_hit	No_sig_nr_hit	No_Uniprotmatch	No_%_identity	No_evalue	No_ID	No_Description	No_KEGG	No_GO	No_GOCC	No_GOBP	No_GOMF	No_keywords
comp20466_c0	1	274	gnl|BL_ORD_ID|403661 gi|512907928|ref|XP_004926564.1| PREDICTED: multidrug resistance-associated protein 1-like [Bombyx mori]	4.98766e-13	gnl|BL_ORD_ID|1940901 gi|157108418|ref|XP_001650219.1| ATP-dependent bile acid permease [Aedes aegypti]	6.51408e-13	Q5F364	46.07	4e-12	MRP1_CHICK	Multidrug resistance-associated protein 1	gga:395416	GO:0016021 \\ GO:0005886 \\ GO:0005524 \\ GO:0042626 \\	No_GOBP	ATP binding (GO:0005524);ATPase activity, coupled to transmembrane movement of substances (GO:0042626);	integral component of membrane (GO:0016021);plasma membrane (GO:0005886);	ATP-binding;Cell membrane;Complete proteome;Hydrolase;Membrane;Nucleotide-binding;Reference proteome;Repeat;Transmembrane;Transmembrane helix;Transport.;
comp20471_c0	1	363	No_sig_nr_hit	No_sig_nr_hit	No_sig_nr_hit	No_sig_nr_hit	No_Uniprotmatch	No_%_identity	No_evalue	No_ID	No_Description	No_KEGG	No_GO	No_GOCC	No_GOBP	No_GOMF	No_keywords
comp20499_c0	1	314	gnl|BL_ORD_ID|377525 gi|525546293|gb|AGR53506.1| putative 40S ribosomal protein S25 [Dolomedes mizhoanus]	1.13823e-09	gnl|BL_ORD_ID|1958090 gi|209414623|emb|CAR82270.1| ribosomal protein S25 protein [Nilaparvata lugens]	3.31173e-09	Q9SIK2	52.86	9e-10	RS252_ARATH	40S ribosomal protein S25-2	ath:AT2G21580	GO:0022626 \\ GO:0022627 \\ GO:0009506 \\ GO:0005774 \\	No_GOBP	No_GOMF	cytosolic ribosome (GO:0022626);cytosolic small ribosomal subunit (GO:0022627);plasmodesma (GO:0009506);vacuolar membrane (GO:0005774);	Alternative splicing;Complete proteome;Reference proteome;Ribonucleoprotein;Ribosomal protein.;
comp20506_c0	1	226	No_sig_nr_hit	No_sig_nr_hit	No_sig_nr_hit	No_sig_nr_hit	No_Uniprotmatch	No_%_identity	No_evalue	No_ID	No_Description	No_KEGG	No_GO	No_GOCC	No_GOBP	No_GOMF	No_keywords
comp20527_c0	1	314	No_sig_nr_hit	No_sig_nr_hit	No_sig_nr_hit	No_sig_nr_hit	No_Uniprotmatch	No_%_identity	No_evalue	No_ID	No_Description	No_KEGG	No_GO	No_GOCC	No_GOBP	No_GOMF	No_keywords
comp20539_c0	1	417	gnl|BL_ORD_ID|1891580 gi|241013980|ref|XP_002405559.1| hypothetical protein IscW_ISCW016136 [Ixodes scapularis]	1.34837e-18	gnl|BL_ORD_ID|417884 gi|509179591|gb|JAA87916.1| E3 ubiquitin-protein ligase UBR4, partial [Pararge aegeria]	4.05984e-15	Q5T4S7	34.15	4e-17	UBR4_HUMAN	E3 ubiquitin-protein ligase UBR4	hsa:23352	GO:0005813 \\ GO:0005737 \\ GO:0016021 \\ GO:0005634 \\ GO:0004842 \\ GO:0008270 \\ GO:0042787 \\ GO:0016032 \\	protein ubiquitination involved in ubiquitin-dependent protein catabolic process (GO:0042787);viral process (GO:0016032);	ubiquitin-protein ligase activity (GO:0004842);zinc ion binding (GO:0008270);	centrosome (GO:0005813);cytoplasm (GO:0005737);integral component of membrane (GO:0016021);nucleus (GO:0005634);	Acetylation;Alternative splicing;Calmodulin-binding;Complete proteome;Cytoplasm;Cytoskeleton;Direct protein sequencing;Host-virus interaction;Ligase;Membrane;Metal-binding;Nucleus;Phosphoprotein;Polymorphism;Reference proteome;Transmembrane;Transmembrane helix;Ubl conjugation pathway;Zinc;Zinc-finger.;
comp20544_c0	1	442	No_sig_nr_hit	No_sig_nr_hit	No_sig_nr_hit	No_sig_nr_hit	No_Uniprotmatch	No_%_identity	No_evalue	No_ID	No_Description	No_KEGG	No_GO	No_GOCC	No_GOBP	No_GOMF	No_keywords
comp20547_c0	1	217	No_sig_nr_hit	No_sig_nr_hit	No_sig_nr_hit	No_sig_nr_hit	No_Uniprotmatch	No_%_identity	No_evalue	No_ID	No_Description	No_KEGG	No_GO	No_GOCC	No_GOBP	No_GOMF	No_keywords
comp20560_c0	1	205	No_sig_nr_hit	No_sig_nr_hit	No_sig_nr_hit	No_sig_nr_hit	No_Uniprotmatch	No_%_identity	No_evalue	No_ID	No_Description	No_KEGG	No_GO	No_GOCC	No_GOBP	No_GOMF	No_keywords
comp20568_c0	1	303	gnl|BL_ORD_ID|1502745 gi|325303154|tpg|DAA34328.1| TPA_inf: H/ACA small nucleolar RNP component GAR1 [Amblyomma variegatum]	2.73889e-11	gnl|BL_ORD_ID|1502745 gi|325303154|tpg|DAA34328.1| TPA_inf: H/ACA small nucleolar RNP component GAR1 [Amblyomma variegatum]	2.73889e-11	Q6CJ45	52.24	5e-13	GAR1_KLULA	H/ACA ribonucleoprotein complex subunit 1	kla:KLLA0F21604g	GO:0031429 \\ GO:0003723 \\ GO:0001522 \\ GO:0006364 \\	pseudouridine synthesis (GO:0001522);rRNA processing (GO:0006364);	RNA binding (GO:0003723);	box H/ACA snoRNP complex (GO:0031429);	Complete proteome;Nucleus;Repeat;Ribonucleoprotein;Ribosome biogenesis;RNA-binding;rRNA processing.;
comp20583_c0	1	236	No_sig_nr_hit	No_sig_nr_hit	No_sig_nr_hit	No_sig_nr_hit	No_Uniprotmatch	No_%_identity	No_evalue	No_ID	No_Description	No_KEGG	No_GO	No_GOCC	No_GOBP	No_GOMF	No_keywords
comp20593_c0	1	255	No_sig_nr_hit	No_sig_nr_hit	No_sig_nr_hit	No_sig_nr_hit	No_Uniprotmatch	No_%_identity	No_evalue	No_ID	No_Description	No_KEGG	No_GO	No_GOCC	No_GOBP	No_GOMF	No_keywords
comp20598_c0	1	201	No_sig_nr_hit	No_sig_nr_hit	No_sig_nr_hit	No_sig_nr_hit	No_Uniprotmatch	No_%_identity	No_evalue	No_ID	No_Description	No_KEGG	No_GO	No_GOCC	No_GOBP	No_GOMF	No_keywords
comp20599_c0	1	212	No_sig_nr_hit	No_sig_nr_hit	No_sig_nr_hit	No_sig_nr_hit	No_Uniprotmatch	No_%_identity	No_evalue	No_ID	No_Description	No_KEGG	No_GO	No_GOCC	No_GOBP	No_GOMF	No_keywords
comp20600_c0	1	249	No_sig_nr_hit	No_sig_nr_hit	No_sig_nr_hit	No_sig_nr_hit	No_Uniprotmatch	No_%_identity	No_evalue	No_ID	No_Description	No_KEGG	No_GO	No_GOCC	No_GOBP	No_GOMF	No_keywords
comp20602_c0	1	228	No_sig_nr_hit	No_sig_nr_hit	No_sig_nr_hit	No_sig_nr_hit	No_Uniprotmatch	No_%_identity	No_evalue	No_ID	No_Description	No_KEGG	No_GO	No_GOCC	No_GOBP	No_GOMF	No_keywords
comp2060_c0	1	212	No_sig_nr_hit	No_sig_nr_hit	No_sig_nr_hit	No_sig_nr_hit	No_Uniprotmatch	No_%_identity	No_evalue	No_ID	No_Description	No_KEGG	No_GO	No_GOCC	No_GOBP	No_GOMF	No_keywords
comp20628_c0	1	363	No_sig_nr_hit	No_sig_nr_hit	No_sig_nr_hit	No_sig_nr_hit	No_Uniprotmatch	No_%_identity	No_evalue	No_ID	No_Description	No_KEGG	No_GO	No_GOCC	No_GOBP	No_GOMF	No_keywords
comp20637_c0	1	325	No_sig_nr_hit	No_sig_nr_hit	No_sig_nr_hit	No_sig_nr_hit	No_Uniprotmatch	No_%_identity	No_evalue	No_ID	No_Description	No_KEGG	No_GO	No_GOCC	No_GOBP	No_GOMF	No_keywords
comp20654_c1	1	219	No_sig_nr_hit	No_sig_nr_hit	No_sig_nr_hit	No_sig_nr_hit	No_Uniprotmatch	No_%_identity	No_evalue	No_ID	No_Description	No_KEGG	No_GO	No_GOCC	No_GOBP	No_GOMF	No_keywords
comp20658_c1	1	224	No_sig_nr_hit	No_sig_nr_hit	No_sig_nr_hit	No_sig_nr_hit	No_Uniprotmatch	No_%_identity	No_evalue	No_ID	No_Description	No_KEGG	No_GO	No_GOCC	No_GOBP	No_GOMF	No_keywords
comp20668_c0	1	226	No_sig_nr_hit	No_sig_nr_hit	No_sig_nr_hit	No_sig_nr_hit	No_Uniprotmatch	No_%_identity	No_evalue	No_ID	No_Description	No_KEGG	No_GO	No_GOCC	No_GOBP	No_GOMF	No_keywords
comp20673_c0	1	214	No_sig_nr_hit	No_sig_nr_hit	No_sig_nr_hit	No_sig_nr_hit	No_Uniprotmatch	No_%_identity	No_evalue	No_ID	No_Description	No_KEGG	No_GO	No_GOCC	No_GOBP	No_GOMF	No_keywords
comp20678_c0	1	284	gnl|BL_ORD_ID|2067903 gi|189239246|ref|XP_974285.2| PREDICTED: similar to AGAP002104-PA [Tribolium castaneum]	6.2431e-08	gnl|BL_ORD_ID|2033187 gi|195024612|ref|XP_001985907.1| GH20836 [Drosophila grimshawi]	5.2851e-07	No_Uniprotmatch	No_%_identity	No_evalue	No_ID	No_Description	No_KEGG	No_GO	No_GOCC	No_GOBP	No_GOMF	No_keywords
comp2068_c0	1	205	No_sig_nr_hit	No_sig_nr_hit	No_sig_nr_hit	No_sig_nr_hit	No_Uniprotmatch	No_%_identity	No_evalue	No_ID	No_Description	No_KEGG	No_GO	No_GOCC	No_GOBP	No_GOMF	No_keywords
comp20699_c1	1	454	No_sig_nr_hit	No_sig_nr_hit	No_sig_nr_hit	No_sig_nr_hit	No_Uniprotmatch	No_%_identity	No_evalue	No_ID	No_Description	No_KEGG	No_GO	No_GOCC	No_GOBP	No_GOMF	No_keywords
comp20704_c0	1	209	No_sig_nr_hit	No_sig_nr_hit	No_sig_nr_hit	No_sig_nr_hit	No_Uniprotmatch	No_%_identity	No_evalue	No_ID	No_Description	No_KEGG	No_GO	No_GOCC	No_GOBP	No_GOMF	No_keywords
comp20717_c0	1	219	No_sig_nr_hit	No_sig_nr_hit	No_sig_nr_hit	No_sig_nr_hit	No_Uniprotmatch	No_%_identity	No_evalue	No_ID	No_Description	No_KEGG	No_GO	No_GOCC	No_GOBP	No_GOMF	No_keywords
comp20735_c0	1	219	No_sig_nr_hit	No_sig_nr_hit	No_sig_nr_hit	No_sig_nr_hit	No_Uniprotmatch	No_%_identity	No_evalue	No_ID	No_Description	No_KEGG	No_GO	No_GOCC	No_GOBP	No_GOMF	No_keywords
comp20735_c1	1	209	No_sig_nr_hit	No_sig_nr_hit	No_sig_nr_hit	No_sig_nr_hit	No_Uniprotmatch	No_%_identity	No_evalue	No_ID	No_Description	No_KEGG	No_GO	No_GOCC	No_GOBP	No_GOMF	No_keywords
comp20739_c0	1	250	No_sig_nr_hit	No_sig_nr_hit	No_sig_nr_hit	No_sig_nr_hit	No_Uniprotmatch	No_%_identity	No_evalue	No_ID	No_Description	No_KEGG	No_GO	No_GOCC	No_GOBP	No_GOMF	No_keywords
comp20739_c1	1	223	No_sig_nr_hit	No_sig_nr_hit	No_sig_nr_hit	No_sig_nr_hit	No_Uniprotmatch	No_%_identity	No_evalue	No_ID	No_Description	No_KEGG	No_GO	No_GOCC	No_GOBP	No_GOMF	No_keywords
comp20743_c0	1	280	No_sig_nr_hit	No_sig_nr_hit	No_sig_nr_hit	No_sig_nr_hit	No_Uniprotmatch	No_%_identity	No_evalue	No_ID	No_Description	No_KEGG	No_GO	No_GOCC	No_GOBP	No_GOMF	No_keywords
comp20746_c0	1	212	No_sig_nr_hit	No_sig_nr_hit	No_sig_nr_hit	No_sig_nr_hit	No_Uniprotmatch	No_%_identity	No_evalue	No_ID	No_Description	No_KEGG	No_GO	No_GOCC	No_GOBP	No_GOMF	No_keywords
comp20749_c0	1	248	No_sig_nr_hit	No_sig_nr_hit	No_sig_nr_hit	No_sig_nr_hit	No_Uniprotmatch	No_%_identity	No_evalue	No_ID	No_Description	No_KEGG	No_GO	No_GOCC	No_GOBP	No_GOMF	No_keywords
comp20759_c0	1	217	No_sig_nr_hit	No_sig_nr_hit	No_sig_nr_hit	No_sig_nr_hit	No_Uniprotmatch	No_%_identity	No_evalue	No_ID	No_Description	No_KEGG	No_GO	No_GOCC	No_GOBP	No_GOMF	No_keywords
comp20768_c0	1	227	No_sig_nr_hit	No_sig_nr_hit	No_sig_nr_hit	No_sig_nr_hit	No_Uniprotmatch	No_%_identity	No_evalue	No_ID	No_Description	No_KEGG	No_GO	No_GOCC	No_GOBP	No_GOMF	No_keywords
comp20772_c0	1	375	No_sig_nr_hit	No_sig_nr_hit	No_sig_nr_hit	No_sig_nr_hit	No_Uniprotmatch	No_%_identity	No_evalue	No_ID	No_Description	No_KEGG	No_GO	No_GOCC	No_GOBP	No_GOMF	No_keywords
comp20782_c0	1	204	No_sig_nr_hit	No_sig_nr_hit	No_sig_nr_hit	No_sig_nr_hit	No_Uniprotmatch	No_%_identity	No_evalue	No_ID	No_Description	No_KEGG	No_GO	No_GOCC	No_GOBP	No_GOMF	No_keywords
comp20786_c0	1	228	No_sig_nr_hit	No_sig_nr_hit	No_sig_nr_hit	No_sig_nr_hit	No_Uniprotmatch	No_%_identity	No_evalue	No_ID	No_Description	No_KEGG	No_GO	No_GOCC	No_GOBP	No_GOMF	No_keywords
comp20794_c0	1	205	No_sig_nr_hit	No_sig_nr_hit	No_sig_nr_hit	No_sig_nr_hit	No_Uniprotmatch	No_%_identity	No_evalue	No_ID	No_Description	No_KEGG	No_GO	No_GOCC	No_GOBP	No_GOMF	No_keywords
comp20799_c0	1	288	No_sig_nr_hit	No_sig_nr_hit	No_sig_nr_hit	No_sig_nr_hit	No_Uniprotmatch	No_%_identity	No_evalue	No_ID	No_Description	No_KEGG	No_GO	No_GOCC	No_GOBP	No_GOMF	No_keywords
comp20806_c0	1	262	No_sig_nr_hit	No_sig_nr_hit	No_sig_nr_hit	No_sig_nr_hit	No_Uniprotmatch	No_%_identity	No_evalue	No_ID	No_Description	No_KEGG	No_GO	No_GOCC	No_GOBP	No_GOMF	No_keywords
comp20809_c0	1	206	No_sig_nr_hit	No_sig_nr_hit	No_sig_nr_hit	No_sig_nr_hit	No_Uniprotmatch	No_%_identity	No_evalue	No_ID	No_Description	No_KEGG	No_GO	No_GOCC	No_GOBP	No_GOMF	No_keywords
comp20811_c0	1	224	No_sig_nr_hit	No_sig_nr_hit	No_sig_nr_hit	No_sig_nr_hit	No_Uniprotmatch	No_%_identity	No_evalue	No_ID	No_Description	No_KEGG	No_GO	No_GOCC	No_GOBP	No_GOMF	No_keywords
comp20815_c0	1	255	No_sig_nr_hit	No_sig_nr_hit	No_sig_nr_hit	No_sig_nr_hit	No_Uniprotmatch	No_%_identity	No_evalue	No_ID	No_Description	No_KEGG	No_GO	No_GOCC	No_GOBP	No_GOMF	No_keywords
comp20819_c0	1	242	No_sig_nr_hit	No_sig_nr_hit	No_sig_nr_hit	No_sig_nr_hit	No_Uniprotmatch	No_%_identity	No_evalue	No_ID	No_Description	No_KEGG	No_GO	No_GOCC	No_GOBP	No_GOMF	No_keywords
comp20824_c0	1	373	No_sig_nr_hit	No_sig_nr_hit	No_sig_nr_hit	No_sig_nr_hit	No_Uniprotmatch	No_%_identity	No_evalue	No_ID	No_Description	No_KEGG	No_GO	No_GOCC	No_GOBP	No_GOMF	No_keywords
comp20827_c0	1	418	gnl|BL_ORD_ID|1347260 gi|350409087|ref|XP_003488604.1| PREDICTED: multidrug resistance-associated protein 1-like isoform 1 [Bombus impatiens]	1.13152e-33	gnl|BL_ORD_ID|779275 gi|307212219|gb|EFN88051.1| Multidrug resistance-associated protein 1 [Harpegnathos saltator]	1.47781e-33	Q8CG09	55.46	4e-29	MRP1_RAT	Multidrug resistance-associated protein 1	rno:24565	GO:0016323 \\ GO:0005737 \\ GO:0005887 \\ GO:0016020 \\ GO:0005886 \\ GO:0005524 \\ GO:0015238 \\ GO:0015562 \\ GO:0015431 \\ GO:0034634 \\ GO:0034040 \\ GO:0005324 \\ GO:0016491 \\ GO:0046624 \\ GO:0008559 \\ GO:0060326 \\ GO:0043215 \\ GO:0046618 \\ GO:0006855 \\ GO:0034775 \\ GO:1901215 \\ GO:0033700 \\ GO:0015911 \\ GO:0030335 \\ GO:0042493 \\ GO:0006979 \\ GO:0055085 \\ GO:0042908 \\	cell chemotaxis (GO:0060326);daunorubicin transport (GO:0043215);drug export (GO:0046618);drug transmembrane transport (GO:0006855);glutathione transmembrane transport (GO:0034775);negative regulation of neuron death (GO:1901215);phospholipid efflux (GO:0033700);plasma membrane long-chain fatty acid transport (GO:0015911);positive regulation of cell migration (GO:0030335);response to drug (GO:004…	ATP binding (GO:0005524);drug transmembrane transporter activity (GO:0015238);efflux transmembrane transporter activity (GO:0015562);glutathione S-conjugate-exporting ATPase activity (GO:0015431);glutathione transmembrane transporter activity (GO:0034634);lipid-transporting ATPase activity (GO:0034040);long-chain fatty acid transporter activity (GO:0005324);oxidoreductase activity (GO:0016491);sp…	basolateral plasma membrane (GO:0016323);cytoplasm (GO:0005737);integral component of plasma membrane (GO:0005887);membrane (GO:0016020);plasma membrane (GO:0005886);	Alternative splicing;ATP-binding;Cell membrane;Complete proteome;Glycoprotein;Hydrolase;Membrane;Nucleotide-binding;Phosphoprotein;Reference proteome;Repeat;Transmembrane;Transmembrane helix;Transport.;
comp20833_c0	1	209	No_sig_nr_hit	No_sig_nr_hit	No_sig_nr_hit	No_sig_nr_hit	No_Uniprotmatch	No_%_identity	No_evalue	No_ID	No_Description	No_KEGG	No_GO	No_GOCC	No_GOBP	No_GOMF	No_keywords
comp20861_c0	1	221	No_sig_nr_hit	No_sig_nr_hit	No_sig_nr_hit	No_sig_nr_hit	No_Uniprotmatch	No_%_identity	No_evalue	No_ID	No_Description	No_KEGG	No_GO	No_GOCC	No_GOBP	No_GOMF	No_keywords
comp20861_c0	2	237	No_sig_nr_hit	No_sig_nr_hit	No_sig_nr_hit	No_sig_nr_hit	No_Uniprotmatch	No_%_identity	No_evalue	No_ID	No_Description	No_KEGG	No_GO	No_GOCC	No_GOBP	No_GOMF	No_keywords
comp20869_c0	1	219	No_sig_nr_hit	No_sig_nr_hit	No_sig_nr_hit	No_sig_nr_hit	No_Uniprotmatch	No_%_identity	No_evalue	No_ID	No_Description	No_KEGG	No_GO	No_GOCC	No_GOBP	No_GOMF	No_keywords
comp20887_c0	1	332	No_sig_nr_hit	No_sig_nr_hit	No_sig_nr_hit	No_sig_nr_hit	No_Uniprotmatch	No_%_identity	No_evalue	No_ID	No_Description	No_KEGG	No_GO	No_GOCC	No_GOBP	No_GOMF	No_keywords
comp20896_c0	1	252	No_sig_nr_hit	No_sig_nr_hit	No_sig_nr_hit	No_sig_nr_hit	No_Uniprotmatch	No_%_identity	No_evalue	No_ID	No_Description	No_KEGG	No_GO	No_GOCC	No_GOBP	No_GOMF	No_keywords
comp20909_c0	1	327	No_sig_nr_hit	No_sig_nr_hit	No_sig_nr_hit	No_sig_nr_hit	No_Uniprotmatch	No_%_identity	No_evalue	No_ID	No_Description	No_KEGG	No_GO	No_GOCC	No_GOBP	No_GOMF	No_keywords
comp20916_c0	1	402	No_sig_nr_hit	No_sig_nr_hit	No_sig_nr_hit	No_sig_nr_hit	No_Uniprotmatch	No_%_identity	No_evalue	No_ID	No_Description	No_KEGG	No_GO	No_GOCC	No_GOBP	No_GOMF	No_keywords
comp20931_c0	1	272	No_sig_nr_hit	No_sig_nr_hit	No_sig_nr_hit	No_sig_nr_hit	No_Uniprotmatch	No_%_identity	No_evalue	No_ID	No_Description	No_KEGG	No_GO	No_GOCC	No_GOBP	No_GOMF	No_keywords
comp20953_c0	1	286	No_sig_nr_hit	No_sig_nr_hit	No_sig_nr_hit	No_sig_nr_hit	No_Uniprotmatch	No_%_identity	No_evalue	No_ID	No_Description	No_KEGG	No_GO	No_GOCC	No_GOBP	No_GOMF	No_keywords
comp20959_c0	1	292	No_sig_nr_hit	No_sig_nr_hit	No_sig_nr_hit	No_sig_nr_hit	No_Uniprotmatch	No_%_identity	No_evalue	No_ID	No_Description	No_KEGG	No_GO	No_GOCC	No_GOBP	No_GOMF	No_keywords
comp2095_c0	1	225	No_sig_nr_hit	No_sig_nr_hit	No_sig_nr_hit	No_sig_nr_hit	No_Uniprotmatch	No_%_identity	No_evalue	No_ID	No_Description	No_KEGG	No_GO	No_GOCC	No_GOBP	No_GOMF	No_keywords
comp20969_c0	1	420	No_sig_nr_hit	No_sig_nr_hit	No_sig_nr_hit	No_sig_nr_hit	No_Uniprotmatch	No_%_identity	No_evalue	No_ID	No_Description	No_KEGG	No_GO	No_GOCC	No_GOBP	No_GOMF	No_keywords
comp20983_c0	1	360	No_sig_nr_hit	No_sig_nr_hit	No_sig_nr_hit	No_sig_nr_hit	No_Uniprotmatch	No_%_identity	No_evalue	No_ID	No_Description	No_KEGG	No_GO	No_GOCC	No_GOBP	No_GOMF	No_keywords
comp20985_c0	1	205	No_sig_nr_hit	No_sig_nr_hit	No_sig_nr_hit	No_sig_nr_hit	P11873	68.18	4e-10	HMGC_TETTH	High mobility group protein C	No_KEGG	GO:0005694 \\ GO:0005634 \\ GO:0003677 \\	No_GOBP	DNA binding (GO:0003677);	chromosome (GO:0005694);nucleus (GO:0005634);	Chromosome;Direct protein sequencing;DNA-binding;Nucleus.;
comp21003_c0	1	218	No_sig_nr_hit	No_sig_nr_hit	No_sig_nr_hit	No_sig_nr_hit	No_Uniprotmatch	No_%_identity	No_evalue	No_ID	No_Description	No_KEGG	No_GO	No_GOCC	No_GOBP	No_GOMF	No_keywords
comp2100_c0	1	202	No_sig_nr_hit	No_sig_nr_hit	No_sig_nr_hit	No_sig_nr_hit	No_Uniprotmatch	No_%_identity	No_evalue	No_ID	No_Description	No_KEGG	No_GO	No_GOCC	No_GOBP	No_GOMF	No_keywords
comp21021_c0	1	265	No_sig_nr_hit	No_sig_nr_hit	No_sig_nr_hit	No_sig_nr_hit	No_Uniprotmatch	No_%_identity	No_evalue	No_ID	No_Description	No_KEGG	No_GO	No_GOCC	No_GOBP	No_GOMF	No_keywords
comp21024_c0	1	227	No_sig_nr_hit	No_sig_nr_hit	No_sig_nr_hit	No_sig_nr_hit	No_Uniprotmatch	No_%_identity	No_evalue	No_ID	No_Description	No_KEGG	No_GO	No_GOCC	No_GOBP	No_GOMF	No_keywords
comp21029_c0	1	245	gnl|BL_ORD_ID|1392525 gi|156537634|ref|XP_001607796.1| PREDICTED: histone H2B 7-like [Nasonia vitripennis]	4.33676e-25	gnl|BL_ORD_ID|2011903 gi|195167243|ref|XP_002024443.1| GL15861 [Drosophila persimilis]	2.15231e-24	P02288	81.48	1e-25	H2BE2_PSAMI	Histone H2B.2, embryonic	No_KEGG	GO:0000786 \\ GO:0005634 \\ GO:0003677 \\ GO:0006334 \\	nucleosome assembly (GO:0006334);	DNA binding (GO:0003677);	nucleosome (GO:0000786);nucleus (GO:0005634);	Chromosome;DNA-binding;Glycoprotein;Isopeptide bond;Nucleosome core;Nucleus;Ubl conjugation.;
comp21039_c0	1	364	No_sig_nr_hit	No_sig_nr_hit	No_sig_nr_hit	No_sig_nr_hit	Q8VIG1	32.63	6e-06	REST_MOUSE	RE1-silencing transcription factor	mmu:19712	GO:0005829 \\ GO:0005634 \\ GO:0017053 \\ GO:0003682 \\ GO:0001047 \\ GO:0001046 \\ GO:0003677 \\ GO:0046872 \\ GO:0015271 \\ GO:0001078 \\ GO:0003700 \\ GO:0044212 \\ GO:0060379 \\ GO:0035690 \\ GO:0071257 \\ GO:0071385 \\ GO:0070933 \\ GO:0043922 \\ GO:0032348 \\ GO:2000798 \\ GO:0045955 \\ GO:0008285 \\ GO:2000065 \\ GO:2000706 \\ GO:0010629 \\ GO:0046676 \\ GO:0050768 \\ GO:0045665 \\ GO:0045…	cardiac muscle cell myoblast differentiation (GO:0060379);cellular response to drug (GO:0035690);cellular response to electrical stimulus (GO:0071257);cellular response to glucocorticoid stimulus (GO:0071385);histone H4 deacetylation (GO:0070933);negative regulation by host of viral transcription (GO:0043922);negative regulation of aldosterone biosynthetic process (GO:0032348);negative regulation…	chromatin binding (GO:0003682);core promoter binding (GO:0001047);core promoter sequence-specific DNA binding (GO:0001046);DNA binding (GO:0003677);metal ion binding (GO:0046872);outward rectifier potassium channel activity (GO:0015271);RNA polymerase II core promoter proximal region sequence-specific DNA binding transcription factor activity involved in negative regulation of transcription (GO:0…	cytosol (GO:0005829);nucleus (GO:0005634);transcriptional repressor complex (GO:0017053);	Alternative splicing;Complete proteome;Metal-binding;Nucleus;Reference proteome;Repeat;Repressor;Transcription;Transcription regulation;Zinc;Zinc-finger.;
comp21040_c0	1	221	No_sig_nr_hit	No_sig_nr_hit	No_sig_nr_hit	No_sig_nr_hit	No_Uniprotmatch	No_%_identity	No_evalue	No_ID	No_Description	No_KEGG	No_GO	No_GOCC	No_GOBP	No_GOMF	No_keywords
comp21043_c0	1	364	No_sig_nr_hit	No_sig_nr_hit	No_sig_nr_hit	No_sig_nr_hit	No_Uniprotmatch	No_%_identity	No_evalue	No_ID	No_Description	No_KEGG	No_GO	No_GOCC	No_GOBP	No_GOMF	No_keywords
comp21047_c0	1	225	No_sig_nr_hit	No_sig_nr_hit	No_sig_nr_hit	No_sig_nr_hit	No_Uniprotmatch	No_%_identity	No_evalue	No_ID	No_Description	No_KEGG	No_GO	No_GOCC	No_GOBP	No_GOMF	No_keywords
comp21054_c0	1	215	No_sig_nr_hit	No_sig_nr_hit	No_sig_nr_hit	No_sig_nr_hit	No_Uniprotmatch	No_%_identity	No_evalue	No_ID	No_Description	No_KEGG	No_GO	No_GOCC	No_GOBP	No_GOMF	No_keywords
comp21057_c0	1	209	No_sig_nr_hit	No_sig_nr_hit	No_sig_nr_hit	No_sig_nr_hit	No_Uniprotmatch	No_%_identity	No_evalue	No_ID	No_Description	No_KEGG	No_GO	No_GOCC	No_GOBP	No_GOMF	No_keywords
comp21063_c0	1	341	No_sig_nr_hit	No_sig_nr_hit	No_sig_nr_hit	No_sig_nr_hit	No_Uniprotmatch	No_%_identity	No_evalue	No_ID	No_Description	No_KEGG	No_GO	No_GOCC	No_GOBP	No_GOMF	No_keywords
comp21067_c0	1	436	No_sig_nr_hit	No_sig_nr_hit	No_sig_nr_hit	No_sig_nr_hit	No_Uniprotmatch	No_%_identity	No_evalue	No_ID	No_Description	No_KEGG	No_GO	No_GOCC	No_GOBP	No_GOMF	No_keywords
comp21076_c0	1	357	No_sig_nr_hit	No_sig_nr_hit	No_sig_nr_hit	No_sig_nr_hit	No_Uniprotmatch	No_%_identity	No_evalue	No_ID	No_Description	No_KEGG	No_GO	No_GOCC	No_GOBP	No_GOMF	No_keywords
comp21080_c0	1	214	No_sig_nr_hit	No_sig_nr_hit	No_sig_nr_hit	No_sig_nr_hit	No_Uniprotmatch	No_%_identity	No_evalue	No_ID	No_Description	No_KEGG	No_GO	No_GOCC	No_GOBP	No_GOMF	No_keywords
comp21083_c0	1	272	No_sig_nr_hit	No_sig_nr_hit	No_sig_nr_hit	No_sig_nr_hit	No_Uniprotmatch	No_%_identity	No_evalue	No_ID	No_Description	No_KEGG	No_GO	No_GOCC	No_GOBP	No_GOMF	No_keywords
comp21089_c0	1	213	gnl|BL_ORD_ID|1872621 gi|242002592|ref|XP_002435939.1| DNA excision repair protein ERCC-6, putative [Ixodes scapularis]	9.66731e-17	gnl|BL_ORD_ID|1388070 gi|345097817|gb|AEN68410.1| DNA excision repair protein ERCC-6 [Heliconius numata numata]	8.76402e-10	Q03468	60.56	1e-18	ERCC6_HUMAN	DNA excision repair protein ERCC-6	hsa:2074	GO:0005730 \\ GO:0005654 \\ GO:0005634 \\ GO:0008023 \\ GO:0005524 \\ GO:0003682 \\ GO:0003677 \\ GO:0008094 \\ GO:0004386 \\ GO:0008022 \\ GO:0032403 \\ GO:0047485 \\ GO:0007256 \\ GO:0007257 \\ GO:0006200 \\ GO:0006284 \\ GO:0006281 \\ GO:0008630 \\ GO:0035264 \\ GO:0006289 \\ GO:0045494 \\ GO:0032786 \\ GO:0006290 \\ GO:0032784 \\ GO:0010332 \\ GO:0006979 \\ GO:0000303 \\ GO:0009636 \\ GO:0009…	activation of JNKK activity (GO:0007256);activation of JUN kinase activity (GO:0007257);ATP catabolic process (GO:0006200);base-excision repair (GO:0006284);DNA repair (GO:0006281);intrinsic apoptotic signaling pathway in response to DNA damage (GO:0008630);multicellular organism growth (GO:0035264);nucleotide-excision repair (GO:0006289);photoreceptor cell maintenance (GO:0045494);positive regul…	ATP binding (GO:0005524);chromatin binding (GO:0003682);DNA binding (GO:0003677);DNA-dependent ATPase activity (GO:0008094);helicase activity (GO:0004386);protein C-terminus binding (GO:0008022);protein complex binding (GO:0032403);protein N-terminus binding (GO:0047485);	nucleolus (GO:0005730);nucleoplasm (GO:0005654);nucleus (GO:0005634);transcription elongation factor complex (GO:0008023);	Age-related macular degeneration;ATP-binding;Cataract;Cockayne syndrome;Complete proteome;Deafness;Disease mutation;DNA damage;DNA repair;DNA-binding;Dwarfism;Helicase;Hydrolase;Mental retardation;Methylation;Nucleotide-binding;Nucleus;Phosphoprotein;Polymorphism;Reference proteome;Transcription;Transcription regulation;Ubl conjugation;Xeroderma pigmentosum.;
comp21100_c0	1	257	No_sig_nr_hit	No_sig_nr_hit	No_sig_nr_hit	No_sig_nr_hit	No_Uniprotmatch	No_%_identity	No_evalue	No_ID	No_Description	No_KEGG	No_GO	No_GOCC	No_GOBP	No_GOMF	No_keywords
comp21109_c0	1	445	gnl|BL_ORD_ID|961750 gi|332375300|gb|AEE62791.1| unknown [Dendroctonus ponderosae]	3.65278e-16	gnl|BL_ORD_ID|578613 gi|108872546|gb|EAT36771.1| AAEL011172-PA [Aedes aegypti]	1.29918e-13	Q91ZG2	31.9	8e-18	MPPD1_MOUSE	Metallophosphoesterase domain-containing protein 1	mmu:223726	GO:0016787 \\	No_GOBP	hydrolase activity (GO:0016787);	No_GOCC	Complete proteome;Hydrolase;Reference proteome.;
comp2110_c0	1	244	No_sig_nr_hit	No_sig_nr_hit	No_sig_nr_hit	No_sig_nr_hit	No_Uniprotmatch	No_%_identity	No_evalue	No_ID	No_Description	No_KEGG	No_GO	No_GOCC	No_GOBP	No_GOMF	No_keywords
comp21121_c0	1	296	gnl|BL_ORD_ID|775384 gi|322782934|gb|EFZ10652.1| hypothetical protein SINV_06365 [Solenopsis invicta]	1.12404e-12	gnl|BL_ORD_ID|791727 gi|307192333|gb|EFN75599.1| EF-hand calcium-binding domain-containing protein 1 [Harpegnathos saltator]	2.5041e-12	Q9HAE3	57.38	6e-16	EFCB1_HUMAN	EF-hand calcium-binding domain-containing protein 1	hsa:79645	GO:0005509 \\	No_GOBP	calcium ion binding (GO:0005509);	No_GOCC	Alternative splicing;Calcium;Complete proteome;Metal-binding;Reference proteome;Repeat.;
comp21131_c0	1	249	No_sig_nr_hit	No_sig_nr_hit	No_sig_nr_hit	No_sig_nr_hit	No_Uniprotmatch	No_%_identity	No_evalue	No_ID	No_Description	No_KEGG	No_GO	No_GOCC	No_GOBP	No_GOMF	No_keywords
comp21144_c0	1	239	No_sig_nr_hit	No_sig_nr_hit	No_sig_nr_hit	No_sig_nr_hit	No_Uniprotmatch	No_%_identity	No_evalue	No_ID	No_Description	No_KEGG	No_GO	No_GOCC	No_GOBP	No_GOMF	No_keywords
comp21152_c0	1	326	No_sig_nr_hit	No_sig_nr_hit	No_sig_nr_hit	No_sig_nr_hit	No_Uniprotmatch	No_%_identity	No_evalue	No_ID	No_Description	No_KEGG	No_GO	No_GOCC	No_GOBP	No_GOMF	No_keywords
comp21159_c0	1	210	No_sig_nr_hit	No_sig_nr_hit	No_sig_nr_hit	No_sig_nr_hit	No_Uniprotmatch	No_%_identity	No_evalue	No_ID	No_Description	No_KEGG	No_GO	No_GOCC	No_GOBP	No_GOMF	No_keywords
comp21176_c0	1	202	No_sig_nr_hit	No_sig_nr_hit	No_sig_nr_hit	No_sig_nr_hit	No_Uniprotmatch	No_%_identity	No_evalue	No_ID	No_Description	No_KEGG	No_GO	No_GOCC	No_GOBP	No_GOMF	No_keywords
comp21182_c0	1	211	No_sig_nr_hit	No_sig_nr_hit	No_sig_nr_hit	No_sig_nr_hit	No_Uniprotmatch	No_%_identity	No_evalue	No_ID	No_Description	No_KEGG	No_GO	No_GOCC	No_GOBP	No_GOMF	No_keywords
comp21184_c0	1	225	No_sig_nr_hit	No_sig_nr_hit	No_sig_nr_hit	No_sig_nr_hit	No_Uniprotmatch	No_%_identity	No_evalue	No_ID	No_Description	No_KEGG	No_GO	No_GOCC	No_GOBP	No_GOMF	No_keywords
comp21196_c0	1	264	No_sig_nr_hit	No_sig_nr_hit	No_sig_nr_hit	No_sig_nr_hit	No_Uniprotmatch	No_%_identity	No_evalue	No_ID	No_Description	No_KEGG	No_GO	No_GOCC	No_GOBP	No_GOMF	No_keywords
comp21211_c0	1	388	gnl|BL_ORD_ID|992511 gi|321473917|gb|EFX84883.1| hypothetical protein DAPPUDRAFT_238350 [Daphnia pulex]	2.39362e-07	gnl|BL_ORD_ID|992511 gi|321473917|gb|EFX84883.1| hypothetical protein DAPPUDRAFT_238350 [Daphnia pulex]	2.39362e-07	Q92804	36.36	6e-06	RBP56_HUMAN	TATA-binding protein-associated factor 2N	hsa:8148	GO:0005737 \\ GO:0005634 \\ GO:0003677 \\ GO:0000166 \\ GO:0044822 \\ GO:0008270 \\ GO:0045893 \\	positive regulation of transcription, DNA-templated (GO:0045893);	DNA binding (GO:0003677);nucleotide binding (GO:0000166);poly(A) RNA binding (GO:0044822);zinc ion binding (GO:0008270);	cytoplasm (GO:0005737);nucleus (GO:0005634);	Acetylation;ADP-ribosylation;Alternative splicing;Chromosomal rearrangement;Complete proteome;Cytoplasm;Direct protein sequencing;DNA-binding;Metal-binding;Methylation;Nucleus;Phosphoprotein;Proto-oncogene;Reference proteome;Repeat;RNA-binding;Zinc;Zinc-finger.;
comp21211_c1	1	205	No_sig_nr_hit	No_sig_nr_hit	No_sig_nr_hit	No_sig_nr_hit	No_Uniprotmatch	No_%_identity	No_evalue	No_ID	No_Description	No_KEGG	No_GO	No_GOCC	No_GOBP	No_GOMF	No_keywords
comp21214_c0	1	203	No_sig_nr_hit	No_sig_nr_hit	No_sig_nr_hit	No_sig_nr_hit	No_Uniprotmatch	No_%_identity	No_evalue	No_ID	No_Description	No_KEGG	No_GO	No_GOCC	No_GOBP	No_GOMF	No_keywords
comp21226_c0	1	243	gnl|BL_ORD_ID|468452 gi|485222191|gb|JAA77507.1| hypothetical protein, partial [Rhodnius prolixus]	7.45701e-09	gnl|BL_ORD_ID|1970102 gi|195452956|ref|XP_002073574.1| GK14188 [Drosophila willistoni]	1.19053e-06	Q54MT2	41.77	8e-09	NOP56_DICDI	Nucleolar protein 56	ddi:DDB_G0285679	GO:0005730 \\ GO:0005732 \\ GO:0006364 \\	rRNA processing (GO:0006364);	No_GOMF	nucleolus (GO:0005730);small nucleolar ribonucleoprotein complex (GO:0005732);	Complete proteome;Nucleus;Reference proteome;Ribosome biogenesis.;
comp21235_c0	1	224	No_sig_nr_hit	No_sig_nr_hit	No_sig_nr_hit	No_sig_nr_hit	No_Uniprotmatch	No_%_identity	No_evalue	No_ID	No_Description	No_KEGG	No_GO	No_GOCC	No_GOBP	No_GOMF	No_keywords
comp2124_c0	1	216	No_sig_nr_hit	No_sig_nr_hit	No_sig_nr_hit	No_sig_nr_hit	No_Uniprotmatch	No_%_identity	No_evalue	No_ID	No_Description	No_KEGG	No_GO	No_GOCC	No_GOBP	No_GOMF	No_keywords
comp21254_c0	1	814	No_sig_nr_hit	No_sig_nr_hit	No_sig_nr_hit	No_sig_nr_hit	No_Uniprotmatch	No_%_identity	No_evalue	No_ID	No_Description	No_KEGG	No_GO	No_GOCC	No_GOBP	No_GOMF	No_keywords
comp21254_c1	1	259	No_sig_nr_hit	No_sig_nr_hit	No_sig_nr_hit	No_sig_nr_hit	No_Uniprotmatch	No_%_identity	No_evalue	No_ID	No_Description	No_KEGG	No_GO	No_GOCC	No_GOBP	No_GOMF	No_keywords
comp21259_c0	1	336	No_sig_nr_hit	No_sig_nr_hit	No_sig_nr_hit	No_sig_nr_hit	No_Uniprotmatch	No_%_identity	No_evalue	No_ID	No_Description	No_KEGG	No_GO	No_GOCC	No_GOBP	No_GOMF	No_keywords
comp21261_c0	1	224	No_sig_nr_hit	No_sig_nr_hit	No_sig_nr_hit	No_sig_nr_hit	No_Uniprotmatch	No_%_identity	No_evalue	No_ID	No_Description	No_KEGG	No_GO	No_GOCC	No_GOBP	No_GOMF	No_keywords
comp21270_c0	1	265	No_sig_nr_hit	No_sig_nr_hit	No_sig_nr_hit	No_sig_nr_hit	No_Uniprotmatch	No_%_identity	No_evalue	No_ID	No_Description	No_KEGG	No_GO	No_GOCC	No_GOBP	No_GOMF	No_keywords
comp21274_c0	1	296	No_sig_nr_hit	No_sig_nr_hit	No_sig_nr_hit	No_sig_nr_hit	No_Uniprotmatch	No_%_identity	No_evalue	No_ID	No_Description	No_KEGG	No_GO	No_GOCC	No_GOBP	No_GOMF	No_keywords
comp21289_c0	1	311	No_sig_nr_hit	No_sig_nr_hit	No_sig_nr_hit	No_sig_nr_hit	No_Uniprotmatch	No_%_identity	No_evalue	No_ID	No_Description	No_KEGG	No_GO	No_GOCC	No_GOBP	No_GOMF	No_keywords
comp2129_c0	1	242	No_sig_nr_hit	No_sig_nr_hit	No_sig_nr_hit	No_sig_nr_hit	No_Uniprotmatch	No_%_identity	No_evalue	No_ID	No_Description	No_KEGG	No_GO	No_GOCC	No_GOBP	No_GOMF	No_keywords
comp21310_c0	1	207	No_sig_nr_hit	No_sig_nr_hit	No_sig_nr_hit	No_sig_nr_hit	No_Uniprotmatch	No_%_identity	No_evalue	No_ID	No_Description	No_KEGG	No_GO	No_GOCC	No_GOBP	No_GOMF	No_keywords
comp21313_c0	1	204	No_sig_nr_hit	No_sig_nr_hit	No_sig_nr_hit	No_sig_nr_hit	No_Uniprotmatch	No_%_identity	No_evalue	No_ID	No_Description	No_KEGG	No_GO	No_GOCC	No_GOBP	No_GOMF	No_keywords
comp21314_c0	1	246	No_sig_nr_hit	No_sig_nr_hit	No_sig_nr_hit	No_sig_nr_hit	No_Uniprotmatch	No_%_identity	No_evalue	No_ID	No_Description	No_KEGG	No_GO	No_GOCC	No_GOBP	No_GOMF	No_keywords
comp21337_c0	1	212	No_sig_nr_hit	No_sig_nr_hit	No_sig_nr_hit	No_sig_nr_hit	No_Uniprotmatch	No_%_identity	No_evalue	No_ID	No_Description	No_KEGG	No_GO	No_GOCC	No_GOBP	No_GOMF	No_keywords
comp21341_c0	1	211	No_sig_nr_hit	No_sig_nr_hit	No_sig_nr_hit	No_sig_nr_hit	No_Uniprotmatch	No_%_identity	No_evalue	No_ID	No_Description	No_KEGG	No_GO	No_GOCC	No_GOBP	No_GOMF	No_keywords
comp21375_c0	1	252	No_sig_nr_hit	No_sig_nr_hit	No_sig_nr_hit	No_sig_nr_hit	No_Uniprotmatch	No_%_identity	No_evalue	No_ID	No_Description	No_KEGG	No_GO	No_GOCC	No_GOBP	No_GOMF	No_keywords
comp21383_c0	1	237	No_sig_nr_hit	No_sig_nr_hit	No_sig_nr_hit	No_sig_nr_hit	No_Uniprotmatch	No_%_identity	No_evalue	No_ID	No_Description	No_KEGG	No_GO	No_GOCC	No_GOBP	No_GOMF	No_keywords
comp21384_c0	1	453	No_sig_nr_hit	No_sig_nr_hit	No_sig_nr_hit	No_sig_nr_hit	No_Uniprotmatch	No_%_identity	No_evalue	No_ID	No_Description	No_KEGG	No_GO	No_GOCC	No_GOBP	No_GOMF	No_keywords
comp21401_c0	1	284	gnl|BL_ORD_ID|1955327 gi|194246089|gb|ACF35536.1| ribosomal protein L34 [Dermacentor variabilis]	4.46374e-14	gnl|BL_ORD_ID|1955327 gi|194246089|gb|ACF35536.1| ribosomal protein L34 [Dermacentor variabilis]	4.46374e-14	Q54LV8	60.61	7e-17	RL34_DICDI	60S ribosomal protein L34	ddi:DDB_G0286389	GO:0005840 \\ GO:0003735 \\ GO:0006412 \\	translation (GO:0006412);	structural constituent of ribosome (GO:0003735);	ribosome (GO:0005840);	Complete proteome;Reference proteome;Ribonucleoprotein;Ribosomal protein.;
comp21429_c0	1	207	No_sig_nr_hit	No_sig_nr_hit	No_sig_nr_hit	No_sig_nr_hit	No_Uniprotmatch	No_%_identity	No_evalue	No_ID	No_Description	No_KEGG	No_GO	No_GOCC	No_GOBP	No_GOMF	No_keywords
comp21445_c0	1	212	No_sig_nr_hit	No_sig_nr_hit	No_sig_nr_hit	No_sig_nr_hit	No_Uniprotmatch	No_%_identity	No_evalue	No_ID	No_Description	No_KEGG	No_GO	No_GOCC	No_GOBP	No_GOMF	No_keywords
comp21447_c0	1	235	No_sig_nr_hit	No_sig_nr_hit	No_sig_nr_hit	No_sig_nr_hit	No_Uniprotmatch	No_%_identity	No_evalue	No_ID	No_Description	No_KEGG	No_GO	No_GOCC	No_GOBP	No_GOMF	No_keywords
comp21449_c0	1	228	No_sig_nr_hit	No_sig_nr_hit	No_sig_nr_hit	No_sig_nr_hit	No_Uniprotmatch	No_%_identity	No_evalue	No_ID	No_Description	No_KEGG	No_GO	No_GOCC	No_GOBP	No_GOMF	No_keywords
comp21450_c0	1	213	No_sig_nr_hit	No_sig_nr_hit	No_sig_nr_hit	No_sig_nr_hit	No_Uniprotmatch	No_%_identity	No_evalue	No_ID	No_Description	No_KEGG	No_GO	No_GOCC	No_GOBP	No_GOMF	No_keywords
comp21458_c0	1	229	No_sig_nr_hit	No_sig_nr_hit	No_sig_nr_hit	No_sig_nr_hit	No_Uniprotmatch	No_%_identity	No_evalue	No_ID	No_Description	No_KEGG	No_GO	No_GOCC	No_GOBP	No_GOMF	No_keywords
comp21464_c0	1	238	No_sig_nr_hit	No_sig_nr_hit	No_sig_nr_hit	No_sig_nr_hit	No_Uniprotmatch	No_%_identity	No_evalue	No_ID	No_Description	No_KEGG	No_GO	No_GOCC	No_GOBP	No_GOMF	No_keywords
comp21482_c0	1	384	No_sig_nr_hit	No_sig_nr_hit	No_sig_nr_hit	No_sig_nr_hit	No_Uniprotmatch	No_%_identity	No_evalue	No_ID	No_Description	No_KEGG	No_GO	No_GOCC	No_GOBP	No_GOMF	No_keywords
comp21491_c0	1	210	No_sig_nr_hit	No_sig_nr_hit	No_sig_nr_hit	No_sig_nr_hit	No_Uniprotmatch	No_%_identity	No_evalue	No_ID	No_Description	No_KEGG	No_GO	No_GOCC	No_GOBP	No_GOMF	No_keywords
comp21491_c1	1	292	No_sig_nr_hit	No_sig_nr_hit	No_sig_nr_hit	No_sig_nr_hit	No_Uniprotmatch	No_%_identity	No_evalue	No_ID	No_Description	No_KEGG	No_GO	No_GOCC	No_GOBP	No_GOMF	No_keywords
comp21494_c0	1	209	No_sig_nr_hit	No_sig_nr_hit	No_sig_nr_hit	No_sig_nr_hit	No_Uniprotmatch	No_%_identity	No_evalue	No_ID	No_Description	No_KEGG	No_GO	No_GOCC	No_GOBP	No_GOMF	No_keywords
comp21502_c0	1	386	No_sig_nr_hit	No_sig_nr_hit	No_sig_nr_hit	No_sig_nr_hit	No_Uniprotmatch	No_%_identity	No_evalue	No_ID	No_Description	No_KEGG	No_GO	No_GOCC	No_GOBP	No_GOMF	No_keywords
comp21510_c0	1	208	No_sig_nr_hit	No_sig_nr_hit	No_sig_nr_hit	No_sig_nr_hit	No_Uniprotmatch	No_%_identity	No_evalue	No_ID	No_Description	No_KEGG	No_GO	No_GOCC	No_GOBP	No_GOMF	No_keywords
comp21510_c1	1	378	No_sig_nr_hit	No_sig_nr_hit	No_sig_nr_hit	No_sig_nr_hit	No_Uniprotmatch	No_%_identity	No_evalue	No_ID	No_Description	No_KEGG	No_GO	No_GOCC	No_GOBP	No_GOMF	No_keywords
comp21511_c0	1	204	No_sig_nr_hit	No_sig_nr_hit	No_sig_nr_hit	No_sig_nr_hit	A6H7B5	38.98	5e-08	CSN3_BOVIN	COP9 signalosome complex subunit 3	bta:507932	GO:0008180 \\ GO:0005737 \\ GO:0010388 \\ GO:0001701 \\	cullin deneddylation (GO:0010388);in utero embryonic development (GO:0001701);	No_GOMF	COP9 signalosome (GO:0008180);cytoplasm (GO:0005737);	Acetylation;Complete proteome;Cytoplasm;Nucleus;Phosphoprotein;Reference proteome;Signalosome.;
comp2152_c0	1	236	No_sig_nr_hit	No_sig_nr_hit	No_sig_nr_hit	No_sig_nr_hit	No_Uniprotmatch	No_%_identity	No_evalue	No_ID	No_Description	No_KEGG	No_GO	No_GOCC	No_GOBP	No_GOMF	No_keywords
comp21536_c0	1	440	No_sig_nr_hit	No_sig_nr_hit	No_sig_nr_hit	No_sig_nr_hit	No_Uniprotmatch	No_%_identity	No_evalue	No_ID	No_Description	No_KEGG	No_GO	No_GOCC	No_GOBP	No_GOMF	No_keywords
comp21550_c0	1	255	No_sig_nr_hit	No_sig_nr_hit	No_sig_nr_hit	No_sig_nr_hit	No_Uniprotmatch	No_%_identity	No_evalue	No_ID	No_Description	No_KEGG	No_GO	No_GOCC	No_GOBP	No_GOMF	No_keywords
comp21553_c0	1	211	No_sig_nr_hit	No_sig_nr_hit	No_sig_nr_hit	No_sig_nr_hit	No_Uniprotmatch	No_%_identity	No_evalue	No_ID	No_Description	No_KEGG	No_GO	No_GOCC	No_GOBP	No_GOMF	No_keywords
comp2156_c0	1	207	No_sig_nr_hit	No_sig_nr_hit	No_sig_nr_hit	No_sig_nr_hit	No_Uniprotmatch	No_%_identity	No_evalue	No_ID	No_Description	No_KEGG	No_GO	No_GOCC	No_GOBP	No_GOMF	No_keywords
comp21585_c0	1	361	No_sig_nr_hit	No_sig_nr_hit	No_sig_nr_hit	No_sig_nr_hit	No_Uniprotmatch	No_%_identity	No_evalue	No_ID	No_Description	No_KEGG	No_GO	No_GOCC	No_GOBP	No_GOMF	No_keywords
comp21587_c0	1	293	No_sig_nr_hit	No_sig_nr_hit	No_sig_nr_hit	No_sig_nr_hit	No_Uniprotmatch	No_%_identity	No_evalue	No_ID	No_Description	No_KEGG	No_GO	No_GOCC	No_GOBP	No_GOMF	No_keywords
comp21600_c0	1	234	No_sig_nr_hit	No_sig_nr_hit	No_sig_nr_hit	No_sig_nr_hit	No_Uniprotmatch	No_%_identity	No_evalue	No_ID	No_Description	No_KEGG	No_GO	No_GOCC	No_GOBP	No_GOMF	No_keywords
comp21602_c0	1	390	gnl|BL_ORD_ID|888240 gi|196476637|gb|ACG76186.1| thioredoxin peroxidase [Amblyomma americanum]	1.35064e-10	gnl|BL_ORD_ID|888240 gi|196476637|gb|ACG76186.1| thioredoxin peroxidase [Amblyomma americanum]	1.35064e-10	Q555L5	39.18	9e-12	PRDX4_DICDI	Peroxiredoxin-4	ddi:DDB_G0274859	GO:0045335 \\ GO:0008379 \\	No_GOBP	thioredoxin peroxidase activity (GO:0008379);	phagocytic vesicle (GO:0045335);	Alternative splicing;Antioxidant;Complete proteome;Disulfide bond;Oxidoreductase;Peroxidase;Redox-active center;Reference proteome.;
comp21619_c0	1	209	No_sig_nr_hit	No_sig_nr_hit	No_sig_nr_hit	No_sig_nr_hit	No_Uniprotmatch	No_%_identity	No_evalue	No_ID	No_Description	No_KEGG	No_GO	No_GOCC	No_GOBP	No_GOMF	No_keywords
comp21634_c0	1	203	No_sig_nr_hit	No_sig_nr_hit	No_sig_nr_hit	No_sig_nr_hit	No_Uniprotmatch	No_%_identity	No_evalue	No_ID	No_Description	No_KEGG	No_GO	No_GOCC	No_GOBP	No_GOMF	No_keywords
comp21635_c0	1	216	No_sig_nr_hit	No_sig_nr_hit	No_sig_nr_hit	No_sig_nr_hit	No_Uniprotmatch	No_%_identity	No_evalue	No_ID	No_Description	No_KEGG	No_GO	No_GOCC	No_GOBP	No_GOMF	No_keywords
comp21643_c0	1	206	No_sig_nr_hit	No_sig_nr_hit	No_sig_nr_hit	No_sig_nr_hit	No_Uniprotmatch	No_%_identity	No_evalue	No_ID	No_Description	No_KEGG	No_GO	No_GOCC	No_GOBP	No_GOMF	No_keywords
comp21650_c0	1	213	gnl|BL_ORD_ID|417796 gi|509179767|gb|JAA88004.1| DnaJ (Hsp40)-like protein [Pararge aegeria]	1.03186e-10	gnl|BL_ORD_ID|417796 gi|509179767|gb|JAA88004.1| DnaJ (Hsp40)-like protein [Pararge aegeria]	1.03186e-10	Q3ZBA6	47.14	1e-10	DJB11_BOVIN	DnaJ homolog subfamily B member 11	bta:506316	GO:0005788 \\ GO:0005634 \\ GO:0016556 \\ GO:0006457 \\	mRNA modification (GO:0016556);protein folding (GO:0006457);	No_GOMF	endoplasmic reticulum lumen (GO:0005788);nucleus (GO:0005634);	Chaperone;Complete proteome;Disulfide bond;Endoplasmic reticulum;Glycoprotein;Phosphoprotein;Reference proteome;Signal.;
comp21650_c1	1	237	No_sig_nr_hit	No_sig_nr_hit	No_sig_nr_hit	No_sig_nr_hit	No_Uniprotmatch	No_%_identity	No_evalue	No_ID	No_Description	No_KEGG	No_GO	No_GOCC	No_GOBP	No_GOMF	No_keywords
comp21654_c0	1	260	gnl|BL_ORD_ID|747959 gi|332027013|gb|EGI67109.1| Exported repetitive protein [Acromyrmex echinatior]	2.88177e-08	gnl|BL_ORD_ID|747959 gi|332027013|gb|EGI67109.1| Exported repetitive protein [Acromyrmex echinatior]	2.88177e-08	No_Uniprotmatch	No_%_identity	No_evalue	No_ID	No_Description	No_KEGG	No_GO	No_GOCC	No_GOBP	No_GOMF	No_keywords
comp21662_c0	1	247	No_sig_nr_hit	No_sig_nr_hit	No_sig_nr_hit	No_sig_nr_hit	No_Uniprotmatch	No_%_identity	No_evalue	No_ID	No_Description	No_KEGG	No_GO	No_GOCC	No_GOBP	No_GOMF	No_keywords
comp21674_c0	1	277	No_sig_nr_hit	No_sig_nr_hit	No_sig_nr_hit	No_sig_nr_hit	No_Uniprotmatch	No_%_identity	No_evalue	No_ID	No_Description	No_KEGG	No_GO	No_GOCC	No_GOBP	No_GOMF	No_keywords
comp21674_c1	1	259	No_sig_nr_hit	No_sig_nr_hit	No_sig_nr_hit	No_sig_nr_hit	No_Uniprotmatch	No_%_identity	No_evalue	No_ID	No_Description	No_KEGG	No_GO	No_GOCC	No_GOBP	No_GOMF	No_keywords
comp21686_c0	1	244	No_sig_nr_hit	No_sig_nr_hit	No_sig_nr_hit	No_sig_nr_hit	No_Uniprotmatch	No_%_identity	No_evalue	No_ID	No_Description	No_KEGG	No_GO	No_GOCC	No_GOBP	No_GOMF	No_keywords
comp21690_c0	1	760	No_sig_nr_hit	No_sig_nr_hit	No_sig_nr_hit	No_sig_nr_hit	No_Uniprotmatch	No_%_identity	No_evalue	No_ID	No_Description	No_KEGG	No_GO	No_GOCC	No_GOBP	No_GOMF	No_keywords
comp21700_c0	1	298	No_sig_nr_hit	No_sig_nr_hit	No_sig_nr_hit	No_sig_nr_hit	No_Uniprotmatch	No_%_identity	No_evalue	No_ID	No_Description	No_KEGG	No_GO	No_GOCC	No_GOBP	No_GOMF	No_keywords
comp21706_c0	1	222	No_sig_nr_hit	No_sig_nr_hit	No_sig_nr_hit	No_sig_nr_hit	No_Uniprotmatch	No_%_identity	No_evalue	No_ID	No_Description	No_KEGG	No_GO	No_GOCC	No_GOBP	No_GOMF	No_keywords
comp21706_c1	1	309	No_sig_nr_hit	No_sig_nr_hit	No_sig_nr_hit	No_sig_nr_hit	No_Uniprotmatch	No_%_identity	No_evalue	No_ID	No_Description	No_KEGG	No_GO	No_GOCC	No_GOBP	No_GOMF	No_keywords
[truncated: 205,780+ more rows]
