# Supplementary material for: Selection on oxidative phosphorylation and ribosomal structure as a multigenerational response to ocean acidification in the common copepod Pseudocalanus acuspes
Source: Evol Appl. 2015 Nov 23;9(9):1112–23. doi: 10.1111/eva.12335 (PMC5039324; doi:10.1111/eva.12335)
Supplement: Supplementary file 3 — Appendix S3. Scale‐normalized count data. [file EVA-9-1112-s003.txt]

ContigName	gen2_380_1	gen2_380_2	gen2_700_1	gen2_700_2	gen2_1200_1	gen2_1200_2	gen2_380.700_1	gen2_380.700_2	gen2_380.1200_1	gen2_380.1200_2	gen2_700.380_1	gen2_700.380_2	gen2_1200.380_1	gen2_1200.380_2
comp10573_c0	11.78	17.09	14.07	45.63	20.45	22.87	18.98	13.65	20.9	3.3	13.51	13.94	15.27	14.83
comp10708_c0	53.74	43.75	28.15	35.1	29.53	46.69	48.81	50.51	63.79	61.29	39.42	42.48	22.91	50.68
comp10824_c0	6.62	15.72	21.89	3.51	8.33	14.29	13.56	9.56	13.2	12.52	7.32	11.28	7.64	12.98
comp11370_c1	9.57	17.09	12.51	35.1	11.36	19.06	7.23	12.29	8.8	9.23	15.77	8.63	19.09	14.83
comp11478_c0	13.25	13.67	7.82	24.57	18.18	18.11	14.46	10.24	14.3	16.48	6.76	5.31	3.82	15.45
comp12221_c0	41.22	44.43	56.3	42.12	137.07	97.2	57.85	68.94	134.18	51.41	29.28	43.14	53.45	60.56
comp12306_c0	350.39	320.6	351.85	350.97	284.75	388.79	376.02	361.79	314.55	363.81	327.15	336.49	374.13	415.3
comp13124_c0	13.25	23.93	59.42	59.67	26.51	32.4	22.6	26.62	62.69	58.66	34.35	22.57	45.81	26.57
comp13291_c0	550.61	512.01	1211.93	2011.07	383.19	395.46	430.26	258.03	650	419.17	378.39	345.12	4229.94	702.05
comp13537_c0	3.68	10.25	3.13	17.55	9.09	23.82	6.33	10.24	7.7	13.84	10.14	5.97	15.27	14.21
comp13680_c0	25.76	17.77	32.84	21.06	33.32	20.96	32.54	18.43	27.5	21.09	18.02	14.6	26.72	30.9
comp13800_c0	25.03	37.6	51.6	21.06	28.02	41.93	34.35	19.8	31.9	61.29	11.82	17.26	34.36	28.43
comp13977_c0	46.37	25.98	28.15	45.63	39.38	51.46	47.91	45.05	38.49	46.14	30.41	29.87	45.81	37.08
comp14105_c0	22.08	19.82	46.91	17.55	21.96	40.02	23.5	25.94	48.39	25.7	46.74	43.8	49.63	38.32
comp14169_c0	13.25	17.77	20.33	3.51	16.66	21.92	7.23	15.02	9.9	18.45	29.28	21.9	15.27	14.83
comp14207_c0	9.57	8.89	9.38	14.04	7.57	15.25	23.5	11.6	25.3	7.91	9.01	15.27	7.64	17.92
comp14362_c0	351.86	208.5	339.34	196.54	231.73	270.63	295.58	331.07	256.26	295.93	244.38	275.43	282.51	360.91
comp14514_c0	8.83	16.41	3.13	14.04	9.84	11.43	9.04	4.78	8.8	4.61	11.26	10.62	11.45	7.42
comp15091_c0	7.36	2.73	14.07	21.06	19.69	4.76	5.42	8.19	8.8	9.89	9.57	6.64	7.64	10.51
comp16093_c0	7.36	4.79	4.69	17.55	6.06	10.48	12.65	10.92	14.3	13.18	7.88	11.28	15.27	12.36
comp16978_c0	9.57	8.2	20.33	10.53	12.12	11.43	12.65	7.51	5.5	6.59	6.19	10.62	11.45	14.21
comp17307_c0	4.42	9.57	3.13	24.57	9.09	5.72	9.94	8.87	18.7	23.07	11.26	7.96	22.91	8.03
comp18215_c0	8.1	9.57	4.69	14.04	7.57	8.58	8.14	2.05	4.4	4.61	5.63	9.29	15.27	9.89
comp19308_c1	11.04	21.19	3.13	10.53	6.82	20.96	5.42	4.78	8.8	9.23	2.82	2.65	7.64	7.42
comp25133_c0	4.42	4.79	6.26	10.53	4.54	3.81	0.9	3.41	3.3	9.89	3.38	3.32	11.45	7.42
comp27935_c0	0.74	1.37	7.82	7.02	5.3	4.76	7.23	6.14	13.2	0.66	8.45	5.31	7.64	2.47
comp28390_c0	10.31	23.24	53.17	17.55	11.36	10.48	10.85	12.97	7.7	4.61	11.82	13.94	15.27	15.45
comp29369_c0	1.47	3.42	7.82	7.02	3.79	4.76	5.42	1.37	6.6	5.27	2.82	2.65	7.64	5.56
comp29964_c1	6.62	8.89	6.26	7.02	5.3	8.58	8.14	8.19	6.6	2.64	3.94	4.65	3.82	6.8
comp30852_c0	8.83	5.47	7.82	3.51	6.82	4.76	0.9	4.78	6.6	2.64	5.07	1.33	7.64	6.8
comp3371_c0	2.21	2.05	7.82	3.51	3.03	1.91	3.62	2.73	5.5	3.95	3.94	4.65	11.45	1.85
comp36541_c0	14.72	2.73	4.69	14.04	3.79	4.76	6.33	6.14	3.3	2.64	15.2	7.96	11.45	4.33
comp39083_c0	108.94	92.28	106.34	70.19	126.47	176.29	149.14	109.9	111.08	119.95	104.73	102.21	83.99	144.61
comp42965_c0	17.67	15.72	28.15	31.59	15.15	20.01	18.98	20.48	31.9	23.73	11.82	17.92	49.63	16.69
comp43597_c0	8.1	11.62	17.2	17.55	9.09	10.48	7.23	6.14	16.5	12.52	10.7	3.98	49.63	8.65
comp44936_c0	18.4	22.56	21.89	17.55	24.23	27.63	25.31	32.77	16.5	26.36	37.16	39.16	41.99	26.57
comp44936_c1	128.08	108.69	145.43	136.88	105.26	149.61	138.3	139.94	109.98	102.82	108.67	106.86	114.53	120.51
comp45011_c1	18.4	8.89	3.13	17.55	11.36	32.4	12.65	10.92	17.6	27.02	32.1	15.93	34.36	29.66
comp45128_c0	9.57	8.2	7.82	7.02	6.06	15.25	16.27	8.19	17.6	11.86	5.07	9.96	3.82	7.42
comp45433_c0	157.53	148.34	131.36	343.95	65.13	111.49	116.6	48.47	101.18	214.86	225.23	116.81	229.06	56.86
comp45774_c0	1.47	10.25	3.13	31.59	4.54	12.39	23.5	3.41	7.7	3.95	4.5	11.95	30.54	10.51
comp45877_c0	20.61	23.93	23.46	21.06	23.48	22.87	19.89	6.14	47.29	29.66	14.64	11.95	45.81	29.66
comp45892_c0	12.51	13.67	17.2	14.04	10.6	17.15	12.65	15.02	28.6	7.91	9.01	11.95	15.27	6.8
comp45900_c0	16.93	19.82	35.97	38.61	28.02	17.15	22.6	10.24	11	15.82	9.01	15.27	15.27	24.72
comp45906_c0	44.9	48.54	50.04	31.59	51.5	34.3	22.6	26.62	32.99	76.45	69.26	33.18	26.72	10.51
comp45937_c0	27.24	28.03	9.38	21.06	15.15	11.43	13.56	29.35	7.7	23.07	29.28	11.95	19.09	17.3
comp46137_c0	45.64	36.23	56.3	70.19	34.84	54.32	50.62	53.24	52.79	46.14	46.17	42.48	45.81	64.27
comp46140_c0	35.33	39.65	43.79	42.12	56.8	35.26	43.39	50.51	42.89	38.23	34.91	37.83	19.09	51.29
comp46203_c1	5.15	6.15	12.51	10.53	4.54	10.48	6.33	4.1	6.6	3.95	5.07	3.32	11.45	1.85
comp46365_c0	169.31	196.87	415.97	368.52	256.73	346.86	250.38	166.56	252.96	146.97	235.37	203.76	152.71	255.85
comp46399_c1	8.83	21.19	37.53	24.57	24.99	22.87	32.54	21.84	27.5	25.05	12.95	19.91	26.72	19.16
comp46402_c0	48.58	52.64	25.02	45.63	46.95	14.29	15.37	37.54	19.8	55.36	59.69	25.88	41.99	21.63
comp46440_c0	16.93	17.09	18.77	17.55	31.81	20.01	23.5	25.26	31.9	34.27	16.33	20.57	22.91	27.81
comp46442_c0	89.07	77.93	104.77	98.27	134.8	108.63	141.91	101.03	111.08	158.84	128.94	125.44	87.81	154.5
comp46682_c0	18.4	32.13	12.51	21.06	13.63	11.43	20.79	20.48	27.5	36.25	11.82	16.59	22.91	11.12
comp46854_c0	8.1	8.2	6.26	3.51	14.39	21.92	7.23	4.78	7.7	10.55	8.45	5.31	7.64	8.03
comp47073_c0	5.89	28.71	46.91	35.1	8.33	12.39	15.37	9.56	12.1	17.8	7.88	18.58	7.64	22.25
comp47253_c0	16.93	18.46	10.95	7.02	12.87	8.58	11.75	6.83	18.7	9.23	10.14	10.62	7.64	11.74
comp47297_c1	7.36	8.89	1.56	24.57	7.57	9.53	4.52	6.83	16.5	14.5	12.95	2.65	22.91	8.03
comp47961_c0	5.89	6.84	9.38	21.06	6.82	7.62	9.94	6.14	13.2	5.27	8.45	9.96	11.45	6.8
comp47977_c0	8.1	12.99	3.13	10.53	4.54	5.72	15.37	6.14	11	8.57	7.88	7.3	11.45	3.71
comp4844_c0	41.96	34.86	29.71	73.7	48.47	38.12	57.85	47.78	45.09	31.64	48.42	47.12	53.45	33.37
comp48513_c0	11.78	12.3	12.51	17.55	7.57	14.29	8.14	12.97	19.8	8.57	5.07	9.96	11.45	8.03
comp48888_c0	13.25	10.94	25.02	42.12	28.02	23.82	19.89	21.84	45.09	15.82	10.7	16.59	26.72	18.54
comp4894_c0	16.93	25.29	67.24	42.12	23.48	37.16	28.92	22.53	22	17.14	18.58	31.86	11.45	32.14
comp49084_c0	73.61	114.16	87.57	228.13	110.57	119.11	101.24	88.74	108.88	94.25	73.76	82.3	599.37	84.67
comp49291_c1	17.67	20.51	17.2	24.57	37.87	39.07	26.21	23.21	28.6	11.2	28.15	23.89	38.18	27.81
comp49316_c0	13.99	17.09	10.95	7.02	21.2	19.06	19.89	8.87	25.3	22.41	16.33	9.96	34.36	6.8
comp49744_c0	3.68	0.68	1.56	3.51	0.76	4.76	0.9	1.37	7.7	2.64	3.94	2.65	3.82	3.09
comp49832_c1	9.57	14.36	7.82	14.04	16.66	12.39	24.41	10.92	11	8.57	7.88	10.62	7.64	15.45
comp49853_c0	5.89	4.79	12.51	10.53	3.79	9.53	13.56	7.51	15.4	1.98	7.88	4.65	3.82	5.56
comp50355_c0	25.03	23.24	50.04	45.63	19.69	17.15	19.89	20.48	34.09	18.45	15.2	20.57	11.45	29.66
comp50821_c1	10.31	8.89	10.95	14.04	6.82	4.76	8.14	6.83	9.9	10.55	2.25	3.98	7.64	7.42
comp50840_c1	6.62	5.47	3.13	3.51	3.79	3.81	1.81	6.14	6.6	2.64	3.38	1.33	7.64	1.24
comp50992_c0	1.47	8.2	6.26	7.02	6.06	1.91	8.14	4.1	7.7	2.64	3.94	5.31	15.27	6.8
comp52626_c1	7.36	12.99	28.15	21.06	12.87	11.43	14.46	6.83	13.2	14.5	8.45	7.96	7.64	15.45
comp52652_c1	18.4	29.39	12.51	7.02	23.48	16.2	16.27	16.38	20.9	25.05	10.7	15.93	11.45	14.83
comp53027_c0	7.36	16.41	23.46	7.02	21.2	17.15	10.85	14.34	15.4	7.91	14.64	14.6	7.64	16.69
comp53101_c0	282.67	403.32	466.01	400.11	329.43	376.4	495.34	440.29	397.04	444.22	309.69	339.81	381.76	441.87
comp5347_c0	18.4	20.51	18.77	42.12	9.84	13.34	4.52	6.83	12.1	13.18	28.15	23.23	15.27	2.47
comp53595_c1	13.25	2.73	7.82	3.51	9.09	1.91	12.65	9.56	11	3.95	14.64	11.28	7.64	7.42
comp54717_c1	6.62	7.52	25.02	3.51	7.57	5.72	3.62	6.14	4.4	9.23	11.82	7.3	15.27	4.33
comp55276_c1	3.68	4.1	10.95	3.51	2.27	2.86	0.9	2.05	11	4.61	2.82	2.65	19.09	0.62
comp55332_c2	5.89	4.1	10.95	7.02	6.82	3.81	5.42	8.19	6.6	4.61	11.26	9.96	11.45	6.18
comp56078_c0	3.68	2.73	9.38	7.02	4.54	2.86	8.14	2.73	3.3	1.98	3.38	4.65	3.82	3.71
comp56337_c0	6.62	7.52	6.26	7.02	6.06	5.72	0.9	3.41	8.8	6.59	3.38	4.65	7.64	9.89
comp57138_c0	0.74	1.37	1.56	3.51	3.79	3.81	2.71	3.41	7.7	1.32	1.13	1.33	15.27	1.24
comp57256_c0	19.87	14.36	4.69	10.53	21.96	24.78	33.44	11.6	4.4	12.52	23.09	17.26	34.36	26.57
comp57263_c0	6.62	8.2	1.56	28.08	9.09	17.15	10.85	4.1	11	7.25	10.7	8.63	3.82	6.18
comp57532_c0	17.67	9.57	9.38	28.08	9.09	3.81	7.23	2.73	4.4	11.86	11.82	7.96	22.91	2.47
comp57995_c0	7.36	9.57	9.38	28.08	6.06	13.34	16.27	10.92	9.9	19.77	14.08	11.95	19.09	14.21
comp58160_c0	12.51	7.52	10.95	10.53	16.66	15.25	9.04	5.46	7.7	14.5	9.57	8.63	3.82	6.18
comp58163_c2	0.74	0.68	1.56	3.51	0.76	0.95	0.9	0.68	4.4	0.66	0.56	0.66	3.82	1.24
comp59069_c0	2.94	5.47	3.13	3.51	8.33	2.86	4.52	6.14	2.2	3.3	2.82	1.99	11.45	3.09
comp59325_c0	2.21	8.89	12.51	14.04	6.82	7.62	9.94	4.78	4.4	7.91	1.69	2.65	45.81	3.09
comp59365_c0	10.31	12.3	28.15	59.67	20.45	20.01	15.37	15.7	30.8	40.86	18.58	13.27	26.72	15.45
comp59458_c2	2.21	5.47	14.07	7.02	8.33	7.62	5.42	2.73	5.5	7.91	2.25	4.65	7.64	8.65
comp59514_c1	11.04	5.47	4.69	3.51	20.45	3.81	16.27	13.65	8.8	6.59	6.19	6.64	7.64	11.74
comp59792_c0	1.47	2.05	7.82	10.53	0.76	0.95	5.42	6.14	13.2	2.64	1.69	1.99	30.54	6.18
comp60067_c0	4.42	12.3	9.38	21.06	5.3	5.72	6.33	7.51	5.5	11.2	5.63	4.65	3.82	5.56
comp60225_c0	12.51	16.41	14.07	21.06	25.75	32.4	16.27	10.92	18.7	10.55	17.46	17.92	7.64	17.92
comp60239_c0	39.01	43.07	68.81	42.12	42.41	63.85	38.87	25.94	48.39	46.14	33.22	45.8	72.54	49.44
comp60268_c1	11.78	12.3	4.69	21.06	9.84	20.01	15.37	9.56	13.2	7.25	7.32	11.95	34.36	11.74
comp60299_c1	7.36	8.2	4.69	7.02	6.82	5.72	5.42	8.19	9.9	8.57	2.25	7.3	3.82	3.09
comp60311_c0	53.74	66.99	45.35	17.55	46.95	53.36	30.73	63.48	45.09	65.91	77.14	51.77	68.72	36.46
comp60334_c0	4.42	4.79	17.2	3.51	9.84	19.06	11.75	19.8	24.2	9.23	14.08	9.96	3.82	12.36
comp60377_c0	5.15	18.46	7.82	7.02	13.63	20.01	28.92	12.97	26.4	7.91	11.26	5.97	11.45	6.8
comp60398_c0	2.21	10.25	3.13	7.02	8.33	10.48	10.85	5.46	3.3	10.55	12.95	7.3	3.82	4.33
comp60438_c0	5.15	5.47	12.51	7.02	12.87	2.86	6.33	3.41	4.4	7.91	9.57	5.97	3.82	10.51
comp60547_c0	10.31	8.2	3.13	7.02	4.54	6.67	4.52	4.1	4.4	3.95	3.94	4.65	19.09	4.33
comp60552_c0	13.25	4.1	23.46	14.04	17.42	17.15	23.5	28.67	13.2	28.34	25.34	27.21	3.82	29.05
comp60674_c0	27.97	32.13	53.17	35.1	43.92	62.89	30.73	34.81	24.2	30.32	52.37	33.85	15.27	42.64
comp60676_c0	2.21	1.37	14.07	3.51	0.76	0.95	4.52	0.68	2.2	1.98	2.25	1.99	3.82	1.24
comp60765_c0	22.82	21.19	10.95	35.1	28.78	20.01	14.46	19.11	27.5	27.02	13.51	15.93	26.72	21.01
comp60770_c0	1049.69	1244.82	1399.59	1210.85	1131.41	1396.97	1470.65	1421.9	1231.81	1453.93	998.34	1144.21	1130.02	1323.76
comp60783_c0	21.35	10.25	17.2	14.04	19.69	36.21	20.79	7.51	24.2	7.91	7.32	9.96	41.99	11.12
comp60794_c2	14.72	4.1	1.56	14.04	7.57	4.76	5.42	4.78	1.1	6.59	12.95	7.3	11.45	2.47
comp60829_c0	0.74	4.1	3.13	3.51	3.03	2.86	0.9	2.73	3.3	1.32	3.94	4.65	3.82	7.42
comp61000_c0	5.15	11.62	3.13	17.55	3.79	11.43	9.94	3.41	9.9	3.95	5.07	4.65	7.64	4.94
comp61163_c0	7.36	17.09	6.26	7.02	16.66	11.43	6.33	6.83	4.4	1.32	4.5	9.29	7.64	11.74
comp61303_c0	4.42	4.79	4.69	17.55	7.57	4.76	1.81	2.73	1.1	2.64	0.56	3.98	7.64	1.24
comp61538_c0	29.44	19.14	31.28	35.1	45.44	22.87	33.44	16.38	17.6	19.11	25.34	23.23	7.64	20.39
comp61548_c0	1.47	4.1	4.69	21.06	2.27	1.91	4.52	0.68	2.2	8.57	14.64	6.64	3.82	2.47
comp61652_c0	10.31	6.15	3.13	3.51	20.45	29.54	13.56	27.3	25.3	18.45	26.46	29.2	15.27	29.66
comp61755_c0	386.46	324.71	389.38	256.21	326.4	389.74	401.33	362.47	292.55	346.68	293.93	345.12	274.87	430.13
comp61772_c0	1.47	2.73	3.13	10.53	9.84	3.81	4.52	4.78	3.3	3.3	6.76	6.64	7.64	4.33
comp61775_c0	49.32	39.65	7.82	21.06	28.02	37.16	31.64	55.97	37.39	58	56.31	61.06	68.72	50.68
comp61779_c0	8.83	8.89	10.95	7.02	14.39	1.91	15.37	8.87	7.7	1.32	8.45	5.31	26.72	8.65
comp61812_c0	432.1	411.52	315.88	417.66	356.69	432.62	404.04	386.36	514.72	332.83	306.88	351.1	271.05	454.85
comp61821_c0	1.47	8.2	4.69	10.53	3.03	7.62	7.23	8.19	15.4	9.89	3.94	1.33	7.64	3.71
comp61894_c2	8.1	7.52	9.38	17.55	0.76	2.86	2.71	6.83	6.6	6.59	9.57	5.31	15.27	9.89
comp61905_c0	17.67	6.84	18.77	21.06	8.33	24.78	5.42	3.41	20.9	0.66	9.57	7.96	7.64	9.89
comp61935_c0	8.1	12.99	4.69	7.02	9.84	3.81	12.65	12.97	12.1	11.86	6.19	5.97	15.27	8.03
comp61985_c2	5.89	8.2	4.69	10.53	12.87	5.72	8.14	4.78	3.3	10.55	6.19	4.65	19.09	0.62
comp62113_c0	8.83	16.41	23.46	14.04	9.84	10.48	8.14	5.46	9.9	5.93	5.63	3.98	7.64	12.36
comp62157_c1	21.35	20.51	32.84	31.59	15.9	24.78	10.85	19.11	24.2	15.82	17.46	21.24	26.72	29.66
comp62217_c0	30.92	47.85	7.82	14.04	50.74	34.3	51.52	44.37	45.09	38.23	25.34	35.84	49.63	48.82
comp62373_c1	29.44	15.72	17.2	45.63	24.23	32.4	17.17	27.3	25.3	27.02	32.66	43.8	30.54	42.02
comp62426_c0	60.36	62.21	6.26	28.08	86.33	84.81	44.29	82.6	89.09	96.88	77.14	117.47	61.08	119.89
comp62442_c0	13.25	10.25	18.77	28.08	20.45	20.96	25.31	9.56	12.1	13.84	9.01	10.62	15.27	12.98
comp62525_c0	552.82	520.21	397.2	431.69	522.54	348.77	475.45	676.48	502.62	660.4	683.01	663.03	671.9	666.82
comp62531_c0	4.42	3.42	6.26	7.02	15.15	4.76	1.81	3.41	9.9	1.32	2.25	4.65	3.82	2.47
comp62538_c0	10.31	20.51	26.58	10.53	27.26	31.45	17.17	19.11	22	23.73	19.14	14.6	11.45	11.74
comp62578_c0	4.42	10.94	17.2	7.02	12.87	13.34	12.65	2.73	9.9	1.98	13.51	8.63	30.54	4.33
comp62605_c0	6.62	15.04	9.38	3.51	24.23	14.29	13.56	9.56	17.6	8.57	15.2	19.25	15.27	6.8
comp62667_c0	11.04	5.47	7.82	10.53	7.57	12.39	3.62	4.1	3.3	4.61	5.07	8.63	7.64	5.56
comp62676_c0	13.99	24.61	15.64	21.06	14.39	22.87	5.42	29.35	18.7	25.05	18.02	11.95	3.82	24.1
comp62686_c0	279.72	324.71	323.7	407.13	328.67	413.56	414.89	336.53	328.85	325.59	255.07	264.15	278.69	335.57
comp62726_c1	9.57	16.41	12.51	24.57	13.63	15.25	8.14	8.87	12.1	4.61	6.19	7.96	3.82	18.54
comp62755_c0	9.57	2.05	12.51	10.53	9.84	16.2	8.14	9.56	13.2	9.89	9.57	3.32	7.64	13.6
comp62876_c1	16.93	20.51	17.2	28.08	20.45	23.82	22.6	18.43	12.1	38.23	29.28	21.24	7.64	30.28
comp62903_c0	0.74	2.05	3.13	3.51	1.51	1.91	1.81	0.68	5.5	3.3	2.82	2.65	3.82	1.85
comp62921_c0	309.17	221.48	258.02	196.54	232.49	195.35	226.88	213.66	200.17	187.84	287.73	329.19	229.06	261.41
comp63267_c0	64.78	65.62	40.66	24.57	37.11	32.4	58.75	46.42	59.39	59.98	64.75	49.78	41.99	55.62
comp63267_c1	49.32	42.38	59.42	31.59	27.26	33.35	31.64	20.48	30.8	24.39	26.46	25.88	26.72	40.17
comp63269_c0	5.89	10.25	10.95	14.04	23.48	31.45	18.08	18.43	14.3	5.27	7.88	7.96	15.27	9.89
comp63288_c1	11.04	12.99	6.26	7.02	6.82	15.25	8.14	4.78	2.2	7.91	2.82	3.98	7.64	1.24
comp63369_c0	45.64	82.03	111.03	59.67	69.67	54.32	53.33	78.5	84.69	54.7	58	59.73	45.81	73.54
comp63412_c1	13.99	9.57	1.56	24.57	9.84	12.39	9.04	15.7	14.3	12.52	18.58	25.22	34.36	21.63
comp63414_c0	2.94	2.73	3.13	7.02	3.79	7.62	5.42	6.83	7.7	9.89	2.82	2.65	22.91	4.94
comp63419_c0	7.36	8.89	6.26	7.02	12.87	15.25	9.94	6.83	8.8	6.59	6.19	6.64	7.64	12.36
comp63515_c3	2.94	5.47	7.82	14.04	4.54	1.91	1.81	6.83	11	3.3	5.07	3.98	3.82	3.09
comp63548_c0	8.83	14.36	12.51	10.53	7.57	13.34	16.27	4.78	7.7	7.25	9.01	7.96	3.82	8.65
comp63652_c0	11.78	10.25	15.64	7.02	3.79	22.87	11.75	13.65	9.9	3.3	6.19	6.64	7.64	9.89
comp63676_c0	36.07	25.29	29.71	28.08	26.51	35.26	28.92	38.91	41.79	30.98	38.29	35.18	22.91	34.61
comp63700_c0	0.74	7.52	6.26	3.51	5.3	10.48	3.62	2.05	11	4.61	5.07	1.99	19.09	5.56
comp63848_c0	11.04	11.62	21.89	3.51	13.63	13.34	18.98	7.51	15.4	6.59	10.7	7.96	7.64	10.51
comp63960_c0	30.92	49.9	25.02	31.59	92.39	94.34	55.14	51.88	38.49	43.5	39.42	51.77	45.81	63.04
comp64049_c0	3.68	23.24	9.38	10.53	19.69	23.82	25.31	10.92	13.2	19.11	5.07	9.29	11.45	11.12
comp64127_c2	8.83	4.1	6.26	7.02	9.84	9.53	7.23	6.14	14.3	4.61	5.63	7.96	3.82	5.56
comp64165_c0	8.1	4.1	3.13	14.04	3.79	5.72	3.62	5.46	2.2	1.32	4.5	4.65	3.82	3.09
comp64187_c1	0.74	0.68	1.56	10.53	3.03	2.86	1.81	2.05	1.1	2.64	3.94	0.66	7.64	1.85
comp64229_c0	12.51	8.89	14.07	7.02	11.36	26.68	13.56	13.65	15.4	11.86	12.39	14.6	15.27	9.27
comp64253_c0	66.99	88.18	95.39	80.72	82.55	111.49	75.93	53.93	111.08	69.86	64.19	92.25	68.72	69.22
comp64293_c0	31.65	30.76	6.26	24.57	55.28	102.91	22.6	51.88	41.79	59.32	57.43	55.09	64.9	46.35
comp64327_c1	34.6	24.61	43.79	24.57	28.78	22.87	43.39	28.67	28.6	11.86	22.52	19.25	7.64	16.69
comp64329_c0	25.03	23.24	15.64	24.57	39.38	31.45	25.31	25.26	38.49	19.11	27.59	23.23	7.64	20.39
comp64329_c2	8.1	7.52	3.13	21.06	10.6	20.96	14.46	5.46	12.1	11.86	7.88	5.31	3.82	11.12
comp64398_c0	3.68	6.15	6.26	7.02	9.84	7.62	12.65	5.46	4.4	8.57	9.57	3.98	7.64	1.24
comp64500_c10	41.22	66.31	32.84	38.61	51.5	67.66	56.95	36.18	51.69	27.68	25.9	39.16	15.27	41.41
comp64500_c11	11.04	15.04	18.77	24.57	9.84	20.96	16.27	8.87	13.2	5.27	5.63	6.64	7.64	14.21
comp64500_c5	13.25	8.2	6.26	3.51	2.27	5.72	11.75	2.73	7.7	9.23	8.45	7.96	19.09	2.47
comp64500_c7	5.89	2.73	3.13	3.51	5.3	5.72	10.85	2.05	1.1	3.3	9.57	1.33	19.09	1.24
comp64500_c9	22.08	36.23	20.33	45.63	29.53	33.35	54.23	19.8	14.3	15.16	23.65	31.19	19.09	19.16
comp64529_c0	7.36	11.62	7.82	17.55	14.39	10.48	10.85	2.05	5.5	4.61	5.63	3.98	15.27	1.24
comp64552_c0	8.1	14.36	9.38	17.55	10.6	13.34	9.04	8.87	5.5	4.61	11.26	1.33	26.72	2.47
comp64657_c1	3.68	6.15	1.56	3.51	2.27	3.81	6.33	2.05	4.4	4.61	2.82	4.65	11.45	8.03
comp64669_c1	13.99	11.62	6.26	17.55	9.09	13.34	14.46	20.48	13.2	21.09	28.15	20.57	34.36	27.19
comp64670_c0	9.57	10.25	7.82	14.04	9.84	10.48	5.42	10.24	6.6	7.91	11.26	8.63	11.45	5.56
comp64732_c0	50.06	51.95	26.58	52.65	40.14	40.98	38.87	36.86	42.89	47.45	69.82	50.44	49.63	33.99
comp64767_c0	24.29	16.41	17.2	28.08	10.6	18.11	19.89	10.92	15.4	13.84	2.82	9.96	3.82	11.74
comp64815_c1	5.15	11.62	15.64	24.57	14.39	19.06	12.65	17.07	15.4	8.57	14.08	12.61	3.82	16.07
comp64911_c3	14.72	10.25	6.26	7.02	8.33	6.67	6.33	8.87	16.5	10.55	9.57	5.97	15.27	8.03
comp64950_c0	8.1	4.1	9.38	7.02	6.82	7.62	3.62	5.46	2.2	6.59	5.07	4.65	19.09	3.09
comp64974_c0	7.36	8.89	7.82	3.51	7.57	5.72	11.75	3.41	2.2	3.3	2.82	0.66	7.64	2.47
comp65050_c1	19.14	23.24	51.6	21.06	14.39	34.3	9.94	17.75	19.8	15.82	14.08	11.28	3.82	19.16
comp65050_c2	10.31	5.47	4.69	7.02	7.57	9.53	3.62	4.78	4.4	7.25	6.19	5.97	3.82	4.94
comp65073_c0	61.1	73.83	28.15	42.12	48.47	82.9	60.56	34.13	92.39	34.93	50.11	46.46	19.09	45.73
comp65145_c0	10.31	8.2	28.15	28.08	7.57	3.81	21.69	9.56	7.7	7.25	9.01	8.63	34.36	14.83
comp65158_c0	7.36	21.87	10.95	24.57	21.96	21.92	22.6	9.56	6.6	15.16	7.32	12.61	7.64	8.65
comp65186_c0	11.78	12.3	6.26	31.59	24.23	21.92	23.5	12.29	15.4	13.18	10.7	14.6	15.27	17.3
comp65190_c0	1056.32	1397.26	1435.56	1379.32	1477.5	1686.65	1578.21	1174.79	1419.88	1284.54	1011.29	977.63	1668.31	1347.86
comp65224_c1	8.1	3.42	7.82	7.02	2.27	6.67	8.14	1.37	11	5.27	8.45	3.98	15.27	8.65
comp65285_c2	5.15	4.79	1.56	10.53	3.03	9.53	6.33	3.41	1.1	6.59	3.94	2.65	7.64	6.18
comp65298_c1	2.94	5.47	3.13	10.53	7.57	12.39	3.62	6.83	3.3	8.57	12.95	9.96	7.64	9.27
comp65346_c0	125.14	115.53	139.18	115.82	120.41	143.89	159.09	118.78	141.88	131.16	96.29	94.91	114.53	138.43
comp65347_c0	693.42	715.72	689.63	607.18	777.75	773.76	827.07	749.52	698.39	723.67	726.37	809.05	633.73	925.77
comp65397_c0	10.31	19.14	17.2	14.04	15.15	15.25	10.85	22.53	13.2	21.09	31.53	16.59	19.09	12.98
comp65406_c0	24.29	25.29	12.51	28.08	34.84	43.83	24.41	34.13	32.99	19.77	17.46	30.53	30.54	19.78
comp65413_c0	26.5	18.46	10.95	7.02	16.66	26.68	24.41	16.38	17.6	19.11	20.83	10.62	19.09	16.69
comp65457_c2	7.36	8.2	10.95	7.02	6.82	9.53	9.04	6.83	12.1	3.95	3.94	4.65	15.27	9.27
comp65466_c0	19.87	14.36	4.69	21.06	16.66	15.25	13.56	6.14	20.9	6.59	6.76	13.94	3.82	14.21
comp65519_c1	13.25	6.15	10.95	7.02	5.3	9.53	2.71	10.24	7.7	12.52	15.2	9.96	19.09	12.36
comp65529_c0	22.82	8.2	3.13	7.02	13.63	32.4	8.14	19.8	22	14.5	43.92	42.48	7.64	58.71
comp65597_c0	8.83	23.93	3.13	10.53	15.9	17.15	14.46	6.14	11	17.8	16.89	7.96	61.08	8.65
comp65617_c0	12.51	34.86	9.38	3.51	14.39	26.68	37.06	23.21	22	19.77	7.88	15.27	15.27	15.45
comp65706_c1	3.68	4.1	3.13	3.51	3.03	3.81	5.42	3.41	5.5	7.25	7.32	1.33	7.64	1.24
comp65739_c0	2.94	0.68	3.13	14.04	3.03	0.95	5.42	2.05	5.5	0.66	0.56	1.33	7.64	1.85
comp65748_c1	3.68	19.82	12.51	7.02	12.87	14.29	9.04	8.19	14.3	11.86	10.14	9.29	7.64	9.89
comp65753_c1	2.21	5.47	6.26	14.04	3.79	4.76	1.81	1.37	1.1	3.3	1.13	4.65	7.64	3.71
comp65801_c1	13.25	6.84	1.56	21.06	9.84	16.2	9.94	6.14	5.5	9.23	3.94	9.96	15.27	1.85
comp65810_c1	40.49	32.81	26.58	31.59	45.44	44.79	30.73	30.04	53.89	29	25.9	22.57	38.18	12.98
comp66001_c0	73.61	10.25	9.38	14.04	28.02	21.92	16.27	8.87	87.99	12.52	16.89	10.62	34.36	32.75
comp66098_c1	41.22	36.23	10.95	28.08	46.2	38.12	28.02	27.99	22	26.36	19.71	25.88	34.36	19.78
comp66110_c0	22.82	23.24	3.13	28.08	18.18	16.2	20.79	12.29	16.5	15.82	15.77	15.93	15.27	11.74
comp66225_c0	28.71	49.22	42.22	3.51	27.26	13.34	13.56	30.04	32.99	29	33.78	24.56	30.54	8.65
comp66320_c0	9.57	10.25	9.38	14.04	11.36	3.81	13.56	6.14	18.7	6.59	5.63	11.95	11.45	11.12
comp66334_c0	30.92	22.56	31.28	10.53	26.51	15.25	19.89	39.59	18.7	23.73	20.83	23.23	22.91	30.9
comp66383_c1	1.47	0.68	9.38	3.51	2.27	3.81	2.71	0.68	2.2	1.98	4.5	3.98	7.64	3.09
comp66398_c0	2.94	4.79	1.56	14.04	5.3	5.72	1.81	0.68	2.2	3.3	2.82	0.66	3.82	2.47
comp66451_c0	20.61	25.29	39.09	28.08	21.96	34.3	42.48	23.21	31.9	15.16	11.26	17.26	22.91	28.43
comp66462_c0	93.49	99.8	45.35	49.14	88.6	118.16	141.01	27.99	124.28	44.82	54.62	53.76	68.72	48.82
comp66467_c0	6.62	17.77	31.28	10.53	26.51	25.73	22.6	13.65	15.4	7.91	10.7	15.27	38.18	25.34
comp66478_c0	13.99	10.25	12.51	17.55	4.54	13.34	12.65	8.19	16.5	11.86	8.45	5.31	3.82	14.21
comp66492_c0	14.72	21.87	17.2	7.02	18.18	18.11	9.04	4.1	8.8	3.95	1.69	7.96	11.45	6.18
comp66511_c0	7.36	2.73	3.13	7.02	9.09	2.86	1.81	4.78	14.3	1.32	3.38	1.33	22.91	6.18
comp66527_c1	25.03	50.59	43.79	14.04	31.81	41.93	52.43	33.45	56.09	48.11	21.96	22.57	26.72	30.28
comp66539_c1	17.67	10.25	17.2	17.55	11.36	12.39	20.79	12.29	29.7	9.89	8.45	9.96	11.45	9.27
comp66558_c1	14.72	21.87	10.95	17.55	15.9	9.53	14.46	6.83	15.4	15.82	16.89	5.97	15.27	14.21
comp66558_c3	3.68	8.2	3.13	3.51	6.82	2.86	4.52	6.14	3.3	2.64	7.32	4.65	7.64	7.42
comp66563_c0	69.19	66.31	53.17	42.12	74.22	94.34	39.77	42.32	42.89	15.16	56.31	51.1	57.26	40.17
comp66577_c0	162.68	141.5	106.34	108.8	112.08	124.83	87.68	150.18	106.68	175.32	139.64	139.38	148.89	82.19
comp66600_c0	14.72	13.67	3.13	17.55	15.9	9.53	19.89	17.75	42.89	13.84	16.33	19.25	7.64	18.54
comp66601_c0	13.25	12.99	10.95	14.04	13.63	9.53	19.89	9.56	12.1	16.48	7.32	6.64	3.82	8.65
comp66610_c0	137.65	138.09	71.93	84.23	118.14	131.5	108.47	136.52	102.28	146.97	145.84	181.85	68.72	110.62
comp66610_c1	66.99	56.05	48.48	63.17	59.83	77.19	56.04	58.71	49.49	63.27	67.57	73.01	83.99	71.07
comp66611_c0	34.6	49.22	32.84	56.16	46.95	66.7	36.16	28.67	42.89	30.32	42.79	28.54	22.91	40.17
comp66624_c0	66.25	73.83	46.91	31.59	62.86	50.5	47.91	86.01	53.89	99.52	99.1	100.22	68.72	74.78
comp66670_c3	0.74	2.73	17.2	3.51	3.79	2.86	2.71	1.37	6.6	7.25	4.5	5.31	15.27	1.24
comp66672_c0	47.11	78.61	75.06	66.68	84.82	82.9	88.58	60.07	75.89	32.95	32.66	50.44	64.9	64.27
comp66685_c3	8.83	8.2	9.38	24.57	4.54	9.53	12.65	5.46	11	6.59	3.94	3.98	7.64	3.09
comp66698_c0	48.58	85.45	21.89	59.67	57.55	54.32	69.6	90.79	62.69	104.79	39.98	47.12	34.36	83.43
comp66700_c0	2.21	1.37	4.69	17.55	2.27	4.76	0.9	2.73	3.3	5.93	0.56	4.65	3.82	2.47
comp66706_c0	39.01	30.76	34.4	45.63	37.11	20.96	19.89	21.16	29.7	53.39	65.88	47.79	34.36	19.16
comp66754_c0	19.87	34.86	35.97	115.82	121.93	114.35	64.18	51.88	58.29	50.09	37.73	47.12	83.99	59.95
comp66769_c0	38.28	33.5	25.02	21.06	30.29	15.25	12.65	33.45	28.6	50.75	36.6	35.18	49.63	32.75
comp66791_c1	3.68	10.25	9.38	7.02	6.06	6.67	6.33	5.46	5.5	0.66	2.25	5.31	7.64	3.71
comp66805_c0	2.21	8.89	6.26	10.53	6.82	15.25	4.52	2.73	5.5	5.27	8.45	5.97	7.64	1.85
comp66827_c2	3.68	4.79	9.38	14.04	1.51	1.91	2.71	2.73	9.9	1.98	6.76	5.31	3.82	4.33
comp66829_c3	11.78	9.57	1.56	24.57	15.15	28.59	9.94	10.24	14.3	6.59	12.39	5.31	7.64	14.83
comp66831_c1	390.14	334.28	322.14	273.76	348.36	264.91	290.15	361.11	349.75	356.56	403.16	442.69	427.58	424.57
comp66834_c3	2.21	2.73	1.56	10.53	4.54	3.81	0.9	4.1	2.2	5.27	7.32	1.33	3.82	4.94
comp66845_c0	32.39	23.24	17.2	10.53	31.81	48.6	43.39	27.3	62.69	32.95	25.34	25.22	7.64	27.81
comp66867_c0	75.82	47.85	89.14	42.12	45.44	64.8	38.87	45.05	78.09	30.98	48.42	47.12	41.99	39.55
comp66874_c0	19.87	39.65	17.2	70.19	74.97	40.02	40.68	31.4	32.99	56.02	23.65	17.26	19.09	30.28
comp66875_c0	11.04	26.66	14.07	45.63	34.84	20.01	25.31	25.94	36.29	21.09	21.4	23.89	19.09	22.87
comp66877_c1	21.35	21.19	15.64	10.53	17.42	22.87	23.5	32.08	30.8	12.52	15.2	13.94	22.91	16.69
comp66899_c0	30.18	34.18	93.83	42.12	40.89	79.09	54.23	34.13	65.99	38.89	32.1	35.84	34.36	45.73
comp66901_c1	8.1	6.15	6.26	3.51	6.82	9.53	4.52	8.87	9.9	3.95	6.19	3.32	19.09	3.71
comp66911_c0	190.65	265.92	229.88	266.74	292.32	298.26	219.65	174.75	293.65	262.97	198.77	209.06	293.96	263.27
comp66917_c1	16.19	23.24	28.15	24.57	15.15	12.39	18.08	15.7	12.1	23.73	19.71	19.91	11.45	6.8
comp66955_c0	47.85	28.71	34.4	24.57	13.63	22.87	30.73	39.59	24.2	26.36	52.37	53.76	41.99	34.61
comp66957_c0	25.76	31.45	18.77	21.06	15.15	22.87	14.46	13.65	19.8	14.5	11.26	17.26	30.54	18.54
comp66972_c0	41.22	39.65	50.04	10.53	33.32	36.21	33.44	47.1	29.7	65.25	67.57	51.77	30.54	38.93
comp66983_c2	5.15	4.79	10.95	14.04	4.54	4.76	9.04	7.51	8.8	5.27	3.94	7.3	11.45	3.71
comp66986_c0	11.78	37.6	96.95	84.23	28.02	17.15	36.16	20.48	22	27.02	43.92	69.02	19.09	43.26
comp66999_c0	109.68	73.83	46.91	59.67	66.64	60.99	79.54	104.44	60.49	125.23	100.79	94.91	83.99	85.28
comp67017_c1	28.71	15.04	39.09	10.53	19.69	24.78	17.17	19.11	37.39	29.66	26.46	22.57	26.72	27.19
comp67035_c0	8.1	12.99	4.69	21.06	5.3	13.34	10.85	6.14	3.3	2.64	1.13	5.31	7.64	3.71
comp67062_c0	1.47	4.79	7.82	7.02	12.12	8.58	4.52	4.1	15.4	1.98	2.25	2.65	7.64	7.42
comp67087_c6	27.97	19.82	31.28	31.59	31.05	39.07	47	23.21	37.39	29.66	19.71	25.22	11.45	40.79
comp67097_c2	27.24	47.17	79.75	38.61	49.98	60.03	40.68	17.75	31.9	25.7	27.59	27.88	34.36	31.52
comp67112_c0	6.62	12.3	7.82	7.02	12.87	11.43	12.65	16.38	11	8.57	8.45	5.97	15.27	2.47
comp67112_c2	32.39	58.79	56.3	35.1	63.61	62.89	73.22	46.42	86.89	32.95	38.29	43.8	45.81	56.86
comp67134_c2	11.04	12.99	26.58	28.08	23.48	19.06	14.46	11.6	12.1	11.2	10.14	13.27	7.64	25.96
comp67142_c0	3.68	4.1	29.71	7.02	4.54	12.39	8.14	12.29	8.8	3.95	7.88	7.3	7.64	12.36
comp67144_c0	872.29	1527.83	1482.47	1449.51	2125.75	1941.08	1623.41	1718.84	3198.31	1201.5	866.58	974.97	1473.61	1451.07
comp67234_c1	25.76	6.15	4.69	10.53	15.9	19.06	12.65	23.21	4.4	14.5	15.2	10.62	11.45	25.96
comp67241_c0	2.94	15.04	15.64	10.53	12.12	19.06	11.75	10.92	6.6	13.84	4.5	8.63	3.82	7.42
comp67270_c0	103.79	84.77	101.65	112.31	93.15	97.2	85.87	103.76	94.59	104.79	104.17	112.16	125.98	152.65
comp67270_c1	138.39	124.41	267.41	140.39	154.49	220.12	149.14	185.67	182.57	108.75	122.75	159.29	76.35	203.32
comp67286_c0	186.24	250.19	142.3	249.19	274.14	271.58	240.44	113.31	214.47	94.91	124.44	138.05	167.98	177.98
comp67339_c1	223.04	337.01	10.95	196.54	68.16	815.69	191.63	297.62	168.27	649.19	55.74	132.08	187.06	190.34
comp67357_c2	2.21	2.05	10.95	10.53	6.06	14.29	2.71	5.46	8.8	4.61	2.25	7.96	7.64	7.42
comp67406_c2	8.83	13.67	3.13	24.57	15.9	5.72	18.08	9.56	8.8	6.59	3.94	1.99	22.91	5.56
comp67418_c0	156.06	208.5	200.16	259.72	254.45	244.9	239.53	190.45	284.86	193.11	182.44	181.85	194.7	176.75
comp67423_c0	9.57	13.67	25.02	21.06	20.45	14.29	16.27	14.34	19.8	11.86	21.96	7.3	3.82	14.21
comp67434_c0	6.62	8.89	12.51	7.02	9.09	14.29	18.08	14.34	2.2	16.48	5.63	7.3	7.64	14.83
comp67453_c2	10.31	9.57	14.07	14.04	11.36	9.53	10.85	6.83	6.6	4.61	8.45	10.62	26.72	8.65
comp67484_c0	13.99	9.57	10.95	7.02	12.12	16.2	13.56	6.14	17.6	11.2	8.45	17.92	11.45	9.27
comp67516_c2	7.36	10.94	6.26	21.06	13.63	18.11	16.27	17.75	12.1	19.11	12.39	16.59	11.45	13.6
comp67545_c0	8.1	2.73	3.13	17.55	8.33	14.29	10.85	4.78	6.6	7.25	2.25	4.65	3.82	4.94
comp67594_c0	47.85	54	42.22	45.63	62.1	56.22	52.43	53.24	51.69	59.98	34.91	69.69	22.91	60.56
comp67609_c3	3.68	6.84	3.13	10.53	23.48	27.63	13.56	4.78	9.9	0.66	3.94	7.3	7.64	10.51
comp67616_c1	6.62	4.1	9.38	10.53	5.3	4.76	9.04	8.19	3.3	7.91	8.45	7.3	3.82	9.27
comp67624_c0	103.79	114.84	89.14	91.25	96.93	142.94	116.6	75.09	76.99	72.5	69.26	67.7	49.63	102.59
comp67674_c2	20.61	8.89	21.89	10.53	11.36	14.29	4.52	10.92	16.5	13.18	12.39	10.62	7.64	17.92
comp67711_c0	5.89	4.1	25.02	7.02	15.15	9.53	17.17	10.92	23.1	6.59	7.88	17.92	15.27	13.6
comp67740_c1	8.1	10.25	14.07	17.55	8.33	4.76	3.62	5.46	5.5	7.25	1.69	4.65	3.82	2.47
comp67775_c0	192.86	354.1	209.55	249.19	291.56	311.6	244.05	192.5	256.26	131.16	168.36	191.14	217.61	234.84
comp67800_c0	50.79	44.43	42.22	28.08	34.84	16.2	16.27	25.94	27.5	60.64	74.33	38.49	30.54	9.89
comp67823_c0	6.62	3.42	6.26	3.51	2.27	1.91	4.52	1.37	3.3	3.3	7.88	3.32	3.82	6.18
comp67842_c0	19.14	21.87	28.15	119.33	35.59	44.79	28.02	29.35	92.39	56.68	38.29	25.22	114.53	29.05
comp67875_c1	36.07	32.81	17.2	35.1	44.68	62.89	55.14	23.21	37.39	40.2	42.79	30.53	34.36	24.1
comp67926_c0	15.46	10.25	1.56	7.02	12.87	6.67	3.62	4.78	9.9	14.5	1.69	6.64	3.82	11.12
comp67955_c0	8.1	8.2	6.26	21.06	7.57	15.25	9.94	1.37	7.7	9.89	5.07	11.95	11.45	8.03
comp68012_c1	4.42	6.15	3.13	17.55	10.6	8.58	4.52	8.87	5.5	8.57	11.26	10.62	11.45	8.03
comp68019_c1	12.51	12.3	3.13	3.51	10.6	10.48	9.04	12.29	5.5	7.91	10.7	15.93	11.45	12.36
comp68109_c0	18.4	14.36	15.64	10.53	15.9	17.15	11.75	17.07	12.1	13.84	14.64	17.26	30.54	16.07
comp68135_c0	33.12	38.96	71.93	63.17	73.46	65.75	55.14	46.42	69.29	36.25	43.92	40.49	34.36	59.33
comp68151_c0	9.57	9.57	7.82	3.51	14.39	16.2	5.42	10.24	17.6	5.93	5.63	14.6	7.64	10.51
comp68155_c1	49.32	23.93	10.95	24.57	18.18	28.59	20.79	39.59	16.5	48.11	33.78	30.53	11.45	43.26
comp68187_c0	21.35	15.72	31.28	10.53	14.39	21.92	31.64	15.7	25.3	15.82	16.89	13.94	3.82	17.92
comp68217_c1	22.08	19.14	12.51	31.59	21.2	14.29	23.5	19.11	15.4	23.73	11.82	20.57	15.27	23.48
comp68238_c0	156.06	123.05	65.68	164.96	48.47	133.41	137.39	41.64	131.98	67.23	61.38	39.82	122.16	87.76
comp68242_c0	340.82	307.62	286.17	259.72	313.52	317.32	291.06	342.68	311.25	324.93	241	288.71	297.78	399.85
comp68281_c0	30.92	31.45	10.95	63.17	44.68	27.63	28.92	16.38	35.19	23.07	34.35	18.58	30.54	10.51
comp68322_c0	449.03	323.34	326.83	284.29	286.26	259.19	350.71	444.39	289.26	432.36	425.69	450.65	408.49	432.6
comp68388_c0	4.42	8.89	9.38	3.51	8.33	10.48	7.23	2.73	8.8	1.98	7.32	5.97	7.64	6.18
comp68406_c0	13.25	33.5	17.2	21.06	21.96	19.06	9.04	23.21	22	32.95	18.02	17.26	11.45	17.3
comp68422_c3	2.94	2.73	1.56	17.55	3.79	2.86	3.62	6.83	3.3	5.27	3.38	1.99	7.64	4.33
comp68449_c0	9.57	6.84	12.51	10.53	7.57	8.58	11.75	12.97	14.3	7.91	11.26	16.59	11.45	11.74
comp68466_c3	2.94	4.1	6.26	10.53	5.3	2.86	1.81	3.41	11	3.3	3.94	1.99	7.64	3.71
comp68474_c0	6.62	4.79	3.13	7.02	6.82	3.81	1.81	7.51	7.7	2.64	11.26	7.3	11.45	9.27
comp68478_c2	5.15	5.47	10.95	17.55	9.09	18.11	8.14	8.87	5.5	3.95	20.83	10.62	15.27	14.21
comp68491_c1	9.57	23.93	31.28	17.55	7.57	12.39	20.79	10.24	9.9	13.18	14.08	13.94	7.64	13.6
comp68507_c3	2.21	3.42	1.56	3.51	3.79	0.95	0.9	2.05	1.1	9.23	1.69	1.33	15.27	1.24
comp68528_c3	6.62	9.57	12.51	3.51	4.54	6.67	8.14	9.56	6.6	3.95	3.38	10.62	7.64	9.27
comp68543_c2	4.42	12.99	7.82	28.08	12.87	3.81	9.04	7.51	4.4	9.89	9.01	3.98	11.45	4.33
comp68586_c0	20.61	12.99	9.38	7.02	9.84	9.53	9.04	16.38	9.9	13.18	33.78	25.22	38.18	14.83
comp68587_c1	5.15	4.79	1.56	3.51	0.76	10.48	6.33	0.68	8.8	1.98	3.94	5.97	7.64	1.24
comp68592_c1	3.68	2.73	4.69	7.02	6.82	0.95	1.81	3.41	5.5	10.55	2.25	2.65	3.82	0.62
comp68595_c2	8.83	7.52	1.56	17.55	4.54	4.76	5.42	7.51	2.2	7.25	12.39	7.96	41.99	11.12
comp68606_c0	6.62	6.15	17.2	14.04	9.09	13.34	4.52	7.51	2.2	11.2	11.26	7.3	7.64	11.12
comp68621_c0	5.89	12.99	3.13	3.51	9.09	10.48	7.23	2.05	8.8	5.93	13.51	7.96	22.91	9.27
comp68631_c0	5.89	8.89	9.38	3.51	4.54	7.62	9.04	9.56	2.2	12.52	2.82	4.65	3.82	9.89
comp68633_c0	10.31	8.2	4.69	10.53	12.12	18.11	2.71	4.78	11	0.66	6.19	5.97	7.64	3.09
comp68667_c3	3.68	8.89	4.69	17.55	9.84	2.86	9.04	7.51	14.3	7.91	5.63	4.65	11.45	5.56
comp68745_c0	12.51	15.72	29.71	3.51	20.45	19.06	23.5	25.94	25.3	29.66	9.57	13.94	11.45	22.25
comp68745_c1	2.94	13.67	14.07	10.53	12.12	2.86	17.17	13.65	8.8	13.18	7.88	5.97	7.64	3.09
comp68787_c0	13.25	21.19	3.13	7.02	21.2	31.45	19.89	23.21	15.4	31.64	43.92	21.9	26.72	33.37
comp68790_c1	22.82	23.93	10.95	10.53	19.69	18.11	30.73	26.62	19.8	32.29	6.76	9.96	19.09	33.37
comp68807_c0	39.01	58.11	71.93	73.7	39.38	59.08	38.87	34.13	34.09	21.75	15.2	16.59	15.27	45.11
comp68909_c0	21.35	20.51	23.46	28.08	21.96	15.25	15.37	7.51	5.5	30.98	10.14	21.9	3.82	21.01
comp68931_c1	37.54	17.77	7.82	17.55	26.51	32.4	16.27	29.35	14.3	33.61	30.41	35.18	15.27	18.54
comp68956_c0	5.15	1.37	14.07	7.02	6.82	3.81	4.52	6.14	12.1	7.25	5.63	6.64	19.09	10.51
comp68956_c4	8.83	6.15	4.69	3.51	3.79	2.86	6.33	3.41	6.6	4.61	3.94	3.32	7.64	2.47
comp68957_c1	17.67	15.04	20.33	10.53	15.15	16.2	13.56	16.38	19.8	6.59	16.33	15.27	15.27	17.92
comp68980_c3	6.62	8.2	4.69	14.04	10.6	13.34	1.81	2.73	5.5	11.86	8.45	5.31	7.64	4.33
comp68982_c0	2.94	8.2	6.26	7.02	7.57	6.67	1.81	5.46	4.4	9.89	3.94	3.98	7.64	6.18
comp68998_c0	6.62	8.2	9.38	21.06	10.6	3.81	15.37	6.14	8.8	10.55	3.94	9.29	26.72	8.65
comp68998_c1	11.78	25.98	3.13	7.02	16.66	26.68	12.65	16.38	36.29	12.52	9.01	25.22	3.82	5.56
comp69000_c2	2.21	6.84	6.26	10.53	2.27	13.34	13.56	2.05	3.3	7.25	10.14	10.62	11.45	9.27
comp69021_c0	10.31	14.36	12.51	10.53	6.82	12.39	7.23	4.78	27.5	15.16	6.19	5.97	19.09	14.83
comp69022_c0	14.72	2.73	3.13	10.53	8.33	5.72	2.71	2.05	8.8	1.32	3.38	3.32	26.72	3.71
comp69028_c3	19.87	11.62	12.51	7.02	6.82	18.11	15.37	19.8	17.6	7.91	18.02	13.27	3.82	12.36
comp69052_c0	5.89	8.2	9.38	10.53	5.3	4.76	13.56	8.87	3.3	7.25	8.45	14.6	15.27	7.42
comp69075_c0	2.21	7.52	18.77	7.02	3.79	8.58	3.62	2.73	15.4	5.27	2.82	1.33	3.82	3.71
comp69123_c0	156.06	111.43	92.26	150.92	96.18	74.33	118.41	154.95	119.88	156.2	166.11	135.39	209.97	138.43
comp69133_c0	11.78	8.89	6.26	7.02	9.84	11.43	7.23	6.83	1.1	6.59	6.76	7.3	7.64	9.89
comp69143_c0	10.31	15.72	6.26	17.55	18.93	19.06	15.37	10.92	23.1	11.2	18.02	14.6	7.64	12.98
comp69143_c2	44.17	57.42	32.84	21.06	44.68	78.14	45.2	45.05	101.18	41.52	41.67	35.84	41.99	56.24
comp69143_c6	8.1	11.62	1.56	21.06	17.42	6.67	16.27	6.83	7.7	4.61	11.82	7.96	7.64	4.33
comp69170_c0	5.89	10.94	21.89	7.02	7.57	20.01	18.98	10.24	15.4	14.5	21.4	14.6	7.64	14.83
comp69210_c0	3.68	4.79	4.69	10.53	3.79	2.86	9.94	4.78	5.5	5.93	9.01	1.33	7.64	4.94
comp69220_c4	3.68	17.09	6.26	3.51	6.82	2.86	11.75	5.46	1.1	14.5	4.5	12.61	19.09	3.09
comp69249_c0	17.67	20.51	10.95	17.55	23.48	21.92	22.6	13.65	29.7	25.7	9.57	13.27	3.82	13.6
comp69306_c1	16.93	22.56	12.51	17.55	16.66	9.53	21.69	9.56	15.4	19.77	2.82	8.63	11.45	17.3
comp69311_c0	20.61	26.66	46.91	31.59	24.23	29.54	46.1	18.43	13.2	21.75	18.58	11.28	38.18	24.72
comp69317_c1	5.89	10.94	12.51	21.06	5.3	10.48	18.98	6.14	7.7	8.57	6.76	9.29	22.91	12.36
comp69333_c6	5.89	3.42	9.38	14.04	8.33	5.72	2.71	6.14	9.9	5.93	9.01	7.3	3.82	1.24
comp69334_c4	2.94	10.25	17.2	3.51	8.33	5.72	5.42	4.78	8.8	11.86	3.38	7.3	19.09	15.45
comp69337_c0	2.94	5.47	4.69	7.02	9.84	10.48	13.56	7.51	9.9	4.61	4.5	3.98	7.64	8.03
comp69357_c0	14.72	19.82	25.02	17.55	21.96	19.06	9.04	12.97	27.5	7.25	13.51	10.62	7.64	12.98
comp69441_c1	7.36	7.52	10.95	17.55	7.57	9.53	4.52	3.41	13.2	1.32	3.94	3.98	3.82	3.71
comp69445_c1	17.67	25.29	31.28	14.04	35.59	27.63	30.73	21.16	36.29	27.02	26.46	27.88	22.91	22.87
comp69451_c0	19.14	23.24	43.79	31.59	21.96	30.49	24.41	15.02	28.6	6.59	20.27	9.96	15.27	14.83
comp69468_c0	17.67	6.84	32.84	17.55	17.42	13.34	18.08	12.97	14.3	9.89	14.64	13.27	19.09	12.36
comp69478_c0	16.93	19.82	14.07	10.53	24.23	17.15	13.56	24.57	25.3	9.89	14.64	19.25	15.27	5.56
comp69498_c0	11.04	4.79	9.38	17.55	9.84	16.2	11.75	12.97	13.2	12.52	20.27	14.6	15.27	21.01
comp69506_c1	11.78	10.94	6.26	7.02	15.15	5.72	12.65	6.83	13.2	19.11	11.82	7.96	19.09	9.89
comp69510_c0	15.46	2.73	6.26	3.51	22.72	7.62	7.23	10.92	20.9	14.5	16.89	13.27	26.72	6.8
comp69510_c1	11.04	8.89	18.77	35.1	18.18	16.2	10.85	17.07	13.2	17.8	20.83	13.27	15.27	5.56
comp69523_c0	25.03	19.14	23.46	24.57	12.87	15.25	15.37	19.11	15.4	29.66	20.83	26.55	19.09	17.92
comp69567_c1	9.57	8.89	6.26	10.53	13.63	6.67	11.75	12.29	11	7.91	8.45	12.61	15.27	4.33
comp69617_c0	10.31	2.73	9.38	3.51	7.57	0.95	7.23	4.1	12.1	6.59	3.94	11.95	19.09	6.8
comp69634_c0	1000.37	1147.07	869.47	968.68	1237.43	1339.79	1170.55	1178.2	1045.94	1246.32	1108.7	1026.08	897.14	1121.05
comp69646_c2	11.04	12.99	25.02	3.51	6.82	7.62	19.89	8.19	16.5	7.25	15.77	16.59	7.64	19.78
comp69646_c7	120.72	77.25	73.5	91.25	78.76	96.24	116.6	113.31	69.29	110.73	65.88	84.95	11.45	15.45
comp69669_c2	16.93	17.09	29.71	14.04	5.3	19.06	14.46	4.1	24.2	9.89	11.26	9.29	7.64	11.12
comp69679_c0	16.19	10.94	34.4	24.57	11.36	28.59	17.17	10.92	24.2	17.14	7.88	7.3	7.64	14.83
comp69707_c0	16.19	21.19	14.07	17.55	18.93	26.68	15.37	10.24	13.2	21.09	19.14	21.9	11.45	12.98
comp69746_c1	6.62	12.3	12.51	28.08	10.6	14.29	16.27	7.51	19.8	9.89	10.14	8.63	7.64	10.51
comp69765_c1	47.11	15.72	29.71	3.51	24.23	26.68	19.89	12.29	53.89	15.82	19.71	9.96	30.54	18.54
comp69773_c1	4.42	9.57	6.26	10.53	13.63	9.53	5.42	7.51	8.8	7.91	7.88	7.3	7.64	3.71
comp69776_c1	10.31	9.57	7.82	3.51	14.39	8.58	8.14	4.1	7.7	8.57	3.94	5.97	30.54	10.51
comp69803_c1	4.42	8.89	14.07	3.51	8.33	5.72	5.42	6.83	7.7	6.59	6.76	5.31	11.45	9.27
comp69804_c0	36.81	57.42	40.66	42.12	47.71	47.65	71.41	25.26	27.5	26.36	26.46	30.53	38.18	17.92
comp69842_c0	16.93	12.99	3.13	28.08	12.87	10.48	12.65	8.87	7.7	8.57	10.7	7.96	3.82	9.27
comp69852_c1	371.74	339.75	380	315.87	303.68	364.96	416.7	462.13	306.85	481.79	345.73	361.05	290.14	401.7
comp69859_c0	11.04	15.04	7.82	7.02	12.12	20.01	19.89	4.1	7.7	15.16	6.19	9.29	19.09	16.07
comp69862_c0	10.31	15.04	10.95	7.02	10.6	6.67	9.94	16.38	6.6	12.52	8.45	8.63	19.09	12.98
comp69864_c0	35.33	27.34	34.4	17.55	23.48	24.78	17.17	25.94	28.6	34.93	37.16	28.54	30.54	14.83
comp69864_c1	12.51	15.04	17.2	21.06	10.6	9.53	8.14	12.97	16.5	7.91	17.46	10.62	38.18	8.03
comp69866_c2	1.47	8.89	18.77	10.53	7.57	1.91	5.42	10.24	5.5	5.93	8.45	6.64	7.64	4.94
comp69869_c0	26.5	15.04	40.66	28.08	21.2	27.63	27.12	23.21	15.4	15.16	16.89	15.27	19.09	16.07
comp69895_c0	30.92	32.81	53.17	35.1	21.96	44.79	36.16	31.4	31.9	22.41	18.58	16.59	3.82	30.9
comp69897_c2	88.33	43.75	51.6	70.19	42.41	42.88	62.37	22.53	56.09	27.02	43.36	38.49	61.08	38.93
comp69901_c1	9.57	6.15	15.64	21.06	18.93	17.15	18.08	10.24	9.9	19.11	21.96	15.27	3.82	21.63
comp69926_c0	4.42	10.94	17.2	21.06	15.9	17.15	11.75	11.6	9.9	19.77	11.82	10.62	22.91	20.39
comp69927_c3	7.36	10.94	7.82	10.53	18.18	7.62	5.42	9.56	26.4	12.52	14.08	4.65	22.91	4.94
comp69945_c0	667.65	919.43	749.05	923.06	906.49	994.84	1074.74	924.27	891.96	972.8	728.62	750.64	771.16	920.2
comp69965_c1	12.51	24.61	3.13	14.04	22.72	24.78	12.65	5.46	15.4	12.52	16.33	14.6	26.72	9.89
comp69965_c5	6.62	19.14	10.95	14.04	11.36	10.48	12.65	8.19	14.3	11.2	11.26	9.96	15.27	11.74
comp69975_c0	7.36	10.25	9.38	14.04	14.39	18.11	7.23	4.1	12.1	11.86	14.64	8.63	22.91	4.94
comp69976_c0	194.33	197.56	265.84	182.51	209.77	264.91	228.69	238.23	213.37	260.34	236.49	211.72	194.7	277.48
comp69991_c0	73.61	33.5	51.6	28.08	34.08	34.3	35.25	44.37	53.89	61.29	60.81	53.1	30.54	50.68
comp70013_c0	369.53	480.57	678.68	456.26	431.66	525.05	545.05	440.29	376.14	409.95	323.77	418.79	293.96	480.19
comp70044_c0	5.15	2.73	14.07	21.06	4.54	3.81	9.94	7.51	5.5	13.18	7.32	5.97	3.82	7.42
comp70049_c4	2.94	15.72	6.26	21.06	6.82	13.34	1.81	4.1	4.4	9.23	8.45	6.64	3.82	6.18
comp70055_c0	13.99	12.99	26.58	31.59	21.2	12.39	10.85	17.07	17.6	15.16	12.39	13.27	7.64	19.16
comp70056_c0	50.06	43.07	28.15	35.1	29.53	13.34	35.25	35.5	49.49	17.8	51.24	111.5	19.09	34.61
comp70059_c0	92.75	58.79	129.79	24.57	51.5	61.94	68.7	79.87	57.19	54.7	88.4	60.4	68.72	86.52
comp70106_c2	4.42	17.77	9.38	17.55	13.63	5.72	18.08	9.56	16.5	20.43	10.14	8.63	3.82	10.51
comp70130_c1	4.42	5.47	3.13	3.51	11.36	8.58	4.52	4.78	7.7	3.3	2.82	3.32	11.45	1.85
comp70156_c0	22.08	24.61	14.07	24.57	33.32	30.49	18.98	21.84	52.79	27.02	21.96	16.59	72.54	21.63
comp70162_c1	24.29	27.34	31.28	28.08	26.51	27.63	12.65	25.94	37.39	11.86	18.58	21.9	7.64	25.96
comp70185_c3	11.04	11.62	10.95	14.04	18.18	18.11	16.27	14.34	27.5	23.07	35.47	23.89	19.09	24.72
comp70225_c0	5.89	5.47	7.82	59.67	12.12	9.53	9.94	13.65	25.3	9.23	7.88	9.96	11.45	11.74
comp70232_c1	1.47	4.79	6.26	3.51	2.27	8.58	10.85	4.1	7.7	3.3	12.95	4.65	11.45	6.18
comp70241_c0	103.06	95.02	64.12	42.12	85.58	70.52	73.22	92.15	65.99	148.29	124.44	120.13	76.35	88.37
comp70243_c0	2.94	7.52	6.26	7.02	6.06	2.86	4.52	1.37	4.4	1.32	1.69	1.99	3.82	6.8
comp70248_c0	14.72	18.46	20.33	7.02	13.63	12.39	10.85	6.83	15.4	9.23	3.38	3.32	7.64	2.47
comp70278_c0	5.15	4.1	7.82	3.51	16.66	13.34	7.23	6.83	19.8	5.93	4.5	3.98	11.45	3.71
comp70278_c1	2.94	6.84	12.51	17.55	18.93	15.25	6.33	4.78	7.7	3.3	5.07	3.98	7.64	3.71
comp70287_c0	3.68	3.42	3.13	7.02	4.54	4.76	7.23	1.37	5.5	1.32	2.25	2.65	11.45	1.24
comp70324_c0	35.33	22.56	21.89	28.08	51.5	75.28	20.79	40.27	34.09	50.09	67.01	58.41	38.18	48.2
comp70334_c0	11.78	21.87	9.38	7.02	14.39	11.43	10.85	19.8	8.8	15.82	6.19	8.63	7.64	14.83
comp70338_c0	38.28	6.15	31.28	35.1	20.45	15.25	11.75	22.53	8.8	21.75	14.64	7.96	7.64	19.78
comp70373_c0	143.54	131.93	204.86	186.01	115.11	162.95	164.51	144.72	152.88	110.73	96.85	100.22	213.79	155.12
comp70389_c0	64.04	53.32	28.15	24.57	49.22	30.49	57.85	64.17	52.79	79.09	64.19	74.33	34.36	54.38
comp70420_c0	33.86	39.65	6.26	66.68	66.64	83.86	28.92	88.06	62.69	75.79	97.98	117.47	53.45	72.92
comp70428_c0	21.35	34.18	21.89	31.59	37.87	41.93	36.16	12.29	36.29	25.05	21.4	20.57	41.99	17.3
comp70447_c2	11.04	20.51	9.38	28.08	37.11	20.01	23.5	14.34	25.3	8.57	9.57	13.27	11.45	14.21
comp70454_c2	15.46	14.36	7.82	14.04	6.06	14.29	24.41	15.02	5.5	25.7	13.51	8.63	11.45	18.54
comp70462_c0	22.08	18.46	6.26	24.57	9.09	11.43	12.65	6.83	12.1	16.48	17.46	13.94	7.64	11.74
comp70473_c0	3.68	4.1	1.56	10.53	3.03	4.76	5.42	2.05	11	0.66	3.38	2.65	7.64	1.85
comp70506_c3	16.19	30.76	31.28	28.08	19.69	20.01	28.92	16.38	34.09	17.14	17.46	17.26	19.09	24.72
comp70538_c0	5.15	16.41	6.26	14.04	16.66	14.29	9.94	21.16	38.49	8.57	9.57	8.63	15.27	11.74
comp70542_c1	27.97	38.28	51.6	35.1	22.72	19.06	28.02	43.69	22	24.39	74.89	73.01	38.18	27.81
comp70547_c1	6.62	10.94	17.2	7.02	10.6	7.62	4.52	4.78	18.7	7.91	10.14	4.65	7.64	3.71
comp70556_c1	9.57	23.93	28.15	38.61	18.18	16.2	15.37	30.72	37.39	22.41	31.53	37.83	7.64	29.66
comp70567_c0	3.68	12.3	34.4	3.51	6.06	8.58	11.75	13.65	8.8	19.77	21.4	11.95	7.64	22.87
comp70631_c0	10.31	7.52	32.84	21.06	6.82	12.39	6.33	5.46	13.2	1.32	3.38	5.97	3.82	7.42
comp70631_c2	4.42	5.47	10.95	10.53	6.06	6.67	10.85	6.14	1.1	3.3	3.38	3.32	3.82	1.85
comp70641_c2	22.08	36.91	29.71	28.08	28.78	37.16	27.12	19.8	16.5	18.45	6.76	17.92	11.45	17.92
comp70648_c0	6.62	6.15	15.64	14.04	8.33	13.34	3.62	3.41	6.6	0.66	7.32	3.98	19.09	9.27
comp70665_c0	36.07	22.56	32.84	52.65	43.17	62.89	25.31	17.07	12.1	19.77	18.58	31.86	26.72	9.27
comp70683_c1	11.78	11.62	12.51	14.04	18.93	15.25	17.17	4.78	9.9	3.3	10.14	10.62	19.09	3.09
comp70687_c1	8.83	5.47	4.69	7.02	9.09	6.67	5.42	8.19	3.3	3.95	8.45	7.3	3.82	4.94
comp70687_c2	1.47	4.79	1.56	3.51	6.82	11.43	2.71	4.1	4.4	3.95	6.19	3.98	3.82	9.89
comp70692_c0	22.08	15.04	25.02	7.02	18.18	18.11	21.69	9.56	20.9	8.57	15.77	11.28	22.91	11.12
comp70697_c2	5.15	8.2	14.07	7.02	8.33	9.53	12.65	8.19	9.9	7.91	4.5	3.32	3.82	1.85
comp70711_c2	15.46	10.94	18.77	7.02	12.87	6.67	14.46	4.78	19.8	9.23	7.88	9.29	3.82	12.98
comp70741_c1	6.62	5.47	18.77	7.02	7.57	9.53	5.42	7.51	11	3.3	5.07	3.98	7.64	7.42
comp70743_c0	3.68	7.52	7.82	10.53	3.03	6.67	9.04	3.41	6.6	5.93	1.69	2.65	7.64	4.33
comp70746_c0	9.57	17.77	9.38	17.55	13.63	10.48	8.14	7.51	17.6	1.98	3.38	8.63	19.09	1.24
comp70758_c1	2.94	7.52	9.38	17.55	9.84	7.62	4.52	1.37	9.9	1.98	6.19	3.98	11.45	4.33
comp70777_c0	6.62	8.2	1.56	10.53	10.6	3.81	7.23	4.1	2.2	5.27	3.94	14.6	11.45	6.8
comp70777_c3	24.29	34.86	18.77	63.17	18.18	25.73	40.68	34.13	41.79	12.52	14.08	22.57	22.91	17.92
comp70826_c0	30.18	60.16	35.97	70.19	65.89	90.53	48.81	28.67	43.99	27.68	25.34	31.86	80.17	51.91
comp70857_c0	110.42	86.82	164.2	70.19	121.17	133.41	112.99	101.03	140.78	87.66	96.85	93.58	61.08	106.91
comp70864_c0	17.67	10.94	12.51	7.02	15.15	28.59	9.94	17.75	5.5	11.86	12.39	13.94	22.91	14.21
comp70900_c0	34.6	16.41	81.32	24.57	25.75	45.74	29.83	24.57	27.5	25.7	24.78	25.88	19.09	26.57
comp70901_c0	14.72	6.15	15.64	24.57	11.36	13.34	9.94	10.24	8.8	3.3	6.76	9.96	19.09	8.03
comp70907_c0	7.36	6.15	4.69	10.53	6.82	7.62	4.52	1.37	12.1	5.93	7.88	1.99	3.82	3.09
comp70907_c1	11.78	8.89	1.56	3.51	5.3	15.25	14.46	1.37	4.4	11.86	9.57	11.28	7.64	1.24
comp70907_c2	14.72	17.09	7.82	28.08	15.15	5.72	8.14	8.87	5.5	15.16	13.51	9.29	7.64	2.47
comp70909_c0	92.75	121.68	132.92	87.74	132.53	161.99	164.51	90.11	117.68	88.32	63.63	91.59	87.81	109.39
comp70932_c1	22.08	15.04	28.15	17.55	22.72	31.45	31.64	24.57	28.6	15.82	25.9	11.95	15.27	25.34
comp70942_c0	4.42	10.94	26.58	10.53	19.69	20.96	28.92	15.7	27.5	18.45	7.32	12.61	19.09	11.12
comp70957_c1	37.54	39.65	51.6	59.67	56.04	31.45	52.43	66.9	89.09	58.66	78.27	71.02	83.99	84.05
comp70959_c2	49.32	71.78	56.3	31.59	53.77	62.89	31.64	30.04	24.2	42.84	50.11	73.01	53.45	53.77
comp70965_c0	11.78	6.15	9.38	7.02	3.79	20.01	18.08	9.56	11	17.14	14.08	15.93	15.27	20.39
comp70965_c2	19.87	7.52	3.13	17.55	12.12	7.62	9.04	23.89	14.3	17.8	23.65	10.62	11.45	22.87
comp70989_c1	18.4	36.91	9.38	10.53	40.89	40.02	30.73	31.4	25.3	47.45	27.03	19.91	38.18	55.62
comp71002_c0	7.36	6.15	9.38	7.02	7.57	9.53	16.27	14.34	5.5	25.7	18.02	30.53	15.27	15.45
comp71007_c2	3.68	3.42	12.51	10.53	13.63	9.53	7.23	5.46	6.6	8.57	3.38	3.32	3.82	1.85
comp71010_c0	27.97	45.12	20.33	28.08	64.37	42.88	55.14	48.47	58.29	47.45	33.22	31.86	57.26	30.9
comp71015_c0	22.08	25.29	15.64	17.55	7.57	15.25	19.89	21.84	13.2	20.43	25.9	21.9	11.45	14.21
comp71031_c0	9.57	19.82	4.69	3.51	8.33	16.2	2.71	4.1	4.4	6.59	8.45	2.65	19.09	12.36
comp71039_c1	4.42	1.37	4.69	10.53	0.76	2.86	2.71	3.41	1.1	3.3	8.45	2.65	3.82	9.27
comp71064_c0	70.67	66.31	112.59	143.9	111.32	142.94	138.3	58.02	108.88	56.02	121.62	102.21	106.89	129.16
comp71067_c0	11.04	11.62	20.33	3.51	6.82	20.96	23.5	12.29	2.2	6.59	21.4	15.93	19.09	14.21
comp71070_c0	22.08	19.82	15.64	21.06	9.09	23.82	7.23	10.92	15.4	13.84	25.34	8.63	30.54	13.6
comp71070_c1	16.93	18.46	18.77	21.06	13.63	13.34	5.42	16.38	19.8	13.84	28.15	17.92	22.91	11.74
comp71070_c2	16.93	16.41	12.51	24.57	24.99	6.67	9.04	10.92	12.1	11.2	28.72	12.61	15.27	8.65
comp71070_c3	34.6	11.62	15.64	59.67	22.72	22.87	12.65	9.56	14.3	26.36	34.91	22.57	22.91	11.12
comp71116_c1	8.1	4.79	3.13	7.02	8.33	5.72	13.56	6.83	8.8	8.57	5.63	5.97	11.45	12.36
comp71123_c6	2.21	18.46	3.13	28.08	18.93	12.39	13.56	4.78	13.2	5.93	9.01	10.62	3.82	1.85
comp71130_c2	115.57	91.6	265.84	417.66	91.63	132.45	123.83	113.31	151.78	121.27	93.47	90.26	431.39	171.8
comp71131_c2	48.58	36.23	40.66	59.67	31.05	43.83	47	35.5	28.6	31.64	34.91	43.14	57.26	59.33
comp71137_c1	11.04	10.25	25.02	35.1	18.18	25.73	25.31	13.65	18.7	13.18	8.45	15.93	34.36	17.3
comp71157_c1	11.78	14.36	7.82	35.1	15.15	16.2	16.27	6.14	11	15.16	8.45	16.59	22.91	11.74
comp71159_c0	5.89	4.79	7.82	3.51	13.63	16.2	10.85	9.56	7.7	8.57	5.63	7.3	15.27	8.03
comp71166_c0	24.29	20.51	10.95	3.51	9.84	18.11	33.44	34.81	27.5	22.41	24.21	33.85	34.36	32.14
comp71187_c0	19.14	15.04	17.2	21.06	31.05	11.43	21.69	21.16	24.2	34.93	37.16	27.88	45.81	35.84
comp71208_c0	61.83	32.81	20.33	38.61	39.38	22.87	33.44	75.09	43.99	67.23	50.11	57.74	45.81	38.93
comp71217_c0	63.31	36.23	59.42	17.55	31.05	32.4	25.31	47.1	53.89	32.95	34.35	36.5	34.36	70.45
comp71228_c1	11.78	21.19	7.82	10.53	19.69	19.06	3.62	6.83	15.4	18.45	28.72	5.31	26.72	6.8
comp71229_c2	2.94	19.14	42.22	14.04	15.9	19.06	13.56	10.92	16.5	6.59	6.76	7.96	7.64	12.36
comp71233_c0	27.97	24.61	17.2	59.67	22.72	25.73	20.79	17.07	30.8	16.48	23.09	11.28	38.18	6.8
comp71233_c4	16.19	23.24	6.26	56.16	28.78	20.96	14.46	19.8	26.4	23.73	21.96	10.62	34.36	14.83
comp71237_c0	33.86	37.6	26.58	17.55	23.48	18.11	38.87	48.47	11	41.52	12.95	16.59	26.72	27.81
comp71244_c0	11.78	16.41	14.07	7.02	9.84	11.43	8.14	7.51	9.9	9.23	12.39	5.97	15.27	7.42
comp71248_c0	22.82	31.45	10.95	28.08	21.96	24.78	24.41	16.38	31.9	32.29	12.95	13.27	3.82	26.57
comp71248_c1	6.62	5.47	7.82	17.55	8.33	8.58	14.46	5.46	8.8	7.25	6.76	6.64	7.64	6.8
comp71260_c0	9.57	8.2	15.64	14.04	21.2	27.63	15.37	9.56	7.7	3.95	7.88	5.97	3.82	9.27
comp71260_c1	5.15	4.79	32.84	3.51	11.36	7.62	12.65	4.1	18.7	4.61	6.76	5.31	3.82	8.03
comp71263_c0	33.12	38.96	59.42	70.19	51.5	53.36	25.31	27.99	36.29	17.8	28.15	17.26	41.99	33.37
comp71277_c2	13.99	31.45	71.93	256.21	32.56	31.45	18.98	36.86	91.29	71.84	32.66	16.59	95.44	17.3
comp71281_c0	78.03	69.73	87.57	84.23	84.82	89.57	47	70.31	39.59	100.84	69.82	95.57	114.53	82.81
comp71288_c0	29.44	52.64	25.02	14.04	19.69	21.92	41.58	37.54	14.3	41.52	17.46	10.62	22.91	33.99
comp71290_c1	2.94	4.1	21.89	21.06	2.27	7.62	14.46	6.14	9.9	4.61	3.38	1.99	7.64	8.03
comp71293_c1	5.89	2.05	1.56	7.02	15.9	9.53	6.33	5.46	6.6	3.95	9.57	5.31	7.64	11.74
comp71298_c0	12.51	8.2	3.13	3.51	5.3	15.25	5.42	10.92	1.1	7.91	6.19	10.62	3.82	9.89
comp71299_c2	13.25	24.61	15.64	10.53	35.59	26.68	21.69	17.75	26.4	19.11	17.46	15.93	26.72	4.33
comp71308_c0	40.49	16.41	42.22	21.06	13.63	28.59	18.08	15.7	26.4	28.34	14.08	14.6	53.45	20.39
comp71309_c0	267.21	272.07	209.55	168.47	180.24	246.8	251.28	320.83	261.76	274.18	311.95	258.84	267.23	290.46
comp71310_c1	13.99	15.72	42.22	7.02	24.23	17.15	18.08	10.24	22	20.43	15.77	9.29	3.82	22.25
comp71313_c0	136.92	206.44	242.39	361.5	198.41	247.76	212.42	99.66	149.58	113.36	110.36	157.96	152.71	218.77
comp71331_c1	11.04	11.62	12.51	3.51	24.99	11.43	15.37	23.21	15.4	22.41	20.83	17.92	22.91	32.75
comp71376_c2	16.93	16.41	46.91	49.14	21.96	21.92	25.31	13.65	19.8	10.55	14.64	13.94	26.72	23.48
comp71379_c1	5.89	8.2	4.69	7.02	6.06	4.76	9.94	6.14	11	4.61	3.94	3.32	7.64	2.47
comp71381_c1	5.89	10.94	1.56	7.02	3.79	5.72	4.52	6.83	8.8	8.57	5.63	13.27	11.45	11.12
comp71387_c0	2.94	2.73	4.69	3.51	6.06	6.67	3.62	8.19	15.4	7.25	3.38	5.97	7.64	5.56
comp71389_c0	17.67	28.03	31.28	17.55	30.29	20.01	15.37	26.62	34.09	15.16	24.78	22.57	19.09	17.3
comp71408_c0	5.15	7.52	3.13	7.02	8.33	8.58	17.17	5.46	12.1	10.55	7.88	5.97	15.27	11.12
comp71415_c4	29.44	10.94	3.13	3.51	20.45	20.96	9.04	20.48	13.2	19.11	20.83	27.21	41.99	28.43
comp71425_c1	89.81	82.71	154.81	119.33	81.79	116.26	109.37	72.36	123.18	58.66	90.66	102.87	95.44	84.05
comp71425_c2	23.56	17.09	31.28	24.57	30.29	23.82	15.37	18.43	26.4	17.8	32.66	40.49	34.36	27.81
comp71449_c3	11.78	12.99	10.95	14.04	8.33	11.43	13.56	12.29	16.5	14.5	16.33	17.92	11.45	16.07
comp71489_c0	123.67	141.5	98.52	91.25	99.96	78.14	67.79	107.17	98.98	135.77	128.38	114.82	87.81	57.47
comp71529_c0	11.78	6.15	1.56	21.06	5.3	4.76	3.62	2.73	9.9	11.86	9.01	4.65	19.09	6.8
comp71538_c0	40.49	28.71	21.89	17.55	26.51	17.15	21.69	27.3	39.59	30.32	21.96	20.57	38.18	29.05
comp71542_c0	499.08	731.44	813.17	522.95	589.18	715.64	864.13	655.32	625.8	666.33	572.09	540.25	427.58	716.88
comp71551_c1	6.62	8.2	14.07	3.51	8.33	7.62	9.04	12.97	9.9	2.64	8.45	7.96	11.45	11.74
comp71559_c0	5.89	3.42	12.51	10.53	15.9	17.15	5.42	6.83	12.1	1.32	7.88	5.31	11.45	1.24
comp71587_c2	2.94	5.47	1.56	21.06	8.33	2.86	9.94	7.51	4.4	5.93	1.69	3.98	11.45	8.03
comp71590_c0	8.1	3.42	4.69	7.02	9.09	9.53	2.71	6.83	15.4	7.25	7.88	9.29	3.82	11.74
comp71599_c0	33.86	21.19	31.28	17.55	23.48	22.87	31.64	30.04	29.7	27.02	20.27	23.89	38.18	24.72
comp71600_c0	940.01	815.53	727.16	617.71	816.37	926.23	1089.2	911.98	719.29	993.23	871.08	826.97	652.82	978.91
comp71624_c2	3.68	8.2	15.64	10.53	12.12	15.25	10.85	7.51	7.7	3.95	14.08	9.29	3.82	14.83
comp71627_c0	959.89	1059.57	963.29	1007.29	1085.21	1222.58	1166.94	1146.8	1006.35	1174.48	905.99	936.48	977.31	1291.62
comp71645_c0	19.87	7.52	42.22	3.51	14.39	22.87	28.92	25.26	34.09	17.14	17.46	15.27	7.64	16.07
comp71659_c0	11.04	13.67	29.71	35.1	16.66	20.01	14.46	10.92	11	12.52	9.01	12.61	34.36	11.12
comp71660_c0	28.71	34.18	31.28	28.08	33.32	45.74	32.54	30.72	36.29	33.61	24.21	35.84	11.45	21.63
comp71666_c1	8.83	6.84	14.07	7.02	6.82	6.67	8.14	8.19	5.5	7.25	12.39	5.97	11.45	4.94
comp71669_c0	609.5	500.39	503.54	393.09	505.88	547.92	593.86	575.45	562.01	638.65	471.86	519.01	492.48	690.31
comp71675_c0	11.04	14.36	28.15	21.06	18.93	21.92	27.12	17.75	20.9	14.5	14.64	22.57	38.18	24.1
comp71677_c0	19.14	25.29	42.22	28.08	22.72	26.68	27.12	19.8	24.2	20.43	18.02	21.24	3.82	24.1
comp71678_c0	22.82	16.41	39.09	7.02	12.87	27.63	26.21	26.62	35.19	19.77	16.33	23.89	7.64	19.16
comp71680_c0	11.78	4.79	10.95	3.51	12.12	5.72	4.52	5.46	8.8	5.27	12.95	4.65	11.45	0.62
comp71680_c5	5.15	6.15	3.13	14.04	12.87	1.91	6.33	4.1	3.3	3.3	15.77	5.31	3.82	1.24
comp71680_c9	10.31	2.73	1.56	17.55	6.06	3.81	2.71	3.41	6.6	16.48	13.51	8.63	3.82	1.85
comp71691_c0	415.17	444.33	401.89	428.19	531.63	598.43	604.71	445.07	449.83	461.36	460.6	416.8	435.21	552.49
comp71700_c0	87.6	71.78	65.68	49.14	74.22	51.46	67.79	83.96	107.78	83.04	102.48	88.94	122.16	83.43
comp71702_c1	36.81	56.74	126.67	126.35	71.19	97.2	114.8	59.39	79.19	52.07	26.46	35.84	49.63	58.71
comp71711_c1	15.46	15.04	12.51	17.55	9.09	5.72	12.65	4.78	8.8	9.23	12.95	9.29	11.45	9.27
comp71714_c0	10.31	21.87	20.33	21.06	21.2	28.59	20.79	17.75	24.2	13.18	20.83	28.54	38.18	16.07
comp71720_c1	69.19	18.46	7.82	45.63	31.05	20.96	21.69	16.38	14.3	18.45	27.03	21.9	15.27	11.12
comp71733_c3	1.47	7.52	3.13	7.02	7.57	4.76	4.52	2.05	6.6	5.93	7.32	4.65	7.64	3.09
comp71734_c0	145.75	231.05	217.37	203.56	201.44	309.7	204.28	144.03	119.88	137.75	184.69	205.08	160.34	215.68
comp71735_c1	255.43	228.32	215.8	168.47	238.55	287.78	221.46	222.53	186.97	197.06	234.8	223	160.34	255.23
comp71741_c0	6.62	9.57	15.64	14.04	6.82	4.76	3.62	6.83	8.8	19.11	14.08	9.29	7.64	4.94
comp71743_c1	211.26	117.58	159.51	94.76	126.47	110.54	158.18	180.21	168.27	174.66	166.67	207.07	202.33	213.21
comp71747_c0	50.06	28.03	26.58	31.59	46.2	54.32	46.1	21.16	76.99	33.61	36.6	36.5	34.36	43.88
comp71757_c0	44.9	42.38	56.3	52.65	36.35	33.35	30.73	37.54	47.29	43.5	24.21	38.49	38.18	58.71
comp71758_c0	72.87	51.27	64.12	66.68	55.28	79.09	45.2	55.97	107.78	34.27	67.57	38.49	53.45	54.38
comp71763_c0	13.99	20.51	21.89	17.55	28.78	20.96	25.31	19.11	26.4	18.45	19.14	15.93	19.09	21.01
comp71765_c0	5.15	8.89	7.82	3.51	10.6	13.34	9.94	3.41	13.2	8.57	5.63	4.65	7.64	8.65
comp71770_c0	8.83	0.68	3.13	7.02	1.51	14.29	9.04	2.05	6.6	6.59	7.88	4.65	3.82	6.8
comp71771_c0	41.96	61.52	21.89	63.17	53.01	40.98	66.89	31.4	86.89	30.98	27.59	31.86	64.9	51.29
comp71786_c1	14.72	8.89	14.07	21.06	15.9	18.11	13.56	6.83	24.2	12.52	24.78	17.92	11.45	14.21
comp71788_c0	23.56	25.29	32.84	63.17	34.84	31.45	40.68	33.45	27.5	18.45	20.27	20.57	7.64	24.72
comp71792_c0	35.33	31.45	37.53	17.55	31.81	24.78	28.02	31.4	30.8	36.25	33.78	35.18	68.72	43.26
comp71792_c1	133.97	104.59	103.21	147.41	125.71	168.67	100.33	124.24	101.18	84.36	99.1	116.15	145.07	123.6
comp71800_c0	37.54	36.91	26.58	63.17	25.75	44.79	50.62	55.97	20.9	39.54	53.49	43.14	30.54	43.26
comp71801_c0	1.47	3.42	9.38	7.02	8.33	8.58	2.71	4.78	5.5	8.57	6.19	5.31	11.45	8.65
comp71815_c0	41.96	48.54	4.69	45.63	39.38	61.94	67.79	49.15	32.99	46.14	22.52	30.53	64.9	44.5
comp71830_c0	30.18	8.2	28.15	10.53	27.26	37.16	20.79	16.38	120.98	13.84	12.95	7.96	61.08	9.89
comp71832_c0	36.07	23.24	42.22	49.14	39.38	33.35	26.21	45.05	36.29	29.66	34.35	30.53	22.91	38.93
comp71856_c3	14.72	6.84	7.82	10.53	11.36	11.43	9.04	12.97	9.9	9.89	9.01	5.97	3.82	7.42
comp71870_c0	27.24	15.72	15.64	21.06	19.69	7.62	27.12	13.65	9.9	21.75	17.46	15.27	22.91	25.34
comp71871_c1	11.04	6.15	10.95	10.53	8.33	12.39	15.37	18.43	11	13.84	12.95	9.29	3.82	22.25
comp71873_c2	3.68	4.79	3.13	7.02	5.3	11.43	5.42	9.56	13.2	7.25	7.32	3.32	15.27	8.03
comp71879_c0	12.51	17.77	15.64	21.06	12.87	25.73	41.58	21.84	22	61.95	35.47	13.94	15.27	19.78
comp71884_c0	11.04	0.68	9.38	3.51	3.79	7.62	8.14	6.14	3.3	7.91	3.94	3.98	30.54	9.89
comp71885_c0	9.57	14.36	10.95	3.51	21.96	17.15	8.14	8.87	7.7	9.23	9.01	12.61	7.64	13.6
comp71914_c0	8.1	4.79	20.33	14.04	16.66	11.43	6.33	7.51	17.6	9.89	7.88	5.31	15.27	3.09
comp71921_c0	6.62	15.72	20.33	45.63	14.39	15.25	10.85	17.07	15.4	15.82	13.51	16.59	26.72	19.16
comp71921_c2	21.35	30.76	35.97	59.67	31.81	42.88	29.83	30.72	52.79	33.61	39.42	33.18	103.08	37.7
comp71923_c0	493.93	593.36	750.62	624.73	643.71	755.66	795.43	630.74	578.51	588.56	443.71	509.06	469.57	629.74
comp71934_c1	15.46	17.09	12.51	7.02	15.9	12.39	8.14	15.7	8.8	8.57	12.95	10.62	19.09	12.98
comp71940_c4	8.1	4.79	18.77	7.02	18.93	17.15	28.02	7.51	32.99	14.5	14.08	17.26	15.27	14.21
comp71965_c1	8.1	10.94	14.07	17.55	12.87	13.34	18.98	13.65	19.8	23.07	13.51	16.59	19.09	24.72
comp71971_c0	2.21	4.1	14.07	10.53	0.76	3.81	0.9	0.68	2.2	6.59	5.07	5.97	19.09	3.71
comp71988_c0	4.42	7.52	1.56	3.51	4.54	12.39	6.33	7.51	11	14.5	12.95	6.64	7.64	7.42
comp72004_c0	6.62	2.73	1.56	24.57	7.57	11.43	12.65	4.78	8.8	15.16	9.57	8.63	3.82	7.42
comp72005_c0	22.82	35.55	32.84	10.53	11.36	24.78	26.21	12.97	15.4	31.64	24.21	34.51	19.09	33.99
comp72018_c0	11.04	12.99	10.95	42.12	18.93	16.2	12.65	16.38	11	7.91	23.65	14.6	7.64	20.39
comp72022_c0	0.74	2.05	4.69	7.02	4.54	7.62	1.81	4.78	5.5	4.61	2.25	5.31	19.09	2.47
comp72022_c1	3.68	6.15	1.56	7.02	14.39	18.11	5.42	17.07	12.1	5.93	14.64	16.59	7.64	17.92
comp72079_c2	6.62	54.69	25.02	63.17	68.16	57.17	15.37	34.81	22	59.98	14.64	15.93	68.72	35.23
comp72083_c0	351.86	532.52	344.03	343.95	464.23	465.97	582.11	434.83	426.73	502.88	323.77	335.17	397.03	491.31
comp72087_c0	1970.57	1693.26	1989.14	1674.13	1817.52	2068.77	1734.58	1724.98	1742.13	1412.41	1458.94	1590.88	1576.68	2059.8
comp72090_c0	6.62	2.73	4.69	7.02	6.06	3.81	1.81	10.24	15.4	6.59	1.69	5.31	15.27	7.42
comp72098_c1	6.62	7.52	3.13	14.04	11.36	20.96	5.42	12.29	15.4	5.93	7.32	3.32	3.82	8.03
comp72112_c1	25.03	11.62	31.28	28.08	9.84	6.67	12.65	18.43	23.1	30.98	18.58	14.6	19.09	23.48
comp72116_c0	14.72	5.47	7.82	14.04	17.42	13.34	20.79	10.24	9.9	8.57	18.58	14.6	30.54	16.07
comp72127_c0	50.06	47.17	37.53	35.1	33.32	37.16	45.2	49.83	40.69	50.75	79.39	55.75	38.18	43.26
comp72132_c3	6.62	2.73	9.38	17.55	6.06	9.53	6.33	8.19	4.4	10.55	10.14	11.28	7.64	8.65
comp72144_c0	38.28	24.61	54.73	35.1	7.57	20.01	21.69	33.45	27.5	45.48	41.1	41.81	49.63	48.2
comp72144_c1	20.61	12.99	62.55	28.08	15.15	18.11	26.21	23.21	13.2	19.11	22.52	15.27	15.27	22.87
comp72146_c1	33.12	32.81	35.97	31.59	11.36	24.78	24.41	40.27	25.3	42.18	35.47	21.9	3.82	29.66
comp72203_c0	4.42	15.72	4.69	24.57	19.69	14.29	19.89	14.34	11	5.93	5.07	6.64	7.64	5.56
comp72218_c7	16.93	10.94	3.13	10.53	7.57	2.86	8.14	10.24	12.1	5.93	11.82	5.31	3.82	1.24
comp72223_c0	25.76	12.3	3.13	10.53	22.72	37.16	20.79	34.13	27.5	48.11	56.87	45.13	11.45	42.02
comp72224_c0	19.87	19.82	23.46	3.51	36.35	24.78	12.65	42.32	30.8	27.68	24.21	21.9	45.81	22.87
comp72228_c0	30.92	38.28	10.95	3.51	20.45	23.82	42.48	74.41	28.6	50.09	29.28	21.24	26.72	26.57
comp72235_c4	8.1	3.42	1.56	10.53	6.06	6.67	8.14	1.37	5.5	1.98	7.32	3.98	3.82	1.24
comp72255_c2	2.94	2.05	6.26	24.57	7.57	15.25	9.94	4.1	4.4	9.23	4.5	5.31	7.64	9.89
comp72265_c0	30.18	21.19	12.51	17.55	25.75	35.26	9.94	21.84	20.9	52.73	42.23	45.8	57.26	43.26
comp72285_c3	2.21	8.2	3.13	14.04	14.39	0.95	10.85	17.75	14.3	14.5	10.14	6.64	11.45	14.83
comp72287_c2	22.08	35.55	92.26	35.1	41.65	41.93	40.68	34.81	125.38	59.98	36.04	21.9	103.08	30.28
comp72331_c1	5.89	1.37	3.13	21.06	5.3	0.95	2.71	0.68	3.3	3.3	3.38	1.33	11.45	2.47
comp72331_c2	22.08	30.08	34.4	49.14	21.96	21.92	27.12	22.53	26.4	15.16	19.71	20.57	83.99	15.45
comp72332_c0	389.4	515.43	634.9	477.32	504.36	587.95	610.13	495.58	554.31	517.38	398.1	410.83	389.4	539.51
comp72337_c0	47.11	32.13	12.51	45.63	21.2	20.01	37.96	26.62	15.4	42.18	44.48	40.49	30.54	17.92
comp72340_c1	11.04	13.67	4.69	21.06	21.96	22.87	9.04	10.92	16.5	9.23	14.64	11.28	3.82	9.89
comp72346_c0	8.1	10.94	20.33	28.08	14.39	5.72	10.85	11.6	9.9	16.48	8.45	11.95	26.72	21.01
comp72387_c0	11.04	15.04	20.33	7.02	9.09	18.11	10.85	8.19	15.4	11.86	10.14	7.96	3.82	11.74
comp72389_c0	4.42	15.04	7.82	7.02	14.39	7.62	6.33	6.83	3.3	11.86	6.76	9.29	19.09	8.03
comp72389_c2	5.15	15.72	12.51	21.06	10.6	17.15	17.17	12.29	13.2	7.25	22.52	16.59	38.18	5.56
comp72391_c3	2.94	2.73	10.95	7.02	4.54	2.86	1.81	0.68	6.6	4.61	2.25	1.33	3.82	1.85
comp72396_c1	4.42	3.42	4.69	10.53	4.54	4.76	3.62	2.73	11	7.91	1.13	4.65	11.45	3.71
comp72401_c0	10.31	6.15	23.46	3.51	5.3	5.72	7.23	2.05	2.2	3.3	10.14	11.95	11.45	5.56
comp72427_c0	940.75	1006.25	2029.79	1379.32	1167.76	1837.21	1232.92	888.09	1662.94	596.47	902.61	941.12	1152.93	1076.56
comp72452_c3	0.74	6.84	4.69	14.04	6.06	4.76	4.52	2.05	5.5	1.98	6.76	2.65	15.27	4.33
comp72462_c0	5.15	5.47	10.95	3.51	8.33	6.67	7.23	7.51	3.3	7.91	10.7	6.64	3.82	6.8
comp72464_c1	29.44	32.81	26.58	10.53	19.69	20.01	20.79	30.04	24.2	21.75	30.97	19.25	22.91	11.74
comp72467_c1	11.04	6.15	10.95	7.02	9.84	4.76	13.56	4.1	8.8	7.25	3.94	3.98	22.91	9.89
comp72473_c2	22.82	28.03	17.2	14.04	18.18	21.92	19.89	14.34	29.7	15.16	13.51	14.6	15.27	35.84
comp72518_c0	130.29	83.4	142.3	98.27	112.84	118.16	123.83	101.03	107.78	92.93	108.67	131.41	118.35	137.2
comp72520_c0	2.94	8.89	1.56	3.51	5.3	9.53	9.94	4.1	6.6	1.32	5.07	2.65	15.27	8.03
comp72520_c3	19.87	17.77	7.82	7.02	9.84	11.43	8.14	10.24	15.4	8.57	8.45	16.59	7.64	9.27
comp72520_c4	4.42	3.42	4.69	7.02	3.03	5.72	3.62	7.51	7.7	5.27	2.82	4.65	7.64	0.62
comp72531_c3	19.87	23.24	9.38	31.59	18.93	20.96	6.33	12.97	5.5	16.48	18.02	19.25	26.72	8.65
comp72542_c0	361.43	419.73	495.72	403.62	357.45	459.3	485.39	337.9	373.94	340.74	258.45	328.53	332.13	346.7
comp72551_c0	11.04	7.52	4.69	14.04	18.18	19.06	13.56	7.51	14.3	7.91	6.19	7.96	26.72	6.8
comp72552_c1	2.21	6.15	1.56	14.04	4.54	6.67	3.62	2.05	5.5	3.95	2.25	2.65	7.64	6.18
comp72562_c0	11.78	31.45	9.38	31.59	21.96	17.15	37.96	41.64	24.2	26.36	18.58	15.93	30.54	13.6
comp72575_c1	11.04	6.84	3.13	17.55	12.12	12.39	3.62	7.51	7.7	3.3	5.07	4.65	7.64	8.65
comp72577_c0	6.62	14.36	7.82	17.55	17.42	29.54	17.17	4.78	22	11.2	11.26	15.93	7.64	13.6
comp72592_c0	19.87	29.39	29.71	24.57	24.23	25.73	29.83	24.57	35.19	15.16	14.08	17.92	11.45	24.72
comp72593_c1	15.46	13.67	9.38	24.57	14.39	16.2	18.08	13.65	20.9	13.18	18.02	21.24	3.82	14.83
comp72593_c2	19.14	22.56	10.95	21.06	33.32	28.59	31.64	31.4	34.09	34.27	19.14	28.54	26.72	32.75
comp72604_c1	9.57	3.42	6.26	7.02	6.06	4.76	6.33	3.41	11	4.61	5.63	5.31	15.27	14.21
comp72605_c1	1.47	6.15	3.13	10.53	2.27	9.53	9.04	7.51	4.4	2.64	5.07	2.65	15.27	4.33
comp72608_c0	13.99	16.41	21.89	17.55	13.63	9.53	28.92	10.92	26.4	6.59	15.2	9.29	22.91	19.16
comp72612_c3	17.67	21.87	20.33	24.57	15.15	17.15	13.56	13.65	17.6	17.14	21.4	12.61	15.27	4.94
comp72615_c0	14.72	13.67	32.84	17.55	20.45	17.15	19.89	10.92	19.8	17.14	5.07	11.95	19.09	14.83
comp72616_c0	92.75	79.98	114.16	84.23	65.13	79.09	75.02	86.69	82.49	83.04	70.38	75	49.63	87.14
comp72636_c0	9.57	10.25	1.56	10.53	6.06	8.58	9.94	11.6	5.5	11.2	8.45	8.63	3.82	8.03
comp72646_c0	55.94	25.29	32.84	66.68	47.71	27.63	40.68	47.78	16.5	48.77	37.16	42.48	26.72	56.86
comp72648_c0	27.97	32.13	15.64	52.65	36.35	34.3	14.46	10.24	32.99	25.05	37.73	31.19	41.99	22.87
comp72649_c2	8.83	12.3	3.13	3.51	9.84	13.34	9.04	10.24	4.4	13.18	7.32	9.96	11.45	17.92
comp72652_c0	6.62	8.89	6.26	7.02	10.6	12.39	9.94	15.7	9.9	6.59	8.45	10.62	11.45	4.33
comp72660_c3	47.11	38.96	35.97	7.02	41.65	48.6	56.04	34.81	40.69	46.79	42.23	41.15	49.63	51.29
comp72666_c1	6.62	11.62	20.33	17.55	7.57	13.34	6.33	6.83	6.6	9.89	9.01	4.65	7.64	9.89
comp72668_c1	6.62	42.38	9.38	10.53	18.93	19.06	21.69	23.21	18.7	40.2	5.63	17.92	19.09	16.69
comp72678_c0	101.58	121	73.5	101.78	106.78	105.77	120.22	86.69	221.07	70.52	55.74	66.37	83.99	89.61
comp72683_c1	362.9	348.63	353.42	340.44	391.53	431.67	370.6	369.3	388.24	323.61	314.76	315.92	229.06	385.01
comp72686_c0	23.56	38.96	34.4	10.53	23.48	20.01	39.77	39.59	40.69	29	34.91	21.24	41.99	28.43
comp72701_c1	2.94	8.2	6.26	28.08	12.87	4.76	6.33	6.83	2.2	4.61	6.76	3.32	11.45	1.24
comp72702_c1	6.62	10.25	6.26	10.53	10.6	7.62	9.04	6.14	3.3	9.23	9.57	11.28	22.91	4.94
comp72710_c2	29.44	15.04	9.38	7.02	25.75	39.07	11.75	34.13	30.8	40.2	44.48	57.08	19.09	40.79
comp72711_c0	86.86	52.64	37.53	42.12	37.87	44.79	43.39	66.9	50.59	54.7	73.2	78.98	38.18	51.91
comp72719_c10	3.68	21.19	32.84	3.51	11.36	11.43	21.69	8.19	7.7	13.18	17.46	36.5	22.91	14.21
comp72725_c3	8.1	6.15	14.07	14.04	6.06	8.58	9.94	5.46	9.9	4.61	5.63	5.97	3.82	4.94
comp72728_c1	52.26	66.99	60.99	84.23	67.4	61.94	87.68	109.9	56.09	104.13	52.93	69.69	38.18	76.63
comp72741_c2	13.25	13.67	17.2	7.02	14.39	22.87	13.56	21.84	19.8	7.25	14.08	11.28	19.09	22.87
comp72745_c1	16.19	15.72	6.26	14.04	11.36	18.11	9.04	9.56	15.4	5.93	7.88	9.96	22.91	13.6
comp72747_c2	3.68	9.57	6.26	21.06	25.75	27.63	2.71	2.05	4.4	3.95	0.56	1.99	22.91	5.56
comp72749_c0	16.19	25.98	23.46	35.1	27.26	15.25	28.02	18.43	20.9	14.5	14.08	15.93	30.54	12.36
comp72749_c1	22.08	26.66	15.64	10.53	31.81	32.4	24.41	22.53	26.4	29.66	23.65	24.56	41.99	5.56
comp72751_c0	26.5	33.5	9.38	24.57	43.17	43.83	34.35	38.91	40.69	21.09	36.04	35.18	22.91	25.96
comp72763_c1	19.87	12.99	12.51	24.57	18.93	20.01	23.5	13.65	23.1	9.89	18.58	19.25	19.09	30.28
comp72765_c0	54.47	27.34	60.99	94.76	49.22	30.49	73.22	52.56	52.79	38.89	73.76	86.28	49.63	37.08
comp72767_c0	1163.79	1361.03	1554.4	1421.43	1388.89	1907.73	1431.78	1231.45	1491.37	1194.91	1243.28	1236.47	1160.56	1421.4
comp72778_c0	19.14	12.99	3.13	21.06	13.63	23.82	18.98	16.38	19.8	15.82	20.27	19.25	34.36	21.63
comp72778_c1	41.22	24.61	29.71	7.02	23.48	36.21	26.21	30.04	23.1	19.77	29.28	30.53	22.91	40.79
comp72780_c0	51.53	40.33	26.58	21.06	62.86	31.45	20.79	53.93	35.19	61.29	58.56	49.11	57.26	38.32
comp72782_c0	11.78	4.1	4.69	14.04	12.87	15.25	8.14	8.19	4.4	7.25	5.63	5.31	7.64	7.42
comp72782_c1	5.15	6.15	6.26	3.51	16.66	10.48	9.94	9.56	8.8	7.25	3.94	8.63	7.64	1.85
comp72789_c0	13.99	11.62	15.64	21.06	18.93	12.39	14.46	17.07	12.1	11.86	9.57	12.61	3.82	11.74
comp72792_c0	43.43	25.29	21.89	42.12	26.51	13.34	31.64	39.59	22	53.39	60.81	32.52	38.18	19.78
comp72802_c0	11.04	6.84	9.38	10.53	26.51	19.06	9.04	11.6	9.9	11.86	16.33	19.25	15.27	16.07
comp72802_c3	12.51	15.04	14.07	31.59	12.12	40.02	11.75	17.07	15.4	13.84	15.77	19.91	22.91	19.78
comp72808_c4	5.15	8.2	4.69	3.51	9.09	14.29	5.42	9.56	26.4	13.18	8.45	10.62	3.82	9.27
comp72809_c5	203.17	190.04	101.65	126.35	156	125.78	198.86	213.66	169.37	249.13	256.76	215.7	206.15	197.14
comp72814_c0	568.28	491.5	520.74	333.42	502.09	610.82	524.26	486.03	477.33	529.9	627.27	592.68	511.56	597.61
comp72825_c0	7.36	8.2	10.95	21.06	8.33	5.72	10.85	3.41	13.2	3.95	3.38	1.33	7.64	6.8
comp72828_c0	44.17	30.76	45.35	14.04	39.38	33.35	37.96	27.3	23.1	35.59	29.28	30.53	57.26	37.08
comp72839_c0	31.65	25.98	32.84	21.06	43.17	31.45	33.44	38.23	47.29	22.41	25.9	21.24	15.27	21.63
comp72839_c2	2.94	4.1	9.38	21.06	3.79	3.81	9.04	2.73	6.6	12.52	6.19	3.32	22.91	4.33
comp72839_c6	10.31	11.62	6.26	7.02	6.06	7.62	9.94	8.19	6.6	15.82	6.76	9.29	7.64	12.98
comp72841_c0	14.72	6.15	7.82	7.02	7.57	14.29	5.42	3.41	20.9	1.32	8.45	6.64	15.27	5.56
comp72842_c3	49.32	69.04	48.48	59.67	68.16	60.03	85.87	45.74	76.99	46.79	33.78	34.51	64.9	47.59
comp72847_c0	8.1	15.04	37.53	38.61	18.18	33.35	31.64	15.7	31.9	12.52	13.51	19.91	30.54	10.51
comp72856_c0	12.51	12.3	42.22	14.04	21.2	14.29	6.33	17.75	30.8	15.82	11.82	18.58	34.36	22.87
comp72856_c2	8.1	6.15	10.95	10.53	5.3	13.34	14.46	12.29	4.4	11.2	10.14	6.64	19.09	12.36
comp72862_c0	9.57	12.99	14.07	7.02	16.66	18.11	7.23	10.92	15.4	7.25	18.02	7.96	7.64	5.56
comp72863_c0	6.62	10.94	18.77	17.55	10.6	15.25	13.56	4.78	18.7	7.91	20.83	14.6	7.64	16.07
comp72864_c3	5.89	9.57	9.38	21.06	11.36	16.2	5.42	9.56	6.6	4.61	12.95	15.27	34.36	12.98
comp72867_c0	16.19	10.25	1.56	7.02	12.87	5.72	9.94	6.14	7.7	6.59	10.14	6.64	7.64	17.3
comp72874_c1	9.57	6.15	9.38	17.55	5.3	6.67	8.14	10.92	5.5	1.32	12.95	9.29	3.82	6.8
comp72887_c0	7.36	19.82	20.33	28.08	17.42	14.29	24.41	17.75	12.1	14.5	11.82	10.62	3.82	12.98
comp72888_c0	43.43	35.55	57.86	38.61	45.44	39.07	38.87	30.04	46.19	40.86	29.28	43.14	49.63	30.28
comp72891_c0	18.4	15.72	28.15	24.57	24.23	20.01	41.58	29.35	40.69	23.73	24.78	8.63	15.27	22.25
comp72897_c1	19.87	24.61	17.2	38.61	23.48	38.12	37.96	26.62	38.49	22.41	18.02	21.9	30.54	22.25
comp72904_c0	45.64	64.26	28.15	70.19	80.27	56.22	62.37	32.08	59.39	38.89	37.16	25.88	49.63	51.29
comp72906_c1	10.31	9.57	4.69	7.02	8.33	4.76	14.46	8.87	7.7	12.52	7.32	7.3	7.64	14.83
comp72917_c0	19.14	36.23	40.66	49.14	43.17	49.55	27.12	30.04	34.09	27.68	13.51	29.2	38.18	38.93
comp72918_c2	1.47	6.84	6.26	17.55	12.12	7.62	2.71	4.1	12.1	2.64	2.82	3.98	11.45	2.47
comp72925_c0	251.01	334.28	430.04	249.19	303.68	354.48	356.14	303.77	248.56	314.38	251.13	238.93	255.78	313.94
comp72928_c0	19.14	17.09	62.55	35.1	14.39	46.69	20.79	21.84	31.9	30.98	7.32	14.6	7.64	16.07
comp72930_c1	12.51	15.04	10.95	17.55	15.9	36.21	12.65	14.34	14.3	19.77	9.01	13.27	15.27	10.51
comp72932_c0	6.62	21.19	15.64	21.06	7.57	21.92	26.21	6.14	15.4	14.5	11.26	17.92	22.91	12.36
comp72951_c0	11.04	18.46	10.95	21.06	21.96	20.01	14.46	10.92	26.4	11.2	13.51	1.33	15.27	5.56
comp72953_c3	0.74	3.42	4.69	3.51	5.3	6.67	2.71	4.1	4.4	5.93	1.13	0.66	3.82	3.09
comp72955_c0	24.29	19.14	17.2	14.04	9.09	21.92	18.98	19.8	22	11.86	8.45	11.95	15.27	16.07
comp72961_c0	2.94	3.42	7.82	10.53	14.39	11.43	3.62	4.78	11	5.93	6.76	11.28	11.45	4.33
comp72964_c0	11.04	6.15	9.38	14.04	6.06	9.53	15.37	10.24	22	7.91	11.26	5.97	3.82	11.12
comp72971_c0	1.47	12.3	9.38	17.55	6.06	5.72	2.71	7.51	17.6	15.82	10.14	4.65	3.82	1.24
comp72977_c1	13.25	24.61	51.6	35.1	35.59	29.54	27.12	12.97	28.6	34.27	14.08	23.89	19.09	26.57
comp72981_c0	320.94	205.76	395.64	340.44	208.26	273.49	311.85	301.72	258.46	261	302.37	313.27	244.33	314.56
comp72984_c4	2.94	6.84	6.26	3.51	9.84	11.43	8.14	10.24	6.6	6.59	15.2	8.63	7.64	6.8
comp72985_c0	11.04	7.52	18.77	10.53	6.82	3.81	9.04	15.7	3.3	11.86	12.95	16.59	11.45	4.33
comp72986_c3	9.57	10.25	3.13	7.02	9.84	13.34	7.23	6.83	12.1	7.91	2.82	6.64	15.27	6.8
comp72996_c1	2.94	7.52	6.26	7.02	3.79	8.58	3.62	4.1	4.4	3.95	0.56	1.33	7.64	1.24
comp72997_c0	19.14	30.76	31.28	35.1	37.11	42.88	42.48	25.94	48.39	6.59	34.91	23.89	22.91	25.34
comp73001_c3	19.87	17.09	14.07	17.55	22.72	31.45	24.41	20.48	40.69	29	32.66	43.8	45.81	37.08
comp73005_c2	2.94	7.52	3.13	7.02	15.15	6.67	3.62	4.1	4.4	3.3	10.7	7.3	22.91	6.8
comp73010_c1	41.22	30.76	21.89	56.16	37.87	33.35	55.14	52.56	38.49	55.36	62.5	75.66	41.99	46.97
comp73011_c0	45.64	51.95	23.46	7.02	37.11	13.34	32.54	51.2	47.29	44.16	43.36	41.81	38.18	17.92
comp73041_c3	6.62	2.05	7.82	7.02	5.3	1.91	6.33	5.46	8.8	8.57	7.32	3.32	7.64	3.71
comp73058_c0	18.4	22.56	26.58	28.08	25.75	43.83	18.08	28.67	23.1	15.82	25.9	20.57	41.99	20.39
comp73067_c0	8.83	12.99	14.07	7.02	13.63	7.62	11.75	8.87	9.9	17.14	23.65	9.29	19.09	12.98
comp73071_c1	14.72	6.84	4.69	3.51	6.82	7.62	9.04	4.78	24.2	5.27	6.19	10.62	15.27	6.8
comp73084_c0	18.4	17.77	29.71	17.55	25.75	35.26	18.08	18.43	20.9	14.5	16.89	18.58	22.91	17.3
comp73088_c0	305.49	268.65	359.67	291.31	303.68	326.85	347.1	311.27	343.15	307.13	295.05	326.54	240.51	313.33
comp73092_c0	94.22	155.86	57.86	143.9	162.06	155.32	106.66	67.58	69.29	90.95	77.7	91.59	106.89	64.89
comp73104_c0	36.07	80.66	46.91	21.06	78	52.41	64.18	57.34	28.6	75.14	23.65	29.2	15.27	33.99
comp73105_c0	555.76	599.51	753.74	684.39	620.99	712.78	886.73	687.4	585.11	752.67	511.84	645.78	565.01	757.67
comp73106_c0	45.64	39.65	46.91	7.02	42.41	43.83	25.31	29.35	32.99	32.29	24.21	29.2	7.64	37.08
comp73109_c1	30.92	8.89	6.26	10.53	12.12	13.34	6.33	6.83	4.4	9.89	23.09	12.61	22.91	15.45
comp73110_c0	11.78	9.57	10.95	52.65	7.57	7.62	17.17	8.19	9.9	11.86	12.39	9.29	22.91	8.03
comp73113_c0	27.97	22.56	17.2	3.51	28.02	40.02	16.27	33.45	25.3	28.34	44.48	53.76	72.54	26.57
comp73120_c0	73.61	58.11	57.86	91.25	109.81	149.61	74.12	124.92	115.48	100.84	92.91	121.46	167.98	123.6
comp73129_c0	69.19	43.75	84.44	28.08	65.13	68.61	58.75	48.47	49.49	43.5	43.36	82.96	15.27	61.18
comp73131_c0	27.97	34.18	29.71	28.08	27.26	14.29	28.92	36.18	15.4	32.29	11.82	19.25	38.18	23.48
comp73136_c0	8.1	6.15	21.89	10.53	15.9	12.39	9.04	11.6	8.8	5.27	1.69	7.3	3.82	12.98
comp73145_c0	71.4	30.08	14.07	56.16	51.5	41.93	42.48	28.67	49.49	27.02	41.1	41.81	34.36	49.44
comp73145_c1	33.86	23.93	31.28	28.08	41.65	45.74	51.52	30.04	27.5	19.77	23.09	29.87	34.36	27.19
comp73149_c1	19.14	42.38	48.48	98.27	53.77	51.46	27.12	14.34	30.8	23.73	28.72	27.88	26.72	35.23
comp73150_c1	51.53	36.91	53.17	56.16	37.11	59.08	47.91	30.72	35.19	23.73	36.04	27.21	64.9	41.41
comp73151_c0	134.71	125.78	96.95	115.82	103.75	66.7	68.7	109.9	93.49	160.16	181.31	137.39	137.43	97.03
comp73152_c0	6.62	1.37	4.69	3.51	0.76	4.76	0.9	5.46	3.3	3.95	4.5	2.65	26.72	2.47
comp73153_c0	55.21	38.28	28.15	28.08	49.22	45.74	34.35	58.02	29.7	56.02	72.64	60.4	22.91	42.02
comp73156_c1	50.79	73.14	79.75	59.67	60.58	56.22	82.25	71.68	85.79	67.23	32.66	59.73	72.54	50.68
comp73159_c1	889.96	921.48	672.43	873.92	966.32	1029.14	928.31	879.21	871.07	976.1	887.97	941.79	893.33	917.11
comp73160_c0	138.39	199.61	187.65	168.47	194.63	213.45	154.57	146.08	146.28	117.32	106.42	137.39	95.44	165.01
comp73163_c1	4.42	8.2	1.56	7.02	6.82	11.43	4.52	3.41	6.6	5.27	10.14	9.29	19.09	6.18
comp73163_c2	6.62	7.52	7.82	3.51	2.27	7.62	6.33	2.05	2.2	3.95	15.77	6.64	7.64	5.56
comp73166_c0	552.08	594.04	552.02	565.06	574.03	689.91	694.2	563.84	522.42	595.15	491	562.15	442.85	688.45
comp73173_c0	22.08	19.14	14.07	17.55	25.75	39.07	22.6	23.89	28.6	32.95	43.92	43.8	22.91	48.82
comp73176_c0	331.99	350.68	314.32	231.64	339.27	347.81	303.71	359.06	258.46	335.47	351.36	406.18	297.78	444.34
comp73180_c3	17.67	41.02	51.6	49.14	24.99	30.49	33.44	19.8	54.99	27.02	17.46	32.52	41.99	45.11
comp73184_c0	8.83	10.25	21.89	35.1	11.36	25.73	13.56	10.92	8.8	14.5	10.14	13.27	15.27	11.12
comp73190_c0	11.04	14.36	18.77	14.04	14.39	20.96	10.85	11.6	31.9	19.11	16.89	15.93	7.64	10.51
comp73192_c6	16.93	22.56	12.51	38.61	25.75	14.29	18.08	15.7	23.1	21.75	19.71	12.61	3.82	18.54
comp73193_c0	5.15	2.73	7.82	10.53	6.06	3.81	6.33	3.41	2.2	2.64	2.82	3.32	3.82	0.62
comp73200_c0	9.57	17.77	29.71	17.55	18.93	12.39	16.27	14.34	20.9	5.93	5.63	7.96	15.27	13.6
comp73228_c0	16.19	24.61	14.07	24.57	28.02	46.69	28.92	18.43	37.39	28.34	22.52	25.22	38.18	14.21
comp73229_c5	16.93	21.87	26.58	24.57	24.23	23.82	19.89	13.65	20.9	17.14	18.58	16.59	19.09	22.87
comp73237_c0	60.36	79.98	84.44	101.78	98.45	131.5	79.54	55.29	81.39	59.98	73.2	46.46	41.99	71.07
comp73243_c0	127.35	202.34	159.51	203.56	218.86	222.03	159.09	173.39	190.27	148.29	129.51	161.28	251.96	218.15
comp73245_c1	66.99	87.5	90.7	87.74	77.24	71.47	75.93	65.53	87.99	72.5	74.33	86.28	87.81	80.96
comp73251_c2	10.31	3.42	10.95	3.51	18.18	8.58	2.71	6.83	13.2	3.3	15.77	11.95	7.64	5.56
comp73252_c0	54.47	45.12	98.52	35.1	48.47	79.09	72.31	54.61	47.29	41.52	29.84	47.12	57.26	60.56
comp73253_c1	7.36	8.89	14.07	10.53	9.09	3.81	13.56	6.83	5.5	11.2	5.07	7.96	22.91	1.85
comp73260_c0	25.76	30.08	45.35	24.57	16.66	37.16	30.73	21.16	28.6	21.09	9.01	9.96	34.36	13.6
comp73267_c0	16.19	17.77	14.07	17.55	21.2	13.34	18.98	11.6	12.1	21.75	15.2	8.63	15.27	7.42
comp73268_c0	69.93	66.99	78.19	101.78	81.79	94.34	88.58	64.85	78.09	58.66	51.8	51.1	49.63	69.83
comp73271_c0	8.83	12.99	4.69	14.04	9.84	12.39	9.94	2.73	2.2	9.23	5.07	6.64	26.72	2.47
comp73274_c1	25.76	43.75	12.51	31.59	40.89	19.06	27.12	26.62	24.2	38.89	23.65	17.26	64.9	31.52
comp73277_c0	57.42	42.38	50.04	35.1	68.16	93.39	76.83	46.42	75.89	38.89	36.04	58.41	26.72	55
comp73279_c0	1028.35	934.47	1121.23	1088.01	947.38	1285.48	1084.68	858.05	1173.52	723.01	780.99	941.12	652.82	1031.44
comp73281_c0	514.54	424.51	354.98	407.13	393.04	384.98	439.3	483.98	384.94	407.31	435.26	440.69	366.49	524.68
comp73282_c0	153.11	183.2	159.51	73.7	142.37	155.32	208.8	174.07	171.57	168.72	131.76	122.12	190.88	156.35
comp73288_c0	37.54	49.22	46.91	14.04	30.29	22.87	16.27	40.96	29.7	55.36	57.43	48.45	30.54	39.55
comp73291_c4	17.67	17.09	26.58	28.08	15.15	30.49	8.14	5.46	23.1	11.2	16.89	13.27	34.36	25.96
comp73292_c0	29.44	35.55	32.84	31.59	42.41	37.16	34.35	32.77	24.2	36.91	24.78	23.89	15.27	35.84
comp73295_c0	5.89	7.52	7.82	10.53	8.33	9.53	5.42	8.19	8.8	5.93	8.45	4.65	3.82	8.03
comp73304_c0	58.89	67.68	109.47	73.7	98.45	101.96	78.64	68.26	120.98	39.54	55.18	40.49	49.63	61.18
comp73305_c0	0.74	3.42	4.69	7.02	6.06	6.67	0.9	4.1	2.2	0.66	1.13	3.98	3.82	3.09
comp73311_c1	33.86	35.55	7.82	31.59	45.44	50.5	43.39	29.35	25.3	24.39	29.84	21.24	34.36	17.92
comp73311_c2	13.25	15.04	10.95	3.51	14.39	10.48	20.79	17.75	15.4	5.27	13.51	22.57	3.82	6.8
comp73313_c0	203.17	147.66	84.44	98.27	149.19	159.14	127.45	204.1	182.57	204.97	199.33	211.06	103.08	214.45
comp73323_c0	75.82	144.92	143.87	126.35	95.42	131.5	104.85	58.71	98.98	45.48	89.53	78.98	137.43	72.92
comp73327_c0	77.29	78.61	50.04	59.67	124.2	178.19	112.08	158.37	129.78	167.41	174.55	207.74	179.43	205.18
comp73328_c0	11.78	10.94	18.77	3.51	12.87	22.87	18.08	12.97	13.2	11.2	8.45	16.59	3.82	9.27
comp73330_c0	24.29	42.38	23.46	38.61	36.35	25.73	41.58	26.62	35.19	21.09	17.46	13.27	15.27	28.43
comp73332_c0	277.51	235.84	209.55	186.01	160.55	184.86	235.01	273.73	178.17	302.52	202.71	247.56	175.61	235.46
comp73339_c0	722.12	680.17	874.16	810.74	686.12	784.25	829.78	790.47	780.88	757.28	769.73	721.44	729.17	834.3
comp73343_c1	26.5	17.77	57.86	35.1	29.53	49.55	51.52	19.11	46.19	14.5	25.34	21.9	30.54	25.34
comp73350_c3	16.19	10.94	21.89	35.1	12.87	20.01	26.21	11.6	35.19	14.5	15.2	22.57	7.64	24.72
comp73355_c1	51.53	36.91	15.64	31.59	45.44	91.48	40.68	70.31	65.99	71.84	67.01	64.38	61.08	87.14
comp73358_c0	45.64	27.34	17.2	38.61	41.65	28.59	42.48	44.37	25.3	48.11	38.29	41.15	64.9	32.14
comp73359_c0	19.87	23.24	12.51	10.53	16.66	9.53	0.9	30.04	2.2	19.11	29.84	21.24	15.27	11.74
comp73361_c0	173.72	267.97	178.27	157.94	242.34	304.93	338.96	242.33	240.86	239.9	204.96	182.52	232.88	286.75
comp73363_c1	36.07	38.96	78.19	14.04	56.8	61.94	50.62	35.5	64.89	37.57	41.67	47.79	53.45	35.84
comp73368_c0	114.1	197.56	165.76	140.39	168.12	236.32	134.68	117.41	214.47	96.88	117.68	110.17	83.99	161.92
comp73369_c0	35.33	41.7	17.2	21.06	38.62	61.94	30.73	40.27	31.9	43.5	52.37	54.42	45.81	50.68
comp73371_c1	14.72	15.04	15.64	3.51	18.18	10.48	6.33	19.8	27.5	21.09	20.83	28.54	15.27	17.92
comp73371_c2	33.86	26.66	15.64	28.08	18.93	14.29	13.56	26.62	23.1	34.93	30.41	20.57	15.27	17.3
comp73373_c0	257.64	345.21	117.28	231.64	248.4	283.97	318.17	232.09	243.06	253.09	133.45	159.95	209.97	242.87
comp73374_c0	95.69	88.87	93.83	112.31	111.32	124.83	83.16	61.44	63.79	90.95	76.58	88.27	110.71	121.13
comp73379_c1	9.57	6.84	28.15	3.51	7.57	8.58	16.27	11.6	18.7	9.23	18.02	11.28	26.72	14.21
comp73380_c0	72.14	65.62	37.53	42.12	43.17	44.79	28.92	65.53	41.79	71.84	81.65	48.45	61.08	32.14
comp73381_c0	17.67	20.51	7.82	28.08	14.39	9.53	16.27	16.38	18.7	19.11	10.7	18.58	7.64	14.83
comp73381_c1	21.35	32.81	18.77	31.59	40.14	33.35	38.87	22.53	29.7	25.05	20.27	21.9	26.72	29.05
comp73398_c2	31.65	22.56	18.77	17.55	13.63	9.53	9.04	35.5	13.2	19.77	39.42	15.93	22.91	8.03
comp73402_c2	10.31	17.09	12.51	7.02	19.69	14.29	17.17	25.26	14.3	30.98	28.15	18.58	11.45	26.57
comp73419_c0	111.89	244.73	272.1	94.76	184.02	284.92	403.14	393.19	199.07	187.84	241.56	351.76	213.79	258.94
comp73424_c0	603.61	508.59	512.92	368.52	448.32	392.6	442.91	549.51	485.03	504.2	487.06	465.92	397.03	479.57
comp73442_c1	10.31	15.72	20.33	7.02	10.6	19.06	16.27	12.97	23.1	8.57	9.01	7.96	26.72	14.83
comp73450_c0	18.4	16.41	23.46	7.02	23.48	19.06	5.42	13.65	24.2	30.32	15.77	13.94	22.91	16.69
comp73464_c0	19.87	29.39	29.71	10.53	15.15	26.68	20.79	12.97	19.8	19.11	11.82	16.59	7.64	20.39
comp73466_c0	3.68	3.42	9.38	10.53	6.06	7.62	9.04	6.83	7.7	7.91	9.57	5.31	7.64	15.45
comp73466_c1	0.74	2.05	4.69	3.51	0.76	2.86	1.81	2.05	1.1	6.59	2.25	5.31	15.27	4.94
comp73473_c0	10.31	7.52	1.56	7.02	10.6	28.59	10.85	4.78	11	7.91	6.19	11.95	3.82	6.18
comp73501_c0	24.29	17.09	17.2	28.08	22.72	28.59	18.98	20.48	43.99	22.41	25.34	20.57	3.82	19.78
comp73527_c2	4.42	4.79	7.82	7.02	3.03	3.81	1.81	6.83	11	4.61	6.76	5.31	7.64	6.8
comp73535_c0	115.57	29.39	60.99	35.1	15.9	28.59	40.68	53.93	45.09	54.7	41.1	50.44	22.91	16.69
comp73539_c1	4.42	4.1	14.07	10.53	11.36	6.67	8.14	3.41	7.7	3.3	4.5	2.65	11.45	4.33
comp73540_c1	29.44	12.99	10.95	38.61	24.23	36.21	18.98	8.87	20.9	13.84	16.89	8.63	3.82	19.78
comp73545_c2	4.42	1.37	9.38	7.02	6.82	4.76	2.71	6.83	5.5	3.95	3.38	4.65	11.45	0.62
comp73565_c0	142.07	93.65	92.26	66.68	79.52	55.27	68.7	109.9	54.99	129.18	128.94	86.94	87.81	50.68
comp73565_c1	36.81	31.45	31.28	10.53	20.45	20.96	12.65	40.96	23.1	36.91	25.34	29.2	34.36	18.54
comp73568_c0	33.12	30.76	32.84	24.57	43.92	38.12	14.46	38.23	47.29	27.02	23.09	31.86	19.09	58.09
comp73573_c0	39.01	41.7	51.6	3.51	34.84	31.45	38.87	56.66	14.3	49.43	33.22	19.25	3.82	34.61
comp73580_c0	6.62	12.3	17.2	21.06	12.87	10.48	8.14	14.34	3.3	9.23	4.5	7.96	15.27	11.12
comp73592_c3	11.78	21.87	4.69	7.02	40.14	79.09	34.35	38.23	24.2	15.82	60.25	61.72	83.99	42.02
comp73595_c1	4.42	9.57	4.69	24.57	4.54	14.29	9.04	2.73	11	3.95	5.63	7.96	7.64	6.18
comp73611_c0	11.78	9.57	9.38	3.51	9.09	22.87	13.56	8.87	5.5	10.55	15.2	17.26	7.64	14.21
comp73611_c1	8.83	9.57	15.64	14.04	9.84	9.53	18.08	15.02	2.2	11.86	5.07	10.62	7.64	4.33
comp73611_c4	5.89	2.05	3.13	3.51	6.06	5.72	1.81	5.46	4.4	9.89	6.19	3.32	7.64	4.94
comp73611_c5	42.69	47.17	56.3	38.61	66.64	37.16	59.66	44.37	58.29	35.59	56.31	55.75	68.72	46.97
comp73614_c0	22.82	43.07	32.84	49.14	38.62	42.88	28.02	18.43	24.2	23.73	15.77	21.9	7.64	28.43
comp73616_c0	8.83	11.62	21.89	7.02	12.87	16.2	4.52	12.97	5.5	5.93	9.01	11.95	3.82	10.51
comp73618_c2	2.21	2.73	14.07	17.55	7.57	8.58	1.81	2.73	12.1	7.91	9.57	7.96	15.27	6.18
comp73622_c0	16.93	25.29	26.58	49.14	25.75	17.15	13.56	20.48	14.3	11.2	18.58	12.61	7.64	14.21
comp73630_c0	27.24	68.36	23.46	35.1	52.25	60.03	71.41	32.08	47.29	29.66	29.84	28.54	22.91	28.43
comp73640_c0	8.83	17.77	7.82	14.04	16.66	10.48	13.56	8.87	5.5	10.55	5.07	5.97	15.27	9.89
comp73661_c0	24.29	32.13	28.15	38.61	26.51	27.63	47	23.89	30.8	13.84	15.77	24.56	19.09	26.57
comp73683_c0	7.36	5.47	3.13	7.02	3.79	19.06	3.62	3.41	4.4	7.91	3.94	1.99	3.82	1.85
comp73692_c0	8.83	7.52	37.53	52.65	15.15	20.96	18.98	12.97	28.6	15.16	4.5	15.27	7.64	24.1
comp73693_c0	51.53	60.84	64.12	42.12	64.37	50.5	73.22	99.66	73.69	144.34	55.18	55.75	53.45	55.62
comp73707_c0	5.89	11.62	17.2	31.59	18.93	19.06	11.75	8.19	13.2	14.5	7.88	7.3	3.82	10.51
comp73715_c0	10.31	12.3	12.51	14.04	19.69	13.34	11.75	14.34	12.1	7.91	9.01	11.95	3.82	12.36
comp73741_c1	10.31	11.62	20.33	35.1	18.18	17.15	21.69	9.56	14.3	7.25	6.76	7.3	19.09	16.69
comp73744_c1	21.35	20.51	37.53	35.1	10.6	25.73	18.08	20.48	31.9	23.07	18.02	16.59	87.81	21.63
comp73748_c0	612.44	555.76	780.33	909.02	602.06	643.21	676.12	629.38	693.99	554.94	546.19	554.19	824.61	741.6
comp73748_c1	25.76	21.87	15.64	31.59	25.75	19.06	15.37	24.57	26.4	16.48	24.78	23.89	72.54	21.01
comp73750_c0	5.15	5.47	9.38	3.51	6.82	11.43	5.42	3.41	4.4	6.59	1.69	4.65	7.64	1.24
comp73756_c3	17.67	12.99	10.95	10.53	21.2	30.49	14.46	16.38	17.6	30.32	24.21	24.56	38.18	33.99
comp73768_c1	5.15	8.2	4.69	14.04	8.33	9.53	7.23	8.19	15.4	4.61	1.69	5.97	7.64	6.8
comp73776_c0	13.99	16.41	10.95	10.53	16.66	18.11	12.65	10.24	13.2	12.52	10.14	7.96	15.27	17.92
comp73796_c0	2.21	10.25	9.38	7.02	8.33	7.62	2.71	1.37	16.5	5.27	4.5	7.3	15.27	6.8
comp73804_c0	57.42	79.98	59.42	70.19	71.19	73.37	86.77	89.42	58.29	104.13	55.18	72.34	34.36	69.22
comp73806_c1	0.74	1.37	1.56	7.02	1.51	1.91	1.81	2.73	2.2	1.98	1.13	2.65	7.64	1.24
comp73819_c12	27.24	8.2	10.95	3.51	5.3	7.62	9.04	10.24	12.1	9.89	34.91	13.27	34.36	4.33
comp73819_c21	13.25	4.1	10.95	7.02	6.06	9.53	4.52	6.83	6.6	5.27	22.52	5.97	15.27	4.33
comp73820_c0	18.4	38.96	34.4	52.65	35.59	34.3	33.44	40.27	45.09	21.75	25.9	29.2	41.99	30.9
comp73843_c3	6.62	11.62	6.26	3.51	9.84	7.62	6.33	6.83	4.4	7.25	10.14	5.31	7.64	2.47
comp73846_c0	44.9	23.24	26.58	24.57	41.65	42.88	37.06	38.23	19.8	35.59	38.85	50.44	80.17	38.93
comp73859_c0	8.1	4.1	10.95	7.02	9.84	8.58	2.71	2.73	4.4	7.91	6.19	1.33	15.27	8.65
comp73873_c0	11.78	11.62	62.55	49.14	15.15	26.68	19.89	17.75	14.3	17.8	15.77	12.61	22.91	9.27
comp73879_c0	2.21	4.1	20.33	21.06	3.79	4.76	0.9	3.41	16.5	5.27	7.88	5.97	15.27	4.94
comp73885_c1	30.92	35.55	25.02	52.65	18.18	30.49	19.89	15.7	19.8	16.48	46.74	51.1	41.99	34.61
comp73895_c0	8.83	5.47	4.69	10.53	6.06	7.62	4.52	7.51	8.8	4.61	2.82	7.3	11.45	6.18
comp73905_c0	8.1	20.51	23.46	10.53	13.63	12.39	19.89	21.16	13.2	27.68	8.45	15.93	3.82	17.3
comp73906_c1	27.24	15.04	14.07	21.06	28.02	29.54	5.42	17.07	24.2	22.41	27.03	21.9	19.09	11.12
comp73906_c4	19.87	17.77	20.33	31.59	13.63	17.15	15.37	8.87	25.3	15.82	20.83	9.96	7.64	23.48
comp73921_c1	21.35	20.51	6.26	14.04	19.69	12.39	18.98	20.48	9.9	5.93	29.84	27.21	22.91	37.7
comp73936_c1	72.14	53.32	126.67	73.7	96.18	89.57	92.2	44.37	193.57	54.04	29.28	41.15	68.72	91.46
comp73945_c1	19.14	10.25	14.07	21.06	23.48	3.81	16.27	8.87	8.8	5.93	14.64	8.63	19.09	8.03
comp73946_c0	4.42	6.84	3.13	7.02	5.3	11.43	4.52	5.46	6.6	7.25	8.45	5.97	3.82	3.09
comp73958_c2	1.47	1.37	4.69	7.02	1.51	0.95	2.71	1.37	2.2	1.98	1.13	0.66	3.82	1.24
comp73960_c0	36.81	20.51	20.33	24.57	17.42	26.68	21.69	18.43	22	23.07	28.15	17.92	34.36	30.9
comp73970_c1	22.08	19.82	53.17	45.63	33.32	40.98	29.83	28.67	17.6	23.07	18.58	24.56	26.72	16.69
comp73978_c2	4.42	8.2	4.69	3.51	6.06	10.48	7.23	6.83	5.5	3.3	9.57	10.62	3.82	3.71
comp73984_c0	25.03	20.51	37.53	7.02	21.2	19.06	18.98	19.11	24.2	25.05	25.9	10.62	22.91	25.34
comp73990_c0	18.4	6.84	6.26	14.04	6.82	17.15	1.81	8.87	29.7	11.86	7.88	7.3	3.82	10.51
comp73996_c0	18.4	15.72	21.89	28.08	16.66	21.92	24.41	25.94	24.2	13.18	21.4	21.24	19.09	28.43
comp73997_c0	13.99	15.04	14.07	17.55	24.99	32.4	19.89	28.67	17.6	9.23	30.97	28.54	15.27	28.43
comp74004_c0	22.08	14.36	60.99	21.06	28.02	39.07	30.73	24.57	14.3	25.7	16.33	8.63	7.64	21.63
comp74013_c0	119.99	118.26	89.14	94.76	98.45	68.61	63.27	104.44	98.98	140.38	142.46	107.52	95.44	78.49
comp74015_c0	16.19	9.57	28.15	10.53	15.15	25.73	17.17	9.56	24.2	9.23	5.07	12.61	7.64	18.54
comp74024_c2	25.76	30.08	17.2	14.04	25.75	21.92	18.08	19.8	11	29	19.71	16.59	7.64	16.07
comp74029_c0	92.01	51.27	57.86	49.14	49.98	30.49	38.87	32.77	26.4	56.68	98.54	37.17	7.64	12.98
comp74031_c4	3.68	11.62	12.51	10.53	7.57	3.81	9.94	8.19	3.3	5.93	3.94	3.32	7.64	2.47
comp74042_c1	21.35	22.56	26.58	38.61	12.12	16.2	18.98	15.7	23.1	14.5	11.82	21.24	22.91	14.21
comp74066_c1	11.04	17.77	7.82	21.06	7.57	8.58	17.17	8.87	19.8	19.11	12.95	15.27	7.64	16.07
comp74068_c1	11.78	13.67	12.51	3.51	12.12	13.34	14.46	29.35	15.4	13.84	9.01	12.61	15.27	19.78
comp74082_c0	13.25	2.73	4.69	7.02	4.54	11.43	1.81	2.73	13.2	13.18	11.26	9.96	7.64	4.33
comp74092_c1	7.36	5.47	12.51	17.55	6.82	7.62	4.52	9.56	8.8	7.91	9.01	13.94	15.27	14.21
comp74098_c0	13.99	30.08	35.97	42.12	37.87	31.45	41.58	6.83	22	14.5	15.2	15.27	34.36	15.45
comp74106_c1	11.78	7.52	4.69	3.51	7.57	3.81	15.37	5.46	11	3.95	9.57	7.3	7.64	4.94
comp74110_c1	22.08	23.93	39.09	21.06	12.87	16.2	16.27	23.21	19.8	31.64	29.84	13.94	26.72	28.43
comp74111_c0	9.57	20.51	9.38	3.51	15.15	11.43	11.75	5.46	15.4	13.84	18.02	17.92	7.64	19.78
comp74117_c0	18.4	5.47	18.77	3.51	10.6	14.29	6.33	9.56	8.8	11.2	6.19	5.97	15.27	6.8
comp74143_c1	2.21	4.1	29.71	7.02	10.6	13.34	7.23	6.14	15.4	3.3	6.19	5.31	11.45	8.03
comp74150_c0	35.33	15.72	23.46	42.12	20.45	33.35	30.73	18.43	27.5	34.93	35.47	46.46	49.63	32.14
comp74155_c0	28.71	41.7	39.09	7.02	41.65	50.5	32.54	26.62	41.79	13.84	32.1	25.22	7.64	13.6
comp74165_c2	10.31	14.36	25.02	7.02	18.18	19.06	6.33	10.92	14.3	6.59	8.45	6.64	15.27	10.51
comp74168_c0	2.94	8.89	14.07	3.51	21.96	17.15	11.75	19.11	11	5.93	11.82	13.27	26.72	19.78
comp74176_c1	5.89	6.84	1.56	7.02	6.82	3.81	5.42	6.14	5.5	8.57	5.07	5.31	7.64	6.8
comp74179_c0	5.89	15.04	6.26	10.53	12.12	10.48	8.14	7.51	11	15.82	7.32	14.6	7.64	9.27
comp74179_c2	2.94	2.05	9.38	17.55	10.6	1.91	9.04	8.87	5.5	11.2	5.07	9.96	11.45	8.03
comp74179_c3	11.78	16.41	17.2	14.04	17.42	20.01	9.94	16.38	24.2	23.07	24.21	22.57	34.36	27.19
comp74182_c5	5.15	10.25	10.95	3.51	6.82	7.62	9.94	4.78	17.6	2.64	3.94	3.98	7.64	6.18
comp74192_c8	13.25	22.56	10.95	24.57	21.96	17.15	14.46	12.29	15.4	23.07	18.58	10.62	15.27	4.33
comp74201_c0	6.62	12.99	9.38	21.06	17.42	19.06	17.17	4.78	22	8.57	14.08	12.61	15.27	17.92
comp74202_c0	11.04	15.04	15.64	21.06	16.66	17.15	10.85	3.41	9.9	12.52	8.45	13.27	26.72	16.69
comp74207_c0	20.61	12.3	3.13	7.02	21.96	25.73	50.62	32.08	29.7	18.45	41.1	28.54	38.18	34.61
comp74215_c0	28.71	15.72	18.77	17.55	18.93	20.01	19.89	16.38	43.99	14.5	25.34	29.2	11.45	16.69
comp74239_c1	6.62	5.47	39.09	7.02	3.03	14.29	5.42	2.73	8.8	1.32	7.32	17.92	7.64	12.98
comp74244_c0	2.94	6.84	14.07	7.02	7.57	7.62	8.14	7.51	6.6	5.27	9.57	5.97	7.64	13.6
comp74250_c1	37.54	28.03	18.77	28.08	28.78	57.17	39.77	26.62	49.49	30.32	30.41	25.88	15.27	36.46
comp74251_c0	19.14	20.51	25.02	10.53	35.59	45.74	14.46	21.84	26.4	23.07	12.95	17.26	34.36	32.14
comp74265_c0	14.72	28.03	23.46	21.06	27.26	33.35	33.44	23.89	32.99	13.84	12.39	11.95	22.91	11.74
comp74266_c0	160.47	204.39	176.71	147.41	201.44	246.8	174.45	163.83	223.27	150.93	139.64	118.8	118.35	181.69
comp74283_c0	47.11	32.81	54.73	31.59	36.35	29.54	36.16	35.5	37.39	44.16	52.37	53.76	38.18	53.77
comp74288_c0	72.87	146.97	132.92	161.45	233.25	253.47	164.51	106.49	161.68	114.02	116.56	140.04	179.43	148.32
comp74293_c1	103.79	174.32	243.95	379.05	257.48	255.38	167.22	127.65	218.87	140.38	97.98	119.47	271.05	190.96
comp74296_c0	223.04	147.66	153.25	108.8	148.43	128.64	152.76	271	173.77	237.93	277.6	271.45	194.7	229.9
comp74297_c0	13.99	23.93	34.4	24.57	32.56	18.11	30.73	31.4	25.3	16.48	27.59	29.2	30.54	33.37
comp74298_c0	70.67	60.16	54.73	73.7	46.95	84.81	60.56	69.63	62.69	58	45.61	54.42	22.91	53.15
comp74300_c2	7.36	6.15	3.13	3.51	8.33	7.62	1.81	4.1	1.1	6.59	3.94	5.31	11.45	5.56
comp74309_c0	724.33	873.63	730.29	863.39	861.05	910.98	1030.45	853.96	827.07	848.89	759.03	811.04	503.93	892.39
comp74313_c0	17.67	8.2	3.13	24.57	15.15	29.54	4.52	5.46	3.3	6.59	12.95	14.6	19.09	3.09
comp74313_c3	53	47.17	46.91	91.25	51.5	62.89	43.39	38.23	47.29	30.32	46.74	52.43	22.91	43.26
comp74335_c0	23.56	33.5	28.15	38.61	43.92	25.73	34.35	30.04	19.8	4.61	27.59	24.56	30.54	29.66
comp74336_c0	36.07	29.39	17.2	3.51	34.08	25.73	23.5	51.88	32.99	36.91	14.08	25.88	38.18	29.05
comp74339_c0	5.89	14.36	12.51	7.02	16.66	16.2	12.65	26.62	19.8	11.86	14.08	14.6	3.82	24.1
comp74339_c2	2.21	6.15	3.13	3.51	6.82	5.72	4.52	5.46	7.7	3.95	6.19	7.96	11.45	3.71
comp74342_c0	2.94	5.47	6.26	10.53	6.06	5.72	6.33	4.1	1.1	3.95	2.25	5.97	7.64	6.18
comp74343_c0	223.04	261.13	290.86	259.72	227.95	249.66	335.35	322.2	337.65	318.34	244.38	200.44	190.88	294.17
comp74348_c0	206.85	177.73	242.39	115.82	134.8	183.91	196.15	226.63	203.47	175.32	184.13	166.59	229.06	260.18
comp74350_c1	40.49	26.66	32.84	63.17	31.05	33.35	47.91	57.34	36.29	87.66	28.15	42.48	30.54	59.95
comp74355_c0	33.86	75.2	40.66	28.08	56.8	45.74	66.89	80.55	22	65.25	35.47	43.8	41.99	57.47
comp74368_c0	30.92	32.81	29.71	31.59	43.17	24.78	39.77	37.54	20.9	50.09	21.4	9.96	19.09	30.9
comp74372_c1	114.1	115.53	75.06	115.82	93.15	101.01	105.76	125.6	111.08	119.29	131.2	133.4	125.98	137.2
comp74372_c2	98.64	83.4	48.48	66.68	78.76	92.43	79.54	107.85	89.09	123.91	104.17	102.87	125.98	105.68
comp74374_c1	31.65	54.69	67.24	42.12	49.98	61.94	48.81	37.54	50.59	66.57	35.47	29.2	15.27	42.64
comp74393_c2	7.36	18.46	21.89	7.02	12.12	21.92	15.37	12.97	7.7	6.59	10.14	7.3	11.45	16.07
comp74405_c0	6.62	6.84	4.69	14.04	18.93	10.48	3.62	6.83	12.1	5.27	5.07	2.65	3.82	1.24
comp74405_c2	15.46	26.66	25.02	7.02	24.23	20.01	20.79	22.53	13.2	25.05	24.78	23.89	15.27	25.96
comp74405_c6	4.42	8.89	7.82	21.06	3.79	0.95	3.62	6.83	8.8	7.91	7.88	4.65	3.82	0.62
comp74408_c1	0.74	10.94	4.69	7.02	6.06	8.58	0.9	4.1	11	3.95	3.94	5.31	7.64	3.71
comp74409_c7	6.62	8.2	3.13	7.02	9.09	11.43	14.46	1.37	9.9	7.91	2.25	7.96	7.64	4.33
comp74410_c0	45.64	49.9	39.09	42.12	47.71	36.21	54.23	58.02	57.19	61.29	73.76	55.75	22.91	32.14
comp74410_c1	86.86	70.41	78.19	49.14	67.4	63.85	52.43	70.99	68.19	85.68	115.99	73.67	57.26	46.97
comp74410_c2	156.06	128.52	125.1	129.86	134.8	93.39	140.1	139.25	160.58	163.45	205.52	179.2	133.62	104.44
comp74410_c3	241.44	223.53	275.23	203.56	209.02	187.72	188.01	264.17	283.76	232.65	302.37	273.44	209.97	227.42
comp74420_c2	12.51	36.91	12.51	24.57	21.96	27.63	14.46	25.94	22	32.29	20.27	29.2	41.99	30.9
comp74421_c0	237.03	133.98	237.7	101.78	134.04	182.96	133.78	157	150.68	129.18	155.97	154.64	91.62	226.81
comp74435_c3	10.31	25.98	12.51	14.04	12.12	3.81	21.69	32.77	11	33.61	11.26	7.96	7.64	9.89
comp74437_c0	889.22	576.27	838.19	656.32	615.69	627.97	718.6	825.29	635.7	888.44	805.76	828.29	591.73	865.2
comp74448_c1	28.71	21.19	25.02	17.55	20.45	14.29	11.75	17.75	23.1	37.57	23.09	20.57	34.36	14.21
comp74461_c0	5.89	3.42	9.38	14.04	6.82	11.43	2.71	4.1	4.4	0.66	2.25	5.97	3.82	4.33
comp74462_c0	20.61	23.93	25.02	10.53	25.75	63.85	38.87	28.67	24.2	25.05	21.96	29.87	30.54	46.35
comp74472_c1	8.83	19.14	17.2	14.04	14.39	14.29	12.65	10.24	5.5	10.55	9.01	10.62	19.09	5.56
comp74476_c0	3.68	10.94	9.38	3.51	13.63	5.72	9.94	3.41	15.4	5.27	4.5	6.64	72.54	3.09
comp74478_c0	0.74	6.84	10.95	35.1	15.15	50.5	20.79	4.1	37.39	7.25	1.13	5.97	22.91	7.42
comp74480_c0	5.15	7.52	12.51	24.57	6.82	6.67	6.33	6.83	5.5	6.59	5.07	1.33	3.82	5.56
comp74483_c1	11.78	17.09	20.33	35.1	17.42	19.06	18.98	15.7	6.6	15.16	16.33	13.94	7.64	15.45
comp74486_c0	5.89	13.67	34.4	59.67	12.12	16.2	23.5	12.29	11	6.59	10.7	13.27	38.18	7.42
comp74487_c0	1205.01	1153.22	2050.12	1544.27	1364.66	1820.06	1417.32	1127.69	1769.63	902.28	878.4	1070.54	1122.39	1291
comp74495_c0	8.1	6.15	20.33	7.02	12.12	13.34	3.62	7.51	9.9	4.61	9.57	3.98	3.82	11.12
comp74496_c2	4.42	3.42	1.56	7.02	7.57	5.72	2.71	3.41	7.7	3.95	4.5	1.99	7.64	3.71
comp74501_c0	39.01	43.75	32.84	21.06	21.2	23.82	17.17	34.13	19.8	38.89	52.93	27.88	15.27	24.72
comp74505_c1	24.29	12.99	42.22	87.74	27.26	30.49	24.41	30.72	19.8	30.32	28.15	27.88	80.17	24.72
comp74509_c0	1338.98	1550.39	1595.06	1421.43	1519.9	1653.3	1820.46	1669.69	1415.48	1613.43	1270.87	1462.79	1282.73	1765.63
comp74513_c0	25.03	24.61	14.07	24.57	40.89	17.15	22.6	23.21	38.49	19.11	12.95	13.27	15.27	19.78
comp74521_c0	78.76	85.45	59.42	91.25	81.03	102.91	84.06	73.04	63.79	98.86	83.34	82.96	118.35	85.9
comp74527_c0	6.62	10.94	4.69	7.02	6.82	7.62	9.04	6.14	5.5	9.89	6.19	4.65	7.64	7.42
comp74535_c0	6.62	4.1	3.13	3.51	5.3	5.72	4.52	4.1	6.6	1.32	0.56	3.32	11.45	6.8
comp74553_c1	4.42	6.84	10.95	10.53	6.82	16.2	18.98	14.34	7.7	9.89	0.56	8.63	11.45	8.65
comp74554_c1	21.35	28.03	21.89	17.55	13.63	19.06	25.31	17.75	11	17.8	6.76	16.59	15.27	17.92
comp74578_c0	11.78	6.84	14.07	7.02	19.69	17.15	14.46	10.92	17.6	13.18	6.76	3.32	11.45	7.42
comp74585_c4	68.46	77.93	42.22	70.19	84.06	69.56	75.93	49.15	63.79	63.27	67.57	43.8	61.08	49.44
comp74585_c6	13.25	14.36	7.82	24.57	9.09	5.72	18.98	6.14	8.8	12.52	15.2	7.3	15.27	1.85
comp74587_c0	8.83	8.89	6.26	3.51	6.82	9.53	8.14	8.19	17.6	5.27	7.88	7.96	7.64	10.51
comp74591_c1	12.51	14.36	25.02	14.04	20.45	14.29	26.21	19.8	16.5	37.57	15.77	13.94	26.72	21.63
comp74594_c1	19.14	15.04	26.58	35.1	14.39	22.87	16.27	10.24	14.3	16.48	14.08	13.27	22.91	21.63
comp74597_c1	1.47	1.37	3.13	3.51	7.57	6.67	5.42	3.41	4.4	1.98	5.07	4.65	7.64	7.42
comp74606_c0	143.54	185.25	308.07	333.42	179.48	153.42	233.21	146.08	166.07	146.97	134.01	123.45	614.64	167.48
comp74609_c0	1445.72	2225.09	2509.88	2446.27	1892.5	2251.73	2411.61	1937.96	2245.85	1996.35	1590.7	1624.73	2630.35	1967.1
comp74610_c3	19.14	30.76	31.28	10.53	23.48	42.88	40.68	36.18	30.8	36.91	14.08	13.94	7.64	30.9
comp74639_c2	13.25	23.24	9.38	14.04	15.15	22.87	18.08	17.07	8.8	5.27	10.7	11.28	11.45	19.16
comp74642_c0	11.78	19.82	25.02	17.55	16.66	17.15	21.69	18.43	18.7	19.11	7.88	13.94	11.45	22.87
comp74644_c0	5.89	6.84	3.13	3.51	8.33	7.62	9.04	5.46	4.4	10.55	4.5	3.32	7.64	8.65
comp74648_c2	21.35	21.19	31.28	63.17	23.48	39.07	25.31	14.34	40.69	15.16	15.2	22.57	26.72	16.69
comp74650_c1	11.04	14.36	21.89	17.55	12.87	17.15	10.85	13.65	13.2	11.86	3.94	7.96	11.45	6.18
comp74654_c0	41.96	72.46	26.58	7.02	31.05	33.35	55.14	47.1	42.89	69.2	25.34	31.19	26.72	37.08
comp74659_c0	22.08	25.98	37.53	52.65	28.02	25.73	7.23	14.34	18.7	30.98	29.28	33.18	19.09	21.63
comp74659_c1	31.65	18.46	53.17	28.08	45.44	32.4	18.98	28.67	49.49	28.34	21.96	27.88	3.82	30.9
comp74666_c1	3.68	3.42	4.69	7.02	3.03	7.62	1.81	4.1	5.5	7.91	4.5	1.33	3.82	1.85
comp74673_c0	5.89	12.3	3.13	24.57	9.84	5.72	2.71	2.73	7.7	5.27	7.88	1.99	15.27	9.89
comp74675_c2	8.83	5.47	1.56	10.53	7.57	10.48	13.56	18.43	13.2	11.2	10.14	7.96	7.64	8.03
comp74677_c6	11.78	5.47	3.13	3.51	6.82	3.81	9.04	8.87	14.3	8.57	5.07	7.3	7.64	12.36
comp74683_c0	13.25	14.36	7.82	35.1	20.45	23.82	16.27	9.56	12.1	15.16	15.77	15.27	11.45	8.03
comp74706_c0	12.51	52.64	34.4	38.61	61.34	20.96	24.41	32.77	23.1	15.16	10.14	21.24	45.81	21.63
comp74711_c1	10.31	12.3	17.2	21.06	15.9	15.25	13.56	21.84	20.9	6.59	10.14	14.6	26.72	8.65
comp74715_c0	2.21	5.47	3.13	14.04	1.51	3.81	3.62	2.05	4.4	1.32	2.82	1.33	7.64	1.85
comp74721_c0	69.19	18.46	26.58	84.23	15.15	47.65	41.58	17.75	113.28	25.05	30.41	45.8	76.35	8.65
comp74741_c0	5.89	11.62	7.82	24.57	9.84	7.62	11.75	9.56	7.7	9.23	6.76	5.31	3.82	6.18
comp74742_c0	29.44	43.07	37.53	66.68	53.01	69.56	55.14	54.61	84.69	38.89	25.9	31.86	15.27	34.61
comp74751_c0	19.14	27.34	26.58	49.14	46.2	42.88	42.48	27.99	45.09	21.75	29.28	26.55	45.81	36.46
comp74756_c0	14.72	36.23	31.28	7.02	35.59	23.82	35.25	35.5	19.8	33.61	17.46	17.26	7.64	32.14
comp74769_c2	36.81	18.46	23.46	3.51	21.96	27.63	39.77	16.38	38.49	15.82	26.46	25.22	38.18	28.43
comp74770_c0	53.74	60.16	78.19	38.61	68.16	61.94	56.04	56.66	89.09	39.54	46.74	42.48	61.08	50.06
comp74770_c5	26.5	43.07	14.07	35.1	35.59	38.12	37.06	27.99	24.2	33.61	17.46	19.91	49.63	17.3
comp74770_c6	16.19	15.72	6.26	7.02	20.45	11.43	23.5	12.29	15.4	11.86	10.14	13.94	11.45	13.6
comp74771_c0	309.9	261.13	204.86	259.72	220.37	191.54	266.65	360.42	239.76	342.06	302.37	314.59	301.59	340.52
comp74783_c7	10.31	14.36	17.2	21.06	12.12	12.39	7.23	11.6	13.2	2.64	6.76	8.63	22.91	13.6
comp74789_c0	19.87	27.34	45.35	31.59	26.51	46.69	46.1	32.77	30.8	28.34	15.2	22.57	38.18	30.9
comp74789_c1	16.19	17.09	9.38	14.04	17.42	20.96	23.5	15.02	17.6	15.82	19.71	13.94	26.72	25.34
comp74789_c3	21.35	38.28	17.2	31.59	31.81	32.4	18.98	17.75	35.19	17.8	16.89	20.57	53.45	21.63
comp74791_c0	204.64	231.74	347.16	266.74	252.94	346.86	274.79	223.9	270.56	201.02	199.33	201.1	148.89	264.5
comp74796_c0	8.83	21.19	9.38	14.04	18.18	11.43	13.56	19.11	18.7	6.59	15.2	13.94	3.82	8.65
comp74797_c1	281.19	200.29	187.65	80.72	128.74	104.82	136.49	202.06	151.78	255.72	269.15	239.59	236.69	156.35
comp74806_c1	8.83	12.3	14.07	17.55	12.12	13.34	6.33	12.29	5.5	11.86	7.88	6.64	7.64	3.09
comp74806_c2	3.68	4.79	4.69	7.02	10.6	8.58	2.71	2.73	4.4	3.95	2.25	2.65	7.64	4.94
comp74806_c4	5.89	25.29	17.2	24.57	31.05	27.63	26.21	20.48	20.9	12.52	12.39	25.88	3.82	10.51
comp74808_c0	17.67	33.5	65.68	31.59	24.99	29.54	82.25	52.56	38.49	81.73	23.65	44.47	7.64	22.87
comp74816_c0	26.5	25.98	42.22	21.06	47.71	34.3	51.52	10.92	46.19	19.77	15.77	29.87	22.91	19.16
comp74820_c0	27.24	30.76	26.58	14.04	24.99	20.96	16.27	26.62	18.7	39.54	55.18	27.21	7.64	15.45
comp74822_c1	11.78	18.46	12.51	17.55	17.42	25.73	18.08	16.38	27.5	13.18	12.39	15.27	11.45	22.87
comp74824_c2	4.42	5.47	3.13	10.53	4.54	13.34	3.62	5.46	11	7.25	7.32	3.32	3.82	6.8
comp74829_c0	22.08	10.94	18.77	31.59	24.23	24.78	28.02	14.34	54.99	11.86	11.82	13.27	7.64	23.48
comp74831_c0	7.36	8.2	9.38	10.53	19.69	11.43	7.23	2.73	8.8	5.93	5.63	1.99	3.82	2.47
comp74839_c4	2.21	6.84	12.51	3.51	19.69	26.68	12.65	24.57	19.8	13.18	9.57	6.64	3.82	11.74
comp74847_c1	31.65	41.02	26.58	10.53	28.02	23.82	49.71	17.75	15.4	17.8	33.78	31.86	41.99	22.25
comp74850_c0	186.97	219.43	151.69	171.98	233.25	222.98	241.34	191.82	139.68	202.34	199.89	187.16	160.34	219.39
comp74858_c0	84.65	69.04	175.14	77.21	96.93	93.39	76.83	92.84	111.08	59.98	58.56	84.95	38.18	106.3
comp74859_c1	10.31	2.73	6.26	7.02	8.33	4.76	6.33	11.6	15.4	3.3	4.5	13.94	7.64	8.03
comp74860_c2	8.1	10.25	4.69	7.02	1.51	2.86	7.23	8.19	7.7	18.45	14.64	8.63	7.64	2.47
comp74867_c0	15.46	22.56	28.15	10.53	26.51	20.96	19.89	11.6	19.8	11.2	10.7	25.22	15.27	16.69
comp74871_c1	64.78	46.48	29.71	52.65	44.68	27.63	37.06	53.24	24.2	42.18	39.98	20.57	41.99	55.62
comp74877_c0	19.87	22.56	31.28	24.57	19.69	20.96	9.04	11.6	23.1	17.14	30.97	21.9	22.91	16.07
comp74877_c1	4.42	16.41	7.82	14.04	12.12	6.67	6.33	7.51	17.6	4.61	19.14	5.97	22.91	14.21
comp74884_c2	5.89	21.87	9.38	17.55	18.18	17.15	18.98	6.83	17.6	17.8	11.26	11.95	7.64	8.03
comp74885_c1	366.58	409.47	364.36	484.34	403.64	546.97	487.2	386.36	338.75	419.17	336.16	339.81	313.05	429.51
comp74887_c2	5.89	1.37	6.26	10.53	5.3	0.95	6.33	3.41	3.3	7.91	4.5	2.65	7.64	3.71
comp74895_c0	2.94	16.41	10.95	3.51	16.66	12.39	12.65	19.8	18.7	12.52	15.2	11.28	15.27	8.65
comp74909_c0	13.25	10.25	3.13	3.51	12.87	10.48	8.14	8.19	13.2	5.27	9.01	11.95	22.91	16.07
comp74911_c0	11.78	43.07	37.53	7.02	28.02	38.12	26.21	22.53	27.5	3.95	6.19	5.97	64.9	24.72
comp74915_c0	1.47	7.52	12.51	10.53	9.84	10.48	12.65	8.19	2.2	3.95	3.38	5.97	3.82	8.03
comp74927_c0	641.89	550.29	578.6	459.77	505.12	554.59	667.08	628.01	530.12	626.78	652.61	631.84	477.2	695.25
comp74929_c0	20.61	43.07	34.4	70.19	53.01	52.41	50.62	21.84	47.29	12.52	27.59	35.84	22.91	37.7
comp74937_c0	14.72	19.82	15.64	17.55	24.99	35.26	19.89	26.62	11	34.93	18.58	11.95	11.45	18.54
comp74949_c0	96.43	175.68	145.43	224.62	177.97	153.42	184.4	101.71	190.27	110.07	95.16	106.86	152.71	110.62
comp74949_c1	8.1	12.3	6.26	17.55	15.15	14.29	9.94	6.14	9.9	7.25	6.19	2.65	15.27	8.03
comp74951_c1	38.28	45.8	17.2	17.55	61.34	53.36	48.81	57.34	56.09	67.89	42.79	25.22	30.54	55.62
comp74953_c0	365.11	550.98	730.29	772.14	522.54	616.53	611.94	477.83	589.51	468.61	382.89	420.78	755.89	514.18
comp74954_c0	1.47	6.84	6.26	14.04	9.09	10.48	1.81	5.46	12.1	1.98	0.56	3.32	15.27	1.85
comp74956_c1	5.15	10.94	7.82	21.06	10.6	11.43	9.04	5.46	13.2	7.91	5.07	12.61	7.64	11.12
comp74960_c0	21.35	19.14	40.66	31.59	37.87	35.26	29.83	28.67	18.7	40.2	23.09	19.91	34.36	45.11
comp74964_c0	6.62	8.2	3.13	10.53	3.79	0.95	4.52	4.1	3.3	1.32	2.25	1.99	3.82	2.47
comp74964_c1	25.76	10.25	26.58	42.12	15.15	25.73	12.65	10.24	28.6	12.52	14.64	19.25	26.72	17.92
comp74976_c3	16.93	6.15	15.64	14.04	15.9	18.11	15.37	17.07	16.5	12.52	12.39	13.27	7.64	13.6
comp74985_c0	272.36	312.4	541.07	403.62	360.48	409.75	383.25	304.45	387.14	282.09	273.66	319.9	225.24	362.15
comp74989_c0	10.31	6.84	21.89	7.02	8.33	18.11	16.27	6.83	18.7	15.82	11.26	9.96	3.82	9.89
comp74990_c0	30.92	22.56	25.02	14.04	31.05	22.87	22.6	18.43	38.49	44.82	46.17	34.51	38.18	27.81
comp74994_c0	64.04	72.46	50.04	77.21	102.24	81.95	101.24	58.02	119.88	42.84	52.93	55.09	87.81	72.31
comp74996_c0	7.36	5.47	3.13	3.51	7.57	11.43	8.14	6.14	14.3	5.93	9.01	9.96	3.82	11.74
comp74997_c0	718.44	844.92	910.12	814.25	563.43	946.24	801.76	706.51	711.59	665.67	643.04	745.33	572.65	897.34
comp75001_c1	16.19	14.36	12.51	3.51	13.63	15.25	15.37	17.07	13.2	13.18	13.51	19.25	11.45	10.51
comp75001_c2	21.35	22.56	40.66	52.65	20.45	30.49	32.54	17.07	25.3	17.14	12.95	23.23	15.27	22.87
comp75002_c0	1108.58	1382.22	1595.06	1340.71	1504.76	1659.02	1483.3	1374.11	1428.68	1404.5	1102.51	1229.17	1202.56	1521.52
comp75003_c1	19.14	15.72	20.33	7.02	13.63	3.81	14.46	16.38	22	3.95	11.82	4.65	11.45	11.12
comp75004_c0	11.78	8.2	1.56	7.02	21.2	17.15	14.46	6.83	18.7	11.86	10.7	2.65	15.27	10.51
comp75017_c0	378.36	320.6	326.83	308.85	355.17	428.81	386.87	334.48	285.96	324.93	347.98	395.56	351.22	442.49
comp75020_c1	11.04	3.42	9.38	21.06	7.57	11.43	18.08	13.65	9.9	13.18	14.64	10.62	11.45	19.78
comp75024_c0	27.97	34.18	34.4	21.06	37.11	37.16	51.52	23.21	54.99	42.84	28.15	32.52	30.54	19.16
comp75026_c0	7.36	15.04	3.13	7.02	9.09	6.67	0.9	4.1	4.4	1.98	7.88	2.65	3.82	3.71
comp75026_c2	29.44	41.02	42.22	31.59	33.32	42.88	47.91	32.08	27.5	20.43	30.41	33.18	19.09	38.32
comp75028_c0	17.67	8.2	4.69	3.51	7.57	17.15	9.94	8.19	30.8	5.93	7.88	13.27	11.45	8.03
comp75037_c0	4.42	8.89	6.26	10.53	20.45	11.43	10.85	8.87	25.3	7.25	7.88	3.98	11.45	9.27
comp75044_c0	50.06	35.55	39.09	80.72	46.95	71.47	55.14	56.66	47.29	56.68	54.06	51.1	30.54	58.71
comp75051_c0	24.29	24.61	7.82	7.02	28.78	21.92	39.77	27.3	43.99	21.09	13.51	13.27	30.54	28.43
comp75056_c0	13.25	15.72	20.33	10.53	20.45	10.48	17.17	15.02	16.5	29.66	17.46	25.88	19.09	17.3
comp75060_c0	225.99	284.37	236.13	252.7	265.06	332.57	367.89	277.83	345.35	317.68	206.09	208.4	183.25	278.72
comp75061_c3	3.68	1.37	9.38	7.02	3.03	2.86	4.52	2.73	2.2	1.98	2.82	5.31	7.64	1.85
comp75065_c1	16.93	54.69	40.66	31.59	52.25	60.99	50.62	32.77	20.9	39.54	47.86	51.77	11.45	35.84
comp75066_c0	93.49	76.56	62.55	80.72	68.16	73.37	79.54	70.31	69.29	83.04	71.51	73.67	57.26	82.19
comp75074_c0	11.04	12.3	6.26	24.57	13.63	12.39	20.79	2.05	17.6	5.93	11.26	9.29	26.72	4.94
comp75075_c1	8.83	5.47	12.51	7.02	12.12	9.53	2.71	9.56	7.7	11.2	5.63	3.32	11.45	5.56
comp75078_c0	4.42	2.73	9.38	52.65	4.54	8.58	5.42	7.51	6.6	5.93	6.19	4.65	3.82	7.42
comp75081_c1	405.6	428.61	408.15	382.56	490.73	526.96	478.16	363.15	347.55	384.9	359.81	360.39	244.33	410.97
comp75081_c3	97.9	131.25	40.66	108.8	127.23	112.44	125.64	116.73	93.49	99.52	89.53	103.54	76.35	92.08
comp75086_c0	14.72	30.08	31.28	17.55	21.96	23.82	18.08	10.24	29.7	15.82	18.58	23.23	11.45	31.52
comp75087_c0	278.99	233.1	182.96	214.09	202.96	171.52	218.74	308.54	197.97	271.54	274.22	284.06	160.34	285.52
comp75089_c0	28.71	35.55	18.77	42.12	26.51	37.16	42.48	17.75	27.5	21.09	18.02	17.92	3.82	23.48
comp75093_c0	15.46	18.46	4.69	14.04	29.53	44.79	18.08	13.65	15.4	16.48	22.52	36.5	15.27	24.1
comp75094_c3	44.17	73.14	79.75	59.67	46.95	61.94	65.98	58.71	115.48	63.27	61.38	51.1	22.91	67.98
comp75096_c0	2.21	10.94	20.33	10.53	20.45	18.11	15.37	10.24	11	7.91	6.19	13.27	11.45	18.54
comp75097_c0	40.49	63.57	59.42	136.88	177.21	127.69	99.43	160.42	85.79	232	75.45	121.46	38.18	116.8
comp75105_c1	140.6	117.58	115.72	101.78	76.49	70.52	86.77	130.38	111.08	139.72	124.44	120.79	76.35	111.86
comp75109_c0	13.25	19.14	21.89	31.59	9.09	17.15	19.89	27.3	19.8	9.23	20.27	16.59	22.91	16.69
comp75110_c0	8.83	3.42	1.56	3.51	9.84	1.91	6.33	6.14	1.1	5.27	4.5	7.3	3.82	5.56
comp75113_c0	262.79	296	329.96	291.31	270.36	273.49	344.39	251.89	274.96	282.09	261.27	274.77	221.42	347.93
comp75120_c0	71.4	46.48	43.79	38.61	46.2	74.33	49.71	55.97	69.29	79.09	85.02	84.95	26.72	92.7
comp75120_c1	16.19	19.82	10.95	14.04	12.12	13.34	11.75	14.34	16.5	24.39	16.33	24.56	3.82	17.92
comp75120_c2	24.29	21.19	4.69	17.55	18.93	13.34	22.6	14.34	19.8	25.7	32.66	33.18	7.64	20.39
comp75122_c1	81.71	42.38	60.99	77.21	58.31	62.89	48.81	46.42	71.49	44.82	39.42	53.1	114.53	61.18
comp75123_c0	100.11	70.41	159.51	70.19	56.8	100.06	84.06	86.69	102.28	75.79	97.98	93.58	122.16	105.06
comp75126_c0	36.07	34.18	65.68	56.16	45.44	67.66	56.95	38.91	40.69	27.68	35.47	50.44	53.45	43.88
comp75127_c0	83.18	32.81	68.81	38.61	38.62	33.35	70.5	53.93	46.19	69.2	65.32	76.99	26.72	62.42
comp75129_c1	12.51	4.1	6.26	21.06	17.42	11.43	14.46	7.51	11	7.91	20.83	17.26	19.09	22.87
comp75130_c0	52.26	45.12	35.97	31.59	21.96	39.07	39.77	53.93	41.79	54.04	51.24	36.5	34.36	35.23
comp75133_c0	524.85	767.67	797.53	680.88	773.96	815.69	952.71	664.19	703.89	767.17	512.4	603.3	622.27	829.36
comp75135_c0	7.36	12.3	12.51	35.1	9.84	6.67	8.14	10.92	1.1	8.57	10.14	12.61	3.82	9.89
comp75137_c0	27.97	25.98	17.2	45.63	20.45	22.87	30.73	25.94	31.9	33.61	24.78	28.54	34.36	16.69
comp75141_c0	38.28	21.19	28.15	35.1	31.81	26.68	22.6	24.57	38.49	21.75	33.78	25.22	45.81	19.78
comp75141_c2	25.76	38.28	53.17	63.17	31.81	61.94	42.48	31.4	60.49	19.77	22.52	11.28	30.54	24.72
comp75143_c0	76.56	44.43	48.48	10.53	30.29	34.3	23.5	40.27	30.8	54.7	68.7	43.8	19.09	37.08
comp75143_c2	83.92	89.55	89.14	66.68	65.89	52.41	75.93	90.11	86.89	115.34	129.51	94.91	106.89	82.19
comp75144_c3	44.9	42.38	45.35	63.17	46.2	64.8	75.93	46.42	97.88	25.05	28.15	25.88	76.35	44.5
comp75144_c5	16.93	25.98	9.38	31.59	15.15	29.54	30.73	18.43	50.59	17.8	11.82	11.95	11.45	17.3
comp75144_c7	14.72	14.36	12.51	14.04	12.12	24.78	23.5	11.6	25.3	12.52	14.64	3.32	19.09	6.18
comp75145_c0	44.9	112.11	151.69	70.19	115.87	187.72	102.14	94.88	116.58	93.59	86.15	85.62	148.89	137.81
comp75153_c0	41.96	32.81	10.95	24.57	33.32	29.54	22.6	25.26	42.89	32.29	40.54	32.52	38.18	23.48
comp75154_c1	3.68	9.57	17.2	7.02	5.3	11.43	1.81	7.51	22	3.95	9.01	9.96	49.63	6.8
comp75155_c0	179.61	275.49	267.41	242.17	269.6	283.97	289.25	232.77	266.16	205.63	155.41	175.22	179.43	223.1
comp75156_c0	11.04	17.77	35.97	45.63	32.56	24.78	33.44	12.29	25.3	22.41	18.58	17.92	19.09	15.45
comp75161_c1	23.56	27.34	32.84	3.51	46.95	30.49	19.89	31.4	32.99	29.66	47.3	31.86	57.26	44.5
comp75168_c0	11.78	6.15	1.56	3.51	4.54	13.34	9.94	9.56	6.6	9.23	11.82	8.63	3.82	8.03
comp75170_c1	259.85	226.27	128.23	157.94	126.47	201.06	247.67	124.24	281.56	116.66	133.45	162.61	80.17	133.49
comp75171_c1	16.93	15.04	7.82	7.02	12.87	21.92	10.85	7.51	18.7	1.98	8.45	9.96	7.64	7.42
comp75173_c2	25.76	31.45	43.79	52.65	35.59	41.93	44.29	26.62	51.69	19.77	23.09	35.84	53.45	56.86
comp75178_c0	1.47	1.37	10.95	3.51	0.76	2.86	7.23	2.73	2.2	5.27	4.5	6.64	7.64	4.33
comp75179_c1	30.18	52.64	14.07	14.04	56.04	64.8	32.54	30.72	46.19	26.36	29.28	31.86	38.18	56.86
comp75181_c10	5.89	9.57	4.69	14.04	6.82	12.39	10.85	13.65	14.3	1.32	2.25	7.96	7.64	6.18
comp75188_c0	46.37	54	34.4	73.7	87.09	66.7	56.95	32.77	37.39	45.48	42.79	21.9	49.63	12.98
comp75189_c1	390.14	477.83	267.41	347.46	418.79	425.95	457.37	479.88	409.14	459.38	350.23	400.21	393.22	387.49
comp75190_c0	53.74	71.09	57.86	105.29	60.58	52.41	51.52	44.37	27.5	58.66	29.28	24.56	53.45	31.52
comp75192_c0	8.1	7.52	18.77	14.04	11.36	7.62	7.23	8.87	3.3	9.23	7.32	8.63	15.27	10.51
comp75196_c0	57.42	88.18	129.79	59.67	66.64	99.1	90.39	68.26	128.68	65.91	63.63	66.37	114.53	118.66
comp75199_c11	5.15	8.89	17.2	35.1	5.3	6.67	14.46	4.78	20.9	12.52	5.63	11.28	26.72	6.8
comp75200_c0	294.44	289.16	317.45	196.54	303.68	293.5	401.33	295.57	234.26	248.47	193.14	211.06	217.61	250.91
comp75200_c1	132.5	166.8	81.32	108.8	172.66	148.65	202.47	179.53	146.28	181.91	117.68	177.87	137.43	125.45
comp75202_c0	47.85	34.18	18.77	24.57	26.51	28.59	19.89	32.77	20.9	46.14	56.87	25.88	30.54	9.27
comp75213_c0	8.1	21.87	15.64	17.55	17.42	33.35	18.98	4.1	16.5	13.18	7.88	11.28	3.82	4.94
comp75213_c1	16.93	20.51	37.53	52.65	15.9	35.26	31.64	15.02	31.9	18.45	14.64	19.25	26.72	17.3
comp75218_c0	8.1	6.15	4.69	10.53	18.18	9.53	14.46	4.78	2.2	1.98	2.25	4.65	3.82	1.24
comp75220_c0	33.86	23.93	34.4	42.12	19.69	35.26	14.46	31.4	30.8	34.93	58.56	27.21	38.18	8.65
comp75224_c0	27.97	31.45	37.53	49.14	46.95	41.93	24.41	29.35	47.29	31.64	44.48	21.24	38.18	18.54
comp75224_c1	72.87	95.02	128.23	94.76	101.48	93.39	107.56	68.26	108.88	85.68	65.88	71.68	91.62	81.58
comp75226_c0	38.28	42.38	3.13	38.61	43.92	45.74	52.43	21.16	26.4	30.98	34.35	35.84	38.18	10.51
comp75228_c0	404.12	429.3	534.81	547.52	453.62	528.87	585.73	508.55	479.53	548.35	409.36	436.05	412.3	558.67
comp75229_c1	21.35	16.41	14.07	21.06	15.9	14.29	21.69	12.97	16.5	9.89	12.39	14.6	26.72	10.51
comp75242_c2	27.24	36.23	25.02	45.63	28.78	28.59	33.44	23.21	32.99	12.52	27.59	33.18	34.36	29.05
comp75245_c0	41.22	29.39	18.77	42.12	25.75	29.54	20.79	45.74	37.39	54.7	51.8	33.85	45.81	32.14
comp75247_c0	76.56	21.19	50.04	24.57	25.75	27.63	49.71	34.81	46.19	58	73.2	44.47	30.54	53.15
comp75260_c1	87.6	99.12	53.17	28.08	87.09	64.8	53.33	66.21	73.69	77.11	123.31	76.33	80.17	48.82
comp75262_c0	47.11	74.51	25.02	45.63	51.5	45.74	58.75	61.44	50.59	44.16	90.66	89.6	76.35	66.13
comp75262_c1	216.42	133.3	184.53	84.23	170.39	188.68	159.99	151.54	205.67	169.38	190.32	220.35	190.88	223.72
comp75274_c1	28.71	11.62	20.33	21.06	12.87	7.62	15.37	17.75	12.1	17.8	17.46	17.92	7.64	16.69
comp75283_c1	10.31	5.47	7.82	3.51	8.33	13.34	7.23	2.73	8.8	5.27	14.64	5.97	7.64	4.94
comp75283_c2	17.67	18.46	18.77	14.04	19.69	20.96	27.12	27.3	22	23.07	14.64	19.25	7.64	25.34
comp75283_c4	22.08	46.48	37.53	28.08	31.05	32.4	33.44	30.72	32.99	35.59	36.04	18.58	19.09	32.75
comp75284_c1	108.21	78.61	68.81	112.31	68.91	47.65	55.14	69.63	47.29	87.66	123.88	53.76	61.08	27.19
comp75288_c0	186.97	250.88	151.69	224.62	224.92	233.46	303.71	222.53	173.77	242.54	168.92	193.14	202.33	257.09
comp75290_c0	16.93	28.03	37.53	52.65	42.41	19.06	31.64	15.02	36.29	16.48	19.71	23.23	3.82	10.51
comp75293_c0	6.62	7.52	9.38	7.02	10.6	16.2	12.65	12.29	7.7	9.23	2.82	4.65	11.45	9.89
comp75297_c0	21.35	23.24	15.64	17.55	18.93	19.06	18.98	24.57	12.1	22.41	13.51	17.26	15.27	19.16
comp75299_c0	5.15	10.25	20.33	21.06	18.18	15.25	9.94	7.51	16.5	3.95	2.25	8.63	15.27	3.71
comp75303_c2	13.99	8.89	25.02	21.06	7.57	14.29	8.14	7.51	16.5	5.93	9.57	8.63	3.82	12.98
comp75320_c0	17.67	24.61	39.09	24.57	9.84	23.82	47	18.43	34.09	18.45	12.95	10.62	11.45	12.36
comp75324_c0	6.62	12.3	3.13	17.55	17.42	14.29	18.98	2.05	6.6	16.48	9.57	9.29	26.72	6.18
comp75325_c1	24.29	30.08	37.53	21.06	37.87	31.45	45.2	36.18	40.69	22.41	13.51	25.22	26.72	38.93
comp75329_c0	22.82	29.39	18.77	24.57	33.32	21.92	24.41	38.91	40.69	27.02	43.92	45.13	26.72	32.14
comp75335_c1	30.18	43.07	18.77	14.04	62.86	32.4	32.54	39.59	30.8	61.95	37.16	25.88	45.81	34.61
comp75337_c0	41.22	36.23	37.53	66.68	40.89	58.13	51.52	47.78	47.29	24.39	32.1	57.08	45.81	42.02
comp75342_c0	11.04	15.72	17.2	7.02	15.15	17.15	7.23	8.19	16.5	5.27	11.82	5.31	7.64	8.03
comp75344_c1	47.11	51.27	67.24	49.14	55.28	54.32	60.56	59.39	58.29	86.34	89.53	98.89	91.62	67.98
comp75345_c2	35.33	64.94	9.38	17.55	37.87	47.65	40.68	53.93	41.79	70.52	36.6	15.93	19.09	40.79
comp75346_c1	11.78	16.41	17.2	17.55	15.9	22.87	15.37	9.56	18.7	7.25	11.26	12.61	3.82	16.07
comp75360_c2	2.94	8.2	4.69	7.02	1.51	4.76	3.62	8.19	5.5	2.64	5.63	5.31	3.82	4.94
comp75366_c4	11.04	24.61	25.02	42.12	33.32	26.68	28.02	19.8	23.1	15.16	34.91	18.58	26.72	20.39
comp75367_c1	23.56	13.67	20.33	7.02	29.53	40.98	21.69	27.99	26.4	19.11	19.71	16.59	15.27	35.84
comp75375_c0	27.97	25.29	39.09	28.08	28.78	38.12	47.91	17.75	43.99	20.43	29.84	28.54	26.72	35.84
comp75381_c0	13.99	13.67	18.77	24.57	15.9	18.11	14.46	10.24	38.49	15.82	18.02	13.27	34.36	20.39
comp75383_c0	17.67	5.47	34.4	31.59	24.99	11.43	18.98	14.34	42.89	9.23	20.83	31.19	19.09	11.74
comp75385_c0	54.47	73.14	79.75	66.68	58.31	56.22	72.31	79.87	53.89	65.25	73.2	59.73	87.81	63.65
comp75387_c2	12.51	30.76	14.07	14.04	18.93	14.29	21.69	17.75	23.1	11.86	21.4	16.59	7.64	18.54
comp75388_c0	156.06	243.36	89.14	459.77	322.61	285.87	268.46	123.55	360.74	298.56	120.5	120.13	137.43	218.77
comp75391_c0	50.06	42.38	14.07	38.61	45.44	51.46	16.27	21.16	25.3	13.84	26.46	29.87	26.72	41.41
comp75393_c0	33.12	25.98	21.89	17.55	30.29	19.06	23.5	25.94	26.4	36.91	42.23	37.83	57.26	40.17
comp75402_c0	38.28	52.64	26.58	10.53	33.32	63.85	49.71	47.78	43.99	32.29	39.42	39.16	45.81	40.79
comp75405_c0	32.39	15.72	20.33	38.61	15.15	14.29	11.75	10.24	20.9	13.18	28.72	13.27	26.72	12.98
comp75406_c1	3.68	2.05	3.13	3.51	6.06	4.76	6.33	2.73	4.4	6.59	6.76	6.64	15.27	6.8
comp75410_c0	76.56	96.39	40.66	45.63	50.74	51.46	34.35	62.8	58.29	57.34	54.62	63.05	19.09	42.64
comp75415_c1	38.28	39.65	15.64	73.7	43.17	30.49	42.48	28.67	23.1	33.61	30.97	29.87	72.54	42.02
comp75419_c0	44.17	44.43	222.06	224.62	26.51	58.13	60.56	30.72	37.39	25.05	50.68	57.74	68.72	46.97
comp75420_c0	58.89	66.99	7.82	21.06	96.93	109.58	37.96	70.99	36.29	63.27	80.52	69.69	53.45	65.51
comp75423_c0	1160.11	1043.16	1498.11	1102.05	995.09	1284.52	1191.34	1335.2	1012.94	1105.93	1182.46	1271.64	984.95	1381.85
comp75424_c0	190.65	218.75	159.51	171.98	229.46	233.46	245.86	197.96	180.37	238.59	199.33	189.82	171.79	220.63
comp75428_c0	11.78	31.45	40.66	31.59	36.35	19.06	24.41	18.43	17.6	21.75	18.02	31.86	11.45	27.19
comp75429_c5	2.94	7.52	4.69	3.51	12.87	6.67	8.14	6.83	4.4	4.61	5.63	1.99	7.64	9.89
comp75432_c0	66.25	69.04	67.24	49.14	58.31	44.79	55.14	51.2	60.49	83.7	115.43	66.37	76.35	48.82
comp75432_c1	39.01	25.29	45.35	24.57	24.99	27.63	33.44	29.35	39.59	40.2	53.49	26.55	53.45	40.79
comp75433_c0	4.42	12.99	3.13	7.02	21.2	12.39	11.75	11.6	23.1	4.61	9.01	2.65	11.45	17.92
comp75440_c0	38.28	52.64	20.33	14.04	49.22	23.82	44.29	53.93	20.9	64.59	22.52	14.6	11.45	39.55
comp75443_c1	21.35	19.14	9.38	35.1	16.66	18.11	31.64	15.7	16.5	19.77	28.15	8.63	11.45	6.18
comp75443_c6	16.93	15.72	12.51	14.04	15.15	17.15	13.56	15.7	20.9	27.02	19.14	17.92	15.27	3.71
comp75445_c4	18.4	25.29	17.2	24.57	27.26	17.15	18.98	25.94	22	34.27	23.65	24.56	22.91	24.72
comp75454_c0	108.94	111.43	126.67	70.19	127.98	103.87	96.72	147.45	85.79	129.84	172.3	186.5	206.15	120.51
comp75457_c0	135.44	173.63	62.55	161.45	155.25	227.75	141.01	175.43	184.77	135.77	183	199.77	328.32	242.26
comp75458_c0	355.54	399.9	450.37	298.33	415	453.59	492.63	433.46	380.54	411.92	353.05	388.26	286.32	517.88
comp75460_c0	18.4	17.09	18.77	14.04	17.42	30.49	11.75	30.04	32.99	27.02	21.96	49.78	57.26	46.97
comp75469_c0	188.44	282.32	220.49	287.8	339.27	468.83	224.17	113.31	348.65	148.95	141.9	156.63	339.77	175.51
comp75475_c0	120.72	75.2	51.6	73.7	92.39	71.47	84.97	98.3	84.69	92.27	122.19	108.85	61.08	124.84
comp75475_c1	30.92	23.93	26.58	21.06	28.78	32.4	21.69	34.13	32.99	24.39	28.72	32.52	22.91	38.32
comp75478_c0	108.21	118.26	39.09	91.25	96.93	83.86	59.66	107.85	85.79	141.04	143.58	117.47	99.26	71.69
comp75480_c0	298.12	267.28	225.19	203.56	221.13	198.21	328.12	316.05	247.46	355.24	251.7	270.79	217.61	335.57
comp75493_c0	27.97	13.67	6.26	7.02	4.54	25.73	9.94	9.56	14.3	14.5	31.53	29.87	34.36	17.92
comp75496_c0	11.78	12.99	21.89	3.51	12.12	20.01	9.94	8.87	22	13.84	15.2	17.26	15.27	16.69
comp75498_c1	44.9	60.16	95.39	94.76	49.22	69.56	69.6	37.54	64.89	35.59	52.93	53.76	45.81	64.27
comp75500_c0	98.64	79.98	82.88	77.21	53.01	70.52	90.39	83.96	62.69	96.23	92.91	79.64	72.54	78.49
comp75501_c8	19.14	17.09	18.77	10.53	21.96	38.12	26.21	10.24	41.79	16.48	15.2	7.96	19.09	18.54
comp75502_c0	131.76	110.06	184.53	154.43	121.17	123.88	100.33	126.28	156.18	131.82	152.03	150.66	118.35	174.89
comp75502_c1	55.21	47.17	53.17	28.08	31.05	41.93	28.02	47.1	46.19	58.66	73.76	55.75	76.35	54.38
comp75514_c0	57.42	42.38	34.4	59.67	52.25	26.68	54.23	67.58	57.19	86.34	84.46	90.93	53.45	49.44
comp75516_c0	4.42	4.79	3.13	10.53	2.27	9.53	4.52	4.1	7.7	2.64	0.56	3.32	7.64	3.09
comp75519_c1	4.42	6.15	9.38	14.04	6.82	14.29	6.33	8.87	6.6	12.52	16.33	5.31	7.64	8.03
comp75520_c0	13.25	4.79	12.51	35.1	6.06	11.43	8.14	10.24	5.5	7.25	7.32	11.28	7.64	11.74
comp75525_c0	3.68	3.42	1.56	3.51	4.54	2.86	2.71	4.1	5.5	7.91	7.32	4.65	3.82	4.94
comp75541_c0	1603.98	2113.67	2455.14	2112.85	2009.88	2507.11	2141.34	1681.98	2531.81	1523.13	1626.17	1650.61	1973.72	2016.54
comp75542_c2	4.42	10.94	12.51	3.51	3.03	7.62	7.23	6.14	7.7	3.95	2.25	2.65	3.82	11.74
comp75544_c0	34.6	43.07	35.97	52.65	37.11	35.26	56.04	40.96	35.19	27.02	21.4	13.94	11.45	34.61
comp75545_c0	93.49	147.66	86.01	77.21	115.11	151.51	121.12	98.98	81.39	67.23	80.52	96.24	110.71	97.03
comp75548_c1	11.78	7.52	7.82	14.04	39.38	16.2	14.46	21.16	18.7	25.7	21.96	32.52	61.08	19.78
comp75554_c1	24.29	47.85	12.51	28.08	35.59	32.4	26.21	33.45	30.8	24.39	20.83	23.89	30.54	25.96
comp75554_c2	34.6	62.89	43.79	31.59	63.61	73.37	37.96	47.1	64.89	38.89	25.9	45.8	41.99	66.74
comp75556_c0	11.78	6.84	17.2	35.1	4.54	24.78	25.31	8.19	18.7	7.25	11.82	7.96	15.27	11.12
comp75557_c0	22.82	36.23	12.51	28.08	28.78	35.26	25.31	12.29	16.5	18.45	23.09	11.28	68.72	14.83
comp75573_c1	11.04	30.08	14.07	3.51	17.42	16.2	23.5	23.89	11	24.39	15.2	14.6	15.27	11.12
comp75575_c1	17.67	24.61	34.4	10.53	24.23	21.92	15.37	14.34	23.1	8.57	18.02	8.63	26.72	15.45
comp75582_c1	4.42	7.52	4.69	14.04	6.06	13.34	9.94	9.56	18.7	4.61	1.13	12.61	3.82	9.27
comp75588_c3	6.62	6.15	3.13	3.51	6.06	0.95	11.75	8.87	9.9	8.57	5.07	6.64	3.82	1.85
comp75594_c1	19.14	62.21	43.79	31.59	31.81	42.88	47.91	33.45	51.69	38.23	11.26	12.61	41.99	29.66
comp75597_c0	45.64	38.28	28.15	42.12	40.14	45.74	42.48	51.2	51.69	67.23	38.29	51.77	61.08	60.56
comp75599_c0	1403.03	1631.05	1347.98	2035.63	1713.02	2063.05	1722.83	1567.3	1627.75	1751.17	1568.17	1746.85	2679.98	1631.52
comp75602_c0	1010.68	919.43	853.83	930.07	887.56	914.79	995.19	1200.73	910.66	1057.16	1035.5	1231.82	874.24	1290.39
comp75609_c0	8.1	18.46	35.97	10.53	16.66	11.43	32.54	17.75	25.3	13.18	8.45	19.25	15.27	21.63
comp75610_c1	9.57	13.67	1.56	7.02	24.23	12.39	17.17	4.1	3.3	3.95	10.7	6.64	11.45	1.85
comp75610_c2	112.62	114.16	128.23	73.7	120.41	114.35	155.47	119.46	244.16	92.93	83.34	61.72	64.9	89.61
comp75620_c0	93.49	84.77	125.1	150.92	85.58	114.35	86.77	70.31	89.09	62.61	42.79	71.68	160.34	105.06
comp75623_c0	5.15	7.52	14.07	7.02	10.6	3.81	7.23	11.6	12.1	9.89	3.94	2.65	7.64	5.56
comp75623_c1	2.21	2.05	1.56	3.51	3.79	4.76	1.81	1.37	1.1	0.66	0.56	1.33	3.82	1.24
comp75628_c0	3.68	17.77	20.33	10.53	15.9	20.01	17.17	5.46	20.9	7.25	6.19	5.31	34.36	6.18
comp75631_c0	18.4	15.72	20.33	10.53	21.96	17.15	10.85	23.89	23.1	13.18	17.46	23.23	19.09	26.57
comp75637_c1	5.15	4.1	4.69	3.51	1.51	6.67	4.52	2.73	8.8	4.61	1.69	3.32	3.82	3.09
comp75638_c0	2904.69	3646.28	5047.9	4973.27	3386.65	3968.87	4030.49	3499.79	4221.15	3425.23	2628.45	2896.37	5539.39	3669.07
comp75643_c1	12.51	12.3	26.58	7.02	9.09	20.96	18.08	16.38	13.2	6.59	16.89	12.61	15.27	14.83
comp75647_c1	18.4	19.82	32.84	10.53	31.81	30.49	23.5	7.51	23.1	19.77	27.59	21.24	15.27	16.69
comp75654_c0	1224.15	415.62	297.12	1080.99	411.21	717.54	460.09	190.45	502.62	1687.24	1739.35	457.95	698.63	181.69
comp75665_c0	13.99	18.46	7.82	7.02	15.9	8.58	20.79	16.38	18.7	13.84	8.45	11.95	19.09	9.27
comp75665_c2	11.78	33.5	39.09	56.16	28.02	40.02	33.44	26.62	39.59	27.02	24.21	29.87	64.9	30.28
comp75668_c0	184.03	104.59	100.08	133.37	132.53	94.34	108.47	135.16	137.48	154.88	150.9	135.39	114.53	123.6
comp75669_c0	476.26	553.03	672.43	554.54	536.93	644.17	780.97	600.02	460.83	579.33	371.63	465.92	389.4	535.19
comp75674_c0	26.5	51.27	18.77	24.57	62.86	52.41	38.87	32.08	28.6	30.98	27.59	27.21	22.91	28.43
comp75674_c1	26.5	36.23	46.91	10.53	25.75	49.55	34.35	25.94	35.19	19.11	19.71	19.25	103.08	21.63
comp75676_c0	27.24	19.82	15.64	28.08	28.78	11.43	25.31	32.77	34.09	27.02	46.17	23.89	15.27	20.39
comp75690_c0	21.35	36.91	29.71	35.1	27.26	45.74	41.58	39.59	46.19	36.25	28.15	44.47	57.26	35.23
comp75697_c2	14.72	15.72	9.38	7.02	12.12	12.39	14.46	8.87	12.1	11.86	18.02	11.95	19.09	9.89
comp75708_c2	35.33	21.87	40.66	38.61	49.98	38.12	36.16	40.96	42.89	30.98	34.91	44.47	30.54	30.28
comp75710_c0	38.28	54	25.02	24.57	27.26	33.35	65.98	43.69	25.3	50.75	18.58	30.53	15.27	44.5
comp75711_c0	86.12	146.29	275.23	291.31	267.33	308.74	175.36	120.14	195.77	120.61	74.89	95.57	83.99	135.96
comp75716_c1	75.82	49.22	53.17	42.12	49.22	43.83	41.58	65.53	47.29	94.91	81.08	81.63	57.26	80.34
comp75717_c2	41.96	95.7	31.28	59.67	74.97	84.81	79.54	43.69	57.19	46.79	27.59	47.12	64.9	53.15
comp75722_c1	12.51	7.52	3.13	21.06	9.09	9.53	8.14	3.41	13.2	11.2	20.83	5.97	11.45	5.56
comp75723_c0	262.06	297.36	262.72	277.27	221.13	177.24	181.68	261.44	227.66	293.29	297.87	248.89	213.79	245.35
comp75723_c1	220.83	166.8	228.31	126.35	135.56	152.47	171.74	178.16	161.68	175.32	201.58	232.96	183.25	234.22
comp75730_c2	19.14	18.46	21.89	14.04	21.2	28.59	24.41	19.8	32.99	15.16	24.78	14.6	19.09	21.63
comp75731_c0	7.36	10.25	15.64	35.1	14.39	12.39	11.75	18.43	12.1	5.93	15.2	8.63	15.27	11.12
comp75742_c2	31.65	38.28	17.2	28.08	113.6	82.9	49.71	34.81	76.99	36.91	36.6	25.88	15.27	12.36
comp75745_c0	53.74	52.64	28.15	7.02	35.59	27.63	48.81	36.18	47.29	40.86	28.72	15.27	26.72	35.84
comp75750_c1	14.72	14.36	14.07	17.55	18.93	22.87	26.21	13.65	31.9	15.16	16.33	9.96	19.09	21.01
comp75757_c0	37.54	53.32	53.17	45.63	46.95	62.89	47.91	51.88	57.19	30.32	36.6	44.47	22.91	57.47
comp75757_c1	17.67	21.19	9.38	31.59	35.59	23.82	18.98	21.84	17.6	15.16	14.64	14.6	22.91	11.74
comp75760_c0	84.65	119.63	46.91	70.19	68.91	81	84.97	92.84	59.39	109.41	51.24	49.11	41.99	92.08
comp75769_c0	30.92	43.75	23.46	7.02	31.05	20.01	37.06	32.77	34.09	38.89	56.31	40.49	30.54	30.28
comp75769_c1	70.67	99.8	132.92	84.23	87.85	97.2	79.54	78.5	93.49	83.7	78.83	110.17	64.9	108.77
comp75769_c2	15.46	15.72	21.89	7.02	17.42	20.01	16.27	13.65	18.7	14.5	22.52	21.24	15.27	9.27
comp75771_c2	385.72	425.19	229.88	466.79	348.36	403.08	471.84	206.15	320.05	247.81	265.77	286.72	267.23	236.69
comp75775_c1	19.14	31.45	15.64	21.06	34.08	16.2	37.06	27.3	13.2	30.32	15.77	19.91	15.27	33.99
comp75776_c0	8.83	23.24	45.35	45.63	25.75	49.55	18.08	8.19	16.5	14.5	15.2	18.58	15.27	20.39
comp75777_c1	33.86	131.93	4.69	94.76	67.4	101.96	106.66	148.81	58.29	201.68	108.67	136.06	114.53	177.37
comp75780_c0	503.5	443.65	548.89	428.19	475.59	445.96	547.76	561.8	397.04	564.17	527.04	549.54	477.2	567.32
comp75781_c1	16.93	28.71	39.09	42.12	48.47	50.5	35.25	30.04	41.79	29.66	23.09	29.87	19.09	27.19
comp75785_c0	4.42	4.79	9.38	7.02	3.03	10.48	12.65	8.87	3.3	4.61	2.82	5.97	15.27	4.33
comp75786_c0	11.78	11.62	3.13	21.06	15.15	5.72	11.75	4.78	9.9	11.2	6.76	5.31	7.64	5.56
comp75787_c0	345.24	232.42	192.35	259.72	259	242.04	283.82	286.7	221.07	278.79	251.7	275.43	259.6	347.32
comp75794_c0	4236.31	4997.06	6780.58	5819.11	4988.35	5794.65	5817.5	5127.16	5843.4	5074.25	4092.45	4461.37	5795.17	5429.14
comp75796_c0	33.12	26.66	60.99	24.57	25.75	51.46	17.17	19.8	30.8	16.48	19.14	27.21	11.45	43.88
comp75796_c1	16.93	21.87	18.77	28.08	19.69	16.2	41.58	12.97	12.1	10.55	16.33	16.59	26.72	15.45
comp75800_c0	23.56	39.65	18.77	28.08	21.2	34.3	29.83	30.72	37.39	29.66	31.53	19.25	38.18	26.57
comp75801_c0	8.83	112.79	54.73	119.33	146.92	65.75	62.37	30.04	38.49	55.36	50.68	47.12	175.61	74.16
comp75807_c0	53.74	41.7	67.24	14.04	49.98	56.22	45.2	44.37	61.59	46.79	52.37	41.81	57.26	64.89
comp75815_c2	21.35	20.51	14.07	24.57	41.65	26.68	16.27	15.7	18.7	18.45	17.46	13.27	19.09	4.94
comp75820_c0	13.99	12.99	37.53	45.63	12.12	27.63	16.27	32.77	40.69	11.2	20.27	11.95	53.45	10.51
comp75821_c1	18.4	44.43	25.02	14.04	28.78	18.11	56.95	34.81	14.3	17.8	10.14	16.59	41.99	32.75
comp75823_c0	27.97	25.98	7.82	31.59	25.75	13.34	53.33	32.77	26.4	58	23.09	18.58	30.54	27.19
comp75825_c0	8.83	23.24	42.22	17.55	15.15	20.01	19.89	19.11	20.9	23.73	20.27	17.92	15.27	17.92
comp75833_c0	24.29	36.23	21.89	21.06	44.68	55.27	44.29	17.07	23.1	17.8	15.2	27.21	19.09	23.48
comp75836_c1	64.78	54.69	96.95	31.59	56.8	73.37	67.79	70.31	47.29	43.5	50.68	43.14	34.36	61.8
comp75836_c2	118.51	122.36	161.07	168.47	109.05	95.29	100.33	114.68	95.69	128.52	132.89	102.87	87.81	114.95
comp75837_c0	586.68	424.51	1124.36	607.18	455.9	599.38	621.88	513.33	502.62	378.97	464.54	489.14	484.84	609.35
comp75838_c0	8.83	6.15	3.13	14.04	9.09	15.25	2.71	5.46	25.3	11.2	12.95	21.24	7.64	11.12
comp75841_c0	39.75	31.45	32.84	31.59	30.29	17.15	28.92	25.26	19.8	34.93	41.67	34.51	64.9	32.75
comp75844_c2	9.57	5.47	1.56	7.02	2.27	3.81	1.81	4.1	8.8	2.64	3.38	3.32	7.64	3.71
comp75844_c6	16.19	22.56	32.84	28.08	23.48	35.26	26.21	17.07	32.99	17.14	23.09	21.9	11.45	27.81
comp75846_c1	4.42	29.39	28.15	24.57	36.35	22.87	23.5	17.07	25.3	18.45	12.95	15.27	11.45	16.69
comp75848_c2	7.36	5.47	3.13	28.08	17.42	19.06	11.75	16.38	13.2	3.95	7.88	8.63	7.64	14.83
comp75851_c0	126.61	150.39	181.4	171.98	194.63	227.75	191.63	103.08	155.08	90.95	100.79	112.83	141.25	135.34
comp75853_c4	2.94	7.52	1.56	3.51	7.57	6.67	10.85	3.41	4.4	5.27	4.5	1.99	3.82	3.71
comp75858_c0	135.44	122.36	137.61	94.76	118.14	137.22	159.99	116.05	115.48	108.09	125	132.08	80.17	111.24
comp75858_c2	9.57	6.84	15.64	14.04	16.66	4.76	8.14	6.14	5.5	9.23	12.95	9.96	19.09	3.71
comp75864_c1	8.1	10.94	31.28	14.04	12.12	12.39	20.79	11.6	22	13.18	11.26	17.26	15.27	20.39
comp75865_c0	13.99	9.57	12.51	10.53	15.9	22.87	10.85	23.89	17.6	19.77	31.53	20.57	11.45	20.39
comp75868_c0	39.01	18.46	3.13	35.1	51.5	86.71	34.35	67.58	73.69	104.13	115.43	108.85	38.18	104.44
comp75868_c1	97.9	69.73	20.33	31.59	106.78	146.75	67.79	124.24	108.88	156.2	166.67	153.31	125.98	252.76
comp75873_c0	13.25	43.75	60.99	45.63	26.51	40.02	31.64	40.96	35.19	29	16.89	21.24	26.72	26.57
comp75882_c3	50.06	55.37	42.22	52.65	45.44	53.36	52.43	46.42	57.19	44.16	50.11	63.05	15.27	46.97
comp75882_c4	6.62	8.2	4.69	7.02	6.82	6.67	4.52	11.6	9.9	7.25	11.26	10.62	3.82	4.33
comp75882_c6	8.83	8.2	1.56	3.51	21.96	12.39	6.33	6.83	11	12.52	24.78	14.6	22.91	13.6
comp75888_c2	28.71	21.87	20.33	3.51	24.99	24.78	18.08	17.75	32.99	27.02	19.14	21.9	3.82	18.54
comp75899_c1	30.92	2.73	18.77	21.06	33.32	11.43	22.6	11.6	11	5.27	12.39	13.94	15.27	16.69
comp75900_c0	371	383.5	353.42	379.05	404.4	374.49	482.68	412.3	381.64	543.74	355.87	415.47	603.19	506.76
comp75902_c0	47.11	82.71	90.7	122.84	91.63	125.78	86.77	47.78	68.19	67.23	64.19	62.39	30.54	78.49
comp75903_c0	832.54	630.96	583.29	470.3	570.25	421.19	551.38	732.45	555.41	750.69	849.68	780.51	687.17	782.39
comp75903_c1	223.04	134.67	120.41	112.31	130.26	114.35	114.8	119.46	151.78	166.09	195.39	217.03	175.61	163.77
comp75910_c1	16.93	15.04	31.28	3.51	18.18	24.78	19.89	13.65	34.09	11.2	12.95	9.96	19.09	14.83
comp75911_c0	15.46	10.94	4.69	10.53	1.51	7.62	3.62	9.56	8.8	7.25	10.7	7.96	11.45	7.42
comp75916_c0	95.69	96.39	51.6	91.25	66.64	48.6	127.45	128.33	40.69	129.84	65.32	49.78	57.26	121.75
comp75917_c0	54.47	57.42	67.24	126.35	66.64	101.01	53.33	26.62	54.99	27.68	16.89	29.2	49.63	34.61
comp75917_c1	20.61	28.03	56.3	73.7	25.75	63.85	30.73	15.7	27.5	13.84	11.82	11.28	26.72	16.07
comp75926_c0	555.76	509.96	634.9	470.3	589.18	704.2	586.63	589.78	592.81	560.88	579.41	611.93	347.4	661.88
comp75938_c1	2.94	0.68	15.64	14.04	6.06	4.76	6.33	7.51	18.7	3.95	5.07	3.98	7.64	5.56
comp75944_c0	20.61	19.14	17.2	7.02	19.69	7.62	29.83	26.62	13.2	15.82	22.52	16.59	22.91	17.3
comp75948_c0	16.19	36.91	15.64	56.16	35.59	20.96	28.02	6.14	18.7	16.48	13.51	15.27	15.27	16.69
comp75961_c0	27.97	12.3	18.77	7.02	6.82	11.43	20.79	13.65	14.3	14.5	12.95	15.27	19.09	19.78
comp75969_c0	30.18	19.82	23.46	17.55	22.72	50.5	27.12	20.48	27.5	9.23	12.39	17.92	26.72	29.05
comp75973_c0	39.01	41.02	29.71	14.04	59.83	39.07	33.44	51.2	35.19	64.59	46.17	37.83	26.72	49.44
comp75976_c0	26.5	23.24	26.58	17.55	25.75	20.01	18.08	34.13	30.8	32.29	35.47	30.53	26.72	16.07
comp75985_c1	3.68	2.05	4.69	10.53	3.03	2.86	1.81	2.05	4.4	0.66	1.13	5.97	3.82	2.47
comp75991_c0	7.36	32.13	7.82	17.55	21.2	17.15	18.08	19.8	9.9	11.2	12.39	7.96	34.36	11.12
comp75993_c0	223.04	128.52	157.94	122.84	111.32	146.75	161.8	174.75	105.58	134.45	198.77	221.01	129.8	243.49
comp75995_c0	18.4	31.45	18.77	3.51	17.42	17.15	29.83	39.59	27.5	30.32	17.46	20.57	34.36	32.75
comp75996_c0	987.86	1051.36	1061.81	1165.23	1120.05	1393.16	1291.67	1085.37	967.85	942.48	817.03	943.11	862.79	1021.56
comp75996_c1	94.22	56.74	161.07	52.65	64.37	99.1	84.06	85.33	78.09	76.45	67.57	84.29	95.44	93.94
comp75997_c1	4.42	6.15	4.69	3.51	8.33	6.67	4.52	2.05	3.3	8.57	5.07	4.65	15.27	1.85
comp75998_c0	17.67	34.18	21.89	7.02	18.18	16.2	38.87	20.48	13.2	31.64	8.45	9.29	7.64	25.34
comp76004_c0	20.61	34.18	10.95	28.08	24.23	21.92	22.6	9.56	18.7	15.82	11.82	13.27	26.72	30.28
comp76009_c0	50.06	32.13	42.22	38.61	29.53	30.49	27.12	29.35	20.9	36.91	59.69	31.86	53.45	16.69
comp76015_c0	307.69	241.99	303.37	207.07	263.54	275.39	244.05	284.65	273.86	232.65	158.22	219.68	255.78	297.26
comp76024_c0	23.56	8.2	12.51	24.57	13.63	10.48	11.75	9.56	12.1	19.77	19.71	20.57	15.27	13.6
comp76045_c1	5.15	10.94	4.69	3.51	17.42	6.67	6.33	4.78	17.6	5.27	14.08	14.6	3.82	14.83
comp76047_c0	36.07	37.6	32.84	31.59	21.96	38.12	32.54	36.86	34.09	31.64	32.1	54.42	22.91	33.37
comp76055_c0	53	49.9	56.3	3.51	46.95	42.88	28.92	32.77	43.99	54.7	63.63	43.14	19.09	30.9
comp76056_c1	18.4	7.52	15.64	7.02	9.09	13.34	15.37	13.65	13.2	11.2	14.64	13.27	19.09	8.03
comp76057_c0	52.26	48.54	35.97	35.1	43.92	56.22	48.81	27.3	74.79	34.93	30.97	43.14	7.64	32.75
comp76059_c0	16.19	22.56	34.4	31.59	45.44	35.26	31.64	16.38	47.29	13.18	16.89	14.6	19.09	29.05
comp76061_c0	96.43	86.82	54.73	80.72	71.94	97.2	129.26	128.33	83.59	92.27	85.59	100.88	99.26	94.55
comp76066_c1	49.32	40.33	78.19	98.27	79.52	74.33	71.41	57.34	71.49	45.48	35.47	35.18	45.81	61.18
comp76069_c0	40.49	34.86	46.91	7.02	15.15	28.59	19.89	32.08	18.7	42.18	47.3	32.52	26.72	28.43
comp76070_c2	13.99	14.36	14.07	7.02	20.45	10.48	18.98	12.97	9.9	12.52	9.01	7.3	38.18	11.74
comp76073_c1	1.47	3.42	3.13	3.51	3.03	6.67	7.23	2.05	8.8	3.3	2.82	1.99	3.82	4.94
comp76077_c15	11.78	9.57	25.02	17.55	22.72	31.45	20.79	6.14	19.8	12.52	8.45	11.28	15.27	13.6
comp76077_c3	18.4	14.36	14.07	14.04	17.42	16.2	14.46	10.92	8.8	5.93	10.14	13.94	15.27	11.74
comp76078_c1	3.68	4.79	6.26	10.53	3.03	2.86	3.62	4.1	4.4	3.3	5.07	1.99	22.91	0.62
comp76079_c0	15.46	3.42	1.56	3.51	3.79	7.62	5.42	10.24	7.7	4.61	4.5	3.98	15.27	4.94
comp76080_c1	22.82	17.09	4.69	14.04	21.2	18.11	5.42	10.24	19.8	4.61	10.7	13.27	3.82	3.71
comp76080_c2	64.04	79.3	67.24	94.76	56.8	77.19	50.62	40.27	79.19	23.07	44.48	47.79	34.36	70.45
comp76083_c0	37.54	29.39	23.46	24.57	15.9	14.29	31.64	38.23	29.7	31.64	42.79	35.18	15.27	25.34
comp76085_c0	281.19	339.75	268.97	280.78	305.19	318.27	312.75	262.81	320.05	254.4	226.36	258.18	274.87	331.25
comp76086_c0	30.18	33.5	23.46	28.08	9.84	22.87	24.41	22.53	26.4	30.98	29.84	29.2	41.99	22.25
comp76092_c1	43.43	47.85	60.99	77.21	52.25	43.83	76.83	24.57	48.39	33.61	25.34	25.88	38.18	28.43
comp76093_c0	11.04	19.14	42.22	7.02	19.69	22.87	18.08	19.8	15.4	19.11	24.21	17.26	15.27	19.78
comp76108_c0	6.62	10.25	6.26	10.53	8.33	8.58	7.23	5.46	9.9	9.23	7.88	4.65	3.82	4.94
comp76108_c4	37.54	40.33	37.53	63.17	36.35	27.63	45.2	22.53	29.7	8.57	22.52	24.56	34.36	32.75
comp76109_c0	371	460.06	344.03	372.03	386.98	451.68	498.95	356.33	388.24	388.2	267.46	311.27	236.69	351.02
comp76111_c0	41.22	54.69	43.79	59.67	40.14	42.88	60.56	21.16	30.8	17.8	27.03	27.88	34.36	39.55
comp76118_c0	742.74	747.85	1396.46	782.67	633.1	731.84	1068.41	789.79	585.11	721.69	716.8	779.84	511.56	768.18
comp76121_c0	130.29	149.71	182.96	140.39	162.06	193.44	191.63	159.73	135.28	114.02	101.92	118.14	137.43	145.85
comp76128_c2	22.82	12.99	10.95	17.55	11.36	6.67	11.75	9.56	19.8	7.25	8.45	16.59	3.82	15.45
comp76131_c2	36.07	42.38	37.53	49.14	56.04	40.02	24.41	34.13	38.49	62.61	65.32	34.51	38.18	22.25
comp76133_c1	62.57	88.18	59.42	101.78	88.6	88.62	76.83	92.84	96.79	86.34	61.94	59.07	95.44	82.19
comp76143_c3	17.67	31.45	26.58	38.61	73.46	127.69	37.06	26.62	115.48	23.07	21.96	13.94	45.81	13.6
comp76151_c0	6.62	8.2	23.46	21.06	11.36	7.62	17.17	9.56	30.8	11.86	13.51	18.58	15.27	12.98
comp76151_c4	17.67	9.57	45.35	17.55	22.72	32.4	24.41	28.67	58.29	25.7	27.03	21.24	7.64	21.63
comp76155_c0	15.46	28.71	21.89	24.57	31.81	26.68	28.02	15.7	28.6	11.2	18.58	21.24	41.99	18.54
comp76157_c2	9.57	4.1	6.26	7.02	8.33	0.95	5.42	12.29	12.1	13.18	15.2	11.28	11.45	9.89
comp76172_c3	19.14	17.77	31.28	35.1	33.32	20.01	20.79	23.21	25.3	27.02	29.84	28.54	30.54	18.54
comp76179_c3	133.24	88.87	117.28	73.7	92.39	88.62	92.2	101.71	90.19	121.93	151.47	118.8	61.08	98.26
comp76181_c0	943.69	686.33	464.44	645.79	320.34	795.68	862.32	473.74	419.04	242.54	172.3	337.16	469.57	383.78
comp76188_c1	21.35	21.87	17.2	7.02	20.45	25.73	21.69	13.65	18.7	23.07	19.14	15.93	19.09	18.54
comp76192_c6	6.62	4.1	1.56	7.02	3.79	8.58	2.71	6.14	4.4	4.61	1.13	6.64	7.64	3.09
comp76192_c7	38.28	23.24	26.58	35.1	39.38	31.45	34.35	35.5	36.29	17.14	20.83	25.88	38.18	27.19
comp76197_c1	8.1	9.57	6.26	24.57	9.09	1.91	11.75	6.14	13.2	2.64	4.5	5.97	19.09	4.33
comp76197_c3	6.62	2.05	9.38	3.51	4.54	6.67	2.71	2.73	12.1	1.98	2.82	4.65	11.45	1.85
comp76198_c0	220.1	226.95	222.06	277.27	221.89	318.27	271.17	260.76	213.37	229.36	256.76	269.46	164.16	273.16
comp76200_c0	52.26	103.22	86.01	91.25	112.08	106.73	76.83	62.12	92.39	38.89	59.12	70.35	57.26	83.43
comp76201_c1	11.04	7.52	10.95	17.55	18.93	8.58	9.04	8.19	7.7	6.59	6.76	7.3	3.82	6.8
comp76203_c2	6.62	2.73	1.56	14.04	1.51	10.48	7.23	2.05	4.4	3.3	3.94	4.65	11.45	6.18
comp76207_c0	158.26	114.84	229.88	108.8	171.15	242.99	124.74	94.88	248.56	75.79	127.82	138.71	99.26	166.24
comp76213_c0	30.18	28.71	4.69	17.55	56.04	66.7	41.58	49.83	37.39	23.07	51.24	39.82	19.09	71.69
comp76219_c3	7.36	10.94	15.64	17.55	14.39	17.15	4.52	6.83	16.5	3.95	5.63	6.64	3.82	7.42
comp76229_c1	21.35	15.72	17.2	21.06	9.84	22.87	11.75	13.65	13.2	13.84	20.27	13.94	7.64	8.65
comp76233_c0	139.12	125.1	62.55	49.14	91.63	62.89	96.72	120.82	95.69	148.95	123.31	126.77	80.17	79.72
comp76233_c1	454.18	345.21	437.86	340.44	327.15	323.04	423.03	463.5	338.75	367.77	432.44	430.08	355.04	431.98
comp76238_c3	6.62	29.39	25.02	24.57	29.53	26.68	33.44	17.07	11	16.48	22.52	24.56	64.9	31.52
comp76239_c1	21.35	19.82	20.33	66.68	31.05	22.87	25.31	12.97	14.3	21.75	24.21	23.23	15.27	22.87
comp76243_c0	52.26	22.56	42.22	28.08	39.38	37.16	39.77	38.23	36.29	33.61	37.73	33.18	15.27	38.32
comp76247_c2	19.14	7.52	15.64	7.02	8.33	12.39	12.65	6.83	7.7	16.48	9.57	7.96	7.64	12.98
comp76248_c0	47.85	87.5	48.48	80.72	96.18	80.04	77.74	68.26	76.99	86.34	73.76	60.4	64.9	74.16
comp76252_c0	90.54	63.57	73.5	52.65	45.44	61.94	86.77	34.13	122.08	46.14	80.52	69.02	68.72	71.07
comp76255_c0	3.68	11.62	3.13	3.51	11.36	23.82	7.23	2.05	17.6	5.93	6.19	5.31	15.27	5.56
comp76256_c0	38.28	62.21	32.84	66.68	58.31	62.89	59.66	34.13	42.89	35.59	31.53	29.2	72.54	35.23
comp76256_c1	14.72	25.29	25.02	38.61	28.78	31.45	30.73	19.11	26.4	17.14	16.33	17.26	19.09	17.3
comp76262_c0	25.76	43.07	37.53	10.53	65.13	64.8	23.5	17.75	27.5	15.16	24.78	25.88	26.72	32.14
comp76275_c1	8.1	19.82	31.28	21.06	6.82	34.3	30.73	10.92	14.3	9.23	8.45	5.97	7.64	8.03
comp76279_c1	6.62	5.47	3.13	21.06	14.39	13.34	7.23	16.38	15.4	9.89	15.2	22.57	11.45	17.92
comp76279_c3	33.86	13.67	10.95	31.59	35.59	37.16	9.04	31.4	24.2	34.93	43.36	48.45	57.26	32.14
comp76286_c0	21.35	13.67	35.97	28.08	12.12	11.43	10.85	10.92	35.19	17.8	6.76	5.97	30.54	9.89
comp76289_c1	9.57	9.57	12.51	7.02	17.42	13.34	7.23	3.41	14.3	1.32	2.25	3.98	7.64	1.24
comp76293_c1	15.46	22.56	12.51	21.06	28.78	35.26	15.37	21.16	30.8	23.07	42.23	29.87	22.91	35.23
comp76298_c1	36.81	23.93	14.07	10.53	34.08	32.4	18.98	32.08	31.9	28.34	44.48	39.82	26.72	50.68
comp76299_c0	84.65	187.3	223.62	273.76	203.71	231.56	202.47	181.58	183.67	103.48	136.26	86.28	183.25	137.81
comp76301_c4	5.15	6.84	6.26	17.55	12.87	17.15	3.62	9.56	6.6	1.98	5.07	5.31	3.82	3.71
comp76301_c5	25.76	42.38	26.58	49.14	61.34	89.57	36.16	34.13	40.69	19.11	23.09	27.21	49.63	30.9
comp76302_c0	326.83	238.57	233	259.72	273.39	270.63	305.52	288.75	257.36	281.43	230.86	303.31	377.95	342.99
comp76312_c0	8.83	7.52	1.56	7.02	17.42	24.78	18.08	11.6	19.8	27.02	21.96	23.23	11.45	21.01
comp76315_c1	11.04	9.57	31.28	31.59	17.42	16.2	13.56	32.08	24.2	22.41	26.46	30.53	19.09	28.43
comp76327_c0	119.25	168.16	78.19	154.43	263.54	197.25	131.07	136.52	190.27	127.2	117.68	143.36	225.24	98.26
comp76327_c1	75.08	118.26	39.09	136.88	252.18	181.05	77.74	82.6	122.08	69.86	64.75	92.25	156.52	63.04
comp76328_c0	33.12	32.13	10.95	17.55	20.45	16.2	27.12	31.4	11	37.57	30.97	33.18	11.45	16.69
comp7633_c0	2.21	4.1	3.13	14.04	3.79	6.67	4.52	3.41	5.5	3.95	2.25	2.65	15.27	3.09
comp76332_c2	13.99	17.09	20.33	21.06	12.87	4.76	10.85	17.75	2.2	15.16	10.7	5.31	15.27	11.74
comp76337_c0	200.22	175	128.23	186.01	135.56	181.05	141.01	163.83	161.68	159.5	165.54	189.15	194.7	226.81
comp76337_c1	44.9	42.38	23.46	42.12	36.35	18.11	34.35	29.35	17.6	36.91	37.16	27.88	41.99	20.39
comp76337_c3	10.31	14.36	1.56	21.06	9.09	7.62	6.33	6.83	8.8	12.52	9.57	11.28	19.09	12.36
comp76337_c4	92.01	57.42	51.6	91.25	49.22	45.74	74.12	48.47	69.29	88.32	56.31	90.93	76.35	54.38
comp76340_c1	27.97	13.67	4.69	14.04	19.69	32.4	30.73	23.89	26.4	36.25	39.42	46.46	15.27	64.27
comp76341_c4	7.36	6.15	7.82	7.02	9.84	8.58	7.23	7.51	24.2	5.27	13.51	5.31	19.09	5.56
comp76342_c0	10.31	8.89	14.07	3.51	7.57	11.43	1.81	8.87	11	16.48	4.5	5.31	26.72	12.36
comp76344_c2	14.72	3.42	23.46	14.04	5.3	4.76	4.52	4.78	6.6	2.64	4.5	2.65	7.64	1.85
comp76344_c3	16.19	9.57	26.58	14.04	11.36	4.76	9.04	4.1	13.2	6.59	8.45	7.96	15.27	8.03
comp76345_c0	16.19	15.72	14.07	10.53	30.29	16.2	24.41	14.34	28.6	18.45	12.95	17.26	41.99	19.16
comp76347_c0	2.21	5.47	18.77	14.04	2.27	7.62	5.42	6.83	8.8	1.98	7.88	11.95	15.27	6.8
comp76349_c1	19.87	30.08	20.33	17.55	31.81	32.4	26.21	42.32	41.79	38.23	51.8	39.16	49.63	62.42
comp76350_c0	27.24	19.82	29.71	42.12	29.53	28.59	20.79	12.29	46.19	19.77	27.59	14.6	38.18	14.21
comp76352_c0	20.61	9.57	3.13	7.02	12.12	10.48	18.08	18.43	9.9	17.14	15.2	11.95	7.64	14.83
comp76352_c1	442.4	509.28	486.34	477.32	505.12	473.6	587.54	524.25	444.33	566.15	516.91	503.08	565.01	586.48
comp76354_c0	50.79	60.16	111.03	80.72	77.24	115.3	73.22	67.58	70.39	40.2	70.95	76.33	41.99	99.5
comp76358_c0	264.26	145.61	228.31	210.58	137.07	184.86	166.32	208.2	192.47	136.43	155.41	205.08	152.71	236.08
comp76362_c0	30.18	62.89	46.91	49.14	65.89	53.36	54.23	51.88	40.69	78.43	36.6	23.89	11.45	45.73
comp76366_c0	8.1	12.99	15.64	7.02	21.2	32.4	9.94	12.97	19.8	19.11	27.59	19.91	15.27	18.54
comp76368_c0	727.28	992.58	1046.17	856.37	902.7	1153.02	1044	754.3	943.65	802.1	748.33	759.93	878.06	985.09
comp76370_c0	44.9	41.7	20.33	56.16	37.87	23.82	27.12	34.13	32.99	40.2	38.29	44.47	26.72	21.01
comp76376_c0	19.87	31.45	25.02	63.17	41.65	21.92	30.73	23.89	31.9	32.95	23.09	25.22	34.36	22.87
comp76376_c1	7.36	10.25	12.51	7.02	17.42	14.29	18.98	15.7	14.3	11.86	5.63	11.28	15.27	13.6
comp76384_c0	22.82	8.2	15.64	21.06	9.84	20.96	10.85	11.6	6.6	17.14	23.09	54.42	19.09	12.98
comp76384_c1	178.14	153.12	268.97	273.76	126.47	190.58	159.09	189.77	178.17	172.68	172.86	216.37	152.71	246.58
comp76386_c0	66.25	153.81	123.54	224.62	119.65	131.5	169.03	101.71	104.48	81.07	57.43	84.29	125.98	106.3
comp76392_c0	19.87	28.71	15.64	45.63	37.87	28.59	34.35	17.75	24.2	21.09	23.09	21.24	22.91	21.01
comp76396_c2	13.25	12.99	20.33	49.14	13.63	19.06	13.56	11.6	6.6	22.41	27.59	20.57	15.27	16.07
comp76401_c0	977.55	1486.13	885.1	1035.37	1182.91	1196.86	1476.07	1234.18	1193.32	1247.64	1038.32	1034.04	1000.22	1191.51
comp76405_c0	25.03	24.61	9.38	21.06	17.42	19.06	21.69	27.3	25.3	28.34	33.78	31.19	15.27	24.72
comp76407_c0	742	630.96	841.32	551.03	636.13	710.87	620.98	479.2	983.25	332.18	479.18	488.48	572.65	632.83
comp76418_c4	18.4	21.87	34.4	14.04	37.11	23.82	33.44	16.38	25.3	15.82	62.5	29.2	45.81	35.84
comp76418_c6	33.86	34.86	53.17	24.57	43.92	25.73	20.79	22.53	25.3	16.48	40.54	30.53	19.09	30.9
comp76423_c0	5.89	10.25	1.56	3.51	15.15	9.53	7.23	9.56	13.2	4.61	10.14	5.97	26.72	3.09
comp76427_c0	29.44	41.7	6.26	17.55	44.68	60.99	22.6	56.66	26.4	50.09	58	74.33	38.18	59.95
comp76429_c1	34.6	25.29	17.2	31.59	31.81	80.04	39.77	46.42	43.99	26.36	39.42	39.82	49.63	52.53
comp76432_c9	5.89	6.15	3.13	7.02	4.54	3.81	3.62	6.83	8.8	4.61	1.13	3.32	7.64	2.47
comp76433_c1	201.69	222.17	303.37	210.58	192.35	260.14	220.55	203.42	225.47	204.97	161.04	207.74	206.15	231.75
comp76434_c0	16.19	15.04	17.2	3.51	20.45	22.87	9.94	21.84	14.3	21.75	20.83	11.95	15.27	17.3
comp76446_c1	8.1	26.66	20.33	10.53	27.26	32.4	24.41	14.34	29.7	13.18	14.08	18.58	38.18	17.92
comp76451_c0	5.89	7.52	23.46	7.02	5.3	13.34	3.62	7.51	11	5.27	11.82	5.31	7.64	5.56
comp76452_c4	16.19	12.99	10.95	21.06	11.36	17.15	17.17	17.07	16.5	14.5	16.33	11.95	26.72	8.65
comp76461_c0	4.42	5.47	3.13	10.53	6.82	4.76	3.62	2.05	8.8	3.3	3.38	6.64	7.64	8.03
comp76463_c9	7.36	9.57	20.33	28.08	18.18	21.92	9.04	8.87	14.3	10.55	20.27	15.27	11.45	12.98
comp76468_c0	32.39	48.54	12.51	38.61	49.22	47.65	39.77	34.81	23.1	48.11	34.35	43.8	38.18	21.63
comp76471_c0	15.46	20.51	18.77	10.53	26.51	19.06	26.21	25.94	50.59	7.91	14.08	15.93	7.64	24.72
comp76472_c0	425.47	287.11	283.05	182.51	219.62	206.78	247.67	307.18	298.05	390.17	382.89	345.79	271.05	379.45
comp76477_c1	296.65	283.01	215.8	196.54	333.97	408.8	350.71	320.15	245.26	323.61	327.15	375.65	221.42	321.98
comp76477_c2	171.51	177.73	247.08	157.94	199.17	261.1	235.92	196.59	174.87	196.41	193.14	185.17	171.79	234.22
comp76478_c0	111.89	97.75	39.09	101.78	143.13	204.88	112.08	114.68	116.58	112.04	135.7	130.75	53.45	146.47
comp76489_c0	19.87	19.14	20.33	7.02	56.04	33.35	24.41	43.01	40.69	39.54	49.55	47.79	49.63	50.68
comp76493_c0	99.37	45.8	57.86	94.76	67.4	74.33	96.72	79.18	68.19	74.48	93.47	89.6	45.81	79.72
comp76502_c0	12.51	28.03	9.38	17.55	19.69	13.34	27.12	12.97	16.5	12.52	11.26	11.28	22.91	10.51
comp76502_c1	25.03	47.17	70.37	59.67	34.84	37.16	47	42.32	45.09	31.64	28.15	35.18	68.72	41.41
comp76502_c4	12.51	6.15	7.82	28.08	8.33	9.53	16.27	10.24	6.6	4.61	7.88	5.97	7.64	4.33
comp76511_c0	23.56	15.72	31.28	17.55	37.87	23.82	33.44	15.7	18.7	23.73	17.46	16.59	19.09	24.1
comp76518_c0	39.01	51.95	32.84	7.02	60.58	41.93	49.71	54.61	30.8	61.29	37.73	33.85	76.35	53.77
comp76519_c0	327.57	273.44	256.46	182.51	268.84	331.61	296.48	292.84	273.86	305.81	230.3	274.11	305.41	321.98
comp76534_c0	27.24	30.76	23.46	28.08	33.32	54.32	13.56	38.91	31.9	34.93	51.8	58.41	45.81	43.88
comp76535_c0	278.25	257.03	248.64	164.96	204.47	254.43	292.86	306.5	225.47	257.7	248.88	286.72	171.79	312.09
comp76536_c0	10.31	24.61	10.95	7.02	21.2	25.73	23.5	20.48	45.09	13.18	15.77	15.93	11.45	17.92
comp76537_c0	11.78	18.46	9.38	10.53	13.63	25.73	25.31	16.38	16.5	14.5	10.14	16.59	22.91	13.6
comp76540_c0	159.74	185.25	229.88	200.05	215.07	230.6	270.27	204.79	192.47	212.22	167.8	151.99	160.34	186.64
comp76545_c1	9.57	9.57	29.71	14.04	9.84	8.58	15.37	16.38	13.2	7.91	7.88	6.64	3.82	19.16
comp76547_c0	6.62	6.15	35.97	10.53	6.82	3.81	8.14	11.6	5.5	7.91	2.82	2.65	7.64	4.94
comp76548_c3	12.51	23.24	18.77	31.59	10.6	20.01	19.89	9.56	11	12.52	16.89	19.25	3.82	11.12
comp76548_c5	2.21	8.2	3.13	17.55	9.84	0.95	6.33	5.46	7.7	8.57	7.32	5.31	11.45	6.8
comp76550_c0	19.14	16.41	3.13	17.55	11.36	31.45	9.04	22.53	14.3	17.8	28.15	27.21	7.64	37.08
comp76551_c0	20.61	21.87	9.38	38.61	21.96	16.2	8.14	18.43	15.4	23.73	21.4	16.59	22.91	12.36
comp76555_c1	37.54	31.45	37.53	10.53	37.11	59.08	30.73	26.62	25.3	30.32	40.54	33.85	22.91	56.24
comp76560_c0	2.21	7.52	29.71	21.06	0.76	8.58	5.42	6.83	28.6	1.98	5.07	10.62	7.64	8.65
comp76563_c0	16.19	24.61	37.53	42.12	27.26	43.83	27.12	13.65	42.89	23.73	19.14	17.26	30.54	14.83
comp76564_c0	204.64	184.57	150.12	133.37	187.05	181.05	229.59	242.33	218.87	220.13	209.47	256.19	217.61	259.56
comp76566_c1	53	54	31.28	31.59	56.04	50.5	63.27	35.5	49.49	38.89	51.8	49.11	61.08	51.91
comp76569_c2	71.4	73.14	78.19	182.51	59.83	42.88	54.23	98.3	64.89	81.07	77.14	82.96	416.12	75.4
comp76571_c0	2457.14	2205.27	1948.48	2797.24	2222.68	1773.37	1809.61	2434.91	2283.25	2293.59	2456.15	2625.59	3386.24	1943
comp76571_c1	594.78	381.44	267.41	459.77	353.66	256.33	247.67	420.49	322.25	549.01	533.23	559.5	576.46	345.46
comp76573_c2	30.92	60.16	75.06	77.21	48.47	57.17	56.95	23.21	68.19	51.41	29.28	29.2	26.72	42.64
comp76573_c4	21.35	25.29	56.3	21.06	18.93	41.93	26.21	13.65	32.99	22.41	6.76	10.62	3.82	25.96
comp76576_c0	19.87	21.87	50.04	24.57	34.84	40.02	22.6	32.08	27.5	17.8	6.19	17.92	11.45	21.63
comp76578_c10	32.39	16.41	21.89	14.04	29.53	27.63	28.02	38.23	51.69	15.16	21.96	18.58	19.09	38.32
comp76580_c0	5.89	6.84	20.33	10.53	7.57	11.43	2.71	5.46	14.3	4.61	11.26	11.28	3.82	1.85
comp76580_c1	6.62	4.79	10.95	10.53	3.03	4.76	3.62	10.92	6.6	3.95	3.94	14.6	3.82	2.47
comp76582_c2	9.57	6.15	4.69	14.04	2.27	9.53	5.42	12.97	11	7.91	9.57	7.96	7.64	14.83
comp76599_c0	53	57.42	71.93	49.14	40.89	64.8	65.98	77.14	32.99	55.36	45.05	57.08	61.08	71.69
comp76600_c4	36.07	32.13	54.73	35.1	36.35	40.02	33.44	34.81	68.19	40.2	55.74	37.83	45.81	46.35
comp76601_c0	199.49	94.34	115.72	119.33	89.36	88.62	97.62	95.57	109.98	89.63	145.27	107.52	122.16	47.59
comp76601_c6	384.25	252.93	273.66	284.29	265.06	207.73	293.77	227.31	350.85	208.27	372.19	268.13	347.4	225.57
comp76601_c8	215.68	127.83	125.1	87.74	131.01	124.83	108.47	122.87	163.87	117.98	183	125.44	148.89	77.87
comp76602_c0	8.83	9.57	15.64	17.55	13.63	20.01	18.98	34.81	40.69	21.75	22.52	22.57	11.45	27.19
comp76603_c0	305.49	170.21	215.8	224.62	162.06	184.86	158.18	251.89	197.97	206.95	173.99	177.21	49.63	237.93
comp76611_c4	5.89	4.1	20.33	17.55	15.15	17.15	16.27	11.6	12.1	16.48	6.19	13.94	15.27	11.74
comp76614_c2	32.39	20.51	32.84	10.53	14.39	13.34	22.6	27.3	32.99	30.32	36.6	31.86	26.72	35.84
comp76627_c1	32.39	23.93	20.33	28.08	22.72	35.26	28.92	14.34	37.39	11.2	22.52	17.92	30.54	25.96
comp76629_c1	37.54	38.28	39.09	14.04	20.45	46.69	28.92	26.62	38.49	27.68	19.71	38.49	26.72	20.39
comp76630_c0	27.24	19.14	18.77	24.57	20.45	33.35	22.6	25.94	36.29	15.82	24.21	14.6	22.91	27.19
comp76631_c0	10.31	19.82	60.99	31.59	14.39	8.58	12.65	9.56	17.6	11.86	15.2	22.57	15.27	12.36
comp76642_c0	190.65	229	239.26	242.17	273.39	294.45	293.77	173.39	212.27	193.77	144.71	149.33	110.71	191.58
comp76643_c1	90.54	140.82	28.15	52.65	93.15	82.9	141.01	148.81	89.09	151.59	95.72	77.65	22.91	97.64
comp76644_c0	321.68	189.35	200.16	231.64	177.21	130.55	210.61	265.54	196.87	259.02	249.44	266.14	282.51	278.1
comp76645_c0	9.57	8.89	1.56	38.61	3.03	12.39	13.56	11.6	18.7	15.16	7.88	1.99	3.82	2.47
comp76646_c0	887.75	1065.72	1085.27	1017.82	1034.47	1218.77	1149.76	927	1076.73	841.64	895.29	957.05	881.87	1085.21
comp76648_c1	11.78	17.77	9.38	42.12	18.18	15.25	23.5	8.87	8.8	5.27	7.32	5.97	7.64	5.56
comp76654_c0	12.51	8.2	10.95	17.55	10.6	16.2	7.23	6.14	5.5	8.57	5.07	9.29	3.82	7.42
comp76655_c1	38.28	23.24	34.4	35.1	20.45	36.21	27.12	23.21	45.09	27.68	36.04	27.21	19.09	33.37
comp76656_c0	31.65	85.45	43.79	42.12	71.94	57.17	70.5	32.77	37.39	30.98	43.36	34.51	11.45	35.84
comp76657_c0	292.97	244.73	209.55	235.15	213.56	256.33	239.53	293.53	251.86	256.38	280.41	292.69	263.42	301.58
comp76663_c1	25.76	12.3	31.28	35.1	11.36	25.73	15.37	17.07	20.9	21.09	19.14	24.56	26.72	35.23
comp76665_c1	186.97	135.35	153.25	157.94	127.98	133.41	125.64	169.29	168.27	167.41	138.52	158.62	137.43	168.1
comp76668_c0	92.75	112.79	101.65	80.72	71.94	49.55	75.93	91.47	84.69	119.95	118.81	78.98	49.63	107.53
comp76669_c1	10.31	4.79	14.07	3.51	9.09	8.58	10.85	9.56	8.8	11.86	7.88	8.63	22.91	17.3
comp76671_c0	22.82	17.09	14.07	17.55	12.12	18.11	19.89	20.48	15.4	20.43	28.15	21.9	34.36	30.28
comp76671_c1	201.69	146.97	147	189.52	174.18	142.94	162.7	223.22	186.97	194.43	176.81	183.18	217.61	236.08
comp76676_c0	27.24	39.65	40.66	70.19	39.38	35.26	23.5	32.08	43.99	32.95	12.39	25.22	53.45	17.92
comp76680_c1	21.35	16.41	25.02	24.57	12.87	20.96	17.17	21.84	22	17.8	21.4	22.57	11.45	24.1
comp76683_c1	14.72	18.46	9.38	21.06	21.2	22.87	11.75	22.53	12.1	30.32	22.52	24.56	38.18	27.19
comp76702_c0	27.97	36.91	28.15	14.04	59.07	31.45	31.64	19.11	31.9	31.64	25.9	31.86	34.36	31.52
comp76704_c0	46.37	44.43	59.42	66.68	63.61	73.37	50.62	50.51	61.59	47.45	45.61	55.09	57.26	49.44
comp76705_c2	41.22	33.5	34.4	3.51	36.35	20.96	19.89	21.84	28.6	32.29	25.34	29.87	19.09	16.07
comp76713_c1	39.01	60.16	32.84	108.8	43.17	56.22	49.71	47.1	61.59	57.34	49.55	67.7	68.72	51.91
comp76714_c0	551.35	643.26	728.72	866.9	708.08	816.64	798.14	720.16	730.29	712.46	594.61	634.49	511.56	810.82
comp76716_c1	7.36	7.52	10.95	24.57	20.45	17.15	7.23	12.29	18.7	11.86	14.64	11.95	19.09	20.39
comp76717_c0	44.9	30.76	23.46	17.55	14.39	13.34	18.08	37.54	25.3	50.09	54.06	33.85	11.45	15.45
comp76719_c0	15.46	20.51	18.77	10.53	18.18	13.34	13.56	19.11	19.8	18.45	37.73	25.22	7.64	19.78
comp76719_c1	70.67	88.87	100.08	136.88	96.93	100.06	83.16	55.97	81.39	50.09	65.32	59.07	53.45	72.92
comp76724_c2	5.15	9.57	9.38	3.51	7.57	5.72	6.33	7.51	11	5.93	3.38	7.3	19.09	1.85
comp76729_c1	39.01	40.33	31.28	66.68	35.59	40.02	40.68	36.86	28.6	17.14	34.91	30.53	26.72	24.1
comp76729_c2	18.4	25.98	18.77	59.67	41.65	30.49	22.6	17.07	37.39	31.64	24.21	24.56	45.81	17.92
comp76729_c3	19.87	30.76	18.77	24.57	32.56	29.54	37.96	27.3	41.79	25.7	22.52	21.24	22.91	26.57
comp76729_c4	4.42	8.2	14.07	7.02	12.12	8.58	9.94	8.19	13.2	4.61	3.94	5.97	11.45	3.71
comp76730_c0	13.99	24.61	21.89	7.02	13.63	16.2	19.89	13.65	28.6	19.11	17.46	16.59	15.27	16.07
comp76731_c1	13.99	21.87	21.89	31.59	17.42	15.25	10.85	17.75	5.5	6.59	11.82	4.65	11.45	4.94
comp76731_c2	28.71	38.96	10.95	24.57	14.39	20.96	24.41	27.99	20.9	20.43	18.58	18.58	19.09	9.27
comp76738_c0	1021.72	779.29	644.28	614.2	689.9	575.56	837.92	919.49	750.08	868.67	785.49	961.7	778.8	962.23
comp76743_c1	225.99	209.86	78.19	154.43	221.13	223.93	215.13	258.71	195.77	274.84	206.65	200.44	278.69	195.91
comp76749_c0	30.18	35.55	42.22	24.57	34.08	44.79	28.92	42.32	32.99	32.95	23.65	28.54	41.99	44.5
comp76750_c0	28.71	26.66	25.02	63.17	37.87	17.15	28.02	41.64	32.99	44.16	45.61	33.85	26.72	30.28
comp76751_c1	11.04	19.14	15.64	3.51	18.18	11.43	24.41	23.89	20.9	27.68	14.64	8.63	7.64	24.72
comp76752_c0	4.42	13.67	3.13	3.51	12.87	20.01	4.52	3.41	11	3.3	11.26	12.61	15.27	6.8
comp76754_c0	122.93	114.84	134.49	154.43	163.58	214.4	134.68	167.92	170.47	130.5	192.01	195.79	156.52	208.88
comp76755_c0	11.04	12.99	4.69	10.53	6.06	15.25	12.65	12.29	13.2	6.59	9.57	3.32	15.27	9.89
comp76762_c0	3.68	1.37	1.56	14.04	3.79	7.62	5.42	4.78	6.6	2.64	1.69	3.32	7.64	5.56
comp76767_c11	8.83	3.42	15.64	14.04	8.33	7.62	3.62	8.87	14.3	7.25	10.7	7.96	15.27	8.03
comp76768_c0	475.53	505.17	445.68	414.15	516.48	465.02	637.25	546.78	443.23	537.15	449.9	457.29	320.68	538.28
comp76777_c1	273.1	358.2	336.21	445.73	377.89	423.09	493.53	331.75	338.75	386.22	304.63	288.04	316.86	363.38
comp76780_c0	225.99	276.17	303.37	294.82	243.09	290.64	299.19	269.63	222.17	247.81	158.79	203.76	179.43	262.03
comp76785_c0	213.47	116.89	136.05	119.33	96.93	116.26	138.3	156.32	107.78	129.18	135.14	124.78	114.53	147.08
comp76785_c1	184.03	130.57	73.5	115.82	102.99	66.7	109.37	125.6	133.08	164.11	172.3	154.64	68.72	123.6
comp76788_c0	18.4	21.87	29.71	17.55	11.36	20.01	12.65	8.19	14.3	6.59	3.94	7.96	3.82	9.27
comp76791_c0	117.04	105.96	75.06	133.37	122.68	115.3	88.58	119.46	100.08	146.97	166.11	150.66	122.16	126.07
comp76796_c0	954.73	735.54	1551.28	1066.95	939.81	1092.04	1016.89	930.41	1098.73	624.81	795.63	935.81	858.97	1113.02
comp76796_c1	301.81	256.35	315.88	473.81	257.48	238.23	257.61	271	294.75	273.52	265.77	346.45	446.66	346.7
comp76805_c1	73.61	54.69	60.99	24.57	56.04	37.16	34.35	62.12	50.59	62.61	83.34	57.74	80.17	56.86
comp76806_c1	13.25	13.67	4.69	7.02	19.69	40.98	15.37	27.99	23.1	25.05	34.91	24.56	22.91	36.46
comp76809_c2	15.46	12.99	6.26	3.51	11.36	15.25	18.08	19.11	7.7	10.55	8.45	11.95	19.09	4.94
comp76812_c0	127.35	115.53	111.03	94.76	101.48	117.21	141.01	133.11	96.79	141.04	81.65	110.17	99.26	118.66
comp76818_c0	32.39	26.66	28.15	28.08	28.02	28.59	35.25	25.94	40.69	15.82	32.66	34.51	30.54	37.08
comp76819_c0	62.57	48.54	76.63	28.08	43.17	59.08	56.95	57.34	53.89	59.98	63.63	51.1	64.9	55
comp76823_c1	9.57	14.36	4.69	7.02	9.09	11.43	15.37	9.56	11	11.86	3.94	4.65	3.82	6.18
comp76824_c1	508.65	669.92	656.79	505.4	553.59	643.21	814.41	632.79	558.71	597.78	380.08	386.94	416.12	533.33
comp76826_c0	54.47	80.66	64.12	77.21	65.89	79.09	73.22	55.29	82.49	59.98	46.17	57.08	57.26	66.13
comp76829_c0	111.15	130.57	167.33	105.29	152.22	200.11	173.55	117.41	148.48	105.45	123.88	126.1	133.62	173.66
comp76835_c0	795	750.58	819.42	828.29	815.61	791.87	946.38	935.19	765.48	881.85	899.24	950.41	958.23	918.35
comp76841_c0	100.11	83.4	128.23	73.7	80.27	107.68	103.04	137.89	96.79	131.82	104.73	99.55	34.36	134.11
comp76845_c0	3.68	10.94	12.51	10.53	16.66	13.34	21.69	6.83	12.1	10.55	9.01	7.96	15.27	5.56
comp76854_c0	17.67	18.46	4.69	3.51	18.93	27.63	18.98	20.48	11	14.5	16.33	23.23	19.09	15.45
comp76854_c1	8.83	8.2	3.13	14.04	11.36	15.25	12.65	14.34	6.6	7.25	11.82	18.58	15.27	8.03
comp76857_c0	23.56	20.51	25.02	24.57	31.81	36.21	21.69	20.48	38.49	10.55	26.46	25.22	22.91	16.69
comp76862_c0	8.83	9.57	6.26	10.53	6.82	5.72	8.14	5.46	6.6	4.61	5.63	6.64	3.82	3.09
comp76863_c0	5.89	6.84	10.95	7.02	10.6	6.67	5.42	5.46	7.7	4.61	4.5	5.97	38.18	5.56
comp76865_c1	11.78	18.46	23.46	14.04	14.39	17.15	15.37	15.02	20.9	17.8	12.39	11.95	11.45	11.74
comp76872_c0	25.03	38.28	62.55	70.19	53.77	57.17	49.71	47.1	39.59	41.52	14.08	16.59	19.09	20.39
comp76874_c0	10.31	7.52	6.26	10.53	3.79	19.06	9.94	6.83	5.5	2.64	2.82	3.98	15.27	3.71
comp76877_c0	588.15	637.11	553.58	561.55	550.56	674.66	739.39	651.22	525.72	722.35	547.87	610.6	404.67	667.44
comp76887_c2	8.1	18.46	23.46	3.51	19.69	20.01	12.65	10.24	14.3	5.27	11.26	7.3	3.82	9.89
comp76890_c0	122.19	98.44	76.63	77.21	65.13	76.23	95.81	109.22	79.19	110.07	142.46	120.13	106.89	78.49
comp76891_c1	17.67	22.56	21.89	21.06	27.26	6.67	27.12	19.11	22	16.48	23.09	19.91	15.27	21.01
comp76893_c5	7.36	6.15	9.38	3.51	14.39	16.2	12.65	10.24	13.2	8.57	10.14	10.62	7.64	9.89
comp76902_c1	29.44	23.24	6.26	28.08	30.29	14.29	18.08	42.32	23.1	35.59	38.85	22.57	3.82	26.57
comp76903_c0	897.32	911.91	1022.72	863.39	929.97	1072.98	987.96	916.08	853.47	945.12	794.5	809.05	786.43	1080.27
comp76907_c0	44.9	80.66	45.35	63.17	57.55	72.42	57.85	33.45	61.59	37.57	20.27	30.53	57.26	71.69
comp76907_c1	11.78	15.04	10.95	7.02	12.12	17.15	11.75	8.19	9.9	15.82	10.14	10.62	34.36	12.36
comp76909_c0	2143.55	2723.43	3077.53	2877.97	2901.22	3521	2811.13	2288.14	2646.19	2190.78	2301.86	2251.92	2366.93	2878.03
comp76913_c0	31.65	26.66	50.04	38.61	24.23	20.96	25.31	45.74	45.09	42.18	54.62	35.84	91.62	24.1
comp76914_c0	28.71	23.93	23.46	14.04	20.45	20.01	30.73	28.67	23.1	27.02	37.73	34.51	68.72	33.99
comp76921_c0	17.67	32.81	17.2	24.57	50.74	34.3	25.31	27.3	40.69	18.45	11.26	29.2	49.63	16.07
comp76926_c3	217.89	166.8	168.89	108.8	171.91	185.82	215.13	191.82	188.07	222.11	194.26	212.38	221.42	255.23
comp76927_c2	37.54	80.66	25.02	45.63	64.37	61.94	90.39	93.52	75.89	47.45	39.98	60.4	57.26	63.04
comp76928_c0	8.83	15.04	6.26	28.08	12.87	22.87	7.23	8.87	12.1	8.57	5.63	9.29	11.45	4.33
comp76932_c0	76.56	92.28	101.65	66.68	102.99	114.35	70.5	75.09	89.09	56.02	74.89	76.33	61.08	72.92
comp76933_c0	12.51	48.54	28.15	77.21	55.28	66.7	26.21	74.41	22	90.29	8.45	48.45	61.08	72.92
comp76935_c0	32.39	41.02	14.07	17.55	33.32	14.29	54.23	47.1	22	59.32	26.46	26.55	11.45	33.99
comp76938_c0	16.19	15.04	28.15	17.55	24.99	29.54	17.17	12.97	20.9	6.59	21.96	17.26	7.64	24.72
comp76941_c4	11.04	8.89	7.82	38.61	15.15	17.15	18.08	11.6	16.5	4.61	7.88	15.93	7.64	12.98
comp76946_c1	37.54	56.05	51.6	45.63	38.62	53.36	58.75	43.01	28.6	53.39	28.15	28.54	19.09	51.29
comp76947_c1	16.93	7.52	12.51	7.02	10.6	3.81	5.42	12.97	12.1	19.77	20.83	13.27	11.45	8.65
comp76952_c0	32.39	21.87	82.88	42.12	43.17	66.7	31.64	44.37	39.59	27.02	31.53	36.5	22.91	43.88
comp76966_c0	25.76	34.86	14.07	35.1	13.63	18.11	14.46	11.6	24.2	26.36	14.64	23.89	11.45	12.36
comp76972_c1	39.75	45.8	64.12	45.63	51.5	60.03	37.06	47.78	62.69	38.23	25.34	31.86	30.54	24.1
comp76974_c0	20.61	19.82	25.02	14.04	19.69	21.92	13.56	10.24	22	19.77	14.64	13.27	34.36	33.37
comp76982_c0	5.89	9.57	18.77	10.53	9.84	20.96	11.75	15.02	13.2	10.55	8.45	9.29	15.27	16.07
comp76984_c0	496.14	668.55	606.75	670.36	571.01	681.33	750.24	595.93	640.1	655.12	479.74	478.53	404.67	633.45
comp76985_c0	40.49	45.8	32.84	17.55	53.77	49.55	25.31	38.91	37.39	27.68	30.97	30.53	22.91	41.41
comp76986_c0	203.9	265.92	245.51	273.76	230.98	229.65	292.86	262.13	234.26	217.5	173.43	176.54	194.7	241.02
comp76987_c0	24.29	36.91	14.07	45.63	37.87	22.87	50.62	40.96	27.5	24.39	23.09	30.53	3.82	23.48
comp76996_c0	36.81	19.14	50.04	35.1	20.45	27.63	19.89	20.48	18.7	18.45	22.52	31.86	3.82	26.57
comp77002_c0	5.15	5.47	9.38	17.55	9.84	10.48	5.42	7.51	3.3	5.93	16.33	7.3	22.91	6.18
comp77008_c0	5.15	12.99	4.69	21.06	12.12	14.29	17.17	10.24	11	5.27	7.88	9.96	19.09	11.74
comp77011_c0	57.42	54	26.58	35.1	43.17	40.98	32.54	63.48	47.29	69.2	80.52	90.26	80.17	65.51
comp77012_c0	61.1	88.87	75.06	87.74	106.78	154.37	95.81	70.31	105.58	77.77	64.75	62.39	99.26	93.94
comp77013_c0	100.11	75.88	56.3	70.19	71.19	49.55	48.81	105.12	59.39	106.77	105.86	100.22	57.26	83.43
comp77019_c1	0.74	2.73	3.13	3.51	1.51	3.81	1.81	2.05	1.1	1.98	1.13	0.66	11.45	1.24
comp77020_c0	21.35	23.93	40.66	31.59	18.93	31.45	22.6	15.02	47.29	17.14	17.46	13.27	19.09	17.92
comp77020_c1	27.24	23.93	25.02	56.16	48.47	38.12	28.92	33.45	52.79	30.32	32.1	26.55	49.63	25.34
comp77021_c3	12.51	12.3	20.33	21.06	12.87	27.63	18.98	13.65	16.5	7.25	15.77	5.97	30.54	10.51
comp77030_c2	0.74	12.3	21.89	10.53	7.57	9.53	8.14	5.46	7.7	3.3	8.45	6.64	11.45	4.33
comp77032_c0	30.92	49.22	43.79	10.53	31.81	23.82	22.6	30.72	16.5	42.18	19.71	16.59	30.54	35.84
comp77033_c0	2.21	4.1	3.13	3.51	6.06	2.86	3.62	2.05	5.5	5.27	5.07	0.66	3.82	3.09
comp77034_c0	84.65	62.89	107.9	56.16	88.6	138.17	91.29	59.39	138.58	67.23	70.38	75	91.62	95.17
comp77036_c0	29.44	23.24	28.15	63.17	18.18	28.59	27.12	20.48	27.5	14.5	21.96	31.86	26.72	16.69
comp77037_c1	2.21	4.79	3.13	10.53	0.76	0.95	9.04	8.87	5.5	9.23	11.26	6.64	15.27	12.36
comp77040_c0	378.36	406.74	409.71	414.15	401.37	519.34	401.33	264.17	470.73	232.65	266.34	278.75	297.78	373.27
comp77041_c0	6.62	10.25	12.51	24.57	4.54	13.34	13.56	17.07	6.6	16.48	13.51	9.96	15.27	16.07
comp77042_c0	58.15	56.05	39.09	35.1	46.95	64.8	41.58	38.91	102.28	52.73	52.37	49.78	53.45	55.62
comp77043_c0	16.19	22.56	26.58	17.55	20.45	17.15	32.54	19.8	8.8	40.86	12.95	22.57	15.27	23.48
comp77046_c0	287.82	252.25	286.17	379.05	256.73	299.21	361.56	272.37	244.16	291.97	262.96	253.53	358.86	340.52
comp77048_c0	240.71	157.23	301.81	126.35	160.55	163.9	188.92	264.17	136.38	203.66	251.7	238.93	282.51	299.73
comp77058_c1	9.57	7.52	12.51	17.55	4.54	12.39	5.42	2.73	16.5	13.18	11.26	11.95	7.64	4.94
comp77068_c0	198.75	133.98	50.04	94.76	258.24	554.59	221.46	246.43	222.17	242.54	279.29	319.9	324.5	465.35
comp77076_c1	17.67	13.67	15.64	14.04	18.93	22.87	23.5	17.07	17.6	17.8	36.6	20.57	15.27	23.48
comp77083_c0	25.76	44.43	54.73	63.17	66.64	67.66	65.08	57.34	71.49	34.27	43.36	26.55	19.09	32.14
comp77085_c0	83.92	96.39	73.5	80.72	93.91	96.24	84.97	99.66	86.89	104.79	83.34	102.87	99.26	99.5
comp77085_c2	96.43	84.08	60.99	70.19	85.58	79.09	69.6	90.11	89.09	96.23	64.75	87.61	87.81	90.85
comp77086_c0	210.53	172.27	236.13	242.17	171.91	206.78	197.95	178.16	161.68	183.22	159.35	136.06	164.16	223.1
comp77086_c2	179.61	201.66	125.1	175.49	126.47	104.82	164.51	170.65	153.98	191.79	185.25	183.84	198.52	171.8
comp77087_c0	442.4	707.52	1541.89	1968.95	787.59	684.19	740.29	475.79	1105.33	382.92	302.37	397.55	2321.12	393.67
comp77092_c0	23181.58	30648.85	55492.51	65407.05	35112.3	33247.05	31287.61	24315.61	44878.6	19691.96	16149.08	21160.66	52736.83	20882.87
comp77095_c2	8.1	8.2	21.89	42.12	9.84	13.34	12.65	11.6	12.1	7.25	7.32	13.94	11.45	11.12
comp77099_c2	18.4	26.66	7.82	7.02	38.62	35.26	20.79	32.77	31.9	32.29	38.85	36.5	15.27	51.29
comp77102_c1	43.43	43.75	70.37	66.68	71.19	117.21	28.02	80.55	79.19	111.38	100.79	144.69	91.62	93.32
comp77104_c1	20.61	6.84	34.4	14.04	15.9	27.63	16.27	23.21	36.29	3.95	7.32	11.28	19.09	13.6
comp77104_c2	45.64	38.96	43.79	35.1	30.29	23.82	34.35	35.5	53.89	34.27	36.6	37.83	41.99	50.68
comp77105_c0	93.49	84.08	71.93	45.63	74.22	95.29	90.39	145.4	70.39	110.07	101.35	96.9	87.81	100.12
comp77106_c0	7.36	10.25	12.51	14.04	5.3	7.62	8.14	6.83	5.5	11.86	6.19	8.63	26.72	6.8
comp77109_c0	18.4	25.29	15.64	35.1	20.45	21.92	19.89	14.34	7.7	8.57	20.27	26.55	26.72	14.21
comp77109_c1	18.4	21.87	21.89	24.57	22.72	40.02	18.08	18.43	23.1	13.18	16.33	25.22	30.54	24.1
comp77114_c0	16.93	11.62	10.95	10.53	12.12	8.58	10.85	12.29	22	13.84	14.64	11.28	11.45	9.89
comp77116_c0	195.07	134.67	137.61	101.78	112.84	125.78	116.6	195.91	123.18	187.84	206.09	192.47	110.71	174.89
comp77121_c3	27.97	23.93	31.28	7.02	26.51	25.73	18.08	37.54	28.6	48.11	44.48	37.83	61.08	17.3
comp77123_c0	615.39	550.98	666.17	617.71	578.58	627.02	660.75	630.74	606.01	669.62	577.72	645.11	530.65	720.59
comp77125_c0	22.82	19.14	43.79	17.55	25.75	21.92	14.46	21.84	12.1	11.86	20.83	27.21	15.27	35.84
comp77126_c0	5.89	12.99	18.77	28.08	15.9	9.53	18.08	2.05	19.8	11.86	5.63	6.64	26.72	9.89
comp77129_c0	178.87	358.2	293.99	526.46	398.34	497.42	371.5	273.05	334.35	293.95	195.39	285.39	343.59	289.84
comp77129_c1	178.87	380.76	353.42	442.22	399.1	467.88	386.87	322.88	373.94	350.63	213.41	253.53	335.95	378.22
comp77136_c1	10.31	12.99	17.2	7.02	9.09	18.11	4.52	3.41	17.6	5.27	9.01	4.65	22.91	7.42
comp77137_c2	8.83	25.98	43.79	49.14	32.56	49.55	33.44	11.6	23.1	42.84	47.3	63.71	76.35	66.74
comp77138_c1	44.9	52.64	60.99	56.16	62.86	63.85	40.68	58.71	50.59	71.18	46.17	33.18	53.45	53.15
comp77141_c0	35.33	49.22	76.63	59.67	44.68	49.55	58.75	33.45	39.59	30.98	33.22	45.8	41.99	66.74
comp77147_c0	1709.25	1780.76	3180.74	2569.11	1806.92	2592.87	2013.89	1643.07	2553.81	1287.84	1421.77	1669.86	1973.72	2074.63
comp77148_c1	25.03	12.99	4.69	17.55	16.66	15.25	18.08	17.07	12.1	19.11	16.89	18.58	22.91	18.54
comp77150_c0	2.94	2.05	15.64	10.53	9.84	3.81	2.71	10.92	11	16.48	11.26	9.29	22.91	9.89
comp77152_c1	75.82	70.41	93.83	24.57	49.22	61.94	44.29	63.48	51.69	100.18	95.16	84.29	49.63	40.17
comp77155_c0	15.46	17.77	7.82	17.55	13.63	14.29	19.89	15.7	19.8	5.27	15.2	7.3	7.64	13.6
comp77159_c0	30.18	36.91	46.91	49.14	43.92	61.94	33.44	48.47	90.19	31.64	20.83	35.18	61.08	33.37
comp77161_c3	132.5	61.52	76.63	84.23	57.55	60.99	80.45	103.08	69.29	95.57	73.2	76.99	53.45	56.24
comp77165_c1	50.06	30.08	82.88	45.63	40.14	45.74	56.04	49.15	32.99	34.27	31.53	50.44	7.64	40.17
comp77165_c4	44.9	56.05	70.37	122.84	74.22	64.8	118.41	77.14	79.19	59.98	67.01	65.71	76.35	64.27
comp77165_c6	13.99	16.41	17.2	7.02	17.42	20.01	19.89	19.8	20.9	19.11	16.33	22.57	34.36	10.51
comp77166_c2	17.67	19.14	26.58	17.55	28.02	25.73	27.12	25.94	50.59	21.09	25.34	17.92	30.54	19.78
comp77167_c0	32.39	57.42	56.3	66.68	72.7	60.03	36.16	47.1	67.09	38.23	44.48	37.17	80.17	38.32
comp77167_c4	33.12	44.43	35.97	49.14	68.91	41.93	34.35	28.67	51.69	19.77	27.59	30.53	22.91	34.61
comp77167_c7	3.68	7.52	6.26	14.04	4.54	2.86	3.62	2.05	3.3	5.27	4.5	1.99	3.82	4.94
comp77174_c1	156.06	126.46	187.65	105.29	104.51	147.7	125.64	116.73	131.98	116	79.39	93.58	87.81	110.62
comp77174_c2	284.14	280.27	268.97	210.58	221.89	215.36	273.88	281.24	239.76	317.02	259.02	258.84	164.16	309.62
comp77176_c0	39.75	60.84	40.66	31.59	29.53	43.83	30.73	62.12	26.4	51.41	32.1	43.8	22.91	53.77
comp77180_c0	126.61	206.44	245.51	224.62	181.75	241.09	204.28	101.03	152.88	79.09	104.73	124.78	156.52	201.47
comp77190_c0	35.33	58.79	40.66	3.51	48.47	45.74	75.02	58.02	34.09	71.84	37.16	36.5	7.64	45.73
comp77192_c1	2.94	3.42	3.13	28.08	7.57	5.72	9.04	10.92	14.3	7.25	2.25	8.63	7.64	4.94
comp77193_c0	19.87	21.19	12.51	10.53	33.32	20.01	12.65	15.02	15.4	21.09	14.64	24.56	38.18	16.69
comp77193_c3	2.21	4.79	3.13	10.53	8.33	4.76	2.71	10.24	3.3	12.52	10.14	7.3	7.64	2.47
comp77194_c0	39.75	77.25	40.66	70.19	74.97	67.66	119.31	90.79	61.59	100.84	51.24	42.48	19.09	85.9
comp77198_c1	45.64	131.25	115.72	105.29	112.84	121.02	151.86	75.09	104.48	67.89	58.56	64.38	103.08	87.14
comp77203_c1	270.15	206.44	134.49	164.96	209.77	127.69	195.24	243.01	186.97	261	300.12	295.35	225.24	219.39
comp77209_c0	12.51	13.67	20.33	17.55	19.69	15.25	23.5	20.48	22	15.16	15.77	11.95	7.64	16.69
comp77210_c0	576.37	747.17	810.04	772.14	729.28	803.3	962.65	814.37	798.48	748.71	541.68	609.27	519.2	770.03
comp77212_c0	13.99	8.89	23.46	14.04	15.9	14.29	11.75	12.29	11	3.3	9.57	13.94	11.45	11.12
comp77217_c4	10.31	23.24	14.07	14.04	18.93	28.59	10.85	12.29	24.2	15.16	14.64	17.92	11.45	17.3
comp77219_c0	80.24	60.16	26.58	49.14	34.84	27.63	37.06	58.02	49.49	79.09	90.09	63.05	72.54	62.42
comp77223_c0	162.68	86.82	151.69	84.23	95.42	79.09	95.81	110.58	102.28	116.66	129.51	150	99.26	145.85
comp77229_c0	95.69	128.52	92.26	91.25	84.82	69.56	97.62	109.22	67.09	156.86	90.09	71.02	49.63	84.67
comp77230_c0	452.71	411.52	489.47	400.11	377.89	372.59	407.66	477.83	388.24	500.9	454.4	451.31	419.94	504.91
comp77233_c7	15.46	20.51	14.07	42.12	18.18	22.87	11.75	9.56	27.5	22.41	30.41	25.22	26.72	9.89
comp77234_c0	11.04	12.3	15.64	31.59	11.36	20.96	18.08	7.51	12.1	6.59	7.88	9.29	7.64	12.98
comp77234_c1	45.64	59.47	29.71	63.17	62.86	74.33	56.95	45.74	71.49	36.25	38.29	53.76	61.08	48.2
comp77237_c1	7.36	9.57	12.51	3.51	9.84	13.34	16.27	10.92	6.6	9.89	11.82	7.96	3.82	12.98
comp77240_c3	23.56	16.41	48.48	3.51	34.08	35.26	11.75	25.26	43.99	32.95	19.14	23.89	26.72	22.25
comp77241_c0	30.92	49.22	29.71	17.55	24.23	26.68	49.71	43.01	34.09	40.86	25.9	21.9	15.27	33.99
comp77244_c0	23.56	16.41	51.6	35.1	33.32	37.16	43.39	30.72	38.49	8.57	18.02	21.9	7.64	25.96
comp77245_c1	16.19	19.14	18.77	3.51	15.9	11.43	18.08	36.86	12.1	33.61	14.08	13.27	3.82	15.45
comp77247_c0	11.04	6.84	7.82	10.53	3.03	7.62	2.71	6.14	8.8	6.59	3.94	3.32	7.64	4.94
comp77260_c2	223.04	432.71	340.91	291.31	243.09	364.96	208.8	471.69	243.06	172.68	573.21	371.01	259.6	317.03
comp77261_c0	769.97	923.53	1204.12	1098.54	990.55	1315.02	1100.95	779.55	1113.03	764.53	622.76	730.73	1110.93	911.55
comp77262_c1	14.72	47.17	14.07	28.08	27.26	32.4	31.64	22.53	24.2	28.34	21.4	29.2	41.99	24.1
comp77264_c0	13.99	21.19	18.77	24.57	15.9	19.06	13.56	17.75	25.3	18.45	28.15	21.24	11.45	27.19
comp77264_c1	35.33	71.09	35.97	66.68	36.35	48.6	38.87	48.47	40.69	59.32	51.24	48.45	38.18	40.17
comp77265_c1	16.93	27.34	12.51	49.14	20.45	10.48	14.46	8.19	12.1	13.18	16.89	12.61	41.99	13.6
comp77265_c2	68.46	74.51	20.33	101.78	28.78	42.88	47	27.3	38.49	30.32	41.67	27.21	72.54	37.08
comp77265_c3	14.72	13.67	1.56	31.59	15.9	8.58	9.04	8.87	17.6	5.93	12.39	11.95	3.82	12.98
comp77265_c4	46.37	58.79	9.38	63.17	31.81	20.01	26.21	17.07	14.3	16.48	11.26	17.92	38.18	20.39
comp77266_c0	120.72	74.51	121.98	94.76	100.72	121.97	118.41	118.09	78.09	86.34	86.71	102.21	87.81	116.8
comp77268_c0	22.08	29.39	21.89	14.04	28.78	33.35	26.21	26.62	37.39	9.23	13.51	12.61	45.81	27.19
comp77269_c0	592.57	400.58	522.3	519.44	468.01	498.37	519.74	459.4	486.13	450.81	431.32	479.19	309.23	567.94
comp77271_c0	5.89	4.1	6.26	7.02	5.3	14.29	9.94	8.87	9.9	4.61	7.88	11.28	3.82	6.8
comp77272_c0	127.35	328.81	789.71	522.95	406.67	395.46	489.01	295.57	378.34	201.02	171.74	172.56	183.25	178.6
comp77273_c0	42.69	37.6	39.09	52.65	50.74	62.89	64.18	47.78	46.19	22.41	47.3	46.46	26.72	48.2
comp77275_c0	77.29	84.08	56.3	49.14	62.86	59.08	112.08	116.05	74.79	127.86	52.93	57.08	72.54	66.13
comp77282_c1	283.4	340.43	467.57	400.11	330.94	517.43	381.45	318.78	424.53	310.43	242.12	322.56	305.41	412.21
comp77286_c0	11.04	9.57	12.51	14.04	11.36	16.2	4.52	8.87	12.1	12.52	14.64	11.95	11.45	22.25
comp77287_c14	8.83	5.47	9.38	3.51	34.08	20.01	10.85	10.24	20.9	3.95	7.88	3.98	7.64	4.94
comp77288_c0	14.72	18.46	10.95	7.02	22.72	7.62	16.27	16.38	12.1	19.11	6.76	8.63	11.45	7.42
comp77295_c0	423.26	660.35	398.77	663.34	775.48	647.03	713.18	550.87	829.27	477.17	383.46	469.9	461.93	506.14
comp77295_c1	133.97	187.99	67.24	207.07	247.64	147.7	189.82	163.15	215.57	145	101.35	130.08	125.98	92.08
comp77296_c0	16.19	20.51	6.26	7.02	23.48	19.06	6.33	12.97	9.9	32.29	28.72	16.59	15.27	5.56
comp77296_c4	25.03	21.19	9.38	59.67	28.78	27.63	18.98	17.07	18.7	34.93	35.47	40.49	19.09	7.42
comp77298_c0	387.93	514.06	498.85	379.05	435.45	466.93	590.25	453.94	377.24	429.72	329.96	357.73	305.41	393.05
comp77299_c1	121.46	133.3	123.54	150.92	148.43	220.12	145.53	152.91	125.38	132.47	128.38	140.7	91.62	183.55
comp77304_c0	124.4	86.82	151.69	189.52	86.33	66.7	97.62	94.2	183.67	81.73	159.91	128.76	72.54	117.42
comp77311_c1	12.51	6.84	17.2	7.02	6.82	20.96	17.17	7.51	4.4	10.55	8.45	17.92	26.72	16.07
comp77317_c0	77.29	95.02	62.55	115.82	112.84	83.86	68.7	62.8	64.89	61.29	64.19	76.99	61.08	67.98
comp77323_c4	36.07	36.23	20.33	24.57	24.99	48.6	36.16	32.77	57.19	30.32	20.83	24.56	64.9	30.9
comp77325_c0	237.76	162.69	148.56	136.88	161.31	180.1	172.64	197.28	128.68	197.06	177.37	197.12	99.26	208.88
comp77328_c0	13.25	32.13	21.89	10.53	30.29	38.12	14.46	17.75	29.7	14.5	16.89	6.64	38.18	13.6
comp77330_c0	105.26	64.94	62.55	77.21	60.58	58.13	86.77	79.18	90.19	110.07	72.64	90.93	64.9	97.03
comp77334_c1	47.85	66.31	111.03	59.67	44.68	65.75	82.25	47.1	45.09	61.95	34.35	51.1	41.99	52.53
comp77337_c0	89.07	92.97	115.72	101.78	78	72.42	94.01	77.14	73.69	63.27	62.5	67.03	34.36	77.87
comp77339_c0	27.24	52.64	40.66	24.57	40.14	60.99	41.58	24.57	37.39	34.27	29.84	36.5	22.91	35.84
comp77346_c0	285.61	220.8	245.51	231.64	251.42	256.33	257.61	270.32	221.07	288.02	298.43	241.59	198.52	292.93
comp77351_c0	485.1	680.17	630.21	782.67	846.66	951.96	881.3	575.45	869.97	637.33	507.33	552.2	664.27	662.5
comp77357_c0	47.11	57.42	29.71	45.63	62.86	63.85	80.45	43.69	109.98	23.07	37.16	35.18	95.44	55
comp77362_c0	8.83	3.42	18.77	3.51	6.06	13.34	3.62	10.24	6.6	9.23	6.76	10.62	11.45	9.27
comp77362_c2	19.87	20.51	14.07	21.06	35.59	21.92	19.89	19.11	14.3	27.02	16.33	9.29	15.27	22.25
comp77370_c2	12.51	18.46	29.71	21.06	48.47	37.16	1.81	8.87	54.99	8.57	10.14	12.61	3.82	13.6
comp77373_c0	1182.93	1199.7	1257.28	1066.95	1151.1	1399.83	1326.93	1149.53	1387.99	972.8	993.83	1068.55	977.31	1409.66
comp77374_c0	11.78	6.15	21.89	14.04	21.2	23.82	12.65	11.6	17.6	22.41	18.58	19.25	7.64	16.07
comp77376_c0	5.15	4.1	7.82	3.51	6.06	7.62	12.65	2.05	6.6	3.3	4.5	6.64	15.27	4.33
comp77381_c0	2.94	8.89	7.82	17.55	8.33	6.67	11.75	8.19	6.6	6.59	2.82	1.99	7.64	11.74
comp77382_c0	9.57	10.94	4.69	3.51	3.79	6.67	8.14	6.14	7.7	9.89	10.14	7.96	11.45	11.12
comp77385_c0	19.87	17.77	21.89	28.08	31.81	31.45	21.69	27.99	30.8	16.48	21.4	14.6	49.63	14.21
comp77386_c1	5.89	5.47	7.82	3.51	9.09	9.53	5.42	4.1	9.9	6.59	6.76	2.65	7.64	1.85
comp77389_c3	72.14	111.43	40.66	66.68	99.96	73.37	102.14	93.52	68.19	123.25	60.25	50.44	45.81	88.37
comp77390_c0	30.18	17.09	51.6	38.61	37.87	25.73	17.17	24.57	31.9	19.77	27.59	29.87	53.45	37.08
comp77394_c0	16.19	24.61	23.46	56.16	14.39	19.06	21.69	5.46	22	11.2	11.82	5.97	64.9	7.42
comp77395_c0	21.35	24.61	54.73	63.17	45.44	50.5	31.64	27.3	60.49	44.82	15.77	15.93	22.91	37.08
comp77396_c4	2.21	8.2	20.33	49.14	11.36	17.15	10.85	8.87	16.5	7.25	11.82	12.61	41.99	5.56
comp77397_c3	25.76	23.24	10.95	42.12	24.99	17.15	13.56	19.8	16.5	25.05	12.39	12.61	7.64	12.98
comp77402_c0	3.68	8.2	9.38	7.02	9.09	2.86	4.52	4.1	7.7	10.55	10.14	8.63	19.09	10.51
comp77404_c2	22.82	15.72	9.38	3.51	21.2	21.92	24.41	20.48	24.2	13.18	18.58	18.58	22.91	15.45
comp77405_c0	14.72	25.29	20.33	38.61	18.18	22.87	12.65	18.43	14.3	19.11	10.7	14.6	19.09	17.92
comp77407_c0	50.79	57.42	56.3	42.12	49.22	30.49	91.29	40.96	64.89	90.95	49.55	132.08	26.72	48.82
comp77412_c0	1809.36	1555.86	1385.51	1288.07	1326.79	1313.11	1524.88	1760.48	1561.76	1662.86	1815.36	1902.82	1423.98	1797.15
comp77414_c1	72.14	35.55	57.86	63.17	84.82	81	49.71	51.2	92.39	69.86	49.55	49.11	34.36	64.89
comp77419_c0	460.07	339.06	373.74	407.13	302.16	390.69	340.77	423.91	302.45	338.77	400.35	434.72	286.32	484.51
comp77420_c1	13.25	18.46	21.89	14.04	22.72	17.15	12.65	11.6	27.5	21.75	19.71	17.92	22.91	28.43
comp77422_c2	47.11	59.47	40.66	49.14	42.41	55.27	67.79	71.68	45.09	46.79	43.36	55.75	80.17	77.87
comp77424_c0	26.5	38.28	6.26	7.02	36.35	44.79	25.31	47.78	38.49	69.86	63.63	86.94	57.26	47.59
comp77424_c1	21.35	23.24	9.38	35.1	22.72	53.36	34.35	34.81	52.79	48.77	81.65	63.05	61.08	56.86
comp77429_c0	30.18	17.77	42.22	10.53	28.78	30.49	26.21	35.5	40.69	38.89	29.28	39.16	15.27	16.07
comp77430_c0	10.31	8.2	6.26	7.02	5.3	8.58	9.04	9.56	14.3	10.55	5.63	4.65	7.64	10.51
comp77430_c1	132.5	106.64	67.24	94.76	65.89	63.85	65.98	96.93	70.39	99.52	116.56	76.99	125.98	61.18
comp77430_c3	4.42	4.79	10.95	7.02	6.82	6.67	9.04	6.83	3.3	9.23	3.94	8.63	15.27	11.12
comp77430_c4	4.42	6.84	7.82	3.51	2.27	10.48	3.62	4.78	5.5	6.59	8.45	5.97	19.09	4.94
comp77431_c0	25.76	18.46	20.33	38.61	17.42	65.75	15.37	12.97	26.4	13.18	9.57	15.93	19.09	20.39
comp77432_c0	11.78	19.82	15.64	94.76	15.15	38.12	42.48	15.7	28.6	18.45	29.84	15.93	83.99	14.83
comp77434_c2	41.96	25.29	56.3	31.59	20.45	34.3	31.64	23.89	30.8	16.48	23.65	31.86	34.36	22.87
comp77436_c0	13.99	30.08	17.2	52.65	44.68	36.21	18.98	27.3	11	22.41	27.59	25.88	3.82	35.84
comp77437_c0	45.64	42.38	34.4	35.1	40.89	62.89	40.68	43.69	57.19	71.18	56.87	80.97	76.35	64.27
comp77441_c4	8.1	19.82	21.89	24.57	28.02	13.34	9.04	21.16	26.4	27.02	25.9	20.57	26.72	14.21
comp77448_c0	11.04	19.82	17.2	17.55	15.15	12.39	21.69	14.34	37.39	13.84	22.52	15.93	15.27	13.6
comp77453_c0	27.24	29.39	29.71	21.06	30.29	32.4	17.17	26.62	43.99	26.36	25.34	29.2	49.63	17.92
comp77459_c1	78.76	81.35	68.81	52.65	84.82	90.53	148.24	64.85	106.68	37.57	57.43	57.74	57.26	71.69
comp77460_c1	317.26	361.62	411.28	343.95	323.37	416.42	382.35	323.56	296.95	294.61	285.48	264.82	236.69	347.32
comp77468_c3	16.93	17.09	34.4	17.55	31.81	19.06	27.12	18.43	41.79	13.84	20.27	19.25	11.45	16.69
comp77474_c0	27.24	15.72	21.89	17.55	24.23	26.68	41.58	23.21	32.99	26.36	15.77	27.21	19.09	34.61
comp77477_c2	192.12	145.61	189.22	94.76	143.13	105.77	167.22	165.19	128.68	164.11	191.45	170.57	202.33	179.84
comp77478_c0	10.31	18.46	14.07	24.57	8.33	8.58	6.33	16.38	20.9	15.82	9.57	15.27	11.45	11.74
comp77480_c1	46.37	62.89	121.98	87.74	72.7	97.2	88.58	52.56	89.09	52.73	34.91	60.4	110.71	69.83
comp77486_c0	16.19	5.47	20.33	3.51	6.82	16.2	13.56	6.14	17.6	7.25	9.01	6.64	15.27	5.56
comp77495_c0	12.51	16.41	25.02	14.04	7.57	11.43	15.37	6.83	7.7	8.57	6.76	12.61	3.82	22.87
comp77497_c3	31.65	10.94	12.51	10.53	15.9	12.39	27.12	30.04	26.4	33.61	28.15	23.89	34.36	32.75
comp77499_c0	25.76	22.56	18.77	24.57	29.53	34.3	15.37	12.97	9.9	22.41	23.09	19.25	34.36	14.83
comp77500_c0	128.82	112.79	143.87	108.8	82.55	87.67	104.85	129.7	103.38	129.18	134.01	145.35	64.9	145.23
comp77501_c1	7.36	5.47	7.82	3.51	14.39	4.76	6.33	6.83	8.8	0.66	6.76	0.66	30.54	3.09
comp77501_c2	8.1	11.62	7.82	7.02	29.53	31.45	11.75	21.84	23.1	9.89	18.58	9.29	19.09	18.54
comp77501_c3	2.21	7.52	3.13	7.02	12.12	8.58	7.23	12.29	13.2	3.95	8.45	3.32	3.82	1.85
comp77502_c0	397.5	321.29	516.05	350.97	359.72	354.48	310.04	370.66	348.65	276.15	396.41	427.42	240.51	438.16
comp77507_c3	10.31	14.36	15.64	10.53	12.87	12.39	8.14	11.6	11	11.2	8.45	9.96	7.64	9.27
comp77507_c7	9.57	15.72	9.38	10.53	10.6	9.53	6.33	6.83	9.9	11.2	6.19	5.31	11.45	6.8
comp77507_c8	8.83	14.36	12.51	10.53	24.99	18.11	25.31	31.4	15.4	27.02	11.26	13.27	26.72	14.83
comp77508_c0	50.06	12.99	20.33	17.55	6.82	20.01	6.33	12.29	15.4	15.16	15.2	12.61	3.82	4.94
comp77509_c0	2.94	9.57	4.69	14.04	14.39	6.67	13.56	3.41	19.8	9.23	10.14	3.32	11.45	9.89
comp77510_c0	3.68	1.37	6.26	10.53	4.54	3.81	3.62	1.37	3.3	2.64	3.94	1.99	3.82	3.09
comp77512_c1	2.94	8.2	14.07	10.53	5.3	3.81	9.94	11.6	7.7	3.95	6.19	3.98	7.64	4.33
comp77512_c2	15.46	16.41	32.84	17.55	18.18	16.2	9.94	19.11	28.6	9.89	17.46	12.61	7.64	13.6
comp77513_c1	20.61	23.24	3.13	28.08	33.32	44.79	16.27	33.45	34.09	39.54	49.55	69.02	57.26	50.06
comp77515_c0	58.15	97.75	6.26	45.63	130.26	205.83	80.45	100.35	95.69	111.38	128.94	108.18	76.35	134.11
comp77526_c0	12.51	14.36	12.51	7.02	18.93	17.15	23.5	16.38	16.5	19.77	6.19	11.95	26.72	13.6
comp77528_c0	165.62	134.67	131.36	87.74	121.17	97.2	163.61	152.91	144.08	166.75	126.13	141.37	133.62	144.61
comp77532_c0	36.81	16.41	48.48	21.06	20.45	41.93	28.02	10.92	57.19	17.14	9.57	12.61	19.09	20.39
comp77532_c1	59.62	38.28	26.58	73.7	70.43	60.03	75.02	43.69	68.19	36.25	25.34	13.94	22.91	22.25
comp77538_c1	8.1	10.94	12.51	14.04	24.23	19.06	9.94	10.24	12.1	9.23	3.38	6.64	11.45	8.03
comp77538_c3	5.89	19.14	23.46	49.14	28.78	18.11	21.69	17.75	19.8	12.52	10.14	9.29	19.09	8.65
comp77542_c0	25.03	34.86	26.58	31.59	43.17	27.63	27.12	17.07	38.49	22.41	11.82	13.94	15.27	20.39
comp77542_c1	64.78	51.27	107.9	87.74	49.22	63.85	75.02	43.01	48.39	43.5	24.78	40.49	34.36	48.2
comp77545_c0	13.99	25.29	29.71	14.04	15.9	20.01	20.79	29.35	20.9	34.27	37.73	34.51	11.45	22.25
comp77553_c0	259.85	241.99	164.2	161.45	248.4	210.59	238.63	268.95	234.26	307.79	277.6	309.28	305.41	223.72
comp77557_c0	43.43	56.05	46.91	31.59	52.25	38.12	48.81	56.66	34.09	118.63	54.06	39.82	19.09	64.89
comp77559_c0	87.6	77.93	32.84	63.17	112.08	169.62	108.47	116.73	107.78	110.07	119.94	121.46	83.99	177.98
comp77562_c0	44.9	28.03	18.77	14.04	16.66	15.25	27.12	35.5	18.7	45.48	37.73	28.54	26.72	28.43
comp77567_c1	9.57	14.36	9.38	10.53	11.36	11.43	15.37	6.83	7.7	9.23	11.26	11.28	7.64	1.24
comp77567_c2	42.69	38.28	39.09	31.59	47.71	51.46	54.23	32.77	37.39	59.32	54.62	37.17	30.54	8.65
comp77567_c5	29.44	50.59	31.28	66.68	44.68	51.46	45.2	42.32	40.69	52.07	41.67	35.84	38.18	23.48
comp77567_c6	12.51	14.36	15.64	31.59	23.48	18.11	18.98	12.97	16.5	13.84	28.72	16.59	3.82	11.12
comp77567_c8	16.19	12.3	14.07	10.53	18.18	15.25	18.98	11.6	6.6	17.14	8.45	11.95	11.45	14.21
comp77568_c0	5.89	6.84	23.46	31.59	13.63	24.78	7.23	8.19	15.4	11.2	7.88	13.94	3.82	10.51
comp77568_c2	22.08	24.61	35.97	21.06	35.59	40.02	23.5	19.8	14.3	19.77	14.64	17.26	19.09	24.1
comp77570_c0	32.39	19.82	42.22	10.53	27.26	20.96	44.29	21.84	42.89	25.05	15.2	30.53	7.64	25.96
comp77573_c0	2.21	2.73	7.82	10.53	9.84	3.81	2.71	3.41	8.8	6.59	10.14	2.65	3.82	3.71
comp77574_c8	6.62	7.52	20.33	14.04	11.36	15.25	8.14	17.07	16.5	15.16	11.26	9.96	22.91	18.54
comp77577_c0	114.1	136.03	131.36	133.37	97.69	127.69	147.34	138.57	98.98	117.32	114.87	145.35	83.99	137.2
comp77578_c0	54.47	30.76	35.97	17.55	62.1	58.13	60.56	79.18	47.29	57.34	70.95	54.42	45.81	88.37
comp77579_c0	13.25	13.67	18.77	14.04	15.15	17.15	17.17	8.87	17.6	7.91	14.08	11.28	22.91	9.89
comp77582_c2	30.18	116.21	32.84	87.74	140.86	176.29	118.41	55.29	42.89	93.59	68.13	57.74	64.9	85.9
comp77583_c0	394.56	405.37	628.64	386.07	408.94	473.6	542.34	460.09	447.63	465.31	386.27	451.98	412.3	513.56
comp77585_c1	258.37	308.98	175.14	270.25	306.71	322.08	289.25	251.2	293.65	296.59	291.67	256.85	244.33	271.3
comp77593_c0	73.61	100.49	112.59	80.72	90.88	109.58	89.49	52.56	93.49	43.5	65.88	67.7	83.99	71.07
comp77594_c3	26.5	23.24	25.02	17.55	21.2	51.46	16.27	26.62	26.4	24.39	16.33	29.87	7.64	22.87
comp77595_c0	10.31	4.1	14.07	14.04	5.3	5.72	14.46	6.14	7.7	5.27	6.19	3.98	15.27	11.12
comp77604_c1	16.93	8.89	7.82	3.51	8.33	16.2	13.56	8.87	7.7	15.16	15.77	11.95	7.64	2.47
comp77609_c0	23.56	34.86	34.4	35.1	34.84	36.21	17.17	30.04	43.99	42.18	28.15	21.9	3.82	23.48
comp77611_c0	48.58	35.55	42.22	31.59	34.08	60.03	35.25	49.83	28.6	30.98	28.72	39.16	72.54	61.8
comp77614_c1	1.47	4.79	10.95	7.02	9.09	9.53	3.62	4.78	6.6	7.25	8.45	7.96	45.81	7.42
comp77616_c7	5.89	7.52	12.51	21.06	5.3	12.39	5.42	6.14	7.7	6.59	5.07	7.3	3.82	6.8
comp77616_c8	4.42	8.2	3.13	3.51	5.3	11.43	7.23	2.05	5.5	8.57	4.5	5.97	7.64	7.42
comp77621_c0	4.42	2.73	6.26	3.51	5.3	3.81	7.23	6.83	5.5	1.98	7.32	3.32	11.45	6.18
comp77624_c3	5.15	3.42	6.26	10.53	3.79	2.86	5.42	8.87	2.2	3.95	3.94	1.33	11.45	3.71
comp77630_c0	69.19	64.26	65.68	28.08	56.8	35.26	72.31	106.49	49.49	78.43	51.8	47.12	49.63	69.83
comp77631_c1	37.54	42.38	26.58	42.12	32.56	46.69	44.29	35.5	25.3	28.34	28.15	18.58	26.72	28.43
comp77631_c2	25.76	51.95	17.2	17.55	36.35	38.12	47	43.69	31.9	21.75	20.27	17.26	57.26	24.72
comp77634_c8	121.46	140.82	86.01	77.21	170.39	160.09	141.01	114.68	108.88	110.07	112.05	127.43	110.71	132.87
comp77636_c2	6.62	0.68	1.56	7.02	3.79	7.62	4.52	3.41	1.1	7.25	3.38	3.98	15.27	4.33
comp77638_c0	19.87	10.25	40.66	10.53	17.42	26.68	13.56	15.02	31.9	9.23	12.39	14.6	22.91	18.54
comp77646_c0	5.89	3.42	7.82	24.57	8.33	19.06	2.71	3.41	7.7	5.93	14.08	5.97	22.91	1.24
comp77647_c1	16.93	21.87	17.2	17.55	16.66	24.78	23.5	13.65	22	15.16	23.65	17.26	15.27	15.45
comp77649_c0	22.82	40.33	17.2	21.06	33.32	29.54	31.64	12.29	26.4	9.89	10.7	17.26	30.54	27.81
comp77657_c11	129.56	142.19	207.98	164.96	166.61	157.23	157.28	116.05	202.37	131.82	117.12	102.87	156.52	125.45
comp77658_c0	56.68	49.22	32.84	7.02	55.28	23.82	38.87	61.44	35.19	62.61	61.38	70.35	38.18	33.37
comp77659_c0	8.83	8.2	6.26	3.51	10.6	12.39	7.23	12.29	16.5	12.52	12.95	10.62	22.91	6.8
comp77659_c3	8.1	8.89	6.26	7.02	8.33	0.95	5.42	10.92	7.7	2.64	10.7	7.3	11.45	1.85
comp77659_c4	12.51	17.09	21.89	10.53	15.9	20.01	12.65	10.24	16.5	15.82	16.33	14.6	41.99	14.21
comp77659_c5	22.08	47.17	31.28	56.16	18.93	20.96	26.21	21.84	37.39	36.91	32.1	33.85	45.81	21.01
comp77664_c0	18.4	20.51	15.64	7.02	27.26	14.29	26.21	24.57	27.5	21.75	10.14	15.27	7.64	21.63
comp77674_c0	61.83	123.73	70.37	112.31	120.41	159.14	120.22	92.15	108.88	58	111.49	126.1	148.89	110
comp77675_c0	18.4	20.51	14.07	24.57	26.51	20.01	13.56	17.75	27.5	22.41	25.9	21.9	34.36	32.14
comp77682_c0	50.79	48.54	32.84	49.14	35.59	31.45	28.02	55.97	43.99	57.34	72.07	53.76	38.18	45.11
comp77682_c1	154.58	121	268.97	136.88	135.56	138.17	169.93	111.27	138.58	98.2	95.16	107.52	91.62	158.83
comp77682_c2	128.08	101.17	75.06	98.27	65.13	77.19	94.91	76.45	79.19	79.75	113.18	126.77	76.35	95.17
comp77686_c1	109.68	140.14	71.93	143.9	95.42	106.73	83.16	50.51	73.69	44.16	79.96	80.31	53.45	85.9
comp77688_c0	53.74	56.74	45.35	49.14	41.65	52.41	36.16	49.83	42.89	43.5	54.06	59.73	45.81	66.13
comp77688_c1	873.76	636.42	938.27	659.83	624.02	904.31	689.68	714.02	828.17	527.92	570.96	668.34	622.27	823.8
comp77689_c1	24.29	15.72	18.77	17.55	16.66	17.15	21.69	9.56	22	11.2	9.57	21.24	34.36	17.3
comp77690_c0	22.82	15.72	3.13	7.02	28.78	62.89	17.17	15.02	23.1	20.43	26.46	41.15	19.09	33.99
comp77692_c0	11.04	6.84	4.69	21.06	16.66	10.48	9.94	8.19	4.4	2.64	4.5	7.3	3.82	14.21
comp77694_c2	560.18	470.99	431.6	357.99	430.9	445.01	469.12	482.61	434.43	459.38	489.31	512.37	419.94	554.96
comp77696_c0	41.22	72.46	65.68	91.25	56.04	59.08	76.83	47.1	60.49	36.25	39.42	54.42	45.81	66.74
comp77703_c2	32.39	34.18	65.68	35.1	31.81	50.5	38.87	27.99	39.59	35.59	38.29	25.88	68.72	30.9
comp77704_c1	368.79	387.6	415.97	466.79	431.66	415.47	475.45	387.73	400.34	431.7	395.84	444.01	610.82	383.78
comp77705_c1	94.22	132.62	84.44	115.82	144.64	149.61	97.62	128.33	85.79	146.32	85.02	127.43	167.98	106.91
comp77713_c3	36.07	63.57	48.48	66.68	70.43	54.32	46.1	49.83	73.69	55.36	46.17	32.52	22.91	42.02
comp77715_c0	5.15	4.79	9.38	3.51	5.3	9.53	6.33	10.24	3.3	6.59	3.38	8.63	3.82	4.94
comp77724_c0	18.4	39.65	15.64	21.06	35.59	40.02	23.5	19.11	23.1	18.45	13.51	17.92	22.91	32.75
comp77729_c1	20.61	19.82	43.79	3.51	16.66	14.29	18.08	13.65	23.1	15.16	10.7	14.6	3.82	20.39
comp77729_c2	7.36	8.2	4.69	17.55	9.09	7.62	14.46	9.56	14.3	10.55	7.32	7.3	41.99	13.6
comp77729_c3	10.31	8.2	4.69	21.06	12.87	14.29	9.04	1.37	12.1	6.59	11.82	7.96	22.91	3.71
comp77734_c1	17.67	27.34	25.02	17.55	12.12	22.87	16.27	14.34	12.1	27.02	18.02	21.9	22.91	21.01
comp77735_c0	7.36	2.05	7.82	7.02	3.03	2.86	9.04	7.51	8.8	4.61	3.38	1.33	15.27	3.71
comp77737_c0	13.25	17.77	7.82	28.08	18.18	20.96	28.92	10.24	14.3	12.52	14.08	6.64	11.45	8.65
comp77738_c0	132.5	100.49	78.19	136.88	112.84	107.68	88.58	140.62	97.88	122.59	167.23	159.29	103.08	138.43
comp77738_c1	30.18	21.87	9.38	14.04	26.51	15.25	16.27	22.53	24.2	36.91	28.72	33.85	3.82	14.83
comp77739_c0	39.75	36.23	32.84	24.57	43.92	58.13	49.71	58.71	63.79	61.29	83.34	82.96	30.54	72.92
comp77747_c2	16.19	19.82	32.84	24.57	29.53	38.12	21.69	17.75	29.7	11.86	23.65	20.57	19.09	16.07
comp77750_c0	4.42	6.84	10.95	10.53	15.9	7.62	6.33	5.46	19.8	2.64	3.94	3.98	3.82	3.71
comp77755_c1	9.57	34.86	18.77	10.53	17.42	31.45	31.64	23.89	28.6	14.5	8.45	13.94	11.45	18.54
comp77758_c1	10.31	11.62	20.33	38.61	13.63	11.43	23.5	18.43	22	26.36	19.14	16.59	45.81	17.3
comp77759_c1	20.61	13.67	28.15	70.19	34.84	35.26	22.6	15.02	17.6	19.11	18.02	26.55	30.54	27.19
comp77760_c0	379.1	289.16	322.14	326.4	242.34	262.05	266.65	333.8	274.96	319.65	275.91	317.25	229.06	328.78
comp77763_c0	1213.11	877.05	1545.02	1073.97	1159.43	1383.63	1141.63	1073.08	1267.01	742.78	985.95	1006.16	969.68	1268.14
comp77767_c0	152.37	216.7	170.45	210.58	173.42	208.69	151.86	137.89	134.18	117.32	130.07	117.47	99.26	139.05
comp77768_c0	27.24	23.24	60.99	35.1	28.78	44.79	27.12	16.38	41.79	24.39	18.02	17.92	34.36	28.43
comp77768_c1	26.5	27.34	17.2	7.02	16.66	8.58	17.17	21.84	26.4	13.18	15.77	18.58	34.36	12.98
comp77771_c6	369.53	259.08	437.86	357.99	295.35	337.33	361.56	344.72	313.45	328.22	333.91	334.5	427.58	430.75
comp77775_c0	44.9	34.86	50.04	31.59	53.01	81.95	37.06	43.01	41.79	41.52	64.75	51.1	53.45	79.1
comp77776_c0	13.99	7.52	6.26	14.04	9.09	5.72	5.42	12.97	7.7	14.5	15.2	11.95	11.45	10.51
comp77779_c14	26.5	21.87	20.33	24.57	25.75	12.39	18.08	13.65	27.5	34.27	27.59	29.2	7.64	16.69
comp77780_c0	6.62	15.04	10.95	7.02	24.23	14.29	19.89	10.92	4.4	14.5	20.83	26.55	22.91	19.16
comp77784_c0	13.99	21.19	17.2	35.1	21.96	43.83	16.27	5.46	8.8	7.91	13.51	9.96	7.64	9.27
comp77789_c0	55.21	28.71	142.3	24.57	60.58	89.57	85.87	86.69	56.09	42.84	64.19	59.73	15.27	66.74
comp77789_c3	8.83	4.79	4.69	3.51	1.51	4.76	9.04	10.92	4.4	6.59	4.5	4.65	3.82	7.42
comp77791_c1	11.04	5.47	20.33	17.55	32.56	12.39	12.65	8.87	9.9	9.23	7.88	13.27	3.82	14.83
comp77792_c0	527.05	477.83	855.39	487.85	690.66	559.36	589.34	719.48	639	554.94	689.21	604.63	587.92	741.6
comp77792_c1	50.79	56.05	53.17	28.08	59.07	57.17	47.91	68.26	62.69	58.66	109.24	104.2	198.52	56.86
comp77792_c2	6.62	6.15	6.26	21.06	9.09	8.58	3.62	5.46	5.5	5.93	3.94	4.65	3.82	6.18
comp77795_c1	10.31	17.09	10.95	14.04	17.42	14.29	12.65	6.14	17.6	12.52	7.88	15.27	11.45	6.18
[truncated: 13,851 more rows]
