# Supplementary material for: Selection on oxidative phosphorylation and ribosomal structure as a multigenerational response to ocean acidification in the common copepod Pseudocalanus acuspes
Source: Evol Appl. 2015 Nov 23;9(9):1112–23. doi: 10.1111/eva.12335 (PMC5039324; doi:10.1111/eva.12335)
Supplement: Supplementary file 4 — Appendix S4. List of contigs exhibiting the same expression pattern as the helicase‐annotated contigs. [file EVA-9-1112-s004.xlsx]

## Sheet: Sheet1
ContigName	topnrMatch (all)	topnrMatch (no putatives)	UniProt	KEGG	GO
comp66972_c0	gnl|BL_ORD_ID|1892413 gi|240953833|ref|XP_002399696.1| condensin-2 complex subunit H2, putative [Ixodes scapularis]	gnl|BL_ORD_ID|1892413 gi|240953833|ref|XP_002399696.1| condensin-2 complex subunit H2, putative [Ixodes scapularis]	Condensin-2 complex subunit H2	xtr:733729	GO:0005634 \\ GO:0030261 \\
comp70241_c0	gnl|BL_ORD_ID|1868930 gi|242005728|ref|XP_002423714.1| Katanin p60 ATPase-containing subunit, putative [Pediculus humanus corporis]	gnl|BL_ORD_ID|777437 gi|307215082|gb|EFN89889.1| Katanin p60 ATPase-containing subunit A1 [Harpegnathos saltator]	Katanin p60 ATPase-containing subunit A1	spu:373368	GO:0005813 \\ GO:0005737 \\ GO:0005874 \\ GO:0030496 \\ GO:0005819 \\ GO:0000922 \\ GO:0005524 \\ GO:0008568 \\ GO:0051013 \\ GO:0007067 \\
comp73313_c0	gnl|BL_ORD_ID|1379333 gi|345498292|ref|XP_001606816.2| PREDICTED: pre-mRNA-splicing factor 38A-like [Nasonia vitripennis]	gnl|BL_ORD_ID|1917793 gi|225718594|gb|ACO15143.1| Pre-mRNA-splicing factor 38A [Caligus clemensi]	Pre-mRNA-splicing factor 38A	pon:100171974	GO:0005681 \\ GO:0006397 \\ GO:0008380 \\
comp74410_c2	gnl|BL_ORD_ID|1487355 gi|193598845|ref|XP_001950417.1| PREDICTED: serine/threonine-protein kinase TAO1-like [Acyrthosiphon pisum]	gnl|BL_ORD_ID|751390 gi|332023435|gb|EGI63678.1| Serine/threonine-protein kinase TAO1 [Acromyrmex echinatior]	Serine/threonine-protein kinase TAO1-B	xla:379165	GO:0005737 \\ GO:0005524 \\ GO:0004674 \\ GO:0051301 \\ GO:0006974 \\ GO:0006281 \\ GO:0097194 \\ GO:0031572 \\ GO:0046330 \\ GO:0032874 \\ GO:0051493 \\
comp74860_c2	gnl|BL_ORD_ID|800278 gi|307178266|gb|EFN67048.1| hypothetical protein EAG_02773 [Camponotus floridanus]	gnl|BL_ORD_ID|478168 gi|198468518|ref|XP_002134048.1| GA28861 [Drosophila pseudoobscura pseudoobscura]	Sperm mitochondrial-associated cysteine-rich protein	mmu:17235	GO:0005737 \\ GO:0005741 \\ GO:0005739 \\ GO:0007339 \\ GO:0007341 \\ GO:0030317 \\
comp75120_c1	gnl|BL_ORD_ID|972022 gi|391332895|ref|XP_003740864.1| PREDICTED: electroneutral sodium bicarbonate exchanger 1-like [Metaseiulus occidentalis]	gnl|BL_ORD_ID|972022 gi|391332895|ref|XP_003740864.1| PREDICTED: electroneutral sodium bicarbonate exchanger 1-like [Metaseiulus occidentalis]	Sodium bicarbonate cotransporter 3	No_KEGG	GO:0016324 \\ GO:0016323 \\ GO:0005737 \\ GO:0016021 \\ GO:0032420 \\ GO:0005452 \\ GO:0015293 \\ GO:0060117 \\ GO:0021747 \\ GO:0061299 \\ GO:0046666 \\ GO:0006814 \\
comp75120_c2	gnl|BL_ORD_ID|2055164 gi|194762226|ref|XP_001963256.1| GF14032 [Drosophila ananassae]	gnl|BL_ORD_ID|2055164 gi|194762226|ref|XP_001963256.1| GF14032 [Drosophila ananassae]	Electrogenic sodium bicarbonate cotransporter 1	No_KEGG	GO:0016323 \\ GO:0016021 \\ GO:0005452 \\ GO:0015293 \\ GO:0006814 \\
comp75247_c0	gnl|BL_ORD_ID|1969234 gi|195171691|ref|XP_002026637.1| GL11783 [Drosophila persimilis]	gnl|BL_ORD_ID|1969234 gi|195171691|ref|XP_002026637.1| GL11783 [Drosophila persimilis]	No_Description	No_KEGG	No_GO
comp75769_c0	gnl|BL_ORD_ID|440464 gi|501294627|dbj|BAN20763.1| protein disulfide isomerase, putative [Riptortus pedestris]	gnl|BL_ORD_ID|780780 gi|307209688|gb|EFN86546.1| Protein disulfide-isomerase TXNDC10 [Harpegnathos saltator]	Protein disulfide-isomerase TMX3	hsa:54495	GO:0009986 \\ GO:0005783 \\ GO:0005789 \\ GO:0016021 \\ GO:0003756 \\ GO:0015035 \\ GO:0045454 \\ GO:0006662 \\ GO:0006457 \\ GO:0034976 \\
comp75882_c3	gnl|BL_ORD_ID|2077249 gi|91076084|ref|XP_967873.1| PREDICTED: similar to AGAP008596-PA [Tribolium castaneum]	gnl|BL_ORD_ID|1927476 gi|195115806|ref|XP_002002447.1| GI12714 [Drosophila mojavensis]	Long-chain-fatty-acid--CoA ligase ACSBG2	gga:420090	GO:0005737 \\ GO:0005524 \\ GO:0004467 \\
comp76179_c3	gnl|BL_ORD_ID|1029445 gi|270005349|gb|EFA01797.1| hypothetical protein TcasGA2_TC007398 [Tribolium castaneum]	gnl|BL_ORD_ID|569803 gi|108881729|gb|EAT45954.1| AAEL002782-PA, partial [Aedes aegypti]	DNA repair protein XRCC1	cge:100689414	GO:0005634 \\ GO:0003684 \\ GO:0000012 \\
comp76405_c0	gnl|BL_ORD_ID|347509 gi|399941710|gb|AFP61289.1| RNA recognition protein [Musca domestica]	gnl|BL_ORD_ID|347509 gi|399941710|gb|AFP61289.1| RNA recognition protein [Musca domestica]	Heterogeneous nuclear ribonucleoprotein L-like	mmu:72692	GO:0005634 \\ GO:0030529 \\ GO:0003729 \\ GO:0000166 \\ GO:0006397 \\ GO:0033120 \\
comp76717_c0	gnl|BL_ORD_ID|1223118 gi|383852429|ref|XP_003701730.1| PREDICTED: uncharacterized protein LOC100874657 [Megachile rotundata]	gnl|BL_ORD_ID|1223118 gi|383852429|ref|XP_003701730.1| PREDICTED: uncharacterized protein LOC100874657 [Megachile rotundata]	NMDA receptor-regulated protein 2	bta:541255	GO:0005634 \\
comp76719_c0	gnl|BL_ORD_ID|399212 gi|512926283|ref|XP_004931047.1| PREDICTED: histone-lysine N-methyltransferase SETD2-like [Bombyx mori]	gnl|BL_ORD_ID|748406 gi|332026544|gb|EGI66662.1| Histone-lysine N-methyltransferase SETD2 [Acromyrmex echinatior]	Histone-lysine N-methyltransferase SETD2	hsa:29072	GO:0005694 \\ GO:0005634 \\ GO:0018024 \\ GO:0001525 \\ GO:0035441 \\ GO:0060977 \\ GO:0048701 \\ GO:0060669 \\ GO:0030900 \\ GO:0097198 \\ GO:0048332 \\ GO:0006298 \\ GO:0001763 \\ GO:0001843 \\ GO:0034728 \\ GO:0060039 \\ GO:0010793 \\ GO:0006355 \\ GO:0048864 \\ GO:0006368 \\
comp76785_c1	gnl|BL_ORD_ID|756165 gi|332018225|gb|EGI58830.1| UPF0533 protein C5orf44-like protein [Acromyrmex echinatior]	gnl|BL_ORD_ID|756165 gi|332018225|gb|EGI58830.1| UPF0533 protein C5orf44-like protein [Acromyrmex echinatior]	Trafficking protein particle complex subunit 13	xtr:549181	No_GOcodes
comp77013_c0	gnl|BL_ORD_ID|966057 gi|391345096|ref|XP_003746829.1| PREDICTED: zinc finger CCCH domain-containing protein 10-like [Metaseiulus occidentalis]	gnl|BL_ORD_ID|795378 gi|307186285|gb|EFN71948.1| Zinc finger CCCH domain-containing protein 10 [Camponotus floridanus]	Zinc finger CCCH domain-containing protein 10	hsa:84872	GO:0046872 \\ GO:0044822 \\
comp77682_c0	gnl|BL_ORD_ID|1381070 gi|345487811|ref|XP_001606601.2| PREDICTED: E3 ubiquitin-protein ligase SMURF2-like [Nasonia vitripennis]	gnl|BL_ORD_ID|802388 gi|307174437|gb|EFN64938.1| E3 ubiquitin-protein ligase Smurf1 [Camponotus floridanus]	E3 ubiquitin-protein ligase SMURF2	mmu:66313	GO:0005737 \\ GO:0045121 \\ GO:0005634 \\ GO:0005886 \\ GO:0000151 \\ GO:0004842 \\ GO:0042787 \\ GO:0007179 \\ GO:0030579 \\
comp77874_c0	gnl|BL_ORD_ID|1221949 gi|383854782|ref|XP_003702899.1| PREDICTED: DNA topoisomerase 3-alpha-like [Megachile rotundata]	gnl|BL_ORD_ID|785784 gi|307201913|gb|EFN81542.1| DNA topoisomerase 3-alpha [Harpegnathos saltator]	DNA topoisomerase 3-alpha	mmu:21975	GO:0005694 \\ GO:0005654 \\ GO:0016605 \\ GO:0005524 \\ GO:0003677 \\ GO:0003917 \\ GO:0008270 \\ GO:0006265 \\
comp77908_c0	gnl|BL_ORD_ID|2030144 gi|195035207|ref|XP_001989069.1| GH10243 [Drosophila grimshawi]	gnl|BL_ORD_ID|2030144 gi|195035207|ref|XP_001989069.1| GH10243 [Drosophila grimshawi]	Protein SCO1 homolog, mitochondrial	bta:508586	GO:0005743 \\ GO:0030016 \\ GO:0005507 \\ GO:0006878 \\ GO:0006825 \\ GO:0008535 \\
comp78067_c0	gnl|BL_ORD_ID|1919172 gi|225710234|gb|ACO10963.1| Lymphokine-activated killer T-cell-originated protein kinase homolog [Caligus rogercresseyi]	gnl|BL_ORD_ID|1919172 gi|225710234|gb|ACO10963.1| Lymphokine-activated killer T-cell-originated protein kinase homolog [Caligus rogercresseyi]	Lymphokine-activated killer T-cell-originated protein kinase	hsa:55872	GO:0005524 \\ GO:0004674 \\ GO:0007067 \\
comp78109_c0	gnl|BL_ORD_ID|1239557 gi|380024150|ref|XP_003695869.1| PREDICTED: uncharacterized protein LOC100866310 [Apis florea]	gnl|BL_ORD_ID|784574 gi|307203816|gb|EFN82752.1| Uncharacterized protein KIAA1310 [Harpegnathos saltator]	KAT8 regulatory NSL complex subunit 3	dre:555951	GO:0000123 \\ GO:0043984 \\ GO:0043981 \\ GO:0043982 \\
comp78153_c0	gnl|BL_ORD_ID|1887213 gi|241326656|ref|XP_002408253.1| regulator of G protein signaling, putative [Ixodes scapularis]	gnl|BL_ORD_ID|798112 gi|307181760|gb|EFN69214.1| Regulator of G-protein signaling 12 [Camponotus floridanus]	Regulator of G-protein signaling 12	rno:54292	GO:0097440 \\ GO:0005737 \\ GO:0005829 \\ GO:0043025 \\ GO:0005634 \\ GO:0005886 \\ GO:0043234 \\ GO:0001965 \\ GO:0005096 \\ GO:0005057 \\ GO:0045744 \\ GO:0043547 \\ GO:0038032 \\
comp78567_c0	gnl|BL_ORD_ID|1380669 gi|345490259|ref|XP_001605134.2| PREDICTED: probable RNA-binding protein 19-like [Nasonia vitripennis]	gnl|BL_ORD_ID|1942253 gi|157104329|ref|XP_001648356.1| RNA binding motif protein [Aedes aegypti]	No_Description	No_KEGG	No_GO
comp79007_c1	gnl|BL_ORD_ID|148119 gi|572306647|ref|XP_006619212.1| PREDICTED: uncharacterized protein LOC102679122 [Apis dorsata]	gnl|BL_ORD_ID|780132 gi|307210841|gb|EFN87194.1| Integrator complex subunit 6-A [Harpegnathos saltator]	Integrator complex subunit 6-A	xla:735021	GO:0005634 \\
comp79165_c3	gnl|BL_ORD_ID|306638 gi|545915160|gb|JAB56262.1| putative sutpl, partial [Corethrella appendiculata]	gnl|BL_ORD_ID|792317 gi|307191477|gb|EFN75009.1| RNA polymerase II elongation factor ELL [Camponotus floridanus]	RNA polymerase II elongation factor ELL2	hsa:22936	GO:0005813 \\ GO:0005737 \\ GO:0005634 \\ GO:0008023 \\ GO:0006355 \\ GO:0006368 \\
comp79268_c0	gnl|BL_ORD_ID|1480377 gi|328706134|ref|XP_001951888.2| PREDICTED: tyrosine-protein phosphatase non-receptor type 21-like [Acyrthosiphon pisum]	gnl|BL_ORD_ID|1460292 gi|157014149|gb|EAA13919.5| AGAP009975-PA [Anopheles gambiae str. PEST]	Tyrosine-protein phosphatase non-receptor type 21	No_KEGG	GO:0005737 \\ GO:0005856 \\ GO:0004725 \\
comp79311_c0	gnl|BL_ORD_ID|1327896 gi|357621007|gb|EHJ72993.1| DnaJ-like protein 4 [Danaus plexippus]	gnl|BL_ORD_ID|1327896 gi|357621007|gb|EHJ72993.1| DnaJ-like protein 4 [Danaus plexippus]	DnaJ homolog subfamily B member 6	pon:100174558	GO:0005634 \\ GO:0048471 \\ GO:0030018 \\
comp79313_c0	gnl|BL_ORD_ID|2069138 gi|189235746|ref|XP_967247.2| PREDICTED: similar to tRNA-specific adenosine deaminase [Tribolium castaneum]	gnl|BL_ORD_ID|1820182 gi|170046402|ref|XP_001850755.1| tRNA-specific adenosine deaminase [Culex quinquefasciatus]	No_Description	No_KEGG	No_GO
comp79450_c0	gnl|BL_ORD_ID|1772077 gi|290561511|gb|ADD38156.1| Nucleoporin Nup43 [Lepeophtheirus salmonis]	gnl|BL_ORD_ID|1772077 gi|290561511|gb|ADD38156.1| Nucleoporin Nup43 [Lepeophtheirus salmonis]	Nucleoporin Nup43	mmu:69912	GO:0000777 \\ GO:0031080 \\ GO:0007059 \\ GO:0007067 \\ GO:0051028 \\ GO:0015031 \\
comp79688_c0	gnl|BL_ORD_ID|764884 gi|322800046|gb|EFZ21152.1| hypothetical protein SINV_03493 [Solenopsis invicta]	gnl|BL_ORD_ID|754597 gi|332019938|gb|EGI60398.1| U6 snRNA-specific terminal uridylyltransferase 1 [Acromyrmex echinatior]	Speckle targeted PIP5K1A-regulated poly(A) polymerase	xtr:100127188	GO:0016607 \\ GO:0005730 \\ GO:0005524 \\ GO:0046872 \\ GO:0003730 \\ GO:0004652 \\ GO:0003723 \\ GO:0050265 \\ GO:0006379 \\ GO:0006378 \\ GO:0016180 \\
comp79801_c0	gnl|BL_ORD_ID|769726 gi|322792326|gb|EFZ16310.1| hypothetical protein SINV_06196 [Solenopsis invicta]	gnl|BL_ORD_ID|748992 gi|332025920|gb|EGI66076.1| Mitogen-activated protein kinase kinase kinase kinase 5 [Acromyrmex echinatior]	Mitogen-activated protein kinase kinase kinase kinase 3	rno:170920	GO:0005737 \\ GO:0005524 \\ GO:0008349 \\ GO:0004674 \\ GO:0005083 \\ GO:0000185 \\ GO:0035556 \\ GO:0000165 \\ GO:0006468 \\ GO:0009411 \\
comp79840_c7	gnl|BL_ORD_ID|1980475 gi|195577213|ref|XP_002078467.1| GD23448 [Drosophila simulans]	gnl|BL_ORD_ID|1980475 gi|195577213|ref|XP_002078467.1| GD23448 [Drosophila simulans]	No_Description	No_KEGG	No_GO
comp80090_c0	gnl|BL_ORD_ID|1456591 gi|157019596|gb|EAA05067.5| AGAP011262-PA [Anopheles gambiae str. PEST]	gnl|BL_ORD_ID|1456591 gi|157019596|gb|EAA05067.5| AGAP011262-PA [Anopheles gambiae str. PEST]	Zinc finger and BTB domain-containing protein 49	hsa:166793	GO:0005634 \\ GO:0003677 \\ GO:0046872 \\ GO:0006355 \\ GO:0006351 \\
comp80141_c0	gnl|BL_ORD_ID|1005267 gi|321461092|gb|EFX72127.1| hypothetical protein DAPPUDRAFT_111070 [Daphnia pulex]	gnl|BL_ORD_ID|192541 gi|568258480|gb|ETN66601.1| serine/threonine-protein kinase RIO1 [Anopheles darlingi]	Serine/threonine-protein kinase RIO1	hsa:83732	GO:0005524 \\ GO:0004674 \\
comp80144_c2	gnl|BL_ORD_ID|1391787 gi|156543036|ref|XP_001604294.1| PREDICTED: macoilin-1-like [Nasonia vitripennis]	gnl|BL_ORD_ID|793640 gi|307189238|gb|EFN73686.1| Macoilin [Camponotus floridanus]	Macoilin-2	dre:393435	GO:0030424 \\ GO:0016021 \\ GO:0031965 \\
comp80250_c2	gnl|BL_ORD_ID|304193 gi|545920051|gb|JAB58707.1| putative rrp45 subunit of eukaryotic exosome [Corethrella appendiculata]	gnl|BL_ORD_ID|197024 gi|568252660|gb|ETN61954.1| exosome complex exonuclease RRP45 [Anopheles darlingi]	Exosome complex component RRP45	bta:508005	GO:0005737 \\ GO:0000178 \\ GO:0005730 \\ GO:0003723 \\ GO:0006364 \\
comp80421_c6	gnl|BL_ORD_ID|1454156 gi|333466541|gb|EAA04853.5| AGAP001005-PA [Anopheles gambiae str. PEST]	gnl|BL_ORD_ID|1454156 gi|333466541|gb|EAA04853.5| AGAP001005-PA [Anopheles gambiae str. PEST]	Protein PF14_0175	pfa:PF14_0175	GO:0016021 \\ GO:0003677 \\
comp80740_c0	gnl|BL_ORD_ID|782991 gi|307206270|gb|EFN84335.1| Nucleosome-remodeling factor subunit NURF301 [Harpegnathos saltator]	gnl|BL_ORD_ID|782991 gi|307206270|gb|EFN84335.1| Nucleosome-remodeling factor subunit NURF301 [Harpegnathos saltator]	No_Description	No_KEGG	No_GO
comp81145_c0	gnl|BL_ORD_ID|737867 gi|346469199|gb|AEO34444.1| hypothetical protein [Amblyomma maculatum]	gnl|BL_ORD_ID|1771712 gi|290562249|gb|ADD38521.1| Coiled-coil domain-containing protein 51 [Lepeophtheirus salmonis]	Coiled-coil domain-containing protein 51	bta:517515	GO:0016021 \\ GO:0005739 \\ GO:0005634 \\
comp81154_c2	gnl|BL_ORD_ID|1867136 gi|242009469|ref|XP_002425508.1| NEFA-interacting nuclear protein NIP30, putative [Pediculus humanus corporis]	gnl|BL_ORD_ID|794076 gi|307188513|gb|EFN73250.1| NEFA-interacting nuclear protein NIP30 [Camponotus floridanus]	Protein FAM192A	mmu:102122	GO:0005634 \\
comp81243_c2	gnl|BL_ORD_ID|1477311 gi|328713323|ref|XP_001948559.2| PREDICTED: DNA repair protein RAD50-like [Acyrthosiphon pisum]	gnl|BL_ORD_ID|120353 gi|577730313|gb|JAB96794.1| DNA repair protein RAD50, partial [Ceratitis capitata]	DNA repair protein RAD50	hsa:10111	GO:0030870 \\ GO:0000784 \\ GO:0005654 \\ GO:0005634 \\ GO:0045120 \\ GO:0035861 \\ GO:0005524 \\ GO:0003677 \\ GO:0004518 \\ GO:0030674 \\ GO:0008270 \\ GO:0006974 \\ GO:0000737 \\ GO:0032508 \\ GO:0006310 \\ GO:0006281 \\ GO:0006302 \\ GO:0000724 \\ GO:0090305 \\ GO:0033674 \\ GO:0031954 \\ GO:0007131 \\ GO:0000019 \\ GO:0000723 \\ GO:0007004 \\
comp81390_c0	gnl|BL_ORD_ID|1224103 gi|383850323|ref|XP_003700745.1| PREDICTED: tubulin gamma-1 chain [Megachile rotundata]	gnl|BL_ORD_ID|791398 gi|307192900|gb|EFN75928.1| Tubulin gamma-1 chain [Harpegnathos saltator]	Tubulin gamma-1 chain	hsa:7283	GO:0045177 \\ GO:0031252 \\ GO:0005814 \\ GO:0005813 \\ GO:0036064 \\ GO:0000794 \\ GO:0005737 \\ GO:0005881 \\ GO:0005829 \\ GO:0000930 \\ GO:0031513 \\ GO:0000242 \\ GO:0005827 \\ GO:0005525 \\ GO:0003924 \\ GO:0005200 \\ GO:0031122 \\ GO:0000086 \\ GO:0000212 \\ GO:0000226 \\ GO:0007020 \\ GO:0000278 \\ GO:0051258 \\
comp81530_c1	gnl|BL_ORD_ID|744881 gi|332030499|gb|EGI70187.1| Transcriptional regulatory protein PHO23 [Acromyrmex echinatior]	gnl|BL_ORD_ID|744881 gi|332030499|gb|EGI70187.1| Transcriptional regulatory protein PHO23 [Acromyrmex echinatior]	Zinc finger protein 555	hsa:148254	GO:0005634 \\ GO:0003677 \\ GO:0046872 \\ GO:0006355 \\ GO:0006351 \\
comp81752_c1	gnl|BL_ORD_ID|1421851 gi|340711829|ref|XP_003394471.1| PREDICTED: hypothetical protein LOC100645865 [Bombus terrestris]	gnl|BL_ORD_ID|799454 gi|307179558|gb|EFN67872.1| Tripartite motif-containing protein 37 [Camponotus floridanus]	E3 ubiquitin-protein ligase TRIM37	mmu:68729	GO:0016235 \\ GO:0005737 \\ GO:0005829 \\ GO:0048471 \\ GO:0005777 \\ GO:0004842 \\ GO:0008270 \\ GO:0070842 \\ GO:0046600 \\ GO:0032088 \\ GO:0051865 \\
comp81982_c2	gnl|BL_ORD_ID|1859534 gi|242025396|ref|XP_002433110.1| Centaurin-beta, putative [Pediculus humanus corporis]	gnl|BL_ORD_ID|282056 gi|550249648|gb|JAB64325.1| Arf-GAP with coiled-coil, ANK repeat and PH domain-containing protein 2, partial [Anoplophora glabripennis]	Arf-GAP with coiled-coil, ANK repeat and PH domain-containing protein 2	gga:424895	GO:0010008 \\ GO:0008060 \\ GO:0008270 \\ GO:1990090 \\ GO:0036010 \\ GO:0032312 \\
comp82323_c0	gnl|BL_ORD_ID|1919151 gi|225710276|gb|ACO10984.1| Casein kinase II subunit beta [Caligus rogercresseyi]	gnl|BL_ORD_ID|1919151 gi|225710276|gb|ACO10984.1| Casein kinase II subunit beta [Caligus rogercresseyi]	Casein kinase II subunit beta	xla:399320	GO:0005956 \\ GO:0046872 \\ GO:0019887 \\ GO:0016055 \\
comp82480_c1	gnl|BL_ORD_ID|1326201 gi|357623602|gb|EHJ74688.1| sterol o-acyltransferase [Danaus plexippus]	gnl|BL_ORD_ID|1326201 gi|357623602|gb|EHJ74688.1| sterol o-acyltransferase [Danaus plexippus]	Diacylglycerol O-acyltransferase 1	mmu:13350	GO:0005789 \\ GO:0016021 \\ GO:0043231 \\ GO:0016020 \\ GO:0003846 \\ GO:0004144 \\ GO:0050252 \\ GO:0046339 \\ GO:0055089 \\ GO:0019915 \\ GO:0035336 \\ GO:0019432 \\ GO:0034379 \\
comp82555_c0	gnl|BL_ORD_ID|1859886 gi|242024687|ref|XP_002432758.1| Ribosomal protein S6 kinase alpha-2, putative [Pediculus humanus corporis]	gnl|BL_ORD_ID|998459 gi|321467947|gb|EFX78935.1| ribosomal protein S6 kinase-like protein [Daphnia pulex]	Ribosomal protein S6 kinase 2 alpha	gga:386579	GO:0005737 \\ GO:0005634 \\ GO:0005819 \\ GO:0005524 \\ GO:0043027 \\ GO:0000287 \\ GO:0004674 \\ GO:0035556 \\ GO:0043066 \\ GO:2000491 \\ GO:0045944 \\
comp82682_c0	gnl|BL_ORD_ID|2068530 gi|189237451|ref|XP_966552.2| PREDICTED: similar to nuclear pore complex protein nup214 [Tribolium castaneum]	gnl|BL_ORD_ID|749852 gi|332025029|gb|EGI65216.1| Succinyl-CoA ligase [GDP-forming] subunit alpha, mitochondrial [Acromyrmex echinatior]	Nuclear pore complex protein Nup214	mmu:227720	GO:0005643 \\ GO:0005487 \\ GO:0006406 \\ GO:0006611 \\ GO:0006606 \\ GO:0051726 \\
comp82711_c0	gnl|BL_ORD_ID|1867350 gi|242009026|ref|XP_002425294.1| conserved hypothetical protein [Pediculus humanus corporis]	gnl|BL_ORD_ID|791956 gi|307191980|gb|EFN75370.1| NIK- and IKBKB-binding protein [Harpegnathos saltator]	Protein brunelleschi	dme:Dmel_CG2478	GO:0036063 \\ GO:0005737 \\ GO:0005794 \\ GO:0000916 \\ GO:0007112 \\ GO:0007110 \\ GO:0007111 \\ GO:0043147 \\ GO:0048137 \\
comp83217_c2	gnl|BL_ORD_ID|2013970 gi|195162959|ref|XP_002022321.1| GL24320 [Drosophila persimilis]	gnl|BL_ORD_ID|2013970 gi|195162959|ref|XP_002022321.1| GL24320 [Drosophila persimilis]	No_Description	No_KEGG	No_GO
comp83278_c1	gnl|BL_ORD_ID|970928 gi|391335147|ref|XP_003741958.1| PREDICTED: UPF0364 protein C6orf211 homolog [Metaseiulus occidentalis]	gnl|BL_ORD_ID|1851683 gi|195486283|ref|XP_002091440.1| GE13653 [Drosophila yakuba]	UPF0364 protein C6orf211 homolog	mmu:73419	No_GOcodes
comp83360_c0	gnl|BL_ORD_ID|1478678 gi|328710109|ref|XP_001948812.2| PREDICTED: zinc finger protein 135-like [Acyrthosiphon pisum]	gnl|BL_ORD_ID|1478678 gi|328710109|ref|XP_001948812.2| PREDICTED: zinc finger protein 135-like [Acyrthosiphon pisum]	Zinc finger protein 714	hsa:148206	GO:0005634 \\ GO:0003677 \\ GO:0046872 \\ GO:0006355 \\ GO:0006351 \\
comp83374_c2	gnl|BL_ORD_ID|1007088 gi|321459251|gb|EFX70306.1| hypothetical protein DAPPUDRAFT_257231 [Daphnia pulex]	gnl|BL_ORD_ID|1007088 gi|321459251|gb|EFX70306.1| hypothetical protein DAPPUDRAFT_257231 [Daphnia pulex]	No_Description	No_KEGG	No_GO
comp83417_c7	gnl|BL_ORD_ID|1001086 gi|321465306|gb|EFX76308.1| RAD54, DNA repair and recombination protein [Daphnia pulex]	gnl|BL_ORD_ID|1001086 gi|321465306|gb|EFX76308.1| RAD54, DNA repair and recombination protein [Daphnia pulex]	DNA repair and recombination protein RAD54-like	No_KEGG	GO:0005634 \\ GO:0036310 \\ GO:0005524 \\ GO:0003677 \\ GO:0004386 \\ GO:0006281 \\ GO:0000733 \\
comp83492_c0	gnl|BL_ORD_ID|994170 gi|321472254|gb|EFX83224.1| hypothetical protein DAPPUDRAFT_315656 [Daphnia pulex]	gnl|BL_ORD_ID|1825635 gi|170034338|ref|XP_001845031.1| NAD(P) transhydrogenase, mitochondrial [Culex quinquefasciatus]	NAD(P) transhydrogenase, mitochondrial	bta:280878	GO:0016021 \\ GO:0005743 \\ GO:0008750 \\ GO:0050661 \\ GO:0015992 \\ GO:0072593 \\
comp83804_c1	gnl|BL_ORD_ID|1419179 gi|340718488|ref|XP_003397698.1| PREDICTED: v-type proton ATPase 116 kDa subunit a isoform 1-like [Bombus terrestris]	gnl|BL_ORD_ID|219339 gi|373195588|gb|AEY56932.1| V-type proton ATPase subunit a isoform 1 [Apis cerana]	V-type proton ATPase 116 kDa subunit a isoform 1	bta:286768	GO:0030659 \\ GO:0016021 \\ GO:0042470 \\ GO:0000220 \\ GO:0015078 \\ GO:0015991 \\
comp83815_c0	gnl|BL_ORD_ID|1006518 gi|321459827|gb|EFX70876.1| hypothetical protein DAPPUDRAFT_228160 [Daphnia pulex]	gnl|BL_ORD_ID|1006518 gi|321459827|gb|EFX70876.1| hypothetical protein DAPPUDRAFT_228160 [Daphnia pulex]	No_Description	No_KEGG	No_GO
comp83921_c0	gnl|BL_ORD_ID|618018 gi|427783345|gb|JAA57124.1| Putative zinc finger fyve domain protein [Rhipicephalus pulchellus]	gnl|BL_ORD_ID|1824917 gi|170035859|ref|XP_001845784.1| zinc finger FYVE domain-containing protein 28 [Culex quinquefasciatus]	Lateral signaling target protein 2 homolog	dre:777615	GO:0005829 \\ GO:0031901 \\ GO:0046872 \\ GO:0032266 \\ GO:0042059 \\ GO:0007175 \\
comp84037_c1	gnl|BL_ORD_ID|794551 gi|307187823|gb|EFN72775.1| Protein TKR [Camponotus floridanus]	gnl|BL_ORD_ID|794551 gi|307187823|gb|EFN72775.1| Protein TKR [Camponotus floridanus]	No_Description	No_KEGG	No_GO
comp84071_c6	gnl|BL_ORD_ID|779956 gi|307211152|gb|EFN87370.1| Structural maintenance of chromosomes protein 6 [Harpegnathos saltator]	gnl|BL_ORD_ID|779956 gi|307211152|gb|EFN87370.1| Structural maintenance of chromosomes protein 6 [Harpegnathos saltator]	Structural maintenance of chromosomes protein 6	xla:398986	GO:0000781 \\ GO:0016605 \\ GO:0030915 \\ GO:0005524 \\ GO:0090398 \\ GO:0000724 \\ GO:0000722 \\
comp84081_c2	gnl|BL_ORD_ID|1890661 gi|241096874|ref|XP_002409573.1| conserved hypothetical protein [Ixodes scapularis]	gnl|BL_ORD_ID|751300 gi|332023532|gb|EGI63768.1| Uncharacterized protein C15orf41-like protein [Acromyrmex echinatior]	Uncharacterized protein C15orf41 homolog	bta:538758	No_GOcodes
comp84260_c2	gnl|BL_ORD_ID|1877461 gi|241829650|ref|XP_002414766.1| ser/thr protein kinase-lyk4, putative [Ixodes scapularis]	gnl|BL_ORD_ID|440220 gi|501296703|dbj|BAN21007.1| ser/thr protein kinase-lyk4 [Riptortus pedestris]	Serine/threonine-protein kinase 40	rno:360230	GO:0005737 \\ GO:0005634 \\ GO:0005524 \\ GO:0004674 \\
comp84306_c0	gnl|BL_ORD_ID|620316 gi|427778749|gb|JAA54826.1| Putative transcription factor nf-y alpha [Rhipicephalus pulchellus]	gnl|BL_ORD_ID|748626 gi|332026308|gb|EGI66442.1| Nuclear transcription factor Y subunit alpha [Acromyrmex echinatior]	Nuclear transcription factor Y subunit alpha	rno:29508	GO:0016602 \\ GO:0003677 \\ GO:0003700 \\ GO:0001221 \\ GO:0008134 \\ GO:0045944 \\ GO:0006366 \\
comp84323_c2	gnl|BL_ORD_ID|166592 gi|571552949|ref|XP_006562904.1| PREDICTED: trimethylguanosine synthase-like isoform X1 [Apis mellifera]	gnl|BL_ORD_ID|1823171 gi|170039575|ref|XP_001847606.1| prip interacting protein, pimt [Culex quinquefasciatus]	Trimethylguanosine synthase	rno:312947	GO:0005737 \\ GO:0005634 \\ GO:0071164 \\ GO:0009452 \\ GO:0006355 \\ GO:0006351 \\
comp84557_c3	gnl|BL_ORD_ID|1857635 gi|195472511|ref|XP_002088544.1| GE11875 [Drosophila yakuba]	gnl|BL_ORD_ID|1857635 gi|195472511|ref|XP_002088544.1| GE11875 [Drosophila yakuba]	Uncharacterized protein ZC262.3	cel:CELE_ZC262.3	GO:0016021 \\
comp84695_c4	gnl|BL_ORD_ID|1865509 gi|242012841|ref|XP_002427135.1| Cytoskeletal protein Sojo, putative [Pediculus humanus corporis]	gnl|BL_ORD_ID|757545 gi|332016569|gb|EGI57450.1| Mediator of DNA damage checkpoint protein 1 [Acromyrmex echinatior]	No_Description	No_KEGG	No_GO
comp84706_c0	gnl|BL_ORD_ID|1797636 gi|290462571|gb|ADD24333.1| alpha-1,2-glucosyltransferase ALG10-B [Lepeophtheirus salmonis]	gnl|BL_ORD_ID|1797636 gi|290462571|gb|ADD24333.1| alpha-1,2-glucosyltransferase ALG10-B [Lepeophtheirus salmonis]	Putative Dol-P-Glc:Glc(2)Man(9)GlcNAc(2)-PP-Dol alpha-1,2-glucosyltransferase	mmu:380959	GO:0016021 \\ GO:0005886 \\ GO:0015459 \\ GO:0016758 \\
comp84740_c1	gnl|BL_ORD_ID|1860799 gi|242022838|ref|XP_002431845.1| oxysterol-binding protein 3, putative [Pediculus humanus corporis]	gnl|BL_ORD_ID|281316 gi|550253115|gb|JAB65065.1| Oxysterol-binding protein-related protein 6 [Anoplophora glabripennis]	Oxysterol-binding protein-related protein 6	mmu:99031	GO:0008289 \\ GO:0006869 \\
comp84761_c1	gnl|BL_ORD_ID|513151 gi|478250783|gb|ENN71275.1| hypothetical protein YQE_12200, partial [Dendroctonus ponderosae]	gnl|BL_ORD_ID|801710 gi|307175781|gb|EFN65616.1| Lysophospholipase-like protein 1 [Camponotus floridanus]	Lysophospholipase-like protein 1	pon:100189704	GO:0005737 \\ GO:0016787 \\
comp84788_c0	gnl|BL_ORD_ID|1973730 gi|195590960|ref|XP_002085212.1| GD12437 [Drosophila simulans]	gnl|BL_ORD_ID|1973730 gi|195590960|ref|XP_002085212.1| GD12437 [Drosophila simulans]	Hydroxysteroid dehydrogenase-like protein 2	rno:313200	GO:0005739 \\ GO:0005777 \\ GO:0016491 \\ GO:0032934 \\
comp84818_c0	gnl|BL_ORD_ID|989407 gi|321477028|gb|EFX87987.1| hypothetical protein DAPPUDRAFT_127024 [Daphnia pulex]	gnl|BL_ORD_ID|211597 gi|562744984|gb|AHB33465.1| T-complex protein subunit eta [Locusta migratoria]	T-complex protein 1 subunit eta	gga:428806	GO:0044297 \\ GO:0005832 \\ GO:0005874 \\ GO:0005739 \\ GO:0002199 \\ GO:0005524 \\ GO:0007339 \\ GO:0006457 \\
comp84819_c1	gnl|BL_ORD_ID|1380829 gi|345489239|ref|XP_001604683.2| PREDICTED: hypothetical protein LOC100121098 [Nasonia vitripennis]	gnl|BL_ORD_ID|791240 gi|307193181|gb|EFN76086.1| Remodeling and spacing factor 1 [Harpegnathos saltator]	Remodeling and spacing factor 1	hsa:51773	GO:0005654 \\ GO:0005634 \\ GO:0031213 \\ GO:0042393 \\ GO:0008270 \\ GO:0034080 \\ GO:0006338 \\ GO:0006352 \\ GO:0043392 \\ GO:0045892 \\ GO:0006334 \\ GO:0016584 \\ GO:0045893 \\ GO:0050434 \\
comp85195_c2	gnl|BL_ORD_ID|1934289 gi|157128919|ref|XP_001661548.1| voltage-dependent p/q type calcium channel [Aedes aegypti]	gnl|BL_ORD_ID|1934289 gi|157128919|ref|XP_001661548.1| voltage-dependent p/q type calcium channel [Aedes aegypti]	Voltage-dependent calcium channel type D subunit alpha-1	dme:Dmel_CG4894	GO:0016324 \\ GO:0016323 \\ GO:0005891 \\ GO:0046872 \\ GO:0005245 \\ GO:0006816 \\ GO:0042045 \\ GO:0006936 \\
comp85195_c3	gnl|BL_ORD_ID|2120863 gi|2373389|dbj|BAA22091.1| voltage-dependent calcium channel alpha-1 subunit [Blattella germanica]	gnl|BL_ORD_ID|2120863 gi|2373389|dbj|BAA22091.1| voltage-dependent calcium channel alpha-1 subunit [Blattella germanica]	Voltage-dependent calcium channel type D subunit alpha-1	dme:Dmel_CG4894	GO:0016324 \\ GO:0016323 \\ GO:0005891 \\ GO:0046872 \\ GO:0005245 \\ GO:0006816 \\ GO:0042045 \\ GO:0006936 \\
comp85279_c0	gnl|BL_ORD_ID|279476 gi|550260953|gb|JAB66905.1| Tubulin-specific chaperone, partial [Anoplophora glabripennis]	gnl|BL_ORD_ID|279476 gi|550260953|gb|JAB66905.1| Tubulin-specific chaperone, partial [Anoplophora glabripennis]	Tubulin-specific chaperone D	gga:417334	GO:0005912 \\ GO:0005737 \\ GO:0016328 \\ GO:0005923 \\ GO:0048487 \\ GO:0005096 \\ GO:0034333 \\ GO:0010812 \\ GO:0031115 \\ GO:0043547 \\ GO:0007023 \\ GO:0006457 \\ GO:0070830 \\
comp85301_c0	gnl|BL_ORD_ID|259282 gi|556068454|gb|JAB77253.1| putative leucine-rich repeat protein [Ixodes ricinus]	gnl|BL_ORD_ID|259282 gi|556068454|gb|JAB77253.1| putative leucine-rich repeat protein [Ixodes ricinus]	No_Description	No_KEGG	No_GO
comp85427_c3	gnl|BL_ORD_ID|806694 gi|307166569|gb|EFN60632.1| Myelin expression factor 2 [Camponotus floridanus]	gnl|BL_ORD_ID|806694 gi|307166569|gb|EFN60632.1| Myelin expression factor 2 [Camponotus floridanus]	Heterogeneous nuclear ribonucleoprotein M	mmu:76936	GO:0071013 \\ GO:0016363 \\ GO:0042382 \\ GO:0000166 \\ GO:0003723 \\ GO:0000380 \\
comp85568_c1	gnl|BL_ORD_ID|258607 gi|556069823|gb|JAB77928.1| hypothetical protein [Ixodes ricinus]	gnl|BL_ORD_ID|284258 gi|550239476|gb|JAB62123.1| Protein FAM91A1, partial [Anoplophora glabripennis]	Protein FAM91A1	dre:393413	No_GOcodes
comp85576_c0	gnl|BL_ORD_ID|2106238 gi|87248247|gb|ABD36176.1| unc-50-like protein [Bombyx mori]	gnl|BL_ORD_ID|2106238 gi|87248247|gb|ABD36176.1| unc-50-like protein [Bombyx mori]	No_Description	No_KEGG	No_GO
comp85600_c1	gnl|BL_ORD_ID|1418972 gi|340719054|ref|XP_003397972.1| PREDICTED: hypothetical protein LOC100648868 [Bombus terrestris]	gnl|BL_ORD_ID|782549 gi|307206931|gb|EFN84777.1| CCR4-NOT transcription complex subunit 3 [Harpegnathos saltator]	CCR4-NOT transcription complex subunit 3	mmu:232791	GO:0030014 \\ GO:0000932 \\ GO:0005634 \\ GO:0031047 \\ GO:0033147 \\ GO:2000036 \\ GO:0006355 \\ GO:0006417 \\ GO:0006351 \\ GO:0001829 \\
comp85686_c0	gnl|BL_ORD_ID|1622974 gi|17945151|gb|AAL48635.1| RE09223p [Drosophila melanogaster]	gnl|BL_ORD_ID|1622974 gi|17945151|gb|AAL48635.1| RE09223p [Drosophila melanogaster]	Probable 39S ribosomal protein L45, mitochondrial	dme:Dmel_CG6949	GO:0005762 \\ GO:0003735 \\
comp85732_c5	gnl|BL_ORD_ID|2054944 gi|194762708|ref|XP_001963476.1| GF20270 [Drosophila ananassae]	gnl|BL_ORD_ID|2054944 gi|194762708|ref|XP_001963476.1| GF20270 [Drosophila ananassae]	Cytokine receptor	dme:Dmel_CG14226	GO:0016324 \\ GO:0016327 \\ GO:0016021 \\ GO:0046982 \\ GO:0004725 \\ GO:0004888 \\ GO:0007350 \\ GO:0007298 \\ GO:0001745 \\ GO:0050829 \\ GO:0007425 \\ GO:0007442 \\ GO:0006955 \\ GO:0007259 \\ GO:0045475 \\ GO:0007616 \\ GO:0045824 \\ GO:0007424 \\ GO:0035335 \\ GO:0008284 \\ GO:0006470 \\
comp85764_c1	gnl|BL_ORD_ID|1381392 gi|345485972|ref|XP_001605057.2| PREDICTED: protein MCM10 homolog [Nasonia vitripennis]	gnl|BL_ORD_ID|746623 gi|332028401|gb|EGI68445.1| Protein MCM10-like protein [Acromyrmex echinatior]	Protein MCM10 homolog	xla:398196	GO:0005634 \\ GO:0003677 \\ GO:0046872 \\ GO:0006260 \\
comp85784_c0	gnl|BL_ORD_ID|1863063 gi|242018229|ref|XP_002429581.1| class D atypical G-protein coupled receptor GPRfz3, putative [Pediculus humanus corporis]	gnl|BL_ORD_ID|1322038 gi|357631261|gb|EHJ78851.1| frizzled-2 [Danaus plexippus]	Frizzled-8	hsa:8325	GO:0042995 \\ GO:0005737 \\ GO:0005794 \\ GO:0016021 \\ GO:0005886 \\ GO:0004930 \\ GO:0030165 \\ GO:0031625 \\ GO:0042813 \\ GO:0017147 \\ GO:0007409 \\ GO:0007420 \\ GO:0060070 \\ GO:0009790 \\ GO:0008406 \\ GO:0000122 \\ GO:0030182 \\ GO:0043507 \\ GO:0045944 \\ GO:0033077 \\ GO:0001944 \\
comp85787_c0	gnl|BL_ORD_ID|238302 gi|557771321|ref|XP_005185322.1| PREDICTED: zinc finger protein 346-like [Musca domestica]	gnl|BL_ORD_ID|115073 gi|577740873|gb|JAC02075.1| Zinc finger protein 385D [Ceratitis capitata]	Zinc finger protein 385D	rno:305691	GO:0005634 \\ GO:0003676 \\ GO:0008270 \\
comp85949_c0	gnl|BL_ORD_ID|2068556 gi|189237368|ref|XP_970968.2| PREDICTED: similar to mannosidase alpha class 2a [Tribolium castaneum]	gnl|BL_ORD_ID|281749 gi|550251408|gb|JAB64632.1| Alpha-mannosidase 2x [Anoplophora glabripennis]	Alpha-mannosidase 2x	mmu:140481	GO:0000139 \\ GO:0016021 \\ GO:0030246 \\ GO:0016799 \\ GO:0015923 \\ GO:0004572 \\ GO:0008270 \\ GO:0006013 \\ GO:0006486 \\
comp85954_c1	gnl|BL_ORD_ID|613354 gi|427792673|gb|JAA61788.1| Putative cyclin-dependent kinase 5, partial [Rhipicephalus pulchellus]	gnl|BL_ORD_ID|140225 gi|572098917|gb|AHF48775.1| cyclin-dependent kinase 5 [Rhipicephalus microplus]	Cyclin-dependent kinase 5	rno:140908	GO:0030424 \\ GO:0030054 \\ GO:0016533 \\ GO:0005737 \\ GO:0005856 \\ GO:0005829 \\ GO:0030425 \\ GO:0030175 \\ GO:0030426 \\ GO:0030027 \\ GO:0016020 \\ GO:0031594 \\ GO:0043025 \\ GO:0005634 \\ GO:0043204 \\ GO:0014069 \\ GO:0045211 \\ GO:0030549 \\ GO:0005524 \\ GO:0004693 \\ GO:0008092 \\ GO:0046875 \\ GO:0005176 \\ GO:0043125 \\ GO:0016301 \\ GO:0004672 \\ GO:0004674 \\ GO:0050321 \\ GO:0048…
comp85966_c0	gnl|BL_ORD_ID|2056154 gi|194760073|ref|XP_001962266.1| GF15382 [Drosophila ananassae]	gnl|BL_ORD_ID|2056154 gi|194760073|ref|XP_001962266.1| GF15382 [Drosophila ananassae]	Protein escargot	dme:Dmel_CG3758	GO:0005634 \\ GO:0003677 \\ GO:0046872 \\ GO:0001078 \\ GO:0055059 \\ GO:0035147 \\ GO:0001709 \\ GO:0001708 \\ GO:0007417 \\ GO:0007427 \\ GO:0035156 \\ GO:0035215 \\ GO:0030718 \\ GO:0042332 \\ GO:0007489 \\ GO:0032876 \\ GO:0000122 \\ GO:0045892 \\ GO:0042048 \\ GO:0007424 \\ GO:0007422 \\ GO:0045944 \\ GO:0045893 \\ GO:0048076 \\ GO:0035220 \\
comp86154_c4	gnl|BL_ORD_ID|398978 gi|512927222|ref|XP_004931281.1| PREDICTED: activating signal cointegrator 1 complex subunit 3-like [Bombyx mori]	gnl|BL_ORD_ID|1821734 gi|170042848|ref|XP_001849123.1| activating signal cointegrator 1 complex subunit 3 [Culex quinquefasciatus]	Activating signal cointegrator 1 complex subunit 3	No_KEGG	GO:0005737 \\ GO:0005634 \\ GO:0005524 \\ GO:0043140 \\ GO:0003676 \\ GO:0008283 \\ GO:0006307 \\ GO:0032508 \\ GO:0006355 \\ GO:0006351 \\
comp86190_c0	gnl|BL_ORD_ID|2071650 gi|91089067|ref|XP_970873.1| PREDICTED: similar to GA16856-PA [Tribolium castaneum]	gnl|BL_ORD_ID|1824308 gi|170037147|ref|XP_001846421.1| DNA repair and recombination protein pif1, mitochondrial [Culex quinquefasciatus]	ATP-dependent DNA helicase PIF1	dre:326729	GO:0005739 \\ GO:0005634 \\ GO:0005524 \\ GO:0043141 \\ GO:0003677 \\ GO:0006310 \\ GO:0006281 \\ GO:0000002 \\ GO:0000723 \\
comp86194_c0	gnl|BL_ORD_ID|1918324 gi|225717532|gb|ACO14612.1| Notch-regulated ankyrin repeat-containing protein B [Caligus clemensi]	gnl|BL_ORD_ID|1918324 gi|225717532|gb|ACO14612.1| Notch-regulated ankyrin repeat-containing protein B [Caligus clemensi]	Notch-regulated ankyrin repeat-containing protein	mmu:67122	GO:0002043 \\ GO:0045746 \\ GO:1902367 \\ GO:0045581 \\ GO:0000122 \\ GO:0001569 \\ GO:0090263 \\ GO:0001938 \\ GO:0022407 \\ GO:0032525 \\ GO:0002040 \\
comp86201_c0	gnl|BL_ORD_ID|620451 gi|427778479|gb|JAA54691.1| Putative otu ovarian tumor-like cysteine protease [Rhipicephalus pulchellus]	gnl|BL_ORD_ID|792886 gi|307190381|gb|EFN74440.1| OTU domain-containing protein 5 [Camponotus floridanus]	OTU domain-containing protein 5	rno:363452	GO:0004843 \\ GO:0071108 \\ GO:0070536 \\ GO:0032496 \\
comp86280_c0	gnl|BL_ORD_ID|1917885 gi|225718410|gb|ACO15051.1| MMP37-like protein, mitochondrial precursor [Caligus clemensi]	gnl|BL_ORD_ID|1917885 gi|225718410|gb|ACO15051.1| MMP37-like protein, mitochondrial precursor [Caligus clemensi]	Mitochondrial translocator assembly and maintenance protein 41 homolog	xla:444785	GO:0031314 \\ GO:0030150 \\
comp86315_c1	gnl|BL_ORD_ID|407559 gi|512891120|ref|XP_004922629.1| PREDICTED: histone acetyltransferase KAT2A-like [Bombyx mori]	gnl|BL_ORD_ID|789991 gi|307195449|gb|EFN77335.1| General control of amino acid synthesis protein 5-like 2 [Harpegnathos saltator]	Histone acetyltransferase KAT2A	mmu:14534	GO:0005671 \\ GO:0000123 \\ GO:0072686 \\ GO:0005634 \\ GO:0030914 \\ GO:0033276 \\ GO:0003682 \\ GO:0010484 \\ GO:0004402 \\ GO:0043997 \\ GO:0008080 \\ GO:0003713 \\ GO:0008283 \\ GO:0016578 \\ GO:0044154 \\ GO:0043983 \\ GO:0001701 \\ GO:0022037 \\ GO:0030901 \\ GO:0035264 \\ GO:0007399 \\ GO:0001843 \\ GO:0031647 \\ GO:0006355 \\ GO:0001756 \\ GO:0021537 \\ GO:0006351 \\
comp86497_c0	gnl|BL_ORD_ID|1941107 gi|157107792|ref|XP_001649939.1| M protein type, putative [Aedes aegypti]	gnl|BL_ORD_ID|582372 gi|108868641|gb|EAT32866.1| AAEL014895-PA [Aedes aegypti]	Charged multivesicular body protein 7	xtr:548452	GO:0000815 \\ GO:0008565 \\ GO:0045324 \\
comp86516_c0	gnl|BL_ORD_ID|1864136 gi|242015746|ref|XP_002428508.1| mediator complex subunit, putative [Pediculus humanus corporis]	gnl|BL_ORD_ID|527550 gi|459352892|gb|AGG55022.1| mediator complex subunit 20 [Heliothis subflexa]	Mediator of RNA polymerase II transcription subunit 20	aag:AaeL_AAEL001260	GO:0016592 \\ GO:0001104 \\
comp86523_c3	gnl|BL_ORD_ID|990960 gi|321475471|gb|EFX86434.1| hypothetical protein DAPPUDRAFT_44815 [Daphnia pulex]	gnl|BL_ORD_ID|795379 gi|307186284|gb|EFN71947.1| Sarcolemmal membrane-associated protein [Camponotus floridanus]	Sarcolemmal membrane-associated protein	No_KEGG	GO:0005737 \\ GO:0005615 \\ GO:0016021 \\ GO:0005815 \\ GO:0016272 \\ GO:0042383 \\ GO:0006457 \\
comp86559_c1	gnl|BL_ORD_ID|1485644 gi|193676504|ref|XP_001943468.1| PREDICTED: kanadaptin [Acyrthosiphon pisum]	gnl|BL_ORD_ID|750129 gi|332024750|gb|EGI64939.1| Kanadaptin [Acromyrmex echinatior]	Kanadaptin	hsa:22950	GO:0005737 \\ GO:0005634 \\
comp86560_c3	gnl|BL_ORD_ID|263330 gi|556060320|gb|JAB73205.1| putative schmidt-lanterman incisure, partial [Ixodes ricinus]	gnl|BL_ORD_ID|280367 gi|550257328|gb|JAB66014.1| Inactivation-no-after-potential D protein [Anoplophora glabripennis]	Ligand of Numb protein X 2	mmu:140887	GO:0030165 \\ GO:0008270 \\ GO:0051260 \\
comp86587_c1	gnl|BL_ORD_ID|235028 gi|557777946|ref|XP_005188606.1| PREDICTED: probable serine/threonine-protein kinase DDB_G0267686-like isoform X1 [Musca domestica]	gnl|BL_ORD_ID|2039718 gi|194898453|ref|XP_001978808.1| GG11654 [Drosophila erecta]	S-phase kinase-associated protein 2	hsa:6502	GO:0016235 \\ GO:0005737 \\ GO:0005829 \\ GO:0005730 \\ GO:0005654 \\ GO:0005634 \\ GO:0019005 \\ GO:0042802 \\ GO:0004842 \\ GO:0031145 \\ GO:0008283 \\ GO:0071460 \\ GO:0000082 \\ GO:0000086 \\ GO:0000278 \\ GO:0033148 \\ GO:0048661 \\ GO:0000209 \\ GO:0051726 \\
comp86597_c1	gnl|BL_ORD_ID|1860851 gi|242022733|ref|XP_002431793.1| hypothetical protein Phum_PHUM548260 [Pediculus humanus corporis]	gnl|BL_ORD_ID|1860851 gi|242022733|ref|XP_002431793.1| hypothetical protein Phum_PHUM548260 [Pediculus humanus corporis]	Condensin-2 complex subunit G2	xla:446284	GO:0005634 \\ GO:0030261 \\ GO:0007067 \\
comp86598_c1	gnl|BL_ORD_ID|1415624 gi|340727421|ref|XP_003402042.1| PREDICTED: LOW QUALITY PROTEIN: H(+)/Cl(-) exchange transporter 3-like [Bombus terrestris]	gnl|BL_ORD_ID|215742 gi|373210931|gb|AEY60529.1| H(+)/Cl(-) exchange transporter 3 [Apis cerana]	H(+)/Cl(-) exchange transporter 3	pon:100174300	GO:0005769 \\ GO:0031901 \\ GO:0005794 \\ GO:0016021 \\ GO:0005770 \\ GO:0031902 \\ GO:0030658 \\ GO:0012506 \\ GO:0015297 \\ GO:0005524 \\ GO:0030165 \\ GO:0005247 \\ GO:0044070 \\
comp86686_c0	gnl|BL_ORD_ID|1005461 gi|321460895|gb|EFX71933.1| hypothetical protein DAPPUDRAFT_59592 [Daphnia pulex]	gnl|BL_ORD_ID|982398 gi|389612624|dbj|BAM19738.1| similar to CG10158 [Papilio xuthus]	FGFR1 oncogene partner 2 homolog	pon:100173845	GO:0005737 \\
comp86706_c3	gnl|BL_ORD_ID|281382 gi|550252941|gb|JAB64999.1| Nuclear receptor corepressor 1, partial [Anoplophora glabripennis]	gnl|BL_ORD_ID|281382 gi|550252941|gb|JAB64999.1| Nuclear receptor corepressor 1, partial [Anoplophora glabripennis]	Nuclear receptor corepressor 1	hsa:9611	GO:0005737 \\ GO:0000790 \\ GO:0005654 \\ GO:0005634 \\ GO:0005876 \\ GO:0005667 \\ GO:0017053 \\ GO:0003682 \\ GO:0042826 \\ GO:0035033 \\ GO:0035257 \\ GO:0001102 \\ GO:0043565 \\ GO:0003700 \\ GO:0003714 \\ GO:0044212 \\ GO:0002361 \\ GO:0044255 \\ GO:0042632 \\ GO:0016568 \\ GO:0032922 \\ GO:0060318 \\ GO:0010467 \\ GO:0046329 \\ GO:0014067 \\ GO:0000122 \\ GO:0007219 \\ GO:0031065 \\ GO:2000…
comp86956_c2	gnl|BL_ORD_ID|1224512 gi|383849406|ref|XP_003700336.1| PREDICTED: general transcription factor 3C polypeptide 1-like [Megachile rotundata]	gnl|BL_ORD_ID|796758 gi|307184010|gb|EFN70568.1| General transcription factor 3C polypeptide 1 [Camponotus floridanus]	General transcription factor 3C polypeptide 1	mmu:233863	GO:0005730 \\ GO:0030529 \\ GO:0000127 \\ GO:0003677 \\ GO:0006351 \\
comp87333_c1	gnl|BL_ORD_ID|278430 gi|550263979|gb|JAB67951.1| DNA/RNA-binding protein [Anoplophora glabripennis]	gnl|BL_ORD_ID|278430 gi|550263979|gb|JAB67951.1| DNA/RNA-binding protein [Anoplophora glabripennis]	DNA/RNA-binding protein KIN17	mmu:16588	GO:0005737 \\ GO:0016363 \\ GO:0005634 \\ GO:0003690 \\ GO:0046872 \\ GO:0003723 \\ GO:0006974 \\ GO:0006310 \\ GO:0006281 \\ GO:0006260 \\ GO:0006397 \\
comp87339_c1	gnl|BL_ORD_ID|2055255 gi|194762032|ref|XP_001963165.1| GF15813 [Drosophila ananassae]	gnl|BL_ORD_ID|2055255 gi|194762032|ref|XP_001963165.1| GF15813 [Drosophila ananassae]	Zinc finger protein 385A	hsa:25946	GO:0005737 \\ GO:0030425 \\ GO:0043025 \\ GO:0005730 \\ GO:0003677 \\ GO:0003730 \\ GO:0002039 \\ GO:0044822 \\ GO:0008270 \\ GO:0006915 \\ GO:0006974 \\ GO:0007599 \\ GO:0007611 \\ GO:0007626 \\ GO:0035855 \\ GO:0010609 \\ GO:1902166 \\ GO:0070889 \\ GO:0030220 \\ GO:1902164 \\ GO:0045600 \\ GO:2000765 \\ GO:0006355 \\ GO:0006351 \\
comp87354_c0	gnl|BL_ORD_ID|249710 gi|399207909|gb|AFP33456.1| kinesin-like protein KIFC1 [Macrobrachium nipponense]	gnl|BL_ORD_ID|249710 gi|399207909|gb|AFP33456.1| kinesin-like protein KIFC1 [Macrobrachium nipponense]	Carboxy-terminal kinesin 2	xla:394322	GO:0005737 \\ GO:0005871 \\ GO:0005874 \\ GO:0005524 \\ GO:0003777 \\ GO:0007018 \\
comp87379_c0	gnl|BL_ORD_ID|406679 gi|512894817|ref|XP_004923521.1| PREDICTED: lysine-specific demethylase lid-like [Bombyx mori]	gnl|BL_ORD_ID|578546 gi|108872617|gb|EAT36842.1| AAEL011092-PA [Aedes aegypti]	Lysine-specific demethylase 5A	mmu:214899	GO:0019907 \\ GO:0005737 \\ GO:0005730 \\ GO:0003682 \\ GO:0003677 \\ GO:0016706 \\ GO:0008270 \\ GO:0016568 \\ GO:0007275 \\ GO:0045893 \\ GO:0006351 \\
comp87399_c0	gnl|BL_ORD_ID|505711 gi|478258665|gb|ENN78715.1| hypothetical protein YQE_04887, partial [Dendroctonus ponderosae]	gnl|BL_ORD_ID|218082 gi|373198994|gb|AEY58189.1| DnaJ subfamily C member 7 [Apis cerana]	DnaJ homolog subfamily C member 7	pon:100173101	GO:0005737 \\ GO:0005856 \\ GO:0005634 \\
comp87437_c0	gnl|BL_ORD_ID|1860714 gi|242023012|ref|XP_002431930.1| helicase, putative [Pediculus humanus corporis]	gnl|BL_ORD_ID|804350 gi|307170865|gb|EFN62976.1| Transcription termination factor 2 [Camponotus floridanus]	Helicase-like transcription factor	mmu:20585	GO:0005737 \\ GO:0005730 \\ GO:0005654 \\ GO:0005524 \\ GO:0016887 \\ GO:0003677 \\ GO:0004386 \\ GO:0016874 \\ GO:0008270 \\ GO:0006200 \\ GO:0016568 \\ GO:0016567 \\ GO:0006357 \\ GO:0006351 \\
comp87496_c5	gnl|BL_ORD_ID|298618 gi|546676557|gb|ERL87546.1| hypothetical protein D910_04937 [Dendroctonus ponderosae]	gnl|BL_ORD_ID|418739 gi|509177881|gb|JAA87061.1| GPI mannosyltransferase 1, partial [Pararge aegeria]	GPI mannosyltransferase 1	tbr:Tb927.6.3300	GO:0005789 \\ GO:0016021 \\ GO:0016758 \\ GO:0006506 \\
comp87513_c0	gnl|BL_ORD_ID|1011650 gi|321454579|gb|EFX65744.1| hypothetical protein DAPPUDRAFT_303545 [Daphnia pulex]	gnl|BL_ORD_ID|745989 gi|332029065|gb|EGI69079.1| Transcription elongation factor SPT5 [Acromyrmex echinatior]	Transcription elongation factor SPT5	dme:Dmel_CG7626	GO:0032044 \\ GO:0005700 \\ GO:0005705 \\ GO:0005703 \\ GO:0008023 \\ GO:0046982 \\ GO:0007549 \\ GO:0007095 \\ GO:0007052 \\ GO:0032785 \\ GO:0000122 \\ GO:0032786 \\ GO:0045944 \\ GO:0006368 \\
comp87528_c1	gnl|BL_ORD_ID|615415 gi|427788551|gb|JAA59727.1| Putative mrna splicing factor atp-dependent rna helicase [Rhipicephalus pulchellus]	gnl|BL_ORD_ID|198201 gi|568251186|gb|ETN60759.1| ATP-dependent RNA helicase [Anopheles darlingi]	Putative pre-mRNA-splicing factor ATP-dependent RNA helicase DHX16	ssc:100144456	GO:0005634 \\ GO:0005524 \\ GO:0008026 \\ GO:0003676 \\ GO:0006397 \\ GO:0008380 \\
comp87608_c1	gnl|BL_ORD_ID|989881 gi|321476553|gb|EFX87513.1| hypothetical protein DAPPUDRAFT_221473 [Daphnia pulex]	gnl|BL_ORD_ID|2064498 gi|194742910|ref|XP_001953943.1| GF16986 [Drosophila ananassae]	Transcription elongation factor B polypeptide 3	dme:Dmel_CG6755	GO:0070449 \\ GO:0016021 \\ GO:0005634 \\ GO:0008023 \\ GO:0003677 \\ GO:0007474 \\ GO:0032968 \\ GO:0006368 \\
comp87800_c1	gnl|BL_ORD_ID|2033800 gi|195020080|ref|XP_001985116.1| GH16888 [Drosophila grimshawi]	gnl|BL_ORD_ID|2033800 gi|195020080|ref|XP_001985116.1| GH16888 [Drosophila grimshawi]	Xenotropic and polytropic retrovirus receptor 1 homolog	cge:100689082	GO:0016021 \\ GO:0005886 \\
comp87892_c0	gnl|BL_ORD_ID|1825947 gi|170033689|ref|XP_001844709.1| conserved hypothetical protein [Culex quinquefasciatus]	gnl|BL_ORD_ID|568903 gi|108882651|gb|EAT46876.1| AAEL002006-PA [Aedes aegypti]	No_Description	No_KEGG	No_GO
comp87894_c1	gnl|BL_ORD_ID|1866029 gi|242011761|ref|XP_002426615.1| brat protein, putative [Pediculus humanus corporis]	gnl|BL_ORD_ID|283431 gi|550243483|gb|JAB62950.1| Brain tumor protein, partial [Anoplophora glabripennis]	Brain tumor protein	dme:Dmel_CG10719	GO:0005737 \\ GO:0043025 \\ GO:0045182 \\ GO:0030371 \\ GO:0008270 \\ GO:0008356 \\ GO:0055060 \\ GO:0007411 \\ GO:0007420 \\ GO:0007402 \\ GO:0008285 \\ GO:0007406 \\ GO:0017148 \\ GO:0007405 \\ GO:0022008 \\ GO:0030182 \\ GO:0048477 \\ GO:0006909 \\ GO:0050767 \\ GO:0008582 \\ GO:1900242 \\ GO:0006417 \\ GO:0009303 \\ GO:0035282 \\
comp88016_c5	gnl|BL_ORD_ID|966886 gi|391343403|ref|XP_003746000.1| PREDICTED: RNA polymerase II-associated protein 1-like [Metaseiulus occidentalis]	gnl|BL_ORD_ID|777607 gi|307214851|gb|EFN89719.1| RNA polymerase II-associated protein 1 [Harpegnathos saltator]	RNA polymerase II-associated protein 1	hsa:26015	GO:0005634 \\ GO:0003677 \\ GO:0003899 \\
comp88025_c0	gnl|BL_ORD_ID|992903 gi|321473524|gb|EFX84491.1| hypothetical protein DAPPUDRAFT_194485 [Daphnia pulex]	gnl|BL_ORD_ID|283854 gi|550241209|gb|JAB62527.1| Tyrosine-protein phosphatase non-receptor type 23, partial [Anoplophora glabripennis]	Tyrosine-protein phosphatase non-receptor type 23	No_KEGG	GO:0036064 \\ GO:0005737 \\ GO:0016023 \\ GO:0005769 \\ GO:0005768 \\ GO:0005634 \\ GO:0004725 \\ GO:0060271 \\ GO:0015031 \\ GO:0030334 \\ GO:0043162 \\
comp88048_c2	gnl|BL_ORD_ID|2068647 gi|189237108|ref|XP_971214.2| PREDICTED: similar to canoe CG2534-PA [Tribolium castaneum]	gnl|BL_ORD_ID|786823 gi|307200209|gb|EFN80503.1| Afadin [Harpegnathos saltator]	No_Description	No_KEGG	No_GO
comp88100_c0	gnl|BL_ORD_ID|1818621 gi|170050075|ref|XP_001859192.1| glycyl-tRNA synthetase [Culex quinquefasciatus]	gnl|BL_ORD_ID|1818621 gi|170050075|ref|XP_001859192.1| glycyl-tRNA synthetase [Culex quinquefasciatus]	Glycine--tRNA ligase	No_KEGG	GO:0005737 \\ GO:0005524 \\ GO:0004820 \\ GO:0046983 \\ GO:0015966 \\ GO:0006426 \\
comp88106_c1	gnl|BL_ORD_ID|998313 gi|321468094|gb|EFX79081.1| hypothetical protein DAPPUDRAFT_52884 [Daphnia pulex]	gnl|BL_ORD_ID|777823 gi|307214466|gb|EFN89503.1| U3 small nucleolar RNA-associated protein 14-like protein A [Harpegnathos saltator]	U3 small nucleolar RNA-associated protein 14 homolog A	hsa:10813	GO:0005730 \\ GO:0032040 \\ GO:0044822 \\ GO:0006364 \\
comp88138_c2	gnl|BL_ORD_ID|2067048 gi|189241739|ref|XP_001810496.1| PREDICTED: similar to ring finger protein 19 (dorfin) (double ring-finger protein) [Tribolium castaneum]	gnl|BL_ORD_ID|282248 gi|550248894|gb|JAB64133.1| E3 ubiquitin-protein ligase RNF19A [Anoplophora glabripennis]	E3 ubiquitin-protein ligase RNF19A	ssc:654326	GO:0005737 \\ GO:0016021 \\ GO:0005815 \\ GO:0016874 \\ GO:0008270 \\ GO:0016567 \\
comp88212_c0	gnl|BL_ORD_ID|801464 gi|307176226|gb|EFN65862.1| Chromodomain Y-like protein 2 [Camponotus floridanus]	gnl|BL_ORD_ID|801464 gi|307176226|gb|EFN65862.1| Chromodomain Y-like protein 2 [Camponotus floridanus]	No_Description	No_KEGG	No_GO
comp88246_c5	gnl|BL_ORD_ID|1328583 gi|357619921|gb|EHJ72306.1| hypothetical protein KGM_02366 [Danaus plexippus]	gnl|BL_ORD_ID|2016388 gi|195157880|ref|XP_002019822.1| GL12603 [Drosophila persimilis]	Ubiquitin carboxyl-terminal hydrolase 8	mmu:84092	GO:0005829 \\ GO:0031313 \\ GO:0005622 \\ GO:0030496 \\ GO:0005634 \\ GO:0005886 \\ GO:0004843 \\ GO:0007049 \\ GO:0007032 \\ GO:0016579 \\ GO:0007265 \\ GO:0006511 \\
comp88266_c0	gnl|BL_ORD_ID|258826 gi|556069385|gb|JAB77709.1| putative dna repair protein [Ixodes ricinus]	gnl|BL_ORD_ID|2066214 gi|27227582|emb|CAD59408.1| SMC6 protein [Anopheles gambiae]	Structural maintenance of chromosomes protein 6	xla:398986	GO:0000781 \\ GO:0016605 \\ GO:0030915 \\ GO:0005524 \\ GO:0090398 \\ GO:0000724 \\ GO:0000722 \\
comp88295_c2	gnl|BL_ORD_ID|2029823 gi|195035865|ref|XP_001989392.1| GH11701 [Drosophila grimshawi]	gnl|BL_ORD_ID|2029823 gi|195035865|ref|XP_001989392.1| GH11701 [Drosophila grimshawi]	Girdin	hsa:55704	GO:0016023 \\ GO:0031410 \\ GO:0005829 \\ GO:0005783 \\ GO:0005794 \\ GO:0030027 \\ GO:0016020 \\ GO:0005886 \\ GO:0003779 \\ GO:0008017 \\ GO:0035091 \\ GO:0042803 \\ GO:0043422 \\ GO:0032148 \\ GO:0016477 \\ GO:0006260 \\ GO:0030032 \\ GO:0061024 \\ GO:0032956 \\ GO:0042127 \\ GO:0006275 \\ GO:0010975 \\ GO:0001932 \\ GO:0031929 \\
comp88341_c0	gnl|BL_ORD_ID|1861207 gi|242022015|ref|XP_002431437.1| Bromodomain and PHD finger-containing protein, putative [Pediculus humanus corporis]	gnl|BL_ORD_ID|603591 gi|385199179|gb|AFI44968.1| bromodomain and PHD finger-containing protein, partial [Lutzomyia longipalpis]	Peregrin	hsa:7862	GO:0005737 \\ GO:0070776 \\ GO:0005654 \\ GO:0005634 \\ GO:0003677 \\ GO:0008270 \\ GO:0006325 \\ GO:0043966 \\ GO:0045893 \\ GO:0006351 \\
comp88389_c3	gnl|BL_ORD_ID|507723 gi|478256519|gb|ENN76703.1| hypothetical protein YQE_06768, partial [Dendroctonus ponderosae]	gnl|BL_ORD_ID|1621423 gi|19528449|gb|AAL90339.1| RE19601p [Drosophila melanogaster]	Zinc finger Y-chromosomal protein	bta:280962	GO:0005634 \\ GO:0003677 \\ GO:0046872 \\ GO:0006355 \\ GO:0006351 \\
comp88406_c1	gnl|BL_ORD_ID|1416560 gi|340725074|ref|XP_003400899.1| PREDICTED: probable leucyl-tRNA synthetase, mitochondrial-like [Bombus terrestris]	gnl|BL_ORD_ID|1849335 gi|195491875|ref|XP_002093751.1| GE21469 [Drosophila yakuba]	Leucine--tRNA ligase	cya:CYA_1256	GO:0005737 \\ GO:0002161 \\ GO:0005524 \\ GO:0004823 \\ GO:0006429 \\
comp88439_c1	gnl|BL_ORD_ID|1889937 gi|241123157|ref|XP_002403799.1| hypothetical protein IscW_ISCW002073 [Ixodes scapularis]	gnl|BL_ORD_ID|1889937 gi|241123157|ref|XP_002403799.1| hypothetical protein IscW_ISCW002073 [Ixodes scapularis]	No_Description	No_KEGG	No_GO
comp88540_c0	gnl|BL_ORD_ID|1917521 gi|225719138|gb|ACO15415.1| Chaperone protein dnaJ [Caligus clemensi]	gnl|BL_ORD_ID|1917521 gi|225719138|gb|ACO15415.1| Chaperone protein dnaJ [Caligus clemensi]	Chaperone protein DnaJ	lmf:LMOf2365_1491	GO:0005737 \\ GO:0005524 \\ GO:0008270 \\ GO:0006260 \\ GO:0006457 \\ GO:0009408 \\
comp88636_c1	gnl|BL_ORD_ID|793122 gi|307189968|gb|EFN74204.1| Smoothelin-like protein 2 [Camponotus floridanus]	gnl|BL_ORD_ID|793122 gi|307189968|gb|EFN74204.1| Smoothelin-like protein 2 [Camponotus floridanus]	Smoothelin	hsa:6525	GO:0015629 \\ GO:0005737 \\ GO:0005856 \\ GO:0005634 \\ GO:0003779 \\ GO:0008307 \\ GO:0007517 \\ GO:0006939 \\
comp88653_c1	gnl|BL_ORD_ID|1861396 gi|242021632|ref|XP_002431248.1| tetratricopeptide repeat protein 7B, putative [Pediculus humanus corporis]	gnl|BL_ORD_ID|782843 gi|307206445|gb|EFN84483.1| Tetratricopeptide repeat protein 7B [Harpegnathos saltator]	Tetratricopeptide repeat protein 7B	hsa:145567	No_GOcodes
comp88657_c7	gnl|BL_ORD_ID|749490 gi|332025411|gb|EGI65578.1| Proteasome-associated protein ECM29-like protein [Acromyrmex echinatior]	gnl|BL_ORD_ID|749490 gi|332025411|gb|EGI65578.1| Proteasome-associated protein ECM29-like protein [Acromyrmex echinatior]	Proteasome-associated protein ECM29 homolog	hsa:23392	GO:0005813 \\ GO:0016023 \\ GO:0005769 \\ GO:0030139 \\ GO:0005783 \\ GO:0005793 \\ GO:0030134 \\ GO:0005770 \\ GO:0005771 \\ GO:0005634 \\ GO:0000502 \\ GO:0030433 \\
comp88665_c2	gnl|BL_ORD_ID|2070948 gi|91091390|ref|XP_973483.1| PREDICTED: similar to ZNF403 [Tribolium castaneum]	gnl|BL_ORD_ID|1817962 gi|170051642|ref|XP_001861857.1| ZNF403 [Culex quinquefasciatus]	Gametogenetin-binding protein 2	rno:360584	GO:0016023 \\ GO:0005634 \\ GO:0030154 \\ GO:0007275 \\ GO:0007283 \\
comp88725_c1	gnl|BL_ORD_ID|2059097 gi|194754060|ref|XP_001959323.1| GF12812 [Drosophila ananassae]	gnl|BL_ORD_ID|2059097 gi|194754060|ref|XP_001959323.1| GF12812 [Drosophila ananassae]	Helicase domino	dme:Dmel_CG9696	GO:0000123 \\ GO:0035267 \\ GO:0005634 \\ GO:0005524 \\ GO:0003677 \\ GO:0008094 \\ GO:0004386 \\ GO:0006200 \\ GO:0007049 \\ GO:0006325 \\ GO:0070983 \\ GO:0048813 \\ GO:0016458 \\ GO:0030097 \\ GO:0016573 \\ GO:0043486 \\ GO:0002165 \\ GO:0010629 \\ GO:0035207 \\ GO:0022008 \\ GO:0048477 \\ GO:2000637 \\ GO:0045747 \\ GO:0000381 \\ GO:0006355 \\ GO:0006351 \\ GO:0035222 \\
comp88851_c0	gnl|BL_ORD_ID|789353 gi|307196384|gb|EFN77973.1| Arginyl-tRNA--protein transferase 1 [Harpegnathos saltator]	gnl|BL_ORD_ID|789353 gi|307196384|gb|EFN77973.1| Arginyl-tRNA--protein transferase 1 [Harpegnathos saltator]	Arginyl-tRNA--protein transferase 1	No_KEGG	GO:0005737 \\ GO:0005634 \\ GO:0004057 \\ GO:0016598 \\
comp88910_c0	gnl|BL_ORD_ID|1005309 gi|321461049|gb|EFX72085.1| hypothetical protein DAPPUDRAFT_59449 [Daphnia pulex]	gnl|BL_ORD_ID|279418 gi|550261180|gb|JAB66963.1| Metastasis-associated protein, partial [Anoplophora glabripennis]	Arginine-glutamic acid dipeptide repeats protein	hsa:473	GO:0000118 \\ GO:0005634 \\ GO:0003682 \\ GO:0008267 \\ GO:0043565 \\ GO:0003700 \\ GO:0008270 \\ GO:0006338 \\ GO:0007275 \\ GO:0006607 \\ GO:0006351 \\
comp88910_c1	gnl|BL_ORD_ID|617819 gi|427783743|gb|JAA57323.1| Putative arginine-glutamic acid dipeptide repeat protein [Rhipicephalus pulchellus]	gnl|BL_ORD_ID|789809 gi|307195675|gb|EFN77517.1| Arginine-glutamic acid dipeptide repeats protein [Harpegnathos saltator]	Arginine-glutamic acid dipeptide repeats protein	rno:116665	GO:0000118 \\ GO:0005739 \\ GO:0016605 \\ GO:0003682 \\ GO:0043565 \\ GO:0003700 \\ GO:0008270 \\ GO:0006338 \\ GO:0007275 \\ GO:0006351 \\
comp88992_c2	gnl|BL_ORD_ID|2073129 gi|91084047|ref|XP_967260.1| PREDICTED: similar to CG1078 CG1078-PA [Tribolium castaneum]	gnl|BL_ORD_ID|2063833 gi|194744251|ref|XP_001954608.1| GF16660 [Drosophila ananassae]	Pre-mRNA 3'-end-processing factor FIP1	pon:100172699	GO:0005634 \\ GO:0003723 \\ GO:0006397 \\
comp89013_c0	gnl|BL_ORD_ID|1423018 gi|340708941|ref|XP_003393075.1| PREDICTED: synaptojanin-1-like [Bombus terrestris]	gnl|BL_ORD_ID|797549 gi|307182606|gb|EFN69777.1| Synaptojanin-1 [Camponotus floridanus]	Synaptojanin-1	rno:85238	GO:0005737 \\ GO:0043005 \\ GO:0043234 \\ GO:0000166 \\ GO:0034595 \\ GO:0004439 \\ GO:0008022 \\ GO:0032403 \\ GO:0003723 \\ GO:0017124 \\ GO:0007420 \\ GO:0006897 \\ GO:0046856 \\ GO:0014015 \\ GO:0048260 \\ GO:0034097 \\ GO:0032526 \\
comp89059_c0	gnl|BL_ORD_ID|1007406 gi|321458928|gb|EFX69988.1| hypothetical protein DAPPUDRAFT_202549 [Daphnia pulex]	gnl|BL_ORD_ID|799001 gi|307180292|gb|EFN68325.1| Lymphoid-specific helicase [Camponotus floridanus]	Lymphoid-specific helicase	hsa:3070	GO:0005721 \\ GO:0000775 \\ GO:0005634 \\ GO:0005524 \\ GO:0003682 \\ GO:0003677 \\ GO:0004386 \\ GO:0031508 \\ GO:0046651 \\ GO:0010216 \\ GO:0006346 \\ GO:0007067 \\ GO:0007275 \\ GO:0043066 \\ GO:2001243 \\ GO:0006351 \\ GO:0001655 \\
comp89127_c4	gnl|BL_ORD_ID|989793 gi|321476641|gb|EFX87601.1| hypothetical protein DAPPUDRAFT_312101 [Daphnia pulex]	gnl|BL_ORD_ID|755105 gi|332019404|gb|EGI59890.1| Midasin [Acromyrmex echinatior]	Midasin	hsa:23195	GO:0005737 \\ GO:0045111 \\ GO:0005730 \\ GO:0005634 \\ GO:0005524 \\ GO:0016887 \\ GO:0051082 \\ GO:0006200 \\ GO:0006461 \\
comp89197_c0	gnl|BL_ORD_ID|1390513 gi|156549354|ref|XP_001601670.1| PREDICTED: protein SPT2 homolog [Nasonia vitripennis]	gnl|BL_ORD_ID|568997 gi|108882555|gb|EAT46780.1| AAEL002082-PA, partial [Aedes aegypti]	Protein SPT2 homolog	dme:Dmel_CG5815	No_GOcodes
comp89211_c0	gnl|BL_ORD_ID|1472657 gi|328724233|ref|XP_001952568.2| PREDICTED: hypothetical protein LOC100161816 [Acyrthosiphon pisum]	gnl|BL_ORD_ID|805049 gi|307169701|gb|EFN62277.1| tRNA 2-thiocytidine biosynthesis protein ttcA [Camponotus floridanus]	Probable cysteine desulfurase	sam:MW0797	GO:0031071 \\ GO:0030170 \\ GO:0006534 \\
comp89247_c0	gnl|BL_ORD_ID|256448 gi|556079294|gb|JAB80087.1| protein serine/threonine kinase [Ixodes ricinus]	gnl|BL_ORD_ID|256448 gi|556079294|gb|JAB80087.1| protein serine/threonine kinase [Ixodes ricinus]	Serine/threonine-protein kinase PAK mbt	dme:Dmel_CG18582	GO:0005912 \\ GO:0005913 \\ GO:0005737 \\ GO:0005886 \\ GO:0005524 \\ GO:0004672 \\ GO:0004674 \\ GO:0004702 \\ GO:0000187 \\ GO:0048749 \\ GO:0001751 \\ GO:0007010 \\ GO:0007030 \\ GO:0046331 \\ GO:0016319 \\ GO:0045792 \\ GO:0045315 \\ GO:0006468 \\ GO:0023014 \\
comp89380_c2	gnl|BL_ORD_ID|614918 gi|427789545|gb|JAA60224.1| Putative trna-dihydrouridine synthase [Rhipicephalus pulchellus]	gnl|BL_ORD_ID|751736 gi|332022994|gb|EGI63259.1| tRNA-dihydrouridine synthase 2-like protein [Acromyrmex echinatior]	tRNA-dihydrouridine(20) synthase [NAD(P)+]-like	hsa:54920	GO:0005737 \\ GO:0005783 \\ GO:0005739 \\ GO:0003725 \\ GO:0050660 \\ GO:0004860 \\ GO:0017150 \\ GO:0060548 \\ GO:0006469 \\
comp89387_c1	gnl|BL_ORD_ID|258826 gi|556069385|gb|JAB77709.1| putative dna repair protein [Ixodes ricinus]	gnl|BL_ORD_ID|753893 gi|332020697|gb|EGI61102.1| Structural maintenance of chromosomes protein 6 [Acromyrmex echinatior]	Structural maintenance of chromosomes protein 6	mmu:67241	GO:0000781 \\ GO:0016605 \\ GO:0030915 \\ GO:0005524 \\ GO:0090398 \\ GO:0000724 \\ GO:0000722 \\
comp89428_c4	gnl|BL_ORD_ID|1390569 gi|156549098|ref|XP_001607577.1| PREDICTED: hypothetical protein LOC100123831 [Nasonia vitripennis]	gnl|BL_ORD_ID|413801 gi|509187757|gb|JAA91999.1| Uncharacterized protein, partial [Pararge aegeria]	No_Description	No_KEGG	No_GO
comp89482_c0	gnl|BL_ORD_ID|784572 gi|307203818|gb|EFN82754.1| Crossover junction endonuclease EME1 [Harpegnathos saltator]	gnl|BL_ORD_ID|784572 gi|307203818|gb|EFN82754.1| Crossover junction endonuclease EME1 [Harpegnathos saltator]	Crossover junction endonuclease EME1	hsa:146956	GO:0005737 \\ GO:0005730 \\ GO:0005634 \\ GO:0003677 \\ GO:0004519 \\ GO:0046872 \\ GO:0006310 \\ GO:0006281 \\
comp89494_c1	gnl|BL_ORD_ID|298847 gi|546676271|gb|ERL87317.1| hypothetical protein D910_04712 [Dendroctonus ponderosae]	gnl|BL_ORD_ID|1941371 gi|157107037|ref|XP_001649594.1| 2-phosphodiesterase [Aedes aegypti]	2',5'-phosphodiesterase 12	No_KEGG	GO:0005759 \\ GO:0046872 \\ GO:0004535 \\ GO:0006397 \\
comp89495_c0	gnl|BL_ORD_ID|1452370 gi|333469266|gb|EAA09662.5| AGAP003366-PA [Anopheles gambiae str. PEST]	gnl|BL_ORD_ID|1452370 gi|333469266|gb|EAA09662.5| AGAP003366-PA [Anopheles gambiae str. PEST]	Myotubularin-related protein 13	hsa:81846	GO:0016020 \\ GO:0005774 \\ GO:0016791 \\ GO:0019208 \\ GO:0035091 \\ GO:0017112 \\ GO:0042552 \\ GO:0051262 \\ GO:0032313 \\
comp89529_c0	gnl|BL_ORD_ID|1887548 gi|241263209|ref|XP_002405506.1| ku P80 DNA helicase, putative [Ixodes scapularis]	gnl|BL_ORD_ID|1931198 gi|157137679|ref|XP_001657128.1| ku P80 DNA helicase [Aedes aegypti]	X-ray repair cross-complementing protein 5	mmu:22596	GO:0005737 \\ GO:0043564 \\ GO:0070419 \\ GO:0000784 \\ GO:0005730 \\ GO:0005634 \\ GO:0051575 \\ GO:0005524 \\ GO:0004003 \\ GO:0003684 \\ GO:0003691 \\ GO:0044212 \\ GO:0007420 \\ GO:0008283 \\ GO:0071475 \\ GO:0071398 \\ GO:0071481 \\ GO:0006310 \\ GO:0006302 \\ GO:0006303 \\ GO:0060218 \\ GO:0045892 \\ GO:0050769 \\ GO:0042493 \\ GO:0000723 \\ GO:0006351 \\
comp89567_c1	gnl|BL_ORD_ID|1917512 gi|225719156|gb|ACO15424.1| Male-specific lethal 3-like 1 [Caligus clemensi]	gnl|BL_ORD_ID|1917512 gi|225719156|gb|ACO15424.1| Male-specific lethal 3-like 1 [Caligus clemensi]	Putative male-specific lethal-3 protein-like 2	No_KEGG	GO:0005634 \\ GO:0016568 \\ GO:0006355 \\ GO:0006351 \\
comp89671_c1	gnl|BL_ORD_ID|1941125 gi|157107731|ref|XP_001649913.1| hypothetical protein AaeL_AAEL004845 [Aedes aegypti]	gnl|BL_ORD_ID|571928 gi|108879525|gb|EAT43750.1| AAEL004845-PA, partial [Aedes aegypti]	F-box only protein 9	mmu:71538	GO:0005737 \\ GO:0019005 \\ GO:0016567 \\ GO:0032006 \\ GO:0031146 \\
comp89740_c0	gnl|BL_ORD_ID|2110158 gi|7707|emb|CAA40732.1| CDC25 [Drosophila melanogaster]	gnl|BL_ORD_ID|2110158 gi|7707|emb|CAA40732.1| CDC25 [Drosophila melanogaster]	M-phase inducer phosphatase	dme:Dmel_CG1395	GO:0005694 \\ GO:0005634 \\ GO:0004725 \\ GO:0008138 \\ GO:0008283 \\ GO:0009987 \\ GO:0007099 \\ GO:0000086 \\ GO:0007369 \\ GO:0007030 \\ GO:0046331 \\ GO:0007498 \\ GO:0007067 \\ GO:0000278 \\ GO:0045792 \\ GO:0045930 \\ GO:0007424 \\ GO:0035335 \\ GO:0007422 \\ GO:0008284 \\ GO:0045931 \\ GO:0045977 \\ GO:0006470 \\ GO:0060305 \\ GO:0007346 \\
comp89762_c0	gnl|BL_ORD_ID|751136 gi|332023708|gb|EGI63932.1| WD repeat-containing protein 7 [Acromyrmex echinatior]	gnl|BL_ORD_ID|751136 gi|332023708|gb|EGI63932.1| WD repeat-containing protein 7 [Acromyrmex echinatior]	WD repeat-containing protein 7	hsa:23335	No_GOcodes
comp89790_c1	gnl|BL_ORD_ID|506161 gi|478258127|gb|ENN78265.1| hypothetical protein YQE_05416, partial [Dendroctonus ponderosae]	gnl|BL_ORD_ID|278415 gi|550264019|gb|JAB67966.1| Enhancer of mRNA-decapping protein 3 [Anoplophora glabripennis]	Enhancer of mRNA-decapping protein 3	pon:100171859	GO:0000932 \\ GO:0003723 \\
comp89868_c3	gnl|BL_ORD_ID|798575 gi|307180963|gb|EFN68751.1| Zinc finger protein 782 [Camponotus floridanus]	gnl|BL_ORD_ID|798575 gi|307180963|gb|EFN68751.1| Zinc finger protein 782 [Camponotus floridanus]	Zinc finger protein 233	hsa:353355	GO:0005634 \\ GO:0003677 \\ GO:0046872 \\ GO:0006355 \\ GO:0006351 \\
comp89895_c0	gnl|BL_ORD_ID|1386691 gi|345483380|ref|XP_003424806.1| PREDICTED: rab GTPase-binding effector protein 1-like isoform 2 [Nasonia vitripennis]	gnl|BL_ORD_ID|792091 gi|307191797|gb|EFN75235.1| Rab GTPase-binding effector protein 1 [Harpegnathos saltator]	Optineurin	xla:496250	GO:0005737 \\
comp89932_c1	gnl|BL_ORD_ID|668677 gi|306482671|ref|NP_001177861.1| autophagy-related protein 9 [Nasonia vitripennis]	gnl|BL_ORD_ID|668677 gi|306482671|ref|NP_001177861.1| autophagy-related protein 9 [Nasonia vitripennis]	Autophagy-related protein 9B	mmu:213948	GO:0005776 \\ GO:0000421 \\ GO:0005737 \\ GO:0031410 \\ GO:0016021 \\ GO:0000045 \\
comp90203_c4	gnl|BL_ORD_ID|614964 gi|427789453|gb|JAA60178.1| Hypothetical protein [Rhipicephalus pulchellus]	gnl|BL_ORD_ID|790344 gi|307194748|gb|EFN76982.1| Nitrilase-like protein 2 [Harpegnathos saltator]	G patch domain and KOW motifs-containing protein	hsa:27238	GO:0005634 \\ GO:0003676 \\
comp90245_c0	gnl|BL_ORD_ID|1929010 gi|195110869|ref|XP_002000002.1| GI22772 [Drosophila mojavensis]	gnl|BL_ORD_ID|1929010 gi|195110869|ref|XP_002000002.1| GI22772 [Drosophila mojavensis]	Peptidyl-prolyl cis-trans isomerase G	rno:83624	GO:0016363 \\ GO:0016607 \\ GO:0003755 \\ GO:0006457 \\ GO:0000413 \\
comp90333_c0	gnl|BL_ORD_ID|417572 gi|509180215|gb|JAA88228.1| widerborst [Pararge aegeria]	gnl|BL_ORD_ID|417572 gi|509180215|gb|JAA88228.1| widerborst [Pararge aegeria]	Serine/threonine-protein phosphatase 2A 56 kDa regulatory subunit epsilon isoform	hsa:5529	GO:0005737 \\ GO:0000159 \\ GO:0008601 \\ GO:0050790 \\ GO:0007165 \\
comp90364_c2	gnl|BL_ORD_ID|2075452 gi|91075990|ref|XP_970704.1| PREDICTED: similar to synaptojanin [Tribolium castaneum]	gnl|BL_ORD_ID|1329137 gi|357618968|gb|EHJ71752.1| synaptojanin [Danaus plexippus]	Synaptojanin-1	rno:85238	GO:0005737 \\ GO:0043005 \\ GO:0043234 \\ GO:0000166 \\ GO:0034595 \\ GO:0004439 \\ GO:0008022 \\ GO:0032403 \\ GO:0003723 \\ GO:0017124 \\ GO:0007420 \\ GO:0006897 \\ GO:0046856 \\ GO:0014015 \\ GO:0048260 \\ GO:0034097 \\ GO:0032526 \\
comp90556_c1	gnl|BL_ORD_ID|1004562 gi|321461804|gb|EFX72832.1| hypothetical protein DAPPUDRAFT_325889 [Daphnia pulex]	gnl|BL_ORD_ID|1004562 gi|321461804|gb|EFX72832.1| hypothetical protein DAPPUDRAFT_325889 [Daphnia pulex]	DEP domain-containing protein 1B	mmu:218581	GO:0005622 \\ GO:0005096 \\ GO:0035556 \\
comp90556_c3	gnl|BL_ORD_ID|1004562 gi|321461804|gb|EFX72832.1| hypothetical protein DAPPUDRAFT_325889 [Daphnia pulex]	gnl|BL_ORD_ID|1004562 gi|321461804|gb|EFX72832.1| hypothetical protein DAPPUDRAFT_325889 [Daphnia pulex]	DEP domain-containing protein 1A	xla:443839	GO:0005622 \\ GO:0005096 \\ GO:0035556 \\
comp90667_c0	gnl|BL_ORD_ID|1861191 gi|242022047|ref|XP_002431453.1| conserved hypothetical protein [Pediculus humanus corporis]	gnl|BL_ORD_ID|756708 gi|332017587|gb|EGI58287.1| Tubulin polyglutamylase TTLL4 [Acromyrmex echinatior]	Tubulin polyglutamylase TTLL4	hsa:9654	GO:0005929 \\ GO:0005737 \\ GO:0005856 \\ GO:0016874 \\ GO:0015631 \\ GO:0018095 \\
comp90687_c0	gnl|BL_ORD_ID|258771 gi|556069495|gb|JAB77764.1| putative ctp synthase utp-ammonia lyase [Ixodes ricinus]	gnl|BL_ORD_ID|731517 gi|215272402|ref|NP_001135804.1| CTP synthase [Nasonia vitripennis]	CTP synthase 1	dre:322089	GO:0005524 \\ GO:0003883 \\ GO:0044210 \\ GO:0006541 \\
comp90712_c0	gnl|BL_ORD_ID|1421972 gi|340711532|ref|XP_003394329.1| PREDICTED: gamma-aminobutyric acid type B receptor subunit 1-like isoform 1 [Bombus terrestris]	gnl|BL_ORD_ID|209434 gi|565660789|emb|CDK37791.1| metabotropic GABA-B receptor subtype 1 [Periplaneta americana]	Gamma-aminobutyric acid type B receptor subunit 1	rno:81657	GO:0030673 \\ GO:0030054 \\ GO:0043198 \\ GO:0043197 \\ GO:0005789 \\ GO:0005615 \\ GO:0038039 \\ GO:0005887 \\ GO:0043231 \\ GO:0045121 \\ GO:0031966 \\ GO:0043005 \\ GO:0043025 \\ GO:0045211 \\ GO:0008021 \\ GO:0004965 \\ GO:0008134 \\ GO:0007193 \\ GO:0007214 \\ GO:0007194 \\ GO:0008285 \\ GO:0033602 \\ GO:0032811 \\ GO:0014053 \\ GO:0050805 \\ GO:0001649 \\ GO:0014049 \\ GO:0060124 \\ GO:0030…
comp90765_c0	gnl|BL_ORD_ID|177387 gi|516306734|gb|AGO85969.1| PIWI 1, partial [Locusta migratoria]	gnl|BL_ORD_ID|177387 gi|516306734|gb|AGO85969.1| PIWI 1, partial [Locusta migratoria]	Protein argonaute-3	dme:Dmel_CG40300	GO:0005737 \\ GO:0043186 \\ GO:0034584 \\ GO:0003723 \\ GO:0007275 \\ GO:0060213 \\ GO:0035194 \\
comp90809_c0	gnl|BL_ORD_ID|1864995 gi|242013925|ref|XP_002427649.1| transcriptional adapter, putative [Pediculus humanus corporis]	gnl|BL_ORD_ID|744802 gi|332030578|gb|EGI70266.1| Transcriptional adapter 2B [Acromyrmex echinatior]	Transcriptional adapter 2B	dme:Dmel_CG9638	GO:0005634 \\ GO:0005700 \\ GO:0000124 \\ GO:0003682 \\ GO:0003677 \\ GO:0008270 \\ GO:0007412 \\ GO:0006338 \\ GO:0043966 \\ GO:0035066 \\ GO:0006355 \\ GO:0006351 \\ GO:0035222 \\
comp90809_c1	gnl|BL_ORD_ID|1918136 gi|225717908|gb|ACO14800.1| Nuclear migration protein nudC [Caligus clemensi]	gnl|BL_ORD_ID|1918136 gi|225717908|gb|ACO14800.1| Nuclear migration protein nudC [Caligus clemensi]	Nuclear migration protein nudC	gga:419578	GO:0005737 \\ GO:0005874 \\ GO:0007067 \\
comp90914_c1	gnl|BL_ORD_ID|992065 gi|321474364|gb|EFX85329.1| hypothetical protein DAPPUDRAFT_314088 [Daphnia pulex]	gnl|BL_ORD_ID|790454 gi|307194580|gb|EFN76872.1| Long-chain-fatty-acid--CoA ligase ACSBG2 [Harpegnathos saltator]	Long-chain-fatty-acid--CoA ligase ACSBG2	xla:379181	GO:0005737 \\ GO:0005524 \\ GO:0004467 \\
comp90952_c2	gnl|BL_ORD_ID|991706 gi|321474724|gb|EFX85688.1| hypothetical protein DAPPUDRAFT_98215 [Daphnia pulex]	gnl|BL_ORD_ID|1924012 gi|195126363|ref|XP_002007640.1| GI13052 [Drosophila mojavensis]	Probable E3 ubiquitin-protein ligase HERC3	hsa:8916	GO:0016023 \\ GO:0005634 \\ GO:0004842 \\ GO:0042787 \\
comp90952_c7	gnl|BL_ORD_ID|1867517 gi|242008674|ref|XP_002425127.1| hect E3 ubiquitin ligase, putative [Pediculus humanus corporis]	gnl|BL_ORD_ID|791176 gi|307193259|gb|EFN76150.1| Probable E3 ubiquitin-protein ligase HERC4 [Harpegnathos saltator]	Probable E3 ubiquitin-protein ligase HERC4	rno:309758	GO:0005737 \\ GO:0005829 \\ GO:0005634 \\ GO:0004842 \\ GO:0030154 \\ GO:0042787 \\ GO:0007283 \\
comp91044_c6	gnl|BL_ORD_ID|1937711 gi|157117829|ref|XP_001653056.1| scaffold attachment factor b [Aedes aegypti]	gnl|BL_ORD_ID|1937711 gi|157117829|ref|XP_001653056.1| scaffold attachment factor b [Aedes aegypti]	Scaffold attachment factor B2	hsa:9667	GO:0005737 \\ GO:0043231 \\ GO:0005634 \\ GO:0003677 \\ GO:0042802 \\ GO:0000166 \\ GO:0044822 \\ GO:0006355 \\ GO:0006351 \\
comp91080_c0	gnl|BL_ORD_ID|1219518 gi|383859700|ref|XP_003705330.1| PREDICTED: kinesin-like protein KIF11-like [Megachile rotundata]	gnl|BL_ORD_ID|754452 gi|332020097|gb|EGI60543.1| Bipolar kinesin KRP-130 [Acromyrmex echinatior]	Kinesin-like protein KIF11-A	No_KEGG	GO:0005737 \\ GO:0005871 \\ GO:0005876 \\ GO:0000922 \\ GO:0005524 \\ GO:0008017 \\ GO:0003777 \\ GO:0008152 \\ GO:0007018 \\ GO:0007067 \\
comp91187_c0	gnl|BL_ORD_ID|1242474 gi|380018055|ref|XP_003692952.1| PREDICTED: LOW QUALITY PROTEIN: CCR4-NOT transcription complex subunit 6-like [Apis florea]	gnl|BL_ORD_ID|1452514 gi|333469051|gb|EAA44583.2| AGAP004405-PA [Anopheles gambiae str. PEST]	CCR4-NOT transcription complex subunit 6-like	hsa:246175	GO:0030014 \\ GO:0005737 \\ GO:0005829 \\ GO:0005634 \\ GO:0046872 \\ GO:0004535 \\ GO:0010467 \\ GO:0031047 \\ GO:0061157 \\ GO:0016071 \\ GO:0000288 \\ GO:0000289 \\ GO:0008284 \\ GO:0010606 \\ GO:0006355 \\ GO:0006417 \\ GO:0016070 \\ GO:0090503 \\ GO:0006351 \\
comp91198_c0	gnl|BL_ORD_ID|1315105 gi|308390271|gb|ADO32579.1| BTB domain-containing protein [Helicoverpa armigera]	gnl|BL_ORD_ID|1315105 gi|308390271|gb|ADO32579.1| BTB domain-containing protein [Helicoverpa armigera]	BTB/POZ domain-containing protein 6-A	dre:100141360	GO:0000932 \\ GO:0030154 \\ GO:0007399 \\
comp91229_c1	gnl|BL_ORD_ID|1009897 gi|321456387|gb|EFX67497.1| hypothetical protein DAPPUDRAFT_218652 [Daphnia pulex]	gnl|BL_ORD_ID|284173 gi|550239825|gb|JAB62208.1| Inosine-5'-monophosphate dehydrogenase, partial [Anoplophora glabripennis]	Inosine-5'-monophosphate dehydrogenase 1	bta:504305	GO:0005737 \\ GO:0005634 \\ GO:0030554 \\ GO:0003677 \\ GO:0003938 \\ GO:0046872 \\ GO:0006177 \\ GO:0046651 \\
comp91247_c1	gnl|BL_ORD_ID|1865052 gi|242013807|ref|XP_002427592.1| conserved hypothetical protein [Pediculus humanus corporis]	gnl|BL_ORD_ID|1452462 gi|333469126|gb|EAA09133.5| AGAP004488-PA [Anopheles gambiae str. PEST]	No_Description	No_KEGG	No_GO
comp91337_c0	gnl|BL_ORD_ID|1479902 gi|328707230|ref|XP_001946597.2| PREDICTED: prominin-1-A-like isoform 1 [Acyrthosiphon pisum]	gnl|BL_ORD_ID|1479902 gi|328707230|ref|XP_001946597.2| PREDICTED: prominin-1-A-like isoform 1 [Acyrthosiphon pisum]	Prominin-like protein	dme:Dmel_CG7740	GO:0016021 \\ GO:0048812 \\
comp91351_c0	gnl|BL_ORD_ID|1012530 gi|321453648|gb|EFX64864.1| hypothetical protein DAPPUDRAFT_304229 [Daphnia pulex]	gnl|BL_ORD_ID|1936699 gi|157120615|ref|XP_001659688.1| lupus la ribonucleoprotein [Aedes aegypti]	La-related protein 1	mmu:73158	GO:0005737 \\ GO:0008190 \\ GO:0003730 \\ GO:0048027 \\ GO:0000339 \\ GO:0008494 \\ GO:0031369 \\ GO:0008283 \\ GO:0016239 \\ GO:0045727 \\ GO:0031929 \\ GO:0006413 \\
comp91395_c0	gnl|BL_ORD_ID|1005990 gi|321460361|gb|EFX71404.1| hypothetical protein DAPPUDRAFT_327249 [Daphnia pulex]	gnl|BL_ORD_ID|779161 gi|307212370|gb|EFN88165.1| Pantothenate kinase 4 [Harpegnathos saltator]	Pantothenate kinase 4	hsa:55229	GO:0005737 \\ GO:0005524 \\ GO:0004594 \\ GO:0015937 \\
comp91419_c4	gnl|BL_ORD_ID|789554 gi|307196047|gb|EFN77772.1| Ubiquitin-protein ligase E3C [Harpegnathos saltator]	gnl|BL_ORD_ID|789554 gi|307196047|gb|EFN77772.1| Ubiquitin-protein ligase E3C [Harpegnathos saltator]	Ubiquitin-protein ligase E3C	hsa:9690	GO:0005737 \\ GO:0005622 \\ GO:0005634 \\ GO:0000502 \\ GO:0004842 \\ GO:0000209 \\ GO:0042787 \\
comp91425_c0	gnl|BL_ORD_ID|990173 gi|321476260|gb|EFX87221.1| hypothetical protein DAPPUDRAFT_307153 [Daphnia pulex]	gnl|BL_ORD_ID|790131 gi|307195211|gb|EFN77195.1| Transcription initiation factor TFIID subunit 5 [Harpegnathos saltator]	Transcription initiation factor TFIID subunit 5	hsa:6877	GO:0015629 \\ GO:0043231 \\ GO:0005654 \\ GO:0005634 \\ GO:0005669 \\ GO:0033276 \\ GO:0046983 \\ GO:0003700 \\ GO:0044212 \\ GO:0016568 \\ GO:0006352 \\ GO:0010467 \\ GO:0016573 \\ GO:0006368 \\ GO:0006366 \\ GO:0006367 \\ GO:0016032 \\
comp91487_c0	gnl|BL_ORD_ID|1866732 gi|242010311|ref|XP_002425912.1| UGA suppressor tRNA-associated protein, putative [Pediculus humanus corporis]	gnl|BL_ORD_ID|796508 gi|307184409|gb|EFN70818.1| O-phosphoseryl-tRNA(Sec) selenium transferase [Camponotus floridanus]	No_Description	No_KEGG	No_GO
comp91489_c1	gnl|BL_ORD_ID|750340 gi|332024530|gb|EGI64728.1| E3 ubiquitin-protein ligase UBR5 [Acromyrmex echinatior]	gnl|BL_ORD_ID|750340 gi|332024530|gb|EGI64728.1| E3 ubiquitin-protein ligase UBR5 [Acromyrmex echinatior]	E3 ubiquitin-protein ligase UBR5	No_KEGG	GO:0005737 \\ GO:0005634 \\ GO:0003723 \\ GO:0004842 \\ GO:0008270 \\ GO:0006974 \\ GO:0006281 \\ GO:2000780 \\ GO:1901315 \\ GO:0050847 \\ GO:0016567 \\ GO:0042787 \\
comp91499_c1	gnl|BL_ORD_ID|1505673 gi|315454631|gb|ADU25266.1| KDM4 [Bombyx mori]	gnl|BL_ORD_ID|1505673 gi|315454631|gb|ADU25266.1| KDM4 [Bombyx mori]	Lysine-specific demethylase 4D	rno:689582	GO:0005634 \\ GO:0051213 \\ GO:0046872 \\ GO:0016568 \\ GO:0006355 \\ GO:0006351 \\
comp91586_c5	gnl|BL_ORD_ID|211594 gi|562744990|gb|AHB33468.1| T-complex protein subunit alpha [Locusta migratoria]	gnl|BL_ORD_ID|211594 gi|562744990|gb|AHB33468.1| T-complex protein subunit alpha [Locusta migratoria]	T-complex protein 1 subunit alpha	sce:YDR212W	GO:0005832 \\ GO:0005524 \\ GO:0051082 \\ GO:0006457 \\
comp91609_c0	gnl|BL_ORD_ID|247987 gi|557751712|ref|XP_005175610.1| PREDICTED: exosome component 10-like [Musca domestica]	gnl|BL_ORD_ID|349450 gi|399937828|gb|AFP59348.1| exonuclease [Musca domestica]	Exosome component 10	mmu:50912	GO:0005737 \\ GO:0000178 \\ GO:0000176 \\ GO:0005730 \\ GO:0035327 \\ GO:0008408 \\ GO:0004532 \\ GO:0000166 \\ GO:0003723 \\ GO:0071034 \\ GO:0009048 \\ GO:0071044 \\ GO:0000460 \\ GO:0071035 \\ GO:0071048 \\ GO:0000184 \\
comp91698_c1	gnl|BL_ORD_ID|777463 gi|307215036|gb|EFN89863.1| Threonine aspartase 1 [Harpegnathos saltator]	gnl|BL_ORD_ID|777463 gi|307215036|gb|EFN89863.1| Threonine aspartase 1 [Harpegnathos saltator]	Threonine aspartase 1	mmu:75812	GO:0004298 \\ GO:0045893 \\
comp91719_c2	gnl|BL_ORD_ID|1236766 gi|380030025|ref|XP_003698660.1| PREDICTED: protein bicaudal C-like [Apis florea]	gnl|BL_ORD_ID|777170 gi|307215504|gb|EFN90156.1| Protein bicaudal C [Harpegnathos saltator]	Protein bicaudal C	dme:Dmel_CG4824	GO:0003729 \\ GO:0030036 \\ GO:0000226 \\ GO:0007067 \\ GO:0007275 \\ GO:0007319 \\ GO:0048477 \\ GO:0007297 \\
comp91733_c1	gnl|BL_ORD_ID|1816261 gi|170055629|ref|XP_001863666.1| transcription factor [Culex quinquefasciatus]	gnl|BL_ORD_ID|1816261 gi|170055629|ref|XP_001863666.1| transcription factor [Culex quinquefasciatus]	Vacuolar protein sorting-associated protein 72 homolog	dme:Dmel_CG4621	GO:0035267 \\ GO:0005634 \\ GO:0003677 \\ GO:0016573 \\ GO:0043486 \\ GO:0010629 \\ GO:0006355 \\ GO:0006351 \\
comp91746_c0	gnl|BL_ORD_ID|996948 gi|321469466|gb|EFX80446.1| hypothetical protein DAPPUDRAFT_304131 [Daphnia pulex]	gnl|BL_ORD_ID|199036 gi|568250165|gb|ETN59898.1| ATP-dependent RNA helicase [Anopheles darlingi]	Probable ATP-dependent RNA helicase DHX34	hsa:9704	GO:0005524 \\ GO:0008026 \\ GO:0044822 \\ GO:2000623 \\ GO:0000956 \\
comp91798_c0	gnl|BL_ORD_ID|470563 gi|485217910|gb|JAA75396.1| hypothetical protein [Rhodnius prolixus]	gnl|BL_ORD_ID|2029112 gi|195037323|ref|XP_001990110.1| GH19158 [Drosophila grimshawi]	No_Description	No_KEGG	No_GO
comp91806_c7	gnl|BL_ORD_ID|1868847 gi|242005899|ref|XP_002423797.1| CREB-binding protein, putative [Pediculus humanus corporis]	gnl|BL_ORD_ID|750020 gi|332024860|gb|EGI65048.1| CREB-binding protein [Acromyrmex echinatior]	CREB-binding protein	hsa:1387	GO:0000940 \\ GO:0005737 \\ GO:0000123 \\ GO:0016604 \\ GO:0000790 \\ GO:0005654 \\ GO:0005634 \\ GO:0005667 \\ GO:0016407 \\ GO:0003682 \\ GO:0000987 \\ GO:0004402 \\ GO:0043426 \\ GO:0002039 \\ GO:0001102 \\ GO:0001078 \\ GO:0001105 \\ GO:0001085 \\ GO:0001191 \\ GO:0003700 \\ GO:0004871 \\ GO:0003713 \\ GO:0008134 \\ GO:0008270 \\ GO:0044255 \\ GO:0071456 \\ GO:0006325 \\ GO:0042733 \\ GO:0010…
comp91837_c0	gnl|BL_ORD_ID|1321756 gi|357631664|gb|EHJ79133.1| putative zinc finger protein 91-like protein [Danaus plexippus]	gnl|BL_ORD_ID|1825792 gi|170034010|ref|XP_001844868.1| zinc finger protein 307 [Culex quinquefasciatus]	Zinc finger protein 648	hsa:127665	GO:0005634 \\ GO:0003677 \\ GO:0046872 \\ GO:0006355 \\ GO:0006351 \\
comp91837_c1	gnl|BL_ORD_ID|1453132 gi|333468104|gb|EAA07670.5| AGAP002628-PA [Anopheles gambiae str. PEST]	gnl|BL_ORD_ID|1453132 gi|333468104|gb|EAA07670.5| AGAP002628-PA [Anopheles gambiae str. PEST]	No_Description	No_KEGG	No_GO
comp91900_c2	gnl|BL_ORD_ID|406182 gi|512896902|ref|XP_004924022.1| PREDICTED: protein roadkill-like isoform X2 [Bombyx mori]	gnl|BL_ORD_ID|1326719 gi|357622775|gb|EHJ74170.1| speckle-type poz protein [Danaus plexippus]	Speckle-type POZ protein	dre:100005514	GO:0031463 \\ GO:0016607 \\ GO:0005634 \\ GO:0043161 \\ GO:0016567 \\
comp91934_c3	gnl|BL_ORD_ID|509753 gi|478254421|gb|ENN74673.1| hypothetical protein YQE_08790, partial [Dendroctonus ponderosae]	gnl|BL_ORD_ID|113534 gi|577743951|gb|JAC03614.1| DALR anticodon-binding domain-containing protein 3 [Ceratitis capitata]	DALR anticodon-binding domain-containing protein 3	hsa:55152	GO:0004814 \\ GO:0005524 \\ GO:0006420 \\
comp92080_c1	gnl|BL_ORD_ID|1483174 gi|328699658|ref|XP_001949271.2| PREDICTED: huntingtin-interacting protein 1-like isoform 1 [Acyrthosiphon pisum]	gnl|BL_ORD_ID|781830 gi|307207937|gb|EFN85496.1| Huntingtin-interacting protein 1 [Harpegnathos saltator]	Huntingtin-interacting protein 1	mmu:215114	GO:0030136 \\ GO:0030665 \\ GO:0005794 \\ GO:0005634 \\ GO:0030276 \\ GO:0035091 \\ GO:0006919 \\ GO:0006915 \\ GO:0097190 \\ GO:0030154 \\ GO:0048268 \\ GO:0006897 \\ GO:0048260 \\ GO:0042981 \\ GO:0006355 \\ GO:0006351 \\
comp92087_c6	gnl|BL_ORD_ID|618622 gi|427782137|gb|JAA56520.1| Putative udp-gal:glucosylceramide beta-14-galactosyltransferase [Rhipicephalus pulchellus]	gnl|BL_ORD_ID|752243 gi|332022444|gb|EGI62752.1| Beta-1,4-N-acetylgalactosaminyltransferase bre-4 [Acromyrmex echinatior]	No_Description	No_KEGG	No_GO
comp92312_c1	gnl|BL_ORD_ID|1860462 gi|242023524|ref|XP_002432182.1| Heterogeneous nuclear ribonucleoprotein A1, putative [Pediculus humanus corporis]	gnl|BL_ORD_ID|787239 gi|307199474|gb|EFN80087.1| TAR DNA-binding protein 43 [Harpegnathos saltator]	TAR DNA-binding protein 43	xtr:394651	GO:0005634 \\ GO:0003677 \\ GO:0000166 \\ GO:0003723 \\ GO:0006397 \\ GO:0006355 \\ GO:0008380 \\ GO:0006351 \\
comp92338_c0	gnl|BL_ORD_ID|993206 gi|321473220|gb|EFX84188.1| hypothetical protein DAPPUDRAFT_315174 [Daphnia pulex]	gnl|BL_ORD_ID|1913110 gi|195332400|ref|XP_002032886.1| GM21016 [Drosophila sechellia]	Low-density lipoprotein receptor class A domain-containing protein 3	mmu:241576	GO:0016021 \\ GO:0016020 \\ GO:0005886 \\ GO:0001540 \\ GO:0006898 \\ GO:0070613 \\
comp92345_c0	gnl|BL_ORD_ID|767744 gi|322795613|gb|EFZ18292.1| hypothetical protein SINV_01486 [Solenopsis invicta]	gnl|BL_ORD_ID|792803 gi|307190526|gb|EFN74523.1| Uncharacterized protein C14orf118-like protein [Camponotus floridanus]	No_Description	No_KEGG	No_GO
comp92371_c2	gnl|BL_ORD_ID|987197 gi|321479241|gb|EFX90197.1| hypothetical protein DAPPUDRAFT_300176 [Daphnia pulex]	gnl|BL_ORD_ID|259106 gi|556068819|gb|JAB77429.1| protein associated with topoisomerase ii log 1, partial [Ixodes ricinus]	Protein PAT1 homolog 1	dre:100009659	GO:0000932 \\ GO:0016607 \\ GO:0016605 \\ GO:0003723 \\ GO:0033962 \\ GO:0000290 \\
comp92441_c0	gnl|BL_ORD_ID|2025917 gi|195052636|ref|XP_001993339.1| GH13122 [Drosophila grimshawi]	gnl|BL_ORD_ID|2025917 gi|195052636|ref|XP_001993339.1| GH13122 [Drosophila grimshawi]	Ubiquitin-conjugating enzyme E2 Q1	mmu:70093	GO:0005524 \\ GO:0004842 \\ GO:0007566 \\ GO:0009566 \\ GO:0007617 \\ GO:0070459 \\ GO:0061458 \\ GO:0001967 \\
comp92493_c2	gnl|BL_ORD_ID|1216267 gi|383866245|ref|XP_003708581.1| PREDICTED: MMS19 nucleotide excision repair protein homolog [Megachile rotundata]	gnl|BL_ORD_ID|1999344 gi|195395912|ref|XP_002056578.1| GJ10146 [Drosophila virilis]	MMS19 nucleotide excision repair protein homolog	mmu:72199	GO:0097361 \\ GO:0005737 \\ GO:0071817 \\ GO:0005634 \\ GO:0005819 \\ GO:0003713 \\ GO:0006974 \\ GO:0007059 \\ GO:0006259 \\ GO:0006281 \\ GO:0016226 \\ GO:0045893 \\ GO:0006351 \\
comp92526_c2	gnl|BL_ORD_ID|453046 gi|498972606|ref|XP_004527354.1| PREDICTED: pre-mRNA-splicing factor ATP-dependent RNA helicase PRP16-like [Ceratitis capitata]	gnl|BL_ORD_ID|120586 gi|577729847|gb|JAB96561.1| Pre-mRNA-splicing factor ATP-dependent RNA helicase PRP16 [Ceratitis capitata]	Pre-mRNA-splicing factor ATP-dependent RNA helicase PRP16	bta:520046	GO:0005681 \\ GO:0005524 \\ GO:0008026 \\ GO:0003676 \\ GO:0006397 \\ GO:0008380 \\
comp92651_c0	gnl|BL_ORD_ID|1010246 gi|321456030|gb|EFX67148.1| hypothetical protein DAPPUDRAFT_189551 [Daphnia pulex]	gnl|BL_ORD_ID|1010246 gi|321456030|gb|EFX67148.1| hypothetical protein DAPPUDRAFT_189551 [Daphnia pulex]	Condensin complex subunit 3	xla:398088	GO:0000796 \\ GO:0005829 \\ GO:0005634 \\ GO:0007076 \\
comp92787_c2	gnl|BL_ORD_ID|1242985 gi|380016972|ref|XP_003692441.1| PREDICTED: LOW QUALITY PROTEIN: mediator of RNA polymerase II transcription subunit 12-like [Apis florea]	gnl|BL_ORD_ID|756322 gi|332018048|gb|EGI58673.1| Mediator of RNA polymerase II transcription subunit 12-like protein [Acromyrmex echinatior]	Mediator of RNA polymerase II transcription subunit 12-like protein	hsa:116931	GO:0016592 \\ GO:0001104 \\
comp92791_c0	gnl|BL_ORD_ID|989594 gi|321476840|gb|EFX87800.1| hypothetical protein DAPPUDRAFT_311920 [Daphnia pulex]	gnl|BL_ORD_ID|800980 gi|307177078|gb|EFN66346.1| Fanconi anemia group J protein [Camponotus floridanus]	Fanconi anemia group J protein	hsa:83990	GO:0005737 \\ GO:0031965 \\ GO:0005634 \\ GO:0051539 \\ GO:0005524 \\ GO:0004003 \\ GO:0003677 \\ GO:0046872 \\ GO:0000077 \\ GO:0032508 \\ GO:0006302 \\ GO:0006357 \\ GO:0044281 \\
comp93006_c0	gnl|BL_ORD_ID|1932541 gi|157133859|ref|XP_001663044.1| AMP dependent ligase [Aedes aegypti]	gnl|BL_ORD_ID|1932541 gi|157133859|ref|XP_001663044.1| AMP dependent ligase [Aedes aegypti]	Acyl-CoA synthetase family member 4	No_KEGG	GO:0016878 \\ GO:0005524 \\ GO:0006631 \\
comp93090_c1	gnl|BL_ORD_ID|1771721 gi|290562231|gb|ADD38512.1| Rho-related GTP-binding protein RhoU [Lepeophtheirus salmonis]	gnl|BL_ORD_ID|1771721 gi|290562231|gb|ADD38512.1| Rho-related GTP-binding protein RhoU [Lepeophtheirus salmonis]	Rho-related GTP-binding protein RhoU	hsa:58480	GO:0042995 \\ GO:0005829 \\ GO:0005925 \\ GO:0000139 \\ GO:0005886 \\ GO:0002102 \\ GO:0005525 \\ GO:0003924 \\ GO:0046872 \\ GO:0030036 \\ GO:0007010 \\ GO:0000082 \\ GO:0016601 \\ GO:0008360 \\ GO:0051056 \\ GO:0007264 \\
comp93091_c0	gnl|BL_ORD_ID|283182 gi|550244685|gb|JAB63199.1| Clathrin heavy chain [Anoplophora glabripennis]	gnl|BL_ORD_ID|283182 gi|550244685|gb|JAB63199.1| Clathrin heavy chain [Anoplophora glabripennis]	Clathrin heavy chain	dme:Dmel_CG9012	GO:0030132 \\ GO:0030130 \\ GO:0030125 \\ GO:0030136 \\ GO:0005905 \\ GO:0030135 \\ GO:0031410 \\ GO:0005811 \\ GO:0048471 \\ GO:0005886 \\ GO:0030141 \\ GO:0008021 \\ GO:0005802 \\ GO:0005198 \\ GO:0048749 \\ GO:0046667 \\ GO:0033227 \\ GO:0006897 \\ GO:0030198 \\ GO:0006886 \\ GO:0035002 \\ GO:0007269 \\ GO:0045807 \\ GO:0045747 \\ GO:0007594 \\ GO:0040008 \\ GO:0035159 \\ GO:0033363 \\ GO:0007…
comp93165_c0	gnl|BL_ORD_ID|1860656 gi|242023128|ref|XP_002431988.1| protein piwi, putative [Pediculus humanus corporis]	gnl|BL_ORD_ID|2086833 gi|157674348|gb|ABV60274.1| PIWI [Bombyx mori]	Piwi-like protein 1	dre:368200	GO:0005737 \\ GO:0043186 \\ GO:0034584 \\ GO:0009653 \\ GO:0007276 \\ GO:0031047 \\ GO:0007281 \\ GO:0007126 \\ GO:0007275 \\ GO:0034587 \\ GO:0006417 \\
comp93269_c1	gnl|BL_ORD_ID|994016 gi|321472408|gb|EFX83378.1| hypothetical protein DAPPUDRAFT_315899 [Daphnia pulex]	gnl|BL_ORD_ID|215518 gi|373212040|gb|AEY60753.1| Leucine-rich repeat protein soc-2 [Apis cerana]	Leucine-rich repeat protein SHOC-2	pon:100189801	GO:0005737 \\ GO:0005634 \\ GO:0000164 \\ GO:0019903 \\ GO:0046579 \\
comp93271_c0	gnl|BL_ORD_ID|345580 gi|399945568|gb|AFP63218.1| Rad4 beta-hairpin domain 3 [Musca domestica]	gnl|BL_ORD_ID|345580 gi|399945568|gb|AFP63218.1| Rad4 beta-hairpin domain 3 [Musca domestica]	DNA repair protein complementing XP-C cells homolog	dme:Dmel_CG8153	GO:0005634 \\ GO:0003684 \\ GO:0006289 \\
comp93301_c3	gnl|BL_ORD_ID|995749 gi|321470670|gb|EFX81645.1| hypothetical protein DAPPUDRAFT_211091 [Daphnia pulex]	gnl|BL_ORD_ID|416920 gi|509181519|gb|JAA88880.1| serine/threonine-protein kinase rio3 (rio kinase 3) [Pararge aegeria]	Serine/threonine-protein kinase RIO3	mmu:66878	GO:0005524 \\ GO:0004674 \\
comp93358_c0	gnl|BL_ORD_ID|1869554 gi|242004427|ref|XP_002423090.1| conserved hypothetical protein [Pediculus humanus corporis]	gnl|BL_ORD_ID|790642 gi|307194328|gb|EFN76684.1| Nipped-B-like protein [Harpegnathos saltator]	Nipped-B protein	dme:Dmel_CG17704	GO:0005654 \\ GO:0005634 \\ GO:0005700 \\ GO:0043234 \\ GO:0032116 \\ GO:0035327 \\ GO:0034088 \\ GO:0007064 \\ GO:0010628 \\ GO:0045893 \\ GO:0006355 \\ GO:0070193 \\ GO:0006351 \\ GO:0071733 \\
comp93485_c0	gnl|BL_ORD_ID|2066801 gi|189242408|ref|XP_969008.2| PREDICTED: similar to CG4554 CG4554-PA [Tribolium castaneum]	gnl|BL_ORD_ID|787244 gi|307199469|gb|EFN80082.1| Small subunit processome component 20-like protein [Harpegnathos saltator]	Small subunit processome component 20 homolog	hsa:27340	GO:0030686 \\ GO:0005737 \\ GO:0005730 \\ GO:0005654 \\ GO:0030688 \\ GO:0032040 \\ GO:0044822 \\ GO:0000480 \\ GO:0000447 \\ GO:0000472 \\ GO:0008285 \\ GO:0006364 \\
comp93575_c1	gnl|BL_ORD_ID|2088561 gi|152205942|dbj|BAF73719.1| argonaute 1 [Bombyx mori]	gnl|BL_ORD_ID|2088561 gi|152205942|dbj|BAF73719.1| argonaute 1 [Bombyx mori]	Protein argonaute MEL1	osa:4334449	GO:0005730 \\ GO:0005731 \\ GO:0035197 \\ GO:0007143 \\ GO:0031047 \\ GO:0033169 \\ GO:0007140 \\ GO:0009561 \\ GO:0055046 \\
comp93578_c1	gnl|BL_ORD_ID|1332632 gi|357612978|gb|EHJ68257.1| hypothetical protein KGM_19523 [Danaus plexippus]	gnl|BL_ORD_ID|419703 gi|509175953|gb|JAA86097.1| Kinesin light chain, partial [Pararge aegeria]	Kinesin light chain 1	rno:171041	GO:0030424 \\ GO:0035253 \\ GO:0031410 \\ GO:0005871 \\ GO:0016020 \\ GO:0005874 \\ GO:0043005 \\ GO:0043025 \\ GO:0031982 \\ GO:0003777 \\ GO:0015631 \\ GO:0008088 \\ GO:0006886 \\ GO:0035418 \\
comp93579_c1	gnl|BL_ORD_ID|1006409 gi|321459937|gb|EFX70985.1| hypothetical protein DAPPUDRAFT_228128 [Daphnia pulex]	gnl|BL_ORD_ID|779326 gi|307212146|gb|EFN88000.1| Tankyrase-1 [Harpegnathos saltator]	No_Description	No_KEGG	No_GO
comp93613_c3	gnl|BL_ORD_ID|1391540 gi|156544223|ref|XP_001606752.1| PREDICTED: RING finger protein 157-like [Nasonia vitripennis]	gnl|BL_ORD_ID|744091 gi|332031505|gb|EGI70977.1| RING finger protein 157 [Acromyrmex echinatior]	RING finger protein 157	No_KEGG	GO:0008270 \\
comp93685_c0	gnl|BL_ORD_ID|48650 gi|221458788|ref|NP_001097889.2| CG34355, isoform B [Drosophila melanogaster]	gnl|BL_ORD_ID|48650 gi|221458788|ref|NP_001097889.2| CG34355, isoform B [Drosophila melanogaster]	Protein Skeletor, isoforms D/E	dme:Dmel_CG43161	GO:0005737 \\ GO:0005874 \\ GO:0005730 \\ GO:0005634 \\ GO:0005700 \\ GO:0005819 \\ GO:0005198 \\ GO:0007126 \\ GO:0007067 \\ GO:0006997 \\ GO:0051225 \\
comp93749_c1	gnl|BL_ORD_ID|992280 gi|321474148|gb|EFX85114.1| hypothetical protein DAPPUDRAFT_194077 [Daphnia pulex]	gnl|BL_ORD_ID|1934548 gi|157128209|ref|XP_001655092.1| Dedicator of cytokinesis protein 2 [Aedes aegypti]	Dedicator of cytokinesis protein 6	hsa:57572	GO:0005829 \\ GO:0048471 \\ GO:0005085 \\ GO:0007596 \\ GO:0007264 \\
comp93752_c0	gnl|BL_ORD_ID|1424497 gi|340713550|ref|XP_003395305.1| PREDICTED: hypothetical protein LOC100649169 [Bombus terrestris]	gnl|BL_ORD_ID|128112 gi|577714795|gb|JAB89035.1| Protein SAAL1, partial [Ceratitis capitata]	Protein SAAL1	mmu:78935	GO:0005576 \\ GO:0006953 \\
comp93777_c0	gnl|BL_ORD_ID|994741 gi|321471681|gb|EFX82653.1| hypothetical protein DAPPUDRAFT_302379 [Daphnia pulex]	gnl|BL_ORD_ID|994741 gi|321471681|gb|EFX82653.1| hypothetical protein DAPPUDRAFT_302379 [Daphnia pulex]	No_Description	No_KEGG	No_GO
comp93791_c0	gnl|BL_ORD_ID|1219524 gi|383859688|ref|XP_003705324.1| PREDICTED: signal transducing adapter molecule 1-like [Megachile rotundata]	gnl|BL_ORD_ID|806948 gi|307166129|gb|EFN60378.1| Signal transducing adapter molecule 1 [Camponotus floridanus]	Signal transducing adapter molecule 1	mmu:20844	GO:0031901 \\ GO:0006886 \\
comp93804_c0	gnl|BL_ORD_ID|2067154 gi|189241456|ref|XP_973415.2| PREDICTED: similar to Kinesin heavy chain CG7765-PA [Tribolium castaneum]	gnl|BL_ORD_ID|1020567 gi|270014227|gb|EFA10675.1| kinesin heavy chain [Tribolium castaneum]	Kinesin heavy chain	dme:Dmel_CG7765	GO:0005737 \\ GO:0005871 \\ GO:0005875 \\ GO:0035371 \\ GO:0005524 \\ GO:0008017 \\ GO:0003777 \\ GO:0003774 \\ GO:0008574 \\ GO:0008088 \\ GO:0007411 \\ GO:0007409 \\ GO:0016482 \\ GO:0007303 \\ GO:0048813 \\ GO:0040023 \\ GO:0001754 \\ GO:0048312 \\ GO:0006886 \\ GO:0008345 \\ GO:0030011 \\ GO:0008152 \\ GO:0051012 \\ GO:0007018 \\ GO:0010970 \\ GO:0048311 \\ GO:0047497 \\ GO:0048812 \\ GO:0007…
comp93857_c0	gnl|BL_ORD_ID|1390196 gi|156550953|ref|XP_001603813.1| PREDICTED: protein roadkill-like [Nasonia vitripennis]	gnl|BL_ORD_ID|1327182 gi|357622106|gb|EHJ73707.1| TDPOZ-T2 [Danaus plexippus]	BTB/POZ domain-containing protein At1g55760	ath:AT1G55760	GO:0016567 \\
comp93989_c0	gnl|BL_ORD_ID|2071243 gi|91090428|ref|XP_971598.1| PREDICTED: similar to RNA and export factor binding protein [Tribolium castaneum]	gnl|BL_ORD_ID|281940 gi|550250089|gb|JAB64441.1| THO complex subunit 4-A, partial [Anoplophora glabripennis]	THO complex subunit 4-B	xla:444644	GO:0005737 \\ GO:0016607 \\ GO:0000166 \\ GO:0003723 \\ GO:0006397 \\ GO:0051028 \\ GO:0008380 \\
comp94204_c1	gnl|BL_ORD_ID|1216166 gi|383866448|ref|XP_003708682.1| PREDICTED: chromatin-remodeling complex ATPase chain Iswi-like [Megachile rotundata]	gnl|BL_ORD_ID|779706 gi|307211542|gb|EFN87620.1| Chromatin-remodeling complex ATPase chain Iswi [Harpegnathos saltator]	Chromatin-remodeling complex ATPase chain Iswi	dme:Dmel_CG8625	GO:0016590 \\ GO:0008623 \\ GO:0005634 \\ GO:0016589 \\ GO:0005700 \\ GO:0031213 \\ GO:0005667 \\ GO:0005524 \\ GO:0003682 \\ GO:0003677 \\ GO:0003678 \\ GO:0008094 \\ GO:0070615 \\ GO:0000166 \\ GO:0008134 \\ GO:0006200 \\ GO:0043044 \\ GO:0006333 \\ GO:0006325 \\ GO:0006338 \\ GO:0048813 \\ GO:0032508 \\ GO:0035076 \\ GO:0007517 \\ GO:0045892 \\ GO:0035063 \\ GO:0006334 \\ GO:0042766 \\ GO:0016…
comp94227_c3	gnl|BL_ORD_ID|1010242 gi|321456034|gb|EFX67152.1| hypothetical protein DAPPUDRAFT_331348 [Daphnia pulex]	gnl|BL_ORD_ID|795382 gi|307186281|gb|EFN71944.1| Eukaryotic translation initiation factor 4 gamma 3 [Camponotus floridanus]	Eukaryotic translation initiation factor 4 gamma 3	hsa:8672	GO:0005829 \\ GO:0016281 \\ GO:0044822 \\ GO:0000339 \\ GO:0008135 \\ GO:0003743 \\ GO:0019221 \\ GO:0060903 \\ GO:0001934 \\ GO:0045727 \\ GO:0006446 \\ GO:0007283 \\ GO:0016032 \\
comp94263_c1	gnl|BL_ORD_ID|1012645 gi|321453522|gb|EFX64749.1| hypothetical protein DAPPUDRAFT_333863 [Daphnia pulex]	gnl|BL_ORD_ID|1572374 gi|293339566|gb|ADE44090.1| phosphoinositide 3-kinase isoform a [Panulirus argus]	Phosphatidylinositol 4,5-bisphosphate 3-kinase catalytic subunit alpha isoform	mmu:18706	GO:0005943 \\ GO:0030027 \\ GO:0005942 \\ GO:0005886 \\ GO:0016303 \\ GO:0035005 \\ GO:0005524 \\ GO:0043560 \\ GO:0046934 \\ GO:0030295 \\ GO:0004674 \\ GO:0001525 \\ GO:0006006 \\ GO:0044029 \\ GO:2000811 \\ GO:2000270 \\ GO:0043524 \\ GO:0036092 \\ GO:0048015 \\ GO:0033138 \\ GO:0045860 \\ GO:0043491 \\ GO:0006468 \\ GO:2000653 \\ GO:0040014 \\
comp94286_c1	gnl|BL_ORD_ID|1224566 gi|383849298|ref|XP_003700282.1| PREDICTED: serine/threonine-protein kinase ULK3-like [Megachile rotundata]	gnl|BL_ORD_ID|745902 gi|332029155|gb|EGI69166.1| Serine/threonine-protein kinase ULK3 [Acromyrmex echinatior]	Serine/threonine-protein kinase ULK3	rno:691171	GO:0005737 \\ GO:0005524 \\ GO:0004674 \\ GO:0006914 \\ GO:0045879 \\ GO:0045880 \\ GO:0046777 \\
comp94354_c2	gnl|BL_ORD_ID|1481173 gi|328704251|ref|XP_001945717.2| PREDICTED: hypothetical protein LOC100162005 [Acyrthosiphon pisum]	gnl|BL_ORD_ID|1941486 gi|157106660|ref|XP_001649425.1| shoc2 [Aedes aegypti]	Leucine-rich repeat-containing protein 8A	rno:311846	GO:0016021 \\ GO:0002329 \\
comp94384_c0	gnl|BL_ORD_ID|2074191 gi|91080415|ref|XP_967817.1| PREDICTED: similar to Scm-related gene containing four mbt domains CG16975-PB [Tribolium castaneum]	gnl|BL_ORD_ID|794737 gi|307187577|gb|EFN72589.1| Polycomb protein Sfmbt [Camponotus floridanus]	Polycomb protein Sfmbt	dme:Dmel_CG16975	GO:0005634 \\ GO:0003682 \\ GO:0003677 \\ GO:0035064 \\ GO:0008270 \\ GO:0016568 \\ GO:0006342 \\ GO:0007446 \\ GO:0010629 \\ GO:0048477 \\ GO:0006351 \\
comp94523_c0	gnl|BL_ORD_ID|993156 gi|321473270|gb|EFX84238.1| hypothetical protein DAPPUDRAFT_315076 [Daphnia pulex]	gnl|BL_ORD_ID|669122 gi|229892279|ref|NP_001153495.1| uncharacterized protein LOC100123296 precursor [Nasonia vitripennis]	MFS-type transporter SLC18B1	No_KEGG	GO:0016021 \\ GO:0055085 \\
comp94555_c0	gnl|BL_ORD_ID|1415823 gi|340726913|ref|XP_003401796.1| PREDICTED: cyclin-Y-like [Bombus terrestris]	gnl|BL_ORD_ID|793644 gi|307189234|gb|EFN73682.1| Cyclin-Y [Camponotus floridanus]	Cyclin-Y	hsa:219771	GO:0000308 \\ GO:0005634 \\ GO:0005886 \\ GO:0016538 \\ GO:0051301 \\ GO:0000086 \\ GO:0045737 \\ GO:0060828 \\ GO:0016055 \\
comp94575_c0	gnl|BL_ORD_ID|619642 gi|427780097|gb|JAA55500.1| Hypothetical protein [Rhipicephalus pulchellus]	gnl|BL_ORD_ID|1313044 gi|195171609|ref|XP_002026596.1| GL11804 [Drosophila persimilis]	Serrate RNA effector molecule homolog A	xla:100037061	GO:0005737 \\ GO:0005654 \\ GO:0008283 \\ GO:0031053 \\
comp94682_c0	gnl|BL_ORD_ID|154953 gi|572268677|ref|XP_006612378.1| PREDICTED: leucine-rich repeat protein 1-like [Apis dorsata]	gnl|BL_ORD_ID|790960 gi|307193683|gb|EFN76366.1| Peptidylprolyl isomerase-like 5 [Harpegnathos saltator]	Leucine-rich repeat protein 1	hsa:122769	GO:0016567 \\
comp94761_c0	gnl|BL_ORD_ID|1244313 gi|380014171|ref|XP_003691113.1| PREDICTED: cleavage and polyadenylation specificity factor subunit 1-like [Apis florea]	gnl|BL_ORD_ID|792055 gi|307191845|gb|EFN75271.1| Cleavage and polyadenylation specificity factor subunit 1 [Harpegnathos saltator]	Cleavage and polyadenylation specificity factor subunit 1	mmu:94230	GO:0005847 \\ GO:0003730 \\ GO:0006379 \\ GO:0006378 \\
comp94767_c1	gnl|BL_ORD_ID|2074249 gi|91080183|ref|XP_966320.1| PREDICTED: similar to AGAP003366-PA isoform 1 [Tribolium castaneum]	gnl|BL_ORD_ID|789983 gi|307195457|gb|EFN77343.1| Myotubularin-related protein 13 [Harpegnathos saltator]	Myotubularin-related protein 13	xla:414452	GO:0005737 \\ GO:0016020 \\ GO:0005085 \\ GO:0016791 \\
comp94780_c2	gnl|BL_ORD_ID|1818355 gi|170050731|ref|XP_001861443.1| set domain protein [Culex quinquefasciatus]	gnl|BL_ORD_ID|1818355 gi|170050731|ref|XP_001861443.1| set domain protein [Culex quinquefasciatus]	Histone-lysine N-methyltransferase NSD3	mmu:234135	GO:0005694 \\ GO:0005634 \\ GO:0018024 \\ GO:0008270 \\ GO:0006355 \\ GO:0006351 \\
comp94863_c4	gnl|BL_ORD_ID|1421005 gi|340713940|ref|XP_003395491.1| PREDICTED: probable cleavage and polyadenylation specificity factor subunit 2-like isoform 1 [Bombus terrestris]	gnl|BL_ORD_ID|793172 gi|307189918|gb|EFN74154.1| Probable cleavage and polyadenylation specificity factor subunit 2 [Camponotus floridanus]	Probable cleavage and polyadenylation specificity factor subunit 2	dme:Dmel_CG1957	GO:0005847 \\ GO:0016787 \\ GO:0003723 \\ GO:0006398 \\ GO:0006379 \\ GO:0006378 \\ GO:0022008 \\
comp94882_c1	gnl|BL_ORD_ID|405946 gi|512897885|ref|XP_004924262.1| PREDICTED: oxysterol-binding protein-related protein 9-like [Bombyx mori]	gnl|BL_ORD_ID|1459105 gi|157015496|gb|EAL39846.3| AGAP005510-PA [Anopheles gambiae str. PEST]	Oxysterol-binding protein-related protein 9	xtr:779737	GO:0008289 \\ GO:0006869 \\
comp94882_c2	gnl|BL_ORD_ID|1422491 gi|340710262|ref|XP_003393712.1| PREDICTED: oxysterol-binding protein-related protein 9-like [Bombus terrestris]	gnl|BL_ORD_ID|214900 gi|373214773|gb|AEY61371.1| Oxysterol-binding protein-related protein 9 [Apis cerana]	Oxysterol-binding protein-related protein 9	xtr:779737	GO:0008289 \\ GO:0006869 \\
comp94922_c0	gnl|BL_ORD_ID|778705 gi|307213099|gb|EFN88621.1| Tyrosine-protein kinase Src64B [Harpegnathos saltator]	gnl|BL_ORD_ID|778705 gi|307213099|gb|EFN88621.1| Tyrosine-protein kinase Src64B [Harpegnathos saltator]	Tyrosine-protein kinase Src64B	dme:Dmel_CG7524	GO:0045172 \\ GO:0005524 \\ GO:0004715 \\ GO:0004713 \\ GO:0030036 \\ GO:0034332 \\ GO:0007349 \\ GO:0007391 \\ GO:0090136 \\ GO:0007301 \\ GO:0008302 \\ GO:0008335 \\ GO:0007293 \\ GO:0030708 \\ GO:0007254 \\ GO:0030717 \\ GO:0007611 \\ GO:0007616 \\ GO:0016319 \\ GO:0045886 \\ GO:0008355 \\ GO:0048477 \\ GO:0007424 \\ GO:0030723 \\ GO:0007300 \\ GO:0030046 \\ GO:0018108 \\ GO:0045860 \\ GO:0006…
comp94961_c0	gnl|BL_ORD_ID|1421412 gi|340712911|ref|XP_003394996.1| PREDICTED: protein LTV1 homolog [Bombus terrestris]	gnl|BL_ORD_ID|755838 gi|332018568|gb|EGI59157.1| Protein LTV1-like protein [Acromyrmex echinatior]	Protein LTV1 homolog	dre:436587	No_GOcodes
comp94985_c1	gnl|BL_ORD_ID|1866215 gi|242011381|ref|XP_002426429.1| conserved hypothetical protein [Pediculus humanus corporis]	gnl|BL_ORD_ID|1933711 gi|157130502|ref|XP_001661901.1| DNA mismatch repair protein muts [Aedes aegypti]	DNA mismatch repair protein Msh6	mmu:17688	GO:0032301 \\ GO:0000790 \\ GO:0043531 \\ GO:0005524 \\ GO:0003682 \\ GO:0003684 \\ GO:0003677 \\ GO:0008094 \\ GO:0000400 \\ GO:0032137 \\ GO:0000287 \\ GO:0035064 \\ GO:0030983 \\ GO:0032357 \\ GO:0032138 \\ GO:0032142 \\ GO:0032143 \\ GO:0008340 \\ GO:0097193 \\ GO:0008630 \\ GO:0045190 \\ GO:0043570 \\ GO:0000710 \\ GO:0006298 \\ GO:0045910 \\ GO:0051096 \\ GO:0007131 \\ GO:0009411 \\ GO:0016…
comp95043_c1	gnl|BL_ORD_ID|746404 gi|332028629|gb|EGI68664.1| Epidermal growth factor receptor substrate 15-like 1 [Acromyrmex echinatior]	gnl|BL_ORD_ID|746404 gi|332028629|gb|EGI68664.1| Epidermal growth factor receptor substrate 15-like 1 [Acromyrmex echinatior]	Epidermal growth factor receptor substrate 15-like 1	hsa:58513	GO:0005905 \\ GO:0005634 \\ GO:0005886 \\ GO:0005509 \\ GO:0006897 \\ GO:0007173 \\ GO:0042059 \\
comp95135_c0	gnl|BL_ORD_ID|2067209 gi|189241298|ref|XP_975145.2| PREDICTED: similar to AGAP004780-PA [Tribolium castaneum]	gnl|BL_ORD_ID|801798 gi|307175619|gb|EFN65528.1| Cell division cycle 2-like protein kinase 5 [Camponotus floridanus]	Cyclin-dependent kinase 12	dme:Dmel_CG7597	GO:0000228 \\ GO:0019908 \\ GO:0005700 \\ GO:0005703 \\ GO:0005524 \\ GO:0030332 \\ GO:0004693 \\ GO:0008353 \\ GO:0022008 \\ GO:0006909 \\ GO:0070816 \\ GO:0006468 \\
comp95143_c0	gnl|BL_ORD_ID|992852 gi|321473575|gb|EFX84542.1| hypothetical protein DAPPUDRAFT_223010 [Daphnia pulex]	gnl|BL_ORD_ID|1031965 gi|270002829|gb|EEZ99276.1| DEAD (Asp-Glu-Ala-Asp) box polypeptide 10 [Tribolium castaneum]	Probable ATP-dependent RNA helicase DDX10	mmu:77591	GO:0005524 \\ GO:0008026 \\ GO:0003723 \\
comp95168_c0	gnl|BL_ORD_ID|791633 gi|307192505|gb|EFN75693.1| Mitotic checkpoint serine/threonine-protein kinase BUB1 [Harpegnathos saltator]	gnl|BL_ORD_ID|791633 gi|307192505|gb|EFN75693.1| Mitotic checkpoint serine/threonine-protein kinase BUB1 [Harpegnathos saltator]	Mitotic checkpoint serine/threonine-protein kinase BUB1	mmu:12235	GO:0000775 \\ GO:0000777 \\ GO:0000780 \\ GO:0000776 \\ GO:0005524 \\ GO:0004674 \\ GO:0006915 \\ GO:0007059 \\ GO:0009790 \\ GO:0007067 \\ GO:0071174 \\ GO:2001244 \\ GO:0007063 \\ GO:0071173 \\
comp95214_c2	gnl|BL_ORD_ID|1479762 gi|328707557|ref|XP_001947777.2| PREDICTED: 1-phosphatidylinositol-3-phosphate 5-kinase-like [Acyrthosiphon pisum]	gnl|BL_ORD_ID|779075 gi|307212520|gb|EFN88251.1| FYVE finger-containing phosphoinositide kinase [Harpegnathos saltator]	1-phosphatidylinositol 3-phosphate 5-kinase	mmu:18711	GO:0031410 \\ GO:0030659 \\ GO:0005829 \\ GO:0031901 \\ GO:0000139 \\ GO:0031902 \\ GO:0048471 \\ GO:0012506 \\ GO:0000285 \\ GO:0016308 \\ GO:0052810 \\ GO:0005524 \\ GO:0008270 \\ GO:0044267 \\ GO:0035556 \\ GO:0032288 \\ GO:0046854 \\
comp95217_c0	gnl|BL_ORD_ID|639867 gi|283767234|gb|ADB28896.1| PL10B [Macrobrachium nipponense]	gnl|BL_ORD_ID|639867 gi|283767234|gb|ADB28896.1| PL10B [Macrobrachium nipponense]	Putative ATP-dependent RNA helicase an3	xla:397935	GO:0005524 \\ GO:0008026 \\ GO:0003723 \\
comp95252_c1	gnl|BL_ORD_ID|1224203 gi|383850080|ref|XP_003700645.1| PREDICTED: protein unc-45 homolog B-like [Megachile rotundata]	gnl|BL_ORD_ID|750163 gi|332024716|gb|EGI64905.1| Protein unc-45-like protein A [Acromyrmex echinatior]	Protein unc-45 homolog B	xla:447296	GO:0005829 \\ GO:0030154 \\ GO:0007517 \\
comp95273_c1	gnl|BL_ORD_ID|2072131 gi|91087423|ref|XP_975676.1| PREDICTED: similar to CG11123 CG11123-PA [Tribolium castaneum]	gnl|BL_ORD_ID|425543 gi|509164273|gb|JAA80257.1| Nucleolar protein 9, partial [Pararge aegeria]	Nucleolar protein 9	ctp:CTRG_04757	GO:0005730 \\ GO:0003723 \\ GO:0006364 \\
comp95307_c1	gnl|BL_ORD_ID|995678 gi|321470741|gb|EFX81716.1| hypothetical protein DAPPUDRAFT_49933 [Daphnia pulex]	gnl|BL_ORD_ID|416690 gi|509181979|gb|JAA89110.1| early girl [Pararge aegeria]	E3 ubiquitin-protein ligase NRDP1	mmu:67588	GO:0005128 \\ GO:0005135 \\ GO:0031386 \\ GO:0004842 \\ GO:0008270 \\ GO:0097191 \\ GO:0030336 \\ GO:0008285 \\ GO:0051091 \\ GO:0000209 \\ GO:0016567 \\ GO:2000114 \\ GO:0010468 \\ GO:0045619 \\ GO:0043408 \\ GO:0045637 \\ GO:0051896 \\ GO:2000377 \\
comp95408_c0	gnl|BL_ORD_ID|1236665 gi|380030241|ref|XP_003698761.1| PREDICTED: protein vav-like [Apis florea]	gnl|BL_ORD_ID|797100 gi|307183368|gb|EFN70226.1| Protein vav [Camponotus floridanus]	Proto-oncogene vav	No_KEGG	GO:0005085 \\ GO:0046872 \\ GO:0005089 \\ GO:0048468 \\ GO:0002768 \\ GO:0035556 \\ GO:0043087 \\
comp95481_c0	gnl|BL_ORD_ID|1862285 gi|242019825|ref|XP_002430359.1| CRSP complex subunit, putative [Pediculus humanus corporis]	gnl|BL_ORD_ID|802616 gi|307173992|gb|EFN64710.1| Mediator of RNA polymerase II transcription subunit 23 [Camponotus floridanus]	Mediator of RNA polymerase II transcription subunit 23	hsa:9439	GO:0016592 \\ GO:0005654 \\ GO:0005667 \\ GO:0003713 \\ GO:0010467 \\ GO:0006357 \\ GO:0006355 \\ GO:0006367 \\
comp95612_c0	gnl|BL_ORD_ID|46673 gi|386764252|ref|NP_572750.3| CG43154, isoform C [Drosophila melanogaster]	gnl|BL_ORD_ID|46673 gi|386764252|ref|NP_572750.3| CG43154, isoform C [Drosophila melanogaster]	Chromosome partition protein Smc	aae:aq_629	GO:0005694 \\ GO:0005737 \\ GO:0005524 \\ GO:0003677 \\ GO:0030261 \\ GO:0006310 \\ GO:0006281 \\ GO:0006260 \\ GO:0007062 \\
comp95715_c0	gnl|BL_ORD_ID|195751 gi|568254285|gb|ETN63265.1| hypothetical protein AND_005024 [Anopheles darlingi]	gnl|BL_ORD_ID|1457047 gi|157018659|gb|EAA06656.4| AGAP000596-PA [Anopheles gambiae str. PEST]	1-acylglycerophosphocholine O-acyltransferase 1	dme:Dmel_CG32699	GO:0005783 \\ GO:0005789 \\ GO:0005794 \\ GO:0000139 \\ GO:0016021 \\ GO:0047184 \\ GO:0005509 \\ GO:0008654 \\
comp95776_c1	gnl|BL_ORD_ID|1865326 gi|242013232|ref|XP_002427318.1| conserved hypothetical protein [Pediculus humanus corporis]	gnl|BL_ORD_ID|785876 gi|307201777|gb|EFN81450.1| Protein RIC1-like protein [Harpegnathos saltator]	Protein RIC1 homolog	dme:Dmel_CG9063	GO:0016023 \\ GO:0005794 \\ GO:0000139 \\ GO:0016021 \\ GO:0017137 \\ GO:0017112 \\ GO:0007411 \\ GO:0032851 \\ GO:0035418 \\ GO:0045467 \\ GO:0060078 \\ GO:0032483 \\ GO:0050808 \\
comp95784_c0	gnl|BL_ORD_ID|1242324 gi|380018369|ref|XP_003693102.1| PREDICTED: LOW QUALITY PROTEIN: titin-like [Apis florea]	gnl|BL_ORD_ID|784053 gi|307204651|gb|EFN83273.1| Titin [Harpegnathos saltator]	No_Description	No_KEGG	No_GO
comp95805_c1	gnl|BL_ORD_ID|982066 gi|389613443|dbj|BAM20070.1| DEAD box ATP-dependent RNA helicase, partial [Papilio xuthus]	gnl|BL_ORD_ID|982066 gi|389613443|dbj|BAM20070.1| DEAD box ATP-dependent RNA helicase, partial [Papilio xuthus]	ATP-dependent RNA helicase p62	dme:Dmel_CG10279	GO:0071013 \\ GO:0005875 \\ GO:0005634 \\ GO:0005700 \\ GO:0005703 \\ GO:0071011 \\ GO:0005524 \\ GO:0008026 \\ GO:0003729 \\ GO:0019730 \\ GO:0000398 \\ GO:0022008 \\ GO:0000381 \\ GO:0006417 \\ GO:0016246 \\
comp95812_c0	gnl|BL_ORD_ID|254075 gi|556084078|gb|JAB82460.1| protein k48-linked ubiquitination, partial [Ixodes ricinus]	gnl|BL_ORD_ID|254075 gi|556084078|gb|JAB82460.1| protein k48-linked ubiquitination, partial [Ixodes ricinus]	E3 ubiquitin-protein ligase TTC3	No_KEGG	GO:0005634 \\ GO:0005773 \\ GO:0004842 \\ GO:0008270 \\ GO:0010771 \\ GO:0045665 \\ GO:0070936 \\ GO:0006511 \\
comp95884_c3	gnl|BL_ORD_ID|991571 gi|321474859|gb|EFX85823.1| hypothetical protein DAPPUDRAFT_309099 [Daphnia pulex]	gnl|BL_ORD_ID|992955 gi|321473472|gb|EFX84439.1| polo kinase-like protein, copy B [Daphnia pulex]	Serine/threonine-protein kinase PLK1	mmu:18817	GO:0005813 \\ GO:0000942 \\ GO:0005737 \\ GO:0000776 \\ GO:0030496 \\ GO:0005634 \\ GO:0005819 \\ GO:0005876 \\ GO:0051233 \\ GO:0000922 \\ GO:0005524 \\ GO:0008017 \\ GO:0004674 \\ GO:0007092 \\ GO:0051297 \\ GO:0045184 \\ GO:0031572 \\ GO:0000086 \\ GO:0001578 \\ GO:0007067 \\ GO:0000281 \\ GO:0000070 \\ GO:0007094 \\ GO:0043066 \\ GO:0045736 \\ GO:0000122 \\ GO:0018105 \\ GO:0040038 \\ GO:0010…
comp96041_c0	gnl|BL_ORD_ID|1221320 gi|383856060|ref|XP_003703528.1| PREDICTED: uncharacterized protein LOC100879374 isoform 1 [Megachile rotundata]	gnl|BL_ORD_ID|218645 gi|373197342|gb|AEY57626.1| IQ motif and SEC7 domain-containing protein 1 [Apis cerana]	IQ motif and SEC7 domain-containing protein 1	hsa:9922	GO:0030054 \\ GO:0005737 \\ GO:0043231 \\ GO:0005730 \\ GO:0005086 \\ GO:0030036 \\ GO:0032012 \\ GO:0043087 \\
comp96086_c1	gnl|BL_ORD_ID|988757 gi|321477679|gb|EFX88637.1| hypothetical protein DAPPUDRAFT_206331 [Daphnia pulex]	gnl|BL_ORD_ID|788724 gi|307197310|gb|EFN78602.1| NF-kappa-B inhibitor-interacting Ras-like protein [Harpegnathos saltator]	NF-kappa-B inhibitor-interacting Ras-like protein 2	hsa:28511	GO:0005737 \\ GO:0016020 \\ GO:0005525 \\ GO:0003924 \\ GO:0007249 \\ GO:0007264 \\
comp96183_c0	gnl|BL_ORD_ID|257653 gi|556071750|gb|JAB78882.1| putative lysine-specific histone demethylase 1a [Ixodes ricinus]	gnl|BL_ORD_ID|801885 gi|307175460|gb|EFN65441.1| Lysine-specific histone demethylase 1 [Camponotus floridanus]	Lysine-specific histone demethylase 1A	mmu:99982	GO:0000790 \\ GO:0005634 \\ GO:0005667 \\ GO:0050681 \\ GO:0003682 \\ GO:0019899 \\ GO:0050660 \\ GO:0032452 \\ GO:0034648 \\ GO:0032453 \\ GO:0032454 \\ GO:0030374 \\ GO:0043426 \\ GO:0016491 \\ GO:0001085 \\ GO:0003700 \\ GO:0008134 \\ GO:0044212 \\ GO:0008283 \\ GO:0030851 \\ GO:0034720 \\ GO:0033169 \\ GO:0001701 \\ GO:0055001 \\ GO:0043518 \\ GO:0051572 \\ GO:0051573 \\ GO:1902166 \\ GO:0032…
comp96185_c0	gnl|BL_ORD_ID|1021022 gi|270013772|gb|EFA10220.1| hypothetical protein TcasGA2_TC012416 [Tribolium castaneum]	gnl|BL_ORD_ID|793234 gi|307189820|gb|EFN74092.1| Protein flightless-1 [Camponotus floridanus]	Protein flightless-1	dme:Dmel_CG1484	GO:0003779 \\ GO:0007527 \\ GO:0007629 \\ GO:0010004 \\ GO:0030239 \\
comp96215_c0	gnl|BL_ORD_ID|1216912 gi|383864941|ref|XP_003707936.1| PREDICTED: protein ariadne-2-like [Megachile rotundata]	gnl|BL_ORD_ID|416843 gi|509181673|gb|JAA88957.1| ariadne 2 [Pararge aegeria]	Protein ariadne-2	dme:Dmel_CG5709	GO:0005634 \\ GO:0003676 \\ GO:0008270 \\
comp96240_c0	gnl|BL_ORD_ID|962443 gi|332373914|gb|AEE62098.1| unknown [Dendroctonus ponderosae]	gnl|BL_ORD_ID|1931172 gi|157137753|ref|XP_001657165.1| lupus la ribonucleoprotein [Aedes aegypti]	Lupus La protein homolog	mmu:20823	GO:0005634 \\ GO:0030529 \\ GO:0000166 \\ GO:0003723 \\ GO:0006396 \\
comp96285_c0	gnl|BL_ORD_ID|199738 gi|568249380|gb|ETN59187.1| titin [Anopheles darlingi]	gnl|BL_ORD_ID|199738 gi|568249380|gb|ETN59187.1| titin [Anopheles darlingi]	Uncharacterized protein PF11_0207	pfa:PF11_0207	GO:0005737 \\ GO:0016020 \\
comp96295_c2	gnl|BL_ORD_ID|1392454 gi|156537994|ref|XP_001608195.1| PREDICTED: exocyst complex component 4-like [Nasonia vitripennis]	gnl|BL_ORD_ID|2028630 gi|195038307|ref|XP_001990601.1| GH19440 [Drosophila grimshawi]	Exocyst complex component 4	mmu:20336	GO:0000145 \\ GO:0032584 \\ GO:0035748 \\ GO:0005886 \\ GO:0030165 \\ GO:0015031 \\ GO:0006904 \\
comp96347_c2	gnl|BL_ORD_ID|448113 gi|498992186|ref|XP_004532290.1| PREDICTED: oxalate:formate antiporter-like [Ceratitis capitata]	gnl|BL_ORD_ID|427321 gi|509160717|gb|JAA78479.1| monocarboxylate transporter, partial [Pararge aegeria]	Oxalate:formate antiporter	No_KEGG	GO:0016021 \\ GO:0005886 \\ GO:0015297 \\ GO:0006811 \\
comp96381_c1	gnl|BL_ORD_ID|620237 gi|427778907|gb|JAA54905.1| Putative heat shock binding protein [Rhipicephalus pulchellus]	gnl|BL_ORD_ID|803181 gi|307173003|gb|EFN64145.1| DnaJ-like protein subfamily C member 16 [Camponotus floridanus]	DnaJ homolog subfamily C member 16	rno:362652	GO:0016021 \\ GO:0045454 \\
comp96583_c0	gnl|BL_ORD_ID|1004560 gi|321461806|gb|EFX72834.1| hypothetical protein DAPPUDRAFT_215757 [Daphnia pulex]	gnl|BL_ORD_ID|197234 gi|568252413|gb|ETN61743.1| helicase [Anopheles darlingi]	Probable global transcription activator SNF2L2	hsa:6595	GO:0045111 \\ GO:0043231 \\ GO:0071565 \\ GO:0071564 \\ GO:0000790 \\ GO:0005654 \\ GO:0005634 \\ GO:0016514 \\ GO:0071778 \\ GO:0005524 \\ GO:0008094 \\ GO:0004386 \\ GO:0001105 \\ GO:0003713 \\ GO:0044212 \\ GO:0035887 \\ GO:0006200 \\ GO:0006338 \\ GO:0030308 \\ GO:0008285 \\ GO:0000122 \\ GO:0045892 \\ GO:0007399 \\ GO:0045944 \\ GO:0045893 \\ GO:0006357 \\ GO:0006355 \\
comp96602_c1	gnl|BL_ORD_ID|1006799 gi|321459543|gb|EFX70595.1| hypothetical protein DAPPUDRAFT_228243 [Daphnia pulex]	gnl|BL_ORD_ID|1006799 gi|321459543|gb|EFX70595.1| hypothetical protein DAPPUDRAFT_228243 [Daphnia pulex]	No_Description	No_KEGG	No_GO
comp96621_c0	gnl|BL_ORD_ID|1861314 gi|242021798|ref|XP_002431330.1| Cleavage and polyadenylation specificity factor 100 kDa subunit, putative [Pediculus humanus corporis]	gnl|BL_ORD_ID|1457302 gi|157018137|gb|EAA08192.4| AGAP002474-PA [Anopheles gambiae str. PEST]	Cleavage and polyadenylation specificity factor subunit 2	xla:394394	GO:0005737 \\ GO:0005847 \\ GO:0016787 \\ GO:0003723 \\ GO:0006379 \\ GO:0006378 \\
comp96639_c0	gnl|BL_ORD_ID|2071953 gi|91088037|ref|XP_974425.1| PREDICTED: similar to zinc finger protein, putative [Tribolium castaneum]	gnl|BL_ORD_ID|787587 gi|307199015|gb|EFN79739.1| Ring canal kelch-like protein [Harpegnathos saltator]	Ring canal kelch homolog	No_KEGG	GO:0005737 \\ GO:0005856 \\
comp96662_c0	gnl|BL_ORD_ID|802099 gi|307175085|gb|EFN65227.1| Constitutive coactivator of PPAR-gamma-like protein 2 [Camponotus floridanus]	gnl|BL_ORD_ID|802099 gi|307175085|gb|EFN65227.1| Constitutive coactivator of PPAR-gamma-like protein 2 [Camponotus floridanus]	Constitutive coactivator of PPAR-gamma-like protein 1	mmu:218236	GO:0005737 \\ GO:0005886 \\ GO:0003723 \\
comp96755_c0	gnl|BL_ORD_ID|1890653 gi|241097346|ref|XP_002409615.1| low-density lipoprotein receptor, putative [Ixodes scapularis]	gnl|BL_ORD_ID|2033172 gi|195024691|ref|XP_001985922.1| GH21081 [Drosophila grimshawi]	Sortilin-related receptor	No_KEGG	GO:0016021 \\ GO:0034362 \\ GO:0008203 \\ GO:0006897 \\ GO:0006869 \\
comp96768_c1	gnl|BL_ORD_ID|1897471 gi|225712116|gb|ACO11904.1| Cytoplasmic dynein 1 light intermediate chain 2 [Lepeophtheirus salmonis]	gnl|BL_ORD_ID|1897471 gi|225712116|gb|ACO11904.1| Cytoplasmic dynein 1 light intermediate chain 2 [Lepeophtheirus salmonis]	Cytoplasmic dynein 1 light intermediate chain 1	hsa:51143	GO:0005813 \\ GO:0000777 \\ GO:0005737 \\ GO:0005868 \\ GO:0000776 \\ GO:0005874 \\ GO:0005886 \\ GO:0000922 \\ GO:0005524 \\ GO:0003777 \\ GO:0044822 \\ GO:0007018 \\ GO:0007067 \\ GO:0090267 \\ GO:0006810 \\ GO:0016032 \\
comp96795_c0	gnl|BL_ORD_ID|1416974 gi|340723971|ref|XP_003400360.1| PREDICTED: LOW QUALITY PROTEIN: DEP domain-containing protein 5-like [Bombus terrestris]	gnl|BL_ORD_ID|1416974 gi|340723971|ref|XP_003400360.1| PREDICTED: LOW QUALITY PROTEIN: DEP domain-containing protein 5-like [Bombus terrestris]	DEP domain-containing protein 5	mmu:277854	GO:0005829 \\ GO:0005765 \\ GO:0048471 \\ GO:0005096 \\ GO:0035556 \\
comp96799_c0	gnl|BL_ORD_ID|783390 gi|307205674|gb|EFN83936.1| SSXT protein [Harpegnathos saltator]	gnl|BL_ORD_ID|783390 gi|307205674|gb|EFN83936.1| SSXT protein [Harpegnathos saltator]	Calcium-responsive transactivator	hsa:26039	GO:0000777 \\ GO:0000780 \\ GO:0016604 \\ GO:0005634 \\ GO:0016568 \\ GO:0016358 \\ GO:0045893 \\ GO:0050773 \\ GO:0006351 \\
comp96901_c1	gnl|BL_ORD_ID|2071926 gi|91088135|ref|XP_970927.1| PREDICTED: similar to nuclear protein localization [Tribolium castaneum]	gnl|BL_ORD_ID|1939736 gi|157112064|ref|XP_001651776.1| nuclear protein localization [Aedes aegypti]	Nuclear protein localization protein 4 homolog	dme:Dmel_CG4673	GO:0008270 \\ GO:0022008 \\ GO:0043161 \\ GO:0006511 \\
comp96910_c1	gnl|BL_ORD_ID|1216562 gi|383865651|ref|XP_003708286.1| PREDICTED: protein CLEC16A [Megachile rotundata]	gnl|BL_ORD_ID|1453220 gi|333467957|gb|EAA07864.5| AGAP002781-PA [Anopheles gambiae str. PEST]	Protein CLEC16A	mmu:74374	No_GOcodes
comp96993_c0	gnl|BL_ORD_ID|162467 gi|571573915|ref|XP_006560743.1| PREDICTED: E3 ubiquitin-protein ligase RFWD2-like [Apis mellifera]	gnl|BL_ORD_ID|779650 gi|307211652|gb|EFN87676.1| E3 ubiquitin-protein ligase RFWD2 [Harpegnathos saltator]	E3 ubiquitin-protein ligase RFWD2	mmu:26374	GO:0005813 \\ GO:0005925 \\ GO:0000139 \\ GO:0016607 \\ GO:0016874 \\ GO:0008270 \\ GO:0016567 \\
comp97001_c0	gnl|BL_ORD_ID|615427 gi|427788527|gb|JAA59715.1| Putative cap-gly domain-containing linker protein 1 [Rhipicephalus pulchellus]	gnl|BL_ORD_ID|2056663 gi|194759039|ref|XP_001961757.1| GF14767 [Drosophila ananassae]	Intracellular protein transport protein USO1	sce:YDL058W	GO:0005856 \\ GO:0005789 \\ GO:0012507 \\ GO:0000139 \\ GO:0042802 \\ GO:0008565 \\ GO:0006888 \\ GO:0048211 \\ GO:0006886 \\ GO:0035493 \\ GO:0048280 \\
comp97027_c0	gnl|BL_ORD_ID|787300 gi|307199401|gb|EFN80026.1| Zinc finger FYVE domain-containing protein 9 [Harpegnathos saltator]	gnl|BL_ORD_ID|787300 gi|307199401|gb|EFN80026.1| Zinc finger FYVE domain-containing protein 9 [Harpegnathos saltator]	Zinc finger FYVE domain-containing protein 9	hsa:9372	GO:0005769 \\ GO:0031901 \\ GO:0005545 \\ GO:0046872 \\ GO:0008236 \\ GO:0006897 \\ GO:0030512 \\ GO:0006508 \\ GO:0007183 \\ GO:0007184 \\ GO:0007179 \\
comp97072_c2	gnl|BL_ORD_ID|1422009 gi|340711443|ref|XP_003394285.1| PREDICTED: u7 snRNA-associated Sm-like protein LSm11-like [Bombus terrestris]	gnl|BL_ORD_ID|1918516 gi|225711550|gb|ACO11621.1| U7 snRNA-associated Sm-like protein LSm11 [Caligus rogercresseyi]	U7 snRNA-associated Sm-like protein LSm11	hsa:134353	GO:0071204 \\ GO:0005654 \\ GO:0005634 \\ GO:0005683 \\ GO:0071209 \\ GO:0010467 \\ GO:0006398 \\ GO:0008334 \\ GO:0000084 \\ GO:0031124 \\ GO:0006369 \\ GO:0006366 \\
comp97091_c0	gnl|BL_ORD_ID|282582 gi|550247416|gb|JAB63799.1| Insulin-degrading enzyme [Anoplophora glabripennis]	gnl|BL_ORD_ID|282582 gi|550247416|gb|JAB63799.1| Insulin-degrading enzyme [Anoplophora glabripennis]	Insulin-degrading enzyme	hsa:3416	GO:0009986 \\ GO:0005737 \\ GO:0005829 \\ GO:0031597 \\ GO:0005615 \\ GO:0005739 \\ GO:0005634 \\ GO:0005782 \\ GO:0005777 \\ GO:0005886 \\ GO:0005524 \\ GO:0016887 \\ GO:0001540 \\ GO:0031626 \\ GO:0001948 \\ GO:0043559 \\ GO:0004222 \\ GO:0042277 \\ GO:0042803 \\ GO:0005102 \\ GO:0043130 \\ GO:0008270 \\ GO:0050435 \\ GO:0010815 \\ GO:0008340 \\ GO:0042447 \\ GO:1901143 \\ GO:1901142 \\ GO:0008…
comp97121_c1	gnl|BL_ORD_ID|252776 gi|556086695|gb|JAB83759.1| putative mrna splicing factor [Ixodes ricinus]	gnl|BL_ORD_ID|800329 gi|307178212|gb|EFN66997.1| Pre-mRNA-processing factor 19 [Camponotus floridanus]	Pre-mRNA-processing factor 19	gga:430767	GO:0005737 \\ GO:0005654 \\ GO:0005819 \\ GO:0000151 \\ GO:0003677 \\ GO:0004842 \\ GO:0006281 \\ GO:0006397 \\ GO:0008380 \\
comp97136_c0	gnl|BL_ORD_ID|2108093 gi|9714|emb|CAA45706.1| H(+)-transporting ATPase [Manduca sexta]	gnl|BL_ORD_ID|2108093 gi|9714|emb|CAA45706.1| H(+)-transporting ATPase [Manduca sexta]	V-type proton ATPase subunit B	No_KEGG	GO:0033180 \\ GO:0005524 \\ GO:0016820 \\ GO:0015991 \\ GO:0046034 \\
comp97172_c0	gnl|BL_ORD_ID|749605 gi|332025292|gb|EGI65463.1| Tumor suppressor p53-binding protein 1 [Acromyrmex echinatior]	gnl|BL_ORD_ID|749605 gi|332025292|gb|EGI65463.1| Tumor suppressor p53-binding protein 1 [Acromyrmex echinatior]	Tumor suppressor p53-binding protein 1	mmu:27223	GO:0000777 \\ GO:0000776 \\ GO:0005634 \\ GO:0005657 \\ GO:0003684 \\ GO:0035064 \\ GO:0042162 \\ GO:0008134 \\ GO:0006974 \\ GO:0006281 \\ GO:0006355 \\ GO:0006351 \\
comp97175_c0	gnl|BL_ORD_ID|1390152 gi|156551193|ref|XP_001605914.1| PREDICTED: transmembrane protein 179-like [Nasonia vitripennis]	gnl|BL_ORD_ID|780783 gi|307209685|gb|EFN86543.1| Transmembrane protein 179 [Harpegnathos saltator]	Transmembrane protein 179	dre:445310	GO:0016021 \\
comp97220_c2	gnl|BL_ORD_ID|1451996 gi|333469793|gb|EAA01399.5| AGAP002022-PA [Anopheles gambiae str. PEST]	gnl|BL_ORD_ID|1451996 gi|333469793|gb|EAA01399.5| AGAP002022-PA [Anopheles gambiae str. PEST]	Protein maelstrom	dme:Dmel_CG11254	GO:0005737 \\ GO:0005634 \\ GO:0043186 \\ GO:0048471 \\ GO:0043565 \\ GO:0044212 \\ GO:0007010 \\ GO:0009950 \\ GO:0031047 \\ GO:0030718 \\ GO:0008298 \\ GO:0007126 \\ GO:0031023 \\ GO:0010586 \\ GO:0045892 \\ GO:0010529 \\ GO:0007314 \\ GO:0048600 \\ GO:0016325 \\ GO:0007312 \\ GO:0048477 \\ GO:0034587 \\ GO:0019094 \\ GO:0008104 \\ GO:0060964 \\ GO:0007317 \\ GO:0007283 \\ GO:0006351 \\
comp97227_c0	gnl|BL_ORD_ID|1222208 gi|383854261|ref|XP_003702640.1| PREDICTED: ADP-ribosylation factor-binding protein GGA1-like [Megachile rotundata]	gnl|BL_ORD_ID|786010 gi|307201553|gb|EFN81316.1| ADP-ribosylation factor-binding protein GGA1 [Harpegnathos saltator]	ADP-ribosylation factor-binding protein GGA1	hsa:26088	GO:0030131 \\ GO:0010008 \\ GO:0005794 \\ GO:0043231 \\ GO:0005634 \\ GO:0006886 \\ GO:0045732 \\ GO:0016192 \\
comp97250_c0	gnl|BL_ORD_ID|398848 gi|512927743|ref|XP_004931411.1| PREDICTED: SWI/SNF complex subunit SMARCC2-like [Bombyx mori]	gnl|BL_ORD_ID|571432 gi|108880040|gb|EAT44265.1| AAEL004358-PA [Aedes aegypti]	SWI/SNF complex subunit SMARCC2	hsa:6601	GO:0071565 \\ GO:0071564 \\ GO:0005634 \\ GO:0016514 \\ GO:0003682 \\ GO:0003677 \\ GO:0003713 \\ GO:0006338 \\ GO:0045892 \\ GO:0007399 \\ GO:0006337 \\ GO:0045893 \\ GO:0006357 \\ GO:0006351 \\
comp97257_c1	gnl|BL_ORD_ID|512912 gi|478251033|gb|ENN71514.1| hypothetical protein YQE_11807, partial [Dendroctonus ponderosae]	gnl|BL_ORD_ID|575458 gi|108875826|gb|EAT40051.1| AAEL008189-PA [Aedes aegypti]	Ribosomal protein S6 kinase-like 1	pon:100172723	GO:0005840 \\ GO:0005524 \\ GO:0004674 \\
comp97293_c0	gnl|BL_ORD_ID|2054717 gi|194763164|ref|XP_001963703.1| GF21119 [Drosophila ananassae]	gnl|BL_ORD_ID|2054717 gi|194763164|ref|XP_001963703.1| GF21119 [Drosophila ananassae]	Negative elongation factor B	dme:Dmel_CG32721	GO:0005694 \\ GO:0032021 \\ GO:0005634 \\ GO:0017053 \\ GO:0003723 \\ GO:0034244 \\ GO:0000122 \\ GO:0007070 \\ GO:0045944 \\ GO:0006351 \\
comp97294_c0	gnl|BL_ORD_ID|1935715 gi|157124912|ref|XP_001660584.1| DNA mismatch repair protein pms2 [Aedes aegypti]	gnl|BL_ORD_ID|1935715 gi|157124912|ref|XP_001660584.1| DNA mismatch repair protein pms2 [Aedes aegypti]	Mismatch repair endonuclease PMS2	No_KEGG	GO:0032389 \\ GO:0005524 \\ GO:0016887 \\ GO:0004519 \\ GO:0030983 \\ GO:0032407 \\ GO:0003697 \\ GO:0006200 \\ GO:0006974 \\ GO:0006281 \\ GO:0007126 \\ GO:0006298 \\ GO:0007131 \\ GO:0016446 \\ GO:0016447 \\
comp97312_c1	gnl|BL_ORD_ID|788954 gi|307196997|gb|EFN78372.1| Kelch domain-containing protein 4 [Harpegnathos saltator]	gnl|BL_ORD_ID|788954 gi|307196997|gb|EFN78372.1| Kelch domain-containing protein 4 [Harpegnathos saltator]	Kelch domain-containing protein 4	hsa:54758	No_GOcodes
comp97342_c2	gnl|BL_ORD_ID|619093 gi|427781195|gb|JAA56049.1| Putative rna helicase nonsense mrna reducing factor pnorf1 [Rhipicephalus pulchellus]	gnl|BL_ORD_ID|473033 gi|482717952|ref|XP_002132255.2| GA25304 [Drosophila pseudoobscura pseudoobscura]	Putative helicase mov-10-B.2	dre:555950	GO:0000932 \\ GO:0005524 \\ GO:0004386 \\ GO:0003723 \\ GO:0035279 \\
comp97366_c3	gnl|BL_ORD_ID|613192 gi|427792997|gb|JAA61950.1| Hypothetical protein, partial [Rhipicephalus pulchellus]	gnl|BL_ORD_ID|803426 gi|307172447|gb|EFN63900.1| GRAM domain-containing protein 1C [Camponotus floridanus]	GRAM domain-containing protein 1B	mmu:235283	GO:0016021 \\
comp97378_c0	gnl|BL_ORD_ID|615180 gi|427789021|gb|JAA59962.1| Hypothetical protein [Rhipicephalus pulchellus]	gnl|BL_ORD_ID|345761 gi|399945206|gb|AFP63037.1| Armadillo/beta-catenin-like repeat protein [Musca domestica]	No_Description	No_KEGG	No_GO
comp97396_c4	gnl|BL_ORD_ID|417398 gi|509180563|gb|JAA88402.1| Chromodomain-helicase-DNA-binding protein Mi-2-like protein [Pararge aegeria]	gnl|BL_ORD_ID|417398 gi|509180563|gb|JAA88402.1| Chromodomain-helicase-DNA-binding protein Mi-2-like protein [Pararge aegeria]	Chromodomain-helicase-DNA-binding protein Mi-2 homolog	dme:Dmel_CG8103	GO:0005634 \\ GO:0016581 \\ GO:0005700 \\ GO:0005524 \\ GO:0004003 \\ GO:0016887 \\ GO:0003682 \\ GO:0003677 \\ GO:0004386 \\ GO:0031491 \\ GO:0008270 \\ GO:0006200 \\ GO:0048813 \\ GO:0032508 \\ GO:0007517 \\ GO:0071923 \\ GO:0000122 \\ GO:0045892 \\ GO:0042766 \\ GO:0006357 \\ GO:0007283 \\ GO:0006351 \\
comp97439_c1	gnl|BL_ORD_ID|986998 gi|321479440|gb|EFX90396.1| hypothetical protein DAPPUDRAFT_39928 [Daphnia pulex]	gnl|BL_ORD_ID|1456234 gi|157020033|gb|EDO64553.1| AGAP007521-PA [Anopheles gambiae str. PEST]	Ubiquitin carboxyl-terminal hydrolase 36	dwi:Dwil_GK17299	GO:0005730 \\ GO:0008234 \\ GO:0004221 \\ GO:0030718 \\ GO:0016579 \\ GO:0035019 \\ GO:0006511 \\
comp97456_c2	gnl|BL_ORD_ID|1861592 gi|242021237|ref|XP_002431052.1| Long-chain-fatty-acid--CoA ligase, putative [Pediculus humanus corporis]	gnl|BL_ORD_ID|805902 gi|307168145|gb|EFN61424.1| Long-chain-fatty-acid--CoA ligase 3 [Camponotus floridanus]	Long-chain-fatty-acid--CoA ligase 4	mmu:50790	GO:0005789 \\ GO:0016021 \\ GO:0005811 \\ GO:0005741 \\ GO:0005739 \\ GO:0043025 \\ GO:0005778 \\ GO:0047676 \\ GO:0005524 \\ GO:0004467 \\ GO:0031957 \\ GO:0060996 \\ GO:0060136 \\ GO:0015908 \\ GO:0008610 \\ GO:0032307 \\ GO:0030182 \\ GO:0030307 \\ GO:0019217 \\ GO:0070672 \\ GO:0007584 \\ GO:0006641 \\
comp97539_c2	gnl|BL_ORD_ID|313328 gi|529177398|gb|AGS58422.1| TATA-binding protein [Cotesia vestalis]	gnl|BL_ORD_ID|313328 gi|529177398|gb|AGS58422.1| TATA-binding protein [Cotesia vestalis]	TATA-binding protein-associated factor 172	hsa:9044	GO:0005634 \\ GO:0005524 \\ GO:0003677 \\ GO:0004386 \\ GO:0003700 \\ GO:0045892 \\
comp97554_c0	gnl|BL_ORD_ID|1220462 gi|383857789|ref|XP_003704386.1| PREDICTED: structural maintenance of chromosomes protein 5-like [Megachile rotundata]	gnl|BL_ORD_ID|754923 gi|332019593|gb|EGI60072.1| Structural maintenance of chromosomes protein 5 [Acromyrmex echinatior]	Structural maintenance of chromosomes protein 5	tru:445963	GO:0000781 \\ GO:0005634 \\ GO:0016605 \\ GO:0030915 \\ GO:0005524 \\ GO:0090398 \\ GO:0000724 \\ GO:0007067 \\ GO:0034184 \\ GO:0045842 \\ GO:0000722 \\
comp97652_c1	gnl|BL_ORD_ID|1885895 gi|241575657|ref|XP_002403224.1| trichohyalin, putative [Ixodes scapularis]	gnl|BL_ORD_ID|803299 gi|307172721|gb|EFN64027.1| Myosin light chain kinase, smooth muscle [Camponotus floridanus]	M protein, serotype 5	No_KEGG	GO:0005618 \\ GO:0005576 \\ GO:0016020 \\ GO:0009405 \\ GO:0006909 \\
comp97664_c1	gnl|BL_ORD_ID|1896858 gi|225713342|gb|ACO12517.1| 5-AMP-activated protein kinase subunit beta-2 [Lepeophtheirus salmonis]	gnl|BL_ORD_ID|1896858 gi|225713342|gb|ACO12517.1| 5-AMP-activated protein kinase subunit beta-2 [Lepeophtheirus salmonis]	No_Description	No_KEGG	No_GO
comp97722_c0	gnl|BL_ORD_ID|1222844 gi|383852983|ref|XP_003702004.1| PREDICTED: DNA (cytosine-5)-methyltransferase PliMCI-like [Megachile rotundata]	gnl|BL_ORD_ID|601842 gi|283549176|ref|NP_001164521.1| DNA methyltransferase 1a [Nasonia vitripennis]	DNA (cytosine-5)-methyltransferase PliMCI	No_KEGG	GO:0005634 \\ GO:0003682 \\ GO:0003886 \\ GO:0003677 \\ GO:0008270 \\
comp97803_c0	gnl|BL_ORD_ID|267597 gi|556051786|gb|JAB68938.1| putative glycosyltransferase-like domain-containing protein 1 [Ixodes ricinus]	gnl|BL_ORD_ID|1901904 gi|195355451|ref|XP_002044205.1| GM22590 [Drosophila sechellia]	Glycosyltransferase-like domain-containing protein 1-like	dme:Dmel_CG15914	GO:0016757 \\ GO:0009058 \\
comp97809_c2	gnl|BL_ORD_ID|2071526 gi|91089469|ref|XP_968773.1| PREDICTED: similar to elongation factor 1 alpha [Tribolium castaneum]	gnl|BL_ORD_ID|982578 gi|389612056|dbj|BAM19558.1| eukaryotic peptide chain release factor GTP-binding subunit [Papilio xuthus]	Eukaryotic peptide chain release factor GTP-binding subunit ERF3B	mmu:14853	GO:0005737 \\ GO:0005525 \\ GO:0003924 \\ GO:0007049 \\ GO:0000184 \\ GO:0006412 \\
comp97814_c2	gnl|BL_ORD_ID|1395807 gi|262300411|gb|ACY42798.1| DNA replication licensing factor [Achelia echinata]	gnl|BL_ORD_ID|1395807 gi|262300411|gb|ACY42798.1| DNA replication licensing factor [Achelia echinata]	DNA replication licensing factor mcm2	xla:380451	GO:0000785 \\ GO:0042555 \\ GO:0005634 \\ GO:0005524 \\ GO:0003677 \\ GO:0003678 \\ GO:0046872 \\ GO:0006200 \\ GO:0007049 \\ GO:0006270 \\ GO:0006268 \\ GO:0030174 \\
comp97915_c0	gnl|BL_ORD_ID|1887029 gi|241385181|ref|XP_002409282.1| hypothetical protein IscW_ISCW018372 [Ixodes scapularis]	gnl|BL_ORD_ID|1819831 gi|170047239|ref|XP_001851138.1| disconnected protein [Culex quinquefasciatus]	Zinc finger protein basonuclin-1	hsa:646	GO:0005737 \\ GO:0005634 \\ GO:0003677 \\ GO:0046872 \\ GO:0003700 \\ GO:0051276 \\ GO:0008544 \\ GO:0008284 \\ GO:0050679 \\ GO:0006356 \\ GO:0006357 \\ GO:0006351 \\ GO:0042060 \\
comp98010_c0	gnl|BL_ORD_ID|1864085 gi|242015848|ref|XP_002428559.1| Aminopeptidase N precursor, putative [Pediculus humanus corporis]	gnl|BL_ORD_ID|346436 gi|399943856|gb|AFP62362.1| Peptidase family M1 [Musca domestica]	Puromycin-sensitive aminopeptidase	mmu:19155	GO:0005829 \\ GO:0005634 \\ GO:0004177 \\ GO:0008237 \\ GO:0008270 \\
comp98016_c0	gnl|BL_ORD_ID|1224290 gi|383849872|ref|XP_003700558.1| PREDICTED: pre-mRNA-processing factor 6-like [Megachile rotundata]	gnl|BL_ORD_ID|805354 gi|307169156|gb|EFN61972.1| Pre-mRNA-processing factor 6 [Camponotus floridanus]	Pre-mRNA-processing factor 6	bta:534228	GO:0071013 \\ GO:0016607 \\ GO:0071001 \\ GO:0046540 \\ GO:0005682 \\ GO:0043021 \\ GO:0003723 \\ GO:0003713 \\ GO:0000398 \\ GO:0045944 \\ GO:0006403 \\
comp98082_c1	gnl|BL_ORD_ID|612684 gi|427794013|gb|JAA62458.1| Putative chromatin remodeling complex swi/snf component swi2, partial [Rhipicephalus pulchellus]	gnl|BL_ORD_ID|1318531 gi|357602534|gb|EHJ63440.1| chromodomain-helicase-DNA-binding protein 1 [Danaus plexippus]	Chromodomain-helicase-DNA-binding protein 2	hsa:1106	GO:0005634 \\ GO:0005524 \\ GO:0004003 \\ GO:0001046 \\ GO:0003677 \\ GO:0042393 \\ GO:0044822 \\ GO:0006974 \\ GO:0016568 \\ GO:0032508 \\ GO:0060218 \\ GO:0007517 \\ GO:0006357 \\ GO:0006351 \\
comp98124_c0	gnl|BL_ORD_ID|2072229 gi|91087137|ref|XP_975265.1| PREDICTED: similar to AGAP010738-PA [Tribolium castaneum]	gnl|BL_ORD_ID|793885 gi|307188892|gb|EFN73441.1| Glycosylphosphatidylinositol anchor attachment 1 protein [Camponotus floridanus]	Glycosylphosphatidylinositol anchor attachment 1 protein	mmu:14731	GO:0042765 \\ GO:0005887 \\ GO:0034235 \\ GO:0003923 \\ GO:0006506 \\
comp98246_c4	gnl|BL_ORD_ID|1486023 gi|193661965|ref|XP_001944326.1| PREDICTED: serine/threonine-protein kinase PRP4 homolog [Acyrthosiphon pisum]	gnl|BL_ORD_ID|784052 gi|307204652|gb|EFN83274.1| Serine/threonine-protein kinase PRP4-like protein [Harpegnathos saltator]	Serine/threonine-protein kinase PRP4 homolog	pon:100173192	GO:0005681 \\ GO:0005524 \\ GO:0004674 \\ GO:0006397 \\ GO:0008380 \\
comp98381_c1	gnl|BL_ORD_ID|1918893 gi|225710794|gb|ACO11243.1| Translation initiation factor eIF-2B subunit gamma [Caligus rogercresseyi]	gnl|BL_ORD_ID|1918893 gi|225710794|gb|ACO11243.1| Translation initiation factor eIF-2B subunit gamma [Caligus rogercresseyi]	Translation initiation factor eIF-2B subunit gamma	No_KEGG	GO:0005737 \\ GO:0005851 \\ GO:0016779 \\ GO:0003743 \\ GO:0051716 \\ GO:0014003 \\ GO:0043087 \\ GO:0006413 \\
comp98392_c3	gnl|BL_ORD_ID|1224479 gi|383849473|ref|XP_003700369.1| PREDICTED: uncharacterized protein LOC100879327 [Megachile rotundata]	gnl|BL_ORD_ID|1452368 gi|333469268|gb|EAA09643.5| AGAP003369-PA [Anopheles gambiae str. PEST]	Protein SCAF8	mmu:106583	GO:0016363 \\ GO:0005681 \\ GO:0000166 \\ GO:0003723 \\ GO:0006397 \\ GO:0008380 \\
comp98430_c0	gnl|BL_ORD_ID|1343844 gi|350421036|ref|XP_003492709.1| PREDICTED: importin-5-like [Bombus impatiens]	gnl|BL_ORD_ID|747919 gi|332027053|gb|EGI67149.1| Importin-5 [Acromyrmex echinatior]	Importin-5	hsa:3843	GO:0005737 \\ GO:0005794 \\ GO:0043231 \\ GO:0031965 \\ GO:0005643 \\ GO:0005634 \\ GO:0005095 \\ GO:0044822 \\ GO:0008565 \\ GO:0008536 \\ GO:0071230 \\ GO:0043086 \\ GO:0006607 \\ GO:0042307 \\ GO:0006610 \\ GO:0016032 \\
comp98486_c0	gnl|BL_ORD_ID|971056 gi|391334887|ref|XP_003741830.1| PREDICTED: tripartite motif-containing protein 71-like [Metaseiulus occidentalis]	gnl|BL_ORD_ID|2039116 gi|194899728|ref|XP_001979410.1| GG24000 [Drosophila erecta]	E3 ubiquitin-protein ligase TRIM71	gga:428445	GO:0000932 \\ GO:0035198 \\ GO:0004842 \\ GO:0008270 \\ GO:0008543 \\ GO:0000082 \\ GO:0010586 \\ GO:0035278 \\ GO:0021915 \\ GO:0051865 \\ GO:0060964 \\ GO:2000177 \\ GO:0072089 \\
comp98500_c0	gnl|BL_ORD_ID|1237045 gi|380029441|ref|XP_003698381.1| PREDICTED: LOW QUALITY PROTEIN: probable cation-transporting ATPase 13A1-like [Apis florea]	gnl|BL_ORD_ID|778481 gi|307213409|gb|EFN88845.1| Probable cation-transporting ATPase 13A1 [Harpegnathos saltator]	Probable cation-transporting ATPase 13A1	hsa:57130	GO:0016021 \\ GO:0005524 \\ GO:0019829 \\ GO:0046872 \\
comp98535_c0	gnl|BL_ORD_ID|1224165 gi|383850196|ref|XP_003700683.1| PREDICTED: RNA-binding protein 45-like [Megachile rotundata]	gnl|BL_ORD_ID|804736 gi|307170204|gb|EFN62590.1| RNA-binding protein 45 [Camponotus floridanus]	RNA-binding protein 45	hsa:129831	GO:0005737 \\ GO:0005634 \\ GO:0000166 \\ GO:0044822 \\ GO:0003723 \\ GO:0030154 \\ GO:0007399 \\
comp98659_c0	gnl|BL_ORD_ID|747893 gi|332027079|gb|EGI67175.1| G2/M phase-specific E3 ubiquitin-protein ligase [Acromyrmex echinatior]	gnl|BL_ORD_ID|747893 gi|332027079|gb|EGI67175.1| G2/M phase-specific E3 ubiquitin-protein ligase [Acromyrmex echinatior]	G2/M phase-specific E3 ubiquitin-protein ligase	mmu:217558	GO:0005737 \\ GO:0005730 \\ GO:0004842 \\ GO:0008270 \\ GO:0006915 \\ GO:0001824 \\ GO:2001243 \\ GO:0000209 \\
comp98719_c0	gnl|BL_ORD_ID|1863101 gi|242018149|ref|XP_002429543.1| eukaryotic translation initiation factor 3 subunit, putative [Pediculus humanus corporis]	gnl|BL_ORD_ID|747672 gi|332027312|gb|EGI67396.1| Protein KIAA0664-like protein [Acromyrmex echinatior]	Clustered mitochondria protein homolog	cqu:CpipJ_CPIJ001445	GO:0005737 \\ GO:0048312 \\
comp98752_c0	gnl|BL_ORD_ID|992418 gi|321474010|gb|EFX84976.1| hypothetical protein DAPPUDRAFT_314562 [Daphnia pulex]	gnl|BL_ORD_ID|796509 gi|307184408|gb|EFN70817.1| Mannosyl-oligosaccharide glucosidase [Camponotus floridanus]	Mannosyl-oligosaccharide glucosidase	hsa:7841	GO:0005783 \\ GO:0005789 \\ GO:0070062 \\ GO:0016021 \\ GO:0016020 \\ GO:0015926 \\ GO:0004573 \\ GO:0044267 \\ GO:0009311 \\ GO:0043687 \\ GO:0006457 \\ GO:0006487 \\ GO:0018279 \\
comp98756_c0	gnl|BL_ORD_ID|796497 gi|307184420|gb|EFN70829.1| E3 ubiquitin-protein ligase MARCH6 [Camponotus floridanus]	gnl|BL_ORD_ID|796497 gi|307184420|gb|EFN70829.1| E3 ubiquitin-protein ligase MARCH6 [Camponotus floridanus]	E3 ubiquitin-protein ligase MARCH6	hsa:10299	GO:0030176 \\ GO:0019899 \\ GO:0031624 \\ GO:0004842 \\ GO:0008270 \\ GO:0070936 \\
comp98802_c0	gnl|BL_ORD_ID|793341 gi|307189647|gb|EFN73985.1| PAB-dependent poly(A)-specific ribonuclease subunit 2 [Camponotus floridanus]	gnl|BL_ORD_ID|793341 gi|307189647|gb|EFN73985.1| PAB-dependent poly(A)-specific ribonuclease subunit 2 [Camponotus floridanus]	PAB-dependent poly(A)-specific ribonuclease subunit PAN2	mmu:103135	GO:0000932 \\ GO:0005634 \\ GO:0031251 \\ GO:0000175 \\ GO:0003676 \\ GO:0004535 \\ GO:0000184 \\ GO:0090503 \\
comp98815_c1	gnl|BL_ORD_ID|1001355 gi|321465035|gb|EFX76039.1| hypothetical protein DAPPUDRAFT_322760 [Daphnia pulex]	gnl|BL_ORD_ID|751603 gi|332023136|gb|EGI63392.1| Nucleolar complex protein 2-like protein [Acromyrmex echinatior]	Nucleolar complex protein 2 homolog	bta:508638	GO:0005730 \\ GO:0005654 \\ GO:0003682 \\ GO:0003714 \\ GO:0006915 \\ GO:0034644 \\ GO:0031497 \\ GO:0002903 \\ GO:0035067 \\ GO:2001243 \\ GO:0000122 \\ GO:0032066 \\ GO:0006351 \\
comp98827_c1	gnl|BL_ORD_ID|1012548 gi|321453629|gb|EFX64846.1| hypothetical protein DAPPUDRAFT_229741 [Daphnia pulex]	gnl|BL_ORD_ID|214512 gi|373216992|gb|AEY61759.1| Bromodomain adjacent to zinc finger domain protein 1A [Apis cerana]	Bromodomain adjacent to zinc finger domain protein 1A	hsa:11177	GO:0016590 \\ GO:0008623 \\ GO:0000228 \\ GO:0008270 \\ GO:0006338 \\ GO:0006261 \\ GO:0006355 \\ GO:0006351 \\
comp98864_c0	gnl|BL_ORD_ID|440079 gi|501297399|dbj|BAN21150.1| cullin [Riptortus pedestris]	gnl|BL_ORD_ID|440079 gi|501297399|dbj|BAN21150.1| cullin [Riptortus pedestris]	Cullin-3	No_KEGG	GO:0031463 \\ GO:0000139 \\ GO:0005634 \\ GO:0005827 \\ GO:0031208 \\ GO:0004842 \\ GO:0016477 \\ GO:0048208 \\ GO:0008054 \\ GO:0000910 \\ GO:0040016 \\ GO:0006888 \\ GO:0007369 \\ GO:0007229 \\ GO:0035024 \\ GO:0032467 \\ GO:0043161 \\ GO:0006513 \\ GO:0000209 \\ GO:0017145 \\ GO:0043149 \\ GO:0001831 \\ GO:0016055 \\
comp98973_c0	gnl|BL_ORD_ID|1382370 gi|345480257|ref|XP_001607544.2| PREDICTED: ubiquitin conjugation factor E4 A-like [Nasonia vitripennis]	gnl|BL_ORD_ID|754180 gi|332020395|gb|EGI60815.1| Ubiquitin conjugation factor E4 A [Acromyrmex echinatior]	Ubiquitin conjugation factor E4 A	hsa:9354	GO:0005737 \\ GO:0000151 \\ GO:0034450 \\ GO:0000209 \\ GO:0006511 \\
comp99017_c0	gnl|BL_ORD_ID|2070460 gi|91093216|ref|XP_966931.1| PREDICTED: similar to pre-mrna splicing factor prp8 [Tribolium castaneum]	gnl|BL_ORD_ID|2059459 gi|194753319|ref|XP_001958961.1| GF12641 [Drosophila ananassae]	Pre-mRNA-splicing factor 8 homolog	cel:CELE_C50C3.6	GO:0005681 \\ GO:0030623 \\ GO:0017070 \\ GO:0000398 \\
comp99028_c0	gnl|BL_ORD_ID|1862927 gi|242018509|ref|XP_002429717.1| Splicing factor 3B subunit, putative [Pediculus humanus corporis]	gnl|BL_ORD_ID|669134 gi|229577321|ref|NP_001153352.1| splicing factor 3b, subunit 3 [Nasonia vitripennis]	Splicing factor 3B subunit 3	dre:406824	GO:0005681 \\ GO:0003676 \\ GO:0006397 \\ GO:0008380 \\
comp99053_c0	gnl|BL_ORD_ID|2071382 gi|91089945|ref|XP_973312.1| PREDICTED: similar to eukaryotic translation initiation factor 3, theta subunit [Tribolium castaneum]	gnl|BL_ORD_ID|783856 gi|307204931|gb|EFN83470.1| Eukaryotic translation initiation factor 3 subunit A [Harpegnathos saltator]	Eukaryotic translation initiation factor 3 subunit A	der:Dere_GG11565	GO:0016282 \\ GO:0033290 \\ GO:0005852 \\ GO:0003743 \\ GO:0001731 \\ GO:0006446 \\
comp99064_c0	gnl|BL_ORD_ID|795288 gi|307186404|gb|EFN72038.1| Importin-7 [Camponotus floridanus]	gnl|BL_ORD_ID|795288 gi|307186404|gb|EFN72038.1| Importin-7 [Camponotus floridanus]	Importin-7	mmu:233726	GO:0005794 \\ GO:0005634 \\ GO:0042393 \\ GO:0006606 \\
comp99074_c2	gnl|BL_ORD_ID|2054306 gi|194763989|ref|XP_001964114.1| GF20893 [Drosophila ananassae]	gnl|BL_ORD_ID|2054306 gi|194763989|ref|XP_001964114.1| GF20893 [Drosophila ananassae]	Nuclear receptor corepressor 1	xla:398304	GO:0005634 \\ GO:0003682 \\ GO:0003677 \\ GO:0016568 \\ GO:0006355 \\ GO:0006351 \\
comp99127_c0	gnl|BL_ORD_ID|1816455 gi|170055165|ref|XP_001863460.1| pre-mRNA-splicing helicase BRR2 [Culex quinquefasciatus]	gnl|BL_ORD_ID|1816455 gi|170055165|ref|XP_001863460.1| pre-mRNA-splicing helicase BRR2 [Culex quinquefasciatus]	U5 small nuclear ribonucleoprotein 200 kDa helicase	hsa:23020	GO:0071013 \\ GO:0005654 \\ GO:0005634 \\ GO:0005681 \\ GO:0005682 \\ GO:0005524 \\ GO:0008026 \\ GO:0004004 \\ GO:0042802 \\ GO:0044822 \\ GO:0006200 \\ GO:0000354 \\ GO:0010467 \\ GO:0000398 \\ GO:0008380 \\
