# Supplementary material for: Selection on oxidative phosphorylation and ribosomal structure as a multigenerational response to ocean acidification in the common copepod Pseudocalanus acuspes
Source: Evol Appl. 2015 Nov 23;9(9):1112–23. doi: 10.1111/eva.12335 (PMC5039324; doi:10.1111/eva.12335)
Supplement: Supplementary file 5 — Appendix S5. List of SNPs with significant results from the CMH‐test. [file EVA-9-1112-s005.xlsx]

## Sheet: Pacus_gen2_lowCov_400_vs_1550_0
Contig	pos	P-value cmh test
comp60770_c0_seq1	271	1.15118e-11
comp71627_c0_seq1	202	3.35e-30
comp71627_c0_seq1	292	2.05072e-26
comp71627_c0_seq1	349	9.88751e-12
comp71627_c0_seq1	102	1.00384e-10
comp71627_c0_seq1	54	7.48474e-10
comp73348_c0_seq1	283	1.38012e-26
comp73348_c0_seq1	115	1.73382e-15
comp73348_c0_seq1	300	2.08093e-13
comp73348_c0_seq1	305	6.41233e-11
comp73348_c0_seq1	88	1.0401e-10
comp74487_c0_seq2	26	2.74673e-13
comp74509_c0_seq1	326	7.74837e-16
comp74509_c0_seq1	138	3.40011e-15
comp74509_c0_seq1	337	4.40466e-15
comp74509_c0_seq1	75	5.28183e-13
comp74509_c0_seq1	177	2.04747e-11
comp74609_c0_seq1	69	5.00289e-10
comp75002_c0_seq1	363	8.37396e-11
comp75423_c0_seq1	364	5.11355e-12
comp75541_c0_seq2	195	1.12445e-10
comp75541_c0_seq2	86	2.88063e-10
comp75599_c0_seq1	160	1.24888e-14
comp75638_c0_seq1	104	6.61658e-10
comp75794_c0_seq1	146	1.04844e-18
comp75794_c0_seq1	97	4.1062e-18
comp75794_c0_seq1	125	1.29961e-15
comp75794_c0_seq1	113	7.56589e-13
comp75794_c0_seq1	275	1.3521e-12
comp75794_c0_seq1	155	3.20407e-12
comp76571_c0_seq1	91	2.66334e-11
comp76796_c0_seq1	261	1.38782e-13
comp76796_c0_seq1	159	6.89934e-11
comp76835_c0_seq1	219	3.14284e-14
comp76909_c0_seq1	467	1.64407e-19
comp76909_c0_seq1	305	8.87964e-13
comp76909_c0_seq1	414	2.65757e-12
comp76909_c0_seq1	332	3.943e-12
comp76909_c0_seq1	329	4.87554e-11
comp76909_c0_seq1	415	4.93139e-11
comp76909_c0_seq1	359	2.98036e-10
comp76909_c0_seq1	353	3.66279e-10
comp77092_c0_seq1	172	8.33071e-21
comp77092_c0_seq1	70	9.06038e-12
comp77092_c0_seq1	133	4.17894e-10
comp77210_c0_seq1	235	3.2455e-10
comp78118_c2_seq1	209	4.46648e-10
comp78602_c0_seq2	260	2.38152e-11
comp78692_c0_seq1	270	1.43897e-10
comp78709_c0_seq3	401	4.96817e-20
comp78709_c0_seq3	407	4.06367e-14
comp79055_c0_seq1	270	1.48337e-18
comp79055_c0_seq1	48	2.43731e-13
comp79055_c0_seq1	216	1.95925e-10
comp79358_c0_seq1	238	4.15416e-12
comp79358_c0_seq1	227	4.54524e-10
comp79475_c0_seq1	325	3.80158e-12
comp79736_c0_seq1	196	1.46256e-13
comp80048_c0_seq1	400	4.03287e-12
comp80122_c0_seq1	305	8.46012e-11
comp80160_c0_seq1	188	1.26586e-10
comp80175_c1_seq1	439	6.93777e-24
comp80175_c1_seq1	540	2.78223e-20
comp80175_c1_seq1	549	4.60679e-19
comp80175_c1_seq1	559	5.08945e-15
comp80175_c1_seq1	618	2.48981e-14
comp80175_c1_seq1	367	5.98136e-14
comp80175_c1_seq1	454	9.141e-10
comp80387_c0_seq1	199	1.33636e-15
comp80387_c0_seq1	124	3.71957e-10
comp80388_c0_seq1	122	3.91189e-10
comp80690_c0_seq1	315	2.32366e-12
comp80774_c1_seq1	286	4.54634e-10
comp80849_c0_seq1	415	1.52689e-15
comp80849_c0_seq1	418	1.71243e-11
comp81030_c0_seq1	110	7.23291e-10
comp81034_c0_seq1	232	5.20464e-14
comp81034_c0_seq1	106	6.8835e-13
comp81034_c0_seq1	517	7.27465e-11
comp81034_c0_seq1	271	1.43577e-10
comp81034_c0_seq1	244	8.37514e-10
comp81266_c0_seq4	238	3.50753e-10
comp81665_c1_seq2	76	3.63057e-12
comp81706_c1_seq3	76	1.23725e-15
comp81706_c1_seq3	205	6.23562e-15
comp81726_c0_seq1	253	6.85581e-11
comp81845_c2_seq5	271	1.41571e-14
comp81917_c0_seq1	214	6.42702e-22
comp81917_c0_seq1	121	2.95053e-21
comp81917_c0_seq1	172	2.59626e-14
comp81917_c0_seq1	169	1.53762e-10
comp82093_c0_seq3	228	6.20774e-12
comp82244_c0_seq1	139	4.41004e-11
comp82301_c5_seq1	175	3.55633e-11
comp82424_c1_seq1	166	4.83624e-10
comp82424_c1_seq1	221	8.3914e-10
comp82424_c1_seq2	141	6.53173e-20
comp82424_c1_seq2	98	1.54853e-13
comp82424_c1_seq2	151	5.27875e-11
comp82424_c1_seq2	122	4.47428e-10
comp82424_c1_seq2	97	4.48941e-10
comp82452_c1_seq1	211	1.40671e-11
comp82452_c1_seq1	196	1.43011e-10
comp83400_c0_seq1	233	4.59507e-10
comp83437_c0_seq1	186	1.59635e-10
comp83566_c3_seq1	378	3.51018e-12
comp83735_c0_seq1	646	6.33091e-16
comp83735_c0_seq1	643	1.93531e-12
comp83735_c0_seq1	629	2.91274e-11
comp83735_c0_seq1	565	3.01442e-11
comp83735_c0_seq1	535	9.4705e-11
comp83735_c1_seq1	61	4.25622e-21
comp83735_c1_seq1	58	2.63274e-18
comp83735_c1_seq1	298	1.03632e-17
comp83735_c1_seq1	166	2.20619e-17
comp83735_c1_seq1	295	8.61937e-17
comp83735_c1_seq1	463	7.01746e-16
comp83735_c1_seq1	37	8.89771e-14
comp83735_c1_seq1	577	5.40232e-13
comp83735_c1_seq1	394	7.18912e-11
comp83735_c1_seq1	640	7.26897e-10
comp83844_c0_seq2	151	1.38836e-10
comp83873_c0_seq1	43	5.94365e-15
comp83873_c0_seq1	90	2.83934e-14
comp83873_c0_seq1	273	1.99519e-10
comp83940_c0_seq1	430	7.26347e-10
comp84117_c4_seq6	158	3.3207e-20
comp84117_c4_seq6	281	1.22888e-17
comp84132_c0_seq1	304	1.45342e-17
comp84132_c0_seq1	358	9.61142e-14
comp84132_c0_seq1	331	5.14963e-12
comp84132_c0_seq2	57	2.78332e-15
comp84132_c0_seq2	48	9.40637e-12
comp84132_c0_seq2	39	2.67672e-10
comp84132_c0_seq2	109	5.00044e-10
comp84278_c0_seq1	191	1.97344e-13
comp84278_c0_seq1	119	6.19439e-10
comp84457_c0_seq2	366	3.18219e-11
comp84492_c0_seq1	402	3.68681e-15
comp84492_c0_seq1	382	6.89672e-11
comp84492_c0_seq1	82	3.55798e-10
comp84644_c2_seq3	237	2.20914e-14
comp84728_c0_seq2	78	1.49405e-16
comp84728_c0_seq4	285	7.16091e-14
comp84776_c0_seq2	340	1.99957e-18
comp84776_c0_seq2	260	4.05236e-15
comp84776_c0_seq2	249	1.13713e-12
comp84776_c0_seq2	282	5.17871e-12
comp84776_c0_seq2	413	1.70673e-11
comp84776_c0_seq2	120	4.61499e-11
comp84776_c0_seq2	174	5.49106e-11
comp84776_c0_seq2	345	1.38406e-10
comp84776_c0_seq2	255	7.61028e-10
comp84938_c1_seq1	189	2.26473e-17
comp85324_c0_seq1	210	3.11293e-13
comp85324_c0_seq1	477	2.19699e-10
comp85324_c0_seq1	103	5.41184e-10
comp85324_c0_seq2	244	4.68419e-16
comp85324_c0_seq3	219	1.16724e-12
comp85324_c0_seq3	67	2.43179e-10
comp85324_c0_seq3	176	2.56714e-10
comp85324_c0_seq3	86	9.68725e-10
comp85331_c1_seq1	332	2.52673e-11
comp85331_c1_seq2	422	3.88417e-13
comp85331_c1_seq2	421	4.14575e-13
comp85331_c1_seq2	414	4.3826e-10
comp85331_c1_seq4	332	6.38049e-15
comp85373_c0_seq1	309	1.06562e-11
comp85373_c0_seq1	420	5.08154e-10
comp85373_c0_seq1	471	5.69124e-10
comp85468_c0_seq1	169	1.75013e-12
comp85468_c0_seq1	34	5.5237e-10
comp85468_c0_seq1	112	8.38355e-10
comp85468_c0_seq2	169	7.15815e-14
comp85468_c0_seq2	112	1.01995e-11
comp85555_c8_seq1	147	1.07486e-26
comp85555_c8_seq1	55	2.48945e-21
comp85555_c8_seq1	124	2.11805e-19
comp85555_c8_seq1	202	3.53867e-14
comp85555_c8_seq1	235	6.29198e-12
comp85555_c8_seq1	244	9.4031e-12
comp85555_c8_seq1	241	4.54068e-11
comp85555_c8_seq2	122	2.39973e-11
comp85555_c8_seq2	155	4.36791e-11
comp85555_c8_seq2	161	7.69564e-10
comp85698_c3_seq1	266	3.99431e-10
comp85698_c3_seq7	266	4.41787e-11
comp85763_c0_seq4	159	3.75613e-11
comp85763_c0_seq5	176	1.2731e-22
comp85886_c0_seq14	402	5.33674e-12
comp85886_c0_seq14	390	3.58259e-10
comp85886_c0_seq19	402	3.5749e-10
comp85886_c0_seq6	128	1.24814e-13
comp85886_c0_seq6	122	4.03993e-12
comp85901_c0_seq1	28	5.08174e-24
comp85901_c0_seq2	403	5.18457e-13
comp85901_c0_seq2	297	6.82074e-13
comp85901_c0_seq2	285	1.0088e-10
comp86161_c0_seq4	62	3.15397e-23
comp86161_c0_seq4	152	3.79233e-13
comp86161_c0_seq4	110	1.09764e-12
comp86161_c0_seq4	71	4.72564e-10
comp86161_c0_seq6	200	7.4449e-11
comp86265_c0_seq1	260	1.07427e-10
comp86265_c0_seq2	249	3.31661e-24
comp86265_c0_seq2	253	8.64273e-24
comp86265_c0_seq2	256	4.8828e-23
comp86265_c0_seq2	180	1.44648e-10
comp86450_c1_seq1	180	2.22381e-15
comp86450_c1_seq1	192	6.39805e-15
comp86450_c1_seq1	190	1.47925e-14
comp86450_c1_seq1	124	2.3781e-13
comp86450_c1_seq1	126	3.31672e-13
comp86450_c1_seq1	117	7.23554e-10
comp86480_c1_seq2	569	5.68597e-10
comp86704_c1_seq2	526	1.56268e-10
comp86905_c0_seq1	84	6.94061e-23
comp86905_c0_seq1	206	5.95733e-15
comp86905_c0_seq1	79	1.54763e-11
comp86905_c0_seq1	126	3.66881e-10
comp86905_c0_seq1	279	8.26963e-10
comp86979_c0_seq1	270	1.3179e-29
comp86979_c0_seq1	179	1.23667e-26
comp86979_c0_seq1	255	5.10151e-26
comp86979_c0_seq1	162	1.82073e-25
comp86979_c0_seq1	438	7.08154e-25
comp86979_c0_seq1	190	1.33392e-21
comp86979_c0_seq1	57	2.8194e-19
comp86979_c0_seq1	570	1.58335e-18
comp86979_c0_seq1	75	1.61078e-18
comp86979_c0_seq1	639	9.66735e-18
comp86979_c0_seq1	327	3.43444e-17
comp86979_c0_seq1	339	3.52577e-17
comp86979_c0_seq1	609	4.64294e-17
comp86979_c0_seq1	520	1.65923e-14
comp86979_c0_seq1	108	6.1438e-13
comp86979_c0_seq1	525	2.17342e-12
comp86979_c0_seq1	351	1.08038e-11
comp86979_c0_seq1	306	3.91905e-10
comp86979_c0_seq1	102	4.66801e-10
comp87014_c0_seq4	370	1.03995e-15
comp87014_c0_seq4	362	2.40051e-14
comp87014_c0_seq4	290	9.81447e-10
comp87027_c2_seq8	609	6.5279e-11
comp87027_c2_seq8	622	1.33985e-10
comp87187_c0_seq1	171	1.19636e-11
comp87204_c0_seq1	536	3.79269e-12
comp87204_c0_seq2	344	1.76406e-11
comp87204_c0_seq3	340	1.8124e-12
comp87204_c0_seq3	385	6.28621e-10
comp87204_c0_seq4	432	4.10395e-13
comp87204_c0_seq4	321	1.76437e-11
comp87204_c0_seq4	132	2.17213e-10
comp87204_c0_seq4	81	2.83713e-10
comp87269_c0_seq1	112	1.8306e-11
comp87269_c0_seq1	25	4.24951e-11
comp87269_c0_seq1	175	2.0177e-10
comp87279_c1_seq3	512	9.62274e-14
comp87517_c1_seq1	268	3.45622e-26
comp87517_c1_seq1	300	2.80238e-11
comp87548_c0_seq1	322	2.10047e-19
comp87548_c0_seq1	352	6.04953e-18
comp87548_c0_seq1	250	1.88315e-13
comp87548_c0_seq1	193	1.22049e-12
comp87548_c0_seq3	147	3.28872e-11
comp87621_c0_seq2	284	8.90394e-10
comp87629_c3_seq1	623	1.06956e-16
comp87629_c3_seq1	584	6.57262e-13
comp87629_c3_seq1	162	8.54619e-11
comp87629_c3_seq1	620	1.02444e-10
comp87664_c2_seq3	370	1.46373e-20
comp87664_c2_seq3	372	2.34422e-19
comp87664_c2_seq3	351	5.01872e-10
comp87807_c1_seq1	222	9.16024e-15
comp87807_c1_seq1	300	2.16499e-14
comp87807_c1_seq1	33	3.91379e-14
comp87901_c1_seq2	406	3.8569e-12
comp87901_c1_seq2	290	3.59208e-10
comp87901_c1_seq2	287	4.18712e-10
comp87941_c1_seq1	67	7.88873e-10
comp87941_c1_seq1	39	8.44813e-10
comp87953_c0_seq1	826	5.98217e-10
comp87953_c0_seq2	47	1.52523e-11
comp87953_c0_seq2	159	1.09324e-10
comp87953_c0_seq2	115	1.56008e-10
comp87953_c0_seq7	395	3.74137e-16
comp88003_c0_seq1	33	7.1277e-11
comp88003_c0_seq1	195	4.90745e-10
comp88003_c0_seq1	79	8.12649e-10
comp88066_c3_seq6	230	4.01888e-11
comp88066_c3_seq6	316	1.09529e-10
comp88066_c3_seq6	231	3.51636e-10
comp88066_c3_seq6	302	7.17204e-10
comp88140_c1_seq1	76	3.80753e-10
comp88176_c0_seq1	277	7.30961e-20
comp88176_c0_seq1	274	2.46854e-14
comp88176_c0_seq1	316	2.68165e-13
comp88210_c0_seq2	86	2.38559e-10
comp88210_c0_seq5	187	2.64015e-10
comp88210_c0_seq6	191	4.43489e-11
comp88242_c2_seq1	192	1.11483e-16
comp88449_c4_seq2	100	1.16377e-15
comp88449_c4_seq2	154	8.56767e-11
comp88650_c0_seq1	726	1.52759e-16
comp88650_c0_seq1	164	1.41967e-15
comp88650_c0_seq1	1038	1.82438e-12
comp88650_c0_seq1	942	4.00287e-12
comp88650_c0_seq1	1029	1.56209e-11
comp88650_c0_seq1	1035	1.96033e-11
comp88650_c0_seq1	477	2.88638e-11
comp88650_c0_seq1	130	8.81449e-11
comp88690_c4_seq10	84	1.796e-22
comp88690_c4_seq10	151	9.76624e-14
comp88854_c0_seq2	376	1.58503e-10
comp89123_c0_seq1	160	1.95937e-12
comp89124_c1_seq1	125	1.04066e-13
comp89230_c5_seq2	132	1.56257e-13
comp89230_c5_seq2	373	2.8432e-11
comp89253_c0_seq1	387	7.28763e-16
comp89253_c0_seq1	545	4.73715e-11
comp89253_c0_seq1	544	7.59297e-11
comp89253_c0_seq2	430	9.65413e-14
comp89253_c0_seq2	501	6.77683e-13
comp89253_c0_seq2	587	6.83217e-12
comp89253_c0_seq2	625	4.10416e-11
comp89253_c0_seq2	588	6.16408e-11
comp89253_c0_seq2	302	7.40374e-10
comp89255_c0_seq1	608	4.85192e-14
comp89255_c0_seq1	407	1.22169e-12
comp89292_c0_seq7	47	6.15036e-12
comp89528_c0_seq1	436	2.34423e-13
comp89528_c0_seq1	277	4.3462e-11
comp89536_c1_seq1	446	1.93667e-10
comp89536_c1_seq1	461	6.27933e-10
comp89554_c0_seq2	263	2.16574e-10
comp89554_c0_seq2	302	4.6433e-10
comp89592_c6_seq5	160	1.29841e-11
comp89592_c6_seq5	187	2.46896e-11
comp89701_c3_seq1	255	2.77143e-11
comp89701_c5_seq2	194	1.97657e-13
comp89719_c0_seq1	350	8.00873e-12
comp89798_c0_seq1	217	4.26618e-15
comp89798_c0_seq1	283	1.43462e-11
comp89798_c0_seq1	157	2.35836e-11
comp89810_c0_seq1	444	1.14665e-25
comp89810_c0_seq2	341	5.43639e-13
comp89810_c0_seq3	351	2.41638e-14
comp89810_c0_seq5	341	3.76941e-22
comp89810_c0_seq5	293	2.1658e-10
comp90009_c0_seq2	387	1.5972e-16
comp90009_c0_seq2	364	1.78177e-12
comp90009_c0_seq2	454	1.07883e-11
comp90009_c0_seq2	406	3.03849e-10
comp90009_c0_seq2	404	4.67395e-10
comp90009_c0_seq2	463	6.971e-10
comp90009_c0_seq5	988	1.0032e-13
comp90040_c0_seq4	311	1.5705e-11
comp90051_c3_seq1	462	8.19679e-12
comp90180_c1_seq1	506	3.21129e-20
comp90180_c1_seq1	542	1.17615e-13
comp90180_c1_seq1	278	3.28272e-13
comp90180_c1_seq1	863	7.62117e-10
comp90226_c2_seq2	341	9.32049e-15
comp90226_c2_seq9	319	1.51272e-13
comp90226_c2_seq9	327	1.70015e-12
comp90226_c2_seq9	188	2.45714e-12
comp90264_c0_seq2	79	1.71886e-19
comp90264_c0_seq2	100	5.97766e-13
comp90264_c0_seq2	265	1.20729e-11
comp90286_c2_seq2	251	2.50482e-22
comp90286_c2_seq2	148	6.75691e-19
comp90286_c2_seq2	308	5.07686e-11
comp90286_c2_seq5	308	3.2484e-12
comp90396_c0_seq1	52	1.72885e-12
comp90396_c0_seq2	393	3.42296e-23
comp90396_c0_seq2	69	3.93034e-18
comp90396_c0_seq2	225	1.74848e-15
comp90396_c0_seq2	279	6.84971e-11
comp90396_c0_seq2	237	8.16003e-11
comp90403_c0_seq1	240	1.85522e-11
comp90403_c0_seq1	312	2.97816e-11
comp90403_c0_seq2	620	6.18749e-10
comp90403_c0_seq2	450	6.49562e-10
comp90403_c0_seq2	669	9.65624e-10
comp90427_c0_seq6	140	6.87991e-15
comp90427_c0_seq6	374	4.7206e-10
comp90430_c0_seq3	67	1.0717e-24
comp90450_c5_seq2	97	1.3314e-10
comp90542_c0_seq1	841	4.49458e-11
comp90542_c0_seq1	732	1.92639e-10
comp90542_c0_seq1	846	2.49772e-10
comp90626_c0_seq3	90	2.6748e-28
comp90626_c0_seq3	54	1.67538e-18
comp90626_c0_seq3	111	3.25221e-15
comp90626_c0_seq3	81	8.72353e-10
comp90648_c0_seq1	69	5.72646e-14
comp90648_c0_seq1	168	5.00718e-13
comp90648_c0_seq2	168	4.03074e-11
comp90666_c1_seq1	244	5.36029e-16
comp90666_c1_seq1	314	5.79592e-16
comp90666_c1_seq1	177	1.36696e-13
comp90679_c1_seq6	238	6.38597e-11
comp90698_c0_seq3	52	1.14144e-11
comp90700_c0_seq1	62	5.29086e-14
comp90700_c0_seq1	54	4.02472e-11
comp90700_c0_seq1	71	4.38016e-10
comp90776_c0_seq2	929	2.12138e-19
comp90776_c0_seq3	959	5.55411e-22
comp90776_c0_seq3	848	1.93547e-11
comp90811_c0_seq2	582	3.87169e-10
comp90959_c4_seq1	896	6.09077e-12
comp91051_c0_seq1	157	5.56652e-43
comp91051_c0_seq1	328	5.83277e-16
comp91051_c0_seq1	283	2.09673e-11
comp91051_c0_seq2	72	1.28374e-19
comp91051_c0_seq2	103	1.30024e-19
comp91051_c0_seq2	215	1.91064e-19
comp91051_c0_seq2	104	1.00692e-12
comp91051_c0_seq3	346	7.93473e-22
comp91051_c0_seq3	325	8.68866e-20
comp91052_c0_seq4	134	1.2928e-10
comp91087_c1_seq1	767	9.85094e-10
comp91133_c0_seq2	251	2.26118e-12
comp91133_c0_seq3	279	3.66067e-21
comp91133_c0_seq3	190	2.60773e-15
comp91133_c0_seq3	264	4.91347e-12
comp91133_c0_seq3	324	3.20265e-10
comp91133_c0_seq5	38	3.33209e-11
comp91142_c1_seq3	1060	1.09469e-17
comp91142_c1_seq3	837	2.7843e-13
comp91142_c1_seq3	1142	2.55743e-10
comp91142_c1_seq3	834	3.15815e-10
comp91142_c1_seq4	1048	1.06813e-29
comp91142_c1_seq4	825	1.056e-17
comp91142_c1_seq4	802	6.08834e-12
comp91459_c0_seq1	77	1.20146e-10
comp91478_c0_seq1	273	3.81716e-14
comp91478_c0_seq1	168	3.78188e-11
comp91478_c3_seq1	110	3.60994e-23
comp91478_c3_seq1	62	1.52725e-10
comp91490_c0_seq1	451	1.23159e-13
comp91533_c1_seq1	203	8.95923e-11
comp91533_c1_seq1	218	3.66952e-10
comp91610_c0_seq2	49	1.70932e-22
comp91671_c0_seq6	238	1.95673e-12
comp91671_c0_seq7	195	4.34757e-12
comp91671_c0_seq9	118	6.76226e-14
comp91723_c0_seq2	75	2.09286e-23
comp91723_c0_seq2	180	1.5202e-21
comp91723_c0_seq2	69	1.09861e-13
comp91723_c0_seq2	231	2.6821e-10
comp91723_c0_seq3	404	4.18491e-10
comp91898_c0_seq1	121	9.64363e-14
comp91937_c0_seq1	469	1.29124e-11
comp91937_c0_seq1	580	1.77346e-10
comp91937_c0_seq1	562	3.45868e-10
comp91968_c0_seq1	189	6.07557e-13
comp91968_c0_seq10	247	1.11778e-10
comp91968_c0_seq4	417	5.49849e-10
comp91968_c0_seq5	266	1.85189e-10
comp91968_c0_seq7	112	7.41373e-11
comp92173_c1_seq1	432	6.13309e-12
comp92173_c1_seq2	423	8.98183e-15
comp92173_c1_seq2	238	4.0414e-14
comp92173_c1_seq2	139	2.11893e-12
comp92173_c1_seq4	241	3.71778e-13
comp92260_c8_seq7	283	5.41098e-22
comp92260_c8_seq7	70	1.54103e-12
comp92260_c8_seq7	268	7.91393e-11
comp92260_c8_seq7	62	3.80655e-10
comp92328_c0_seq1	216	2.58479e-16
comp92328_c0_seq1	312	2.91118e-10
comp92328_c0_seq2	416	1.29444e-17
comp92328_c0_seq2	194	3.28981e-16
comp92328_c0_seq2	770	5.90852e-14
comp92328_c0_seq2	596	7.7504e-10
comp92379_c0_seq1	669	2.11686e-10
comp92379_c0_seq3	716	7.7464e-18
comp92379_c0_seq3	139	1.2357e-16
comp92379_c0_seq3	431	1.51661e-10
comp92471_c5_seq2	483	2.47945e-15
comp92577_c0_seq1	367	3.08896e-10
comp92577_c1_seq1	335	6.00292e-14
comp92577_c1_seq1	326	3.44238e-13
comp92577_c1_seq1	353	3.33791e-12
comp92577_c1_seq1	302	4.4219e-12
comp92577_c1_seq1	65	4.96585e-12
comp92577_c1_seq1	317	2.92228e-11
comp92577_c1_seq1	376	1.88177e-10
comp92577_c1_seq1	170	6.64818e-10
comp92613_c0_seq2	65	3.93807e-27
comp92613_c0_seq2	616	5.14964e-15
comp92613_c0_seq2	595	9.40812e-14
comp92613_c0_seq2	64	1.94858e-13
comp92613_c0_seq2	493	3.81885e-13
comp92613_c0_seq2	60	5.76815e-13
comp92613_c0_seq2	713	9.77264e-13
comp92613_c0_seq2	228	3.00972e-12
comp92613_c0_seq2	100	7.291e-11
comp92613_c0_seq2	319	6.22804e-10
comp92668_c1_seq1	135	2.37918e-10
comp92668_c1_seq5	121	2.37673e-11
comp92668_c1_seq5	76	4.30942e-11
comp92711_c9_seq1	192	3.25802e-11
comp92715_c0_seq4	340	7.51463e-11
comp92730_c0_seq1	783	3.6355e-12
comp92730_c0_seq1	657	4.61841e-11
comp92730_c0_seq1	129	9.47514e-10
comp92758_c0_seq1	452	4.52981e-10
comp92758_c0_seq2	54	9.77585e-15
comp92758_c0_seq2	98	5.6518e-13
comp92758_c0_seq2	297	8.93106e-13
comp92758_c0_seq2	195	3.27194e-11
comp92758_c0_seq2	285	4.8909e-11
comp92758_c0_seq2	63	9.92044e-11
comp92758_c0_seq3	416	7.26717e-12
comp92853_c5_seq1	152	7.44077e-22
comp92853_c5_seq1	122	7.85351e-20
comp92853_c5_seq1	272	5.96352e-15
comp92853_c5_seq1	275	5.99688e-12
comp92853_c5_seq1	269	1.1266e-11
comp92853_c5_seq2	181	3.01152e-10
comp92853_c5_seq3	395	5.98022e-26
comp92853_c5_seq3	411	4.13065e-23
comp92853_c5_seq3	478	3.19655e-16
comp93003_c0_seq2	150	1.48531e-13
comp93003_c0_seq2	126	2.03579e-13
comp93003_c0_seq2	156	4.78039e-13
comp93003_c0_seq4	79	1.01556e-10
comp93003_c0_seq6	40	1.43001e-16
comp93034_c1_seq5	104	2.935e-14
comp93034_c1_seq5	150	5.64073e-14
comp93034_c1_seq5	327	2.12441e-10
comp93070_c0_seq2	148	1.11177e-14
comp93264_c0_seq2	264	1.34956e-14
comp93308_c2_seq1	394	4.97812e-11
comp93308_c2_seq5	318	5.6442e-20
comp93308_c2_seq5	504	8.54759e-19
comp93308_c2_seq5	493	3.00726e-16
comp93308_c2_seq5	462	4.6253e-15
comp93308_c2_seq5	397	1.32042e-11
comp93313_c0_seq1	185	2.11789e-15
comp93313_c0_seq1	212	2.75428e-11
comp93313_c0_seq1	164	4.33852e-11
comp93313_c0_seq1	131	9.86205e-11
comp93313_c0_seq4	284	2.00912e-26
comp93313_c0_seq4	56	7.14508e-23
comp93313_c0_seq4	83	6.46853e-20
comp93313_c0_seq4	188	1.40078e-18
comp93313_c0_seq4	149	5.39438e-17
comp93313_c0_seq4	257	3.17784e-16
comp93313_c0_seq4	218	3.39215e-16
comp93313_c0_seq4	35	3.47246e-14
comp93313_c0_seq4	41	4.60259e-14
comp93313_c0_seq4	248	1.49834e-13
comp93313_c0_seq4	122	2.85332e-13
comp93313_c0_seq4	245	6.9383e-13
comp93313_c0_seq6	103	3.36084e-32
comp93313_c0_seq6	313	4.74695e-17
comp93313_c0_seq6	169	2.33048e-16
comp93313_c0_seq6	310	1.41802e-15
comp93313_c0_seq6	271	1.71662e-11
comp93324_c1_seq1	111	1.35642e-21
comp93324_c1_seq1	161	1.81062e-13
comp93324_c1_seq1	123	8.34672e-12
comp93324_c1_seq1	138	3.26581e-10
comp93405_c0_seq1	400	1.56506e-55
comp93405_c0_seq1	340	2.41466e-35
comp93405_c0_seq1	412	1.39199e-29
comp93405_c0_seq1	193	1.34068e-21
comp93405_c0_seq1	292	2.55507e-20
comp93405_c0_seq1	328	6.89932e-20
comp93405_c0_seq1	520	1.95752e-19
comp93405_c0_seq1	163	1.04352e-18
comp93405_c0_seq1	598	1.53149e-18
comp93405_c0_seq1	717	1.59119e-17
comp93405_c0_seq1	442	3.59491e-16
comp93405_c0_seq1	571	1.57819e-15
comp93405_c0_seq1	553	2.31174e-15
comp93405_c0_seq1	46	2.95885e-15
comp93405_c0_seq1	568	9.01683e-14
comp93405_c0_seq1	628	1.11163e-12
comp93405_c0_seq1	316	1.01011e-11
comp93405_c0_seq1	85	1.40414e-10
comp93405_c0_seq1	160	4.87146e-10
comp93405_c0_seq1	467	6.36242e-10
comp93524_c3_seq1	505	2.23644e-11
comp93524_c3_seq1	367	3.93186e-11
comp93524_c3_seq1	577	1.312e-10
comp93606_c0_seq1	429	8.00749e-13
comp93687_c0_seq1	446	1.20186e-16
comp93687_c0_seq1	131	8.73881e-15
comp93687_c0_seq1	412	9.05925e-14
comp93687_c0_seq1	401	1.96214e-11
comp93687_c0_seq1	443	1.72538e-10
comp93687_c0_seq1	320	3.82809e-10
comp93687_c0_seq3	131	1.22329e-16
comp93694_c0_seq3	204	2.31321e-15
comp93694_c0_seq3	342	2.02468e-13
comp93737_c0_seq1	116	9.14762e-16
comp93737_c0_seq1	74	1.86448e-12
comp93737_c0_seq1	401	2.63427e-12
comp93737_c0_seq1	356	3.64158e-11
comp93737_c0_seq1	152	2.93575e-10
comp93737_c0_seq2	209	3.36172e-14
comp93737_c0_seq3	370	1.04026e-25
comp93737_c0_seq3	292	2.26902e-14
comp93737_c0_seq3	177	3.7158e-12
comp93851_c3_seq1	422	5.37801e-32
comp93851_c3_seq1	203	2.15641e-17
comp93851_c3_seq1	210	4.63186e-16
comp93851_c3_seq1	428	1.29936e-15
comp93851_c3_seq1	204	6.40134e-15
comp93851_c3_seq1	538	1.33081e-12
comp93851_c3_seq1	209	4.15246e-12
comp93851_c3_seq1	267	3.77579e-11
comp93851_c3_seq1	395	1.00179e-10
comp93851_c3_seq1	113	1.41989e-10
comp93851_c3_seq1	311	7.43261e-10
comp93935_c0_seq1	566	4.95789e-29
comp93935_c0_seq1	347	5.26778e-24
comp93935_c0_seq1	356	2.23139e-21
comp93935_c0_seq1	601	2.728e-13
comp93935_c0_seq1	491	6.64889e-12
comp93935_c0_seq1	284	2.21857e-11
comp93935_c0_seq1	251	3.24437e-11
comp93935_c0_seq1	212	2.83778e-10
comp93935_c0_seq1	297	5.56774e-10
comp93935_c0_seq2	108	1.95336e-15
comp93935_c0_seq2	347	1.22595e-12
comp93973_c1_seq1	244	7.17163e-13
comp93973_c1_seq1	373	1.00277e-11
comp93973_c1_seq1	343	5.48864e-10
comp93973_c1_seq3	498	4.29964e-10
comp94288_c2_seq1	296	1.38479e-16
comp94288_c2_seq1	348	9.12869e-12
comp94288_c2_seq1	354	2.00257e-10
comp94387_c0_seq2	509	9.59839e-16
comp94387_c0_seq2	548	4.71492e-11
comp94387_c0_seq2	550	9.68678e-10
comp94387_c0_seq4	532	2.42126e-12
comp94387_c0_seq4	436	9.48519e-11
comp94387_c0_seq4	577	3.05287e-10
comp94387_c0_seq7	380	7.0675e-13
comp94430_c0_seq1	391	2.75496e-11
comp94432_c1_seq2	291	4.89999e-11
comp94432_c1_seq5	290	1.46599e-10
comp94495_c2_seq1	270	7.91813e-10
comp94542_c0_seq3	133	2.38843e-20
comp94542_c0_seq3	184	5.06305e-16
comp94542_c0_seq3	115	1.36639e-14
comp94542_c0_seq3	517	1.32849e-12
comp94542_c0_seq4	361	3.79839e-11
comp94627_c0_seq1	120	3.64989e-27
comp94627_c0_seq1	66	1.01939e-13
comp94627_c0_seq1	213	2.21303e-11
comp94627_c0_seq1	189	1.01662e-10
comp94644_c0_seq1	440	3.0999e-11
comp94644_c0_seq1	422	2.56445e-10
comp94644_c0_seq1	431	9.64792e-10
comp94925_c1_seq1	368	6.20768e-19
comp94925_c1_seq1	266	2.00105e-18
comp94925_c1_seq1	263	1.04537e-16
comp94925_c1_seq1	386	9.12799e-14
comp94925_c1_seq1	193	4.78043e-11
comp94925_c1_seq3	71	4.31564e-18
comp94925_c1_seq3	74	2.54108e-16
comp94925_c1_seq3	125	3.93063e-16
comp94925_c1_seq3	37	1.39819e-15
comp94925_c1_seq3	89	1.73733e-15
comp94925_c1_seq3	208	1.94762e-14
comp94925_c1_seq3	86	2.86544e-13
comp94925_c1_seq3	383	3.99551e-13
comp94925_c1_seq3	278	4.61213e-12
comp94925_c1_seq3	59	5.61736e-11
comp94925_c1_seq3	539	1.74202e-10
comp94925_c1_seq3	206	4.62516e-10
comp95018_c0_seq2	77	3.64081e-15
comp95018_c0_seq2	163	6.21569e-15
comp95018_c0_seq2	115	3.40212e-14
comp95018_c0_seq2	154	2.04525e-11
comp95018_c0_seq2	271	2.92855e-11
comp95018_c0_seq2	316	1.28289e-10
comp95018_c0_seq2	139	1.2932e-10
comp95018_c0_seq2	127	1.54619e-10
comp95018_c0_seq2	253	9.35096e-10
comp95081_c4_seq4	169	3.04328e-10
comp95138_c1_seq7	433	3.43851e-11
comp95138_c1_seq7	334	6.46141e-11
comp95138_c1_seq7	385	1.58137e-10
comp95138_c1_seq7	256	1.9345e-10
comp95138_c1_seq8	370	3.70754e-14
comp95138_c1_seq8	322	9.84975e-12
comp95164_c2_seq1	385	3.92522e-10
comp95164_c2_seq1	382	5.03581e-10
comp95179_c0_seq1	163	6.84553e-10
comp95189_c2_seq1	464	1.57481e-16
comp95189_c3_seq1	133	2.4912e-16
comp95189_c3_seq1	148	2.34335e-13
comp95189_c3_seq1	103	9.18384e-12
comp95350_c0_seq1	393	2.44804e-25
comp95350_c0_seq1	498	6.78069e-15
comp95350_c0_seq1	300	3.99192e-14
comp95350_c0_seq1	495	8.41642e-14
comp95350_c0_seq1	234	3.66401e-12
comp95350_c0_seq1	237	3.93655e-12
comp95350_c0_seq1	333	6.06232e-12
comp95350_c0_seq1	465	9.03555e-12
comp95350_c0_seq1	435	6.43955e-11
comp95350_c0_seq1	366	1.41254e-10
comp95350_c0_seq1	387	3.42117e-10
comp95350_c0_seq1	132	5.89266e-10
comp95350_c0_seq1	84	6.92793e-10
comp95350_c0_seq1	282	7.48578e-10
comp95350_c1_seq1	83	8.47591e-19
comp95350_c1_seq1	116	1.91726e-14
comp95350_c1_seq1	59	2.14016e-10
comp95459_c4_seq6	123	9.39322e-12
comp95459_c4_seq6	375	1.79228e-11
comp95468_c1_seq8	69	2.4201e-13
comp95482_c0_seq2	334	2.05692e-12
comp95482_c0_seq2	167	1.45796e-11
comp95482_c0_seq3	162	4.33731e-11
comp95482_c0_seq5	274	3.58086e-22
comp95482_c0_seq5	273	9.41752e-19
comp95482_c0_seq5	75	1.09105e-11
comp95482_c0_seq5	162	4.61954e-10
comp95585_c1_seq3	297	4.79332e-11
comp95585_c1_seq3	152	2.57818e-10
comp95585_c1_seq3	143	5.06197e-10
comp95636_c1_seq2	362	1.41085e-25
comp95636_c1_seq2	278	6.91161e-18
comp95636_c1_seq2	344	5.77249e-14
comp95636_c1_seq2	581	2.76065e-13
comp95636_c1_seq2	458	6.22201e-13
comp95636_c1_seq2	395	3.78613e-12
comp95636_c1_seq2	851	6.43804e-12
comp95636_c1_seq2	347	7.45988e-12
comp95636_c1_seq2	350	8.48076e-12
comp95636_c1_seq4	699	3.50054e-13
comp95636_c1_seq4	99	5.83188e-12
comp95636_c1_seq4	172	1.23135e-11
comp95636_c1_seq4	789	4.66588e-10
comp95636_c1_seq4	687	6.78664e-10
comp95636_c1_seq5	174	1.13457e-13
comp95636_c1_seq5	362	1.52493e-13
comp95636_c1_seq5	278	8.54152e-11
comp95636_c1_seq5	350	5.21457e-10
comp95636_c1_seq5	356	6.9599e-10
comp95636_c1_seq6	743	9.68384e-13
comp95636_c1_seq6	473	2.23088e-12
comp95648_c4_seq1	164	2.28061e-10
comp95794_c0_seq1	142	1.51317e-16
comp95794_c0_seq1	180	2.63368e-11
comp95794_c0_seq1	490	1.26537e-10
comp95816_c1_seq2	894	4.31706e-16
comp95816_c1_seq2	316	6.40842e-11
comp95827_c0_seq2	278	1.83226e-11
comp95827_c0_seq3	196	5.51534e-14
comp95827_c0_seq3	178	1.40077e-11
comp95827_c0_seq3	295	7.63799e-11
comp95837_c1_seq8	302	3.76253e-11
comp96000_c0_seq1	794	7.05358e-11
comp96000_c0_seq1	923	1.88161e-10
comp96072_c2_seq2	360	1.75839e-19
comp96072_c2_seq2	303	9.163e-17
comp96072_c2_seq2	243	9.42082e-12
comp96172_c1_seq1	410	3.97539e-12
comp96172_c1_seq1	1058	4.34551e-10
comp96204_c1_seq3	146	1.10438e-10
comp96280_c0_seq2	314	3.14431e-10
comp96280_c0_seq4	124	3.6788e-13
comp96293_c1_seq2	302	5.79435e-13
comp96305_c2_seq1	2148	5.54343e-24
comp96305_c2_seq1	2139	2.17583e-22
comp96305_c2_seq1	2104	1.21137e-16
comp96305_c2_seq1	2118	2.64225e-16
comp96305_c2_seq1	826	6.58288e-15
comp96305_c2_seq1	1748	4.90828e-14
comp96305_c2_seq1	1993	3.49966e-13
comp96305_c2_seq1	802	3.33612e-12
comp96305_c2_seq1	1948	1.52097e-11
comp96305_c2_seq1	2119	1.5676e-11
comp96305_c2_seq1	705	1.6961e-11
comp96305_c2_seq1	828	8.32424e-11
comp96305_c2_seq1	831	1.12247e-10
comp96305_c2_seq1	2011	1.50553e-10
comp96305_c2_seq2	1748	8.0049e-19
comp96305_c2_seq2	828	1.38255e-18
comp96305_c2_seq2	826	3.62982e-15
comp96305_c2_seq2	705	1.13236e-14
comp96305_c2_seq2	831	6.73271e-14
comp96305_c2_seq2	1375	1.25663e-12
comp96305_c2_seq2	1414	1.378e-11
comp96305_c2_seq3	521	1.61008e-20
comp96305_c2_seq3	874	3.14141e-10
comp96305_c2_seq4	1390	8.26449e-16
comp96305_c2_seq4	1790	1.11592e-15
comp96305_c2_seq4	468	2.2256e-13
comp96305_c2_seq4	1781	4.04661e-13
comp96305_c2_seq4	1746	6.26213e-13
comp96305_c2_seq4	1760	8.78109e-12
comp96305_c2_seq4	1653	4.23333e-10
comp96305_c2_seq4	1635	4.28962e-10
comp96305_c2_seq5	1220	2.51161e-15
comp96305_c2_seq6	1390	4.64919e-16
comp96305_c2_seq6	470	1.26648e-12
comp96305_c2_seq6	468	2.01822e-11
comp96305_c2_seq6	473	7.32402e-11
comp96309_c0_seq1	404	7.87092e-12
comp96380_c1_seq3	227	1.87357e-11
comp96380_c1_seq7	1719	5.28413e-44
comp96380_c1_seq7	1794	5.10189e-32
comp96380_c1_seq7	1791	2.61084e-31
comp96380_c1_seq7	1875	5.39631e-31
comp96380_c1_seq7	1890	1.48717e-17
comp96380_c1_seq7	1641	7.44954e-10
comp96380_c1_seq9	146	3.30316e-25
comp96380_c1_seq9	77	2.53937e-13
comp96380_c1_seq9	182	4.82831e-12
comp96452_c2_seq1	297	2.19631e-11
comp96642_c1_seq2	162	1.52088e-10
comp96642_c1_seq2	225	9.91127e-10
comp96713_c1_seq2	49	8.34313e-13
comp96713_c1_seq2	40	1.21897e-12
comp96713_c1_seq2	227	4.70797e-12
comp96713_c1_seq2	43	4.20498e-11
comp96713_c1_seq2	61	8.25585e-11
comp96713_c1_seq2	148	5.18373e-10
comp96728_c2_seq1	810	4.86421e-13
comp96728_c2_seq1	809	1.27659e-10
comp96728_c2_seq1	852	5.11778e-10
comp96728_c2_seq4	858	5.85524e-10
comp96824_c0_seq1	670	1.34705e-24
comp96824_c0_seq1	208	2.42539e-18
comp96824_c0_seq1	646	3.49637e-18
comp96824_c0_seq1	574	5.4549e-17
comp96824_c0_seq1	667	2.00514e-15
comp96824_c0_seq1	394	3.11678e-15
comp96824_c0_seq1	757	1.65641e-14
comp96824_c0_seq1	379	5.60524e-14
comp96824_c0_seq8	208	2.17873e-15
comp96824_c0_seq8	202	1.04535e-12
comp96839_c0_seq6	555	1.50585e-10
comp96940_c0_seq1	249	1.7961e-17
comp96940_c0_seq1	246	5.24929e-17
comp96940_c0_seq1	189	8.5207e-17
comp96968_c1_seq2	185	8.80272e-13
comp96968_c1_seq2	139	1.50661e-10
comp96968_c1_seq2	170	1.6263e-10
comp96968_c1_seq2	182	4.68696e-10
comp96968_c1_seq3	239	1.76229e-20
comp96968_c1_seq3	285	1.76008e-11
comp96968_c1_seq3	212	6.12242e-10
comp96968_c1_seq4	304	1.74886e-29
comp96968_c1_seq4	241	1.15577e-18
comp96968_c1_seq4	130	2.67112e-17
comp96968_c1_seq4	193	4.51157e-16
comp96968_c1_seq4	350	1.73203e-13
comp96968_c1_seq4	238	1.3808e-12
comp96968_c1_seq4	367	4.76866e-12
comp96968_c1_seq4	383	1.09052e-10
comp96985_c0_seq2	153	1.48379e-10
comp96985_c0_seq4	193	2.62404e-10
comp97003_c0_seq1	178	5.69999e-12
comp97003_c0_seq1	493	2.95856e-11
comp97003_c0_seq1	193	3.16245e-11
comp97003_c0_seq1	187	1.45841e-10
comp97003_c0_seq1	443	2.48809e-10
comp97032_c0_seq2	181	5.4145e-14
comp97032_c0_seq2	546	1.63132e-12
comp97032_c0_seq2	84	3.76385e-12
comp97032_c0_seq2	184	1.15909e-10
comp97032_c0_seq2	186	5.98401e-10
comp97032_c0_seq4	272	3.47156e-11
comp97197_c1_seq2	245	4.17725e-11
comp97358_c0_seq1	1145	3.0988e-10
comp97358_c0_seq1	1238	7.68845e-10
comp97455_c1_seq3	283	1.7907e-38
comp97455_c1_seq3	172	5.00892e-13
comp97455_c1_seq3	303	6.32039e-11
comp97455_c1_seq6	243	6.23741e-18
comp97455_c1_seq9	137	2.28232e-23
comp97455_c1_seq9	92	2.48126e-23
comp97455_c1_seq9	176	3.274e-22
comp97529_c0_seq1	326	1.85415e-12
comp97545_c0_seq4	339	1.96755e-10
comp97623_c0_seq2	153	1.20223e-21
comp97623_c0_seq8	82	4.60086e-11
comp97635_c1_seq2	135	4.058e-10
comp97635_c1_seq3	139	1.75326e-12
comp97635_c1_seq3	140	7.26585e-12
comp97635_c1_seq3	104	4.42237e-10
comp97635_c1_seq4	519	2.45061e-12
comp97666_c3_seq4	64	2.16334e-11
comp97687_c0_seq2	656	7.74874e-11
comp97687_c0_seq2	653	2.51361e-10
comp97725_c0_seq6	1097	1.60907e-14
comp97725_c0_seq6	803	5.30445e-14
comp97725_c0_seq6	869	3.34817e-10
comp97760_c1_seq1	66	2.28869e-13
comp97760_c1_seq1	48	3.79428e-12
comp97760_c1_seq3	117	2.79898e-18
comp97776_c1_seq1	2203	4.08382e-11
comp97776_c1_seq1	2059	5.29568e-11
comp97776_c1_seq2	2024	1.80838e-15
comp97776_c1_seq2	2019	1.03338e-11
comp97776_c1_seq2	1958	6.13591e-11
comp97836_c2_seq5	408	8.89715e-11
comp97936_c0_seq2	447	5.08215e-11
comp97968_c1_seq11	187	1.16608e-11
comp98011_c1_seq10	198	4.62712e-10
comp98011_c1_seq5	144	1.03921e-17
comp98011_c1_seq5	56	5.67344e-11
comp98011_c1_seq6	347	2.63185e-14
comp98065_c1_seq1	157	1.60064e-10
comp98065_c1_seq1	156	7.60767e-10
comp98065_c1_seq5	461	3.8816e-19
comp98065_c1_seq5	526	8.50083e-19
comp98065_c1_seq5	482	1.10025e-16
comp98097_c1_seq1	466	1.8325e-12
comp98097_c1_seq1	397	1.92785e-10
comp98140_c1_seq1	1497	3.21294e-11
comp98140_c1_seq1	1818	4.91117e-11
comp98140_c1_seq1	1362	2.22508e-10
comp98168_c0_seq1	1200	7.68053e-11
comp98168_c0_seq1	312	8.47282e-11
comp98189_c0_seq14	649	1.46834e-10
comp98189_c0_seq14	656	3.61255e-10
comp98212_c1_seq2	164	2.10124e-13
comp98212_c1_seq2	56	2.91754e-12
comp98212_c1_seq2	215	9.97429e-12
comp98212_c1_seq2	50	1.13497e-11
comp98212_c1_seq2	110	4.65709e-10
comp98222_c0_seq1	3796	2.48939e-10
comp98266_c1_seq3	317	2.89176e-17
comp98316_c3_seq2	191	2.86175e-36
comp98316_c3_seq2	185	1.52147e-18
comp98316_c3_seq2	304	5.44996e-16
comp98316_c3_seq2	197	3.84793e-15
comp98316_c3_seq2	362	4.33443e-15
comp98316_c3_seq2	401	9.18327e-14
comp98316_c3_seq2	479	1.54871e-13
comp98316_c3_seq2	164	1.14668e-10
comp98316_c3_seq2	443	3.72769e-10
comp98333_c0_seq11	310	1.64534e-13
comp98333_c0_seq11	286	2.15882e-13
comp98333_c0_seq11	127	3.79604e-10
comp98333_c0_seq11	61	4.32055e-10
comp98336_c0_seq3	284	2.33674e-11
comp98336_c0_seq8	337	6.41367e-13
comp98336_c0_seq8	201	1.33702e-11
comp98367_c3_seq1	251	5.66617e-46
comp98367_c3_seq1	118	8.88365e-38
comp98367_c3_seq1	129	9.94986e-32
comp98367_c3_seq1	189	6.99419e-27
comp98367_c3_seq1	78	9.54262e-19
comp98367_c3_seq1	257	1.57087e-18
comp98367_c3_seq1	156	2.11938e-16
comp98367_c3_seq1	87	4.43614e-14
comp98367_c3_seq2	514	3.73703e-65
comp98367_c3_seq2	262	3.78403e-62
comp98367_c3_seq2	379	2.5132e-41
comp98367_c3_seq2	244	3.25977e-41
comp98367_c3_seq2	581	2.16022e-38
comp98367_c3_seq2	439	9.09928e-35
comp98367_c3_seq2	142	2.53591e-32
comp98367_c3_seq2	511	2.28414e-29
comp98367_c3_seq2	424	8.55483e-29
comp98367_c3_seq2	523	1.68211e-28
comp98367_c3_seq2	631	3.27851e-26
comp98367_c3_seq2	539	1.10021e-24
comp98367_c3_seq2	61	1.39579e-22
comp98367_c3_seq2	577	8.71194e-20
comp98367_c3_seq2	100	8.93894e-17
comp98367_c3_seq2	448	4.32658e-13
comp98367_c3_seq2	457	1.54557e-12
comp98367_c3_seq2	28	1.8426e-12
comp98367_c3_seq2	106	1.45969e-11
comp98367_c3_seq2	319	2.28005e-11
comp98367_c3_seq2	556	3.00396e-11
comp98395_c1_seq1	133	1.76563e-24
comp98395_c1_seq1	144	2.94921e-21
comp98395_c1_seq1	289	1.92279e-19
comp98395_c1_seq1	294	3.19315e-19
comp98395_c1_seq1	513	2.24958e-13
comp98395_c1_seq1	363	7.18639e-12
comp98395_c1_seq1	156	4.29557e-11
comp98395_c1_seq1	258	7.60939e-11
comp98395_c1_seq1	190	3.43009e-10
comp98395_c1_seq1	429	5.91755e-10
comp98395_c1_seq2	796	1.41963e-30
comp98395_c1_seq2	262	1.36506e-19
comp98395_c1_seq2	274	2.99306e-19
comp98395_c1_seq2	237	6.62111e-18
comp98395_c1_seq2	238	2.68289e-17
comp98395_c1_seq2	258	5.51135e-17
comp98395_c1_seq2	321	6.24811e-17
comp98395_c1_seq2	216	8.63448e-15
comp98395_c1_seq2	341	1.67541e-12
comp98395_c1_seq2	87	6.89141e-12
comp98395_c1_seq2	103	3.22102e-11
comp98395_c1_seq2	228	3.4478e-11
comp98395_c1_seq2	270	1.84249e-10
comp98395_c1_seq2	315	7.77477e-10
comp98420_c0_seq3	324	9.34931e-13
comp98420_c0_seq3	129	3.6311e-12
comp98420_c0_seq4	305	5.23256e-15
comp98467_c1_seq2	546	2.11434e-24
comp98467_c1_seq2	660	5.13974e-13
comp98467_c1_seq2	506	1.32163e-10
comp98541_c7_seq5	408	6.36082e-23
comp98541_c7_seq5	304	1.54134e-21
comp98541_c7_seq5	307	1.34803e-18
comp98541_c7_seq5	356	9.96726e-16
comp98541_c7_seq5	391	3.50862e-14
comp98541_c7_seq5	390	5.37198e-14
comp98541_c7_seq5	411	6.81945e-11
comp98589_c1_seq1	1371	7.5989e-19
comp98589_c1_seq1	895	8.51882e-16
comp98589_c1_seq1	1552	1.12963e-15
comp98589_c1_seq1	1438	6.70219e-15
comp98589_c1_seq1	949	7.22985e-15
comp98589_c1_seq1	1396	5.43022e-14
comp98589_c1_seq1	1270	2.05635e-12
comp98589_c1_seq1	1606	8.58009e-12
comp98589_c1_seq1	1459	1.50207e-11
comp98589_c1_seq1	1109	5.367e-11
comp98589_c1_seq1	1042	3.17126e-10
comp98589_c1_seq2	84	5.85218e-25
comp98589_c1_seq3	670	2.57183e-23
comp98589_c1_seq3	724	6.69062e-12
comp98608_c3_seq1	489	3.31776e-15
comp98608_c3_seq5	196	4.01474e-17
comp98608_c3_seq5	322	2.7212e-12
comp98608_c3_seq5	169	4.84653e-10
comp98625_c1_seq5	61	5.87924e-11
comp98625_c3_seq1	60	1.2438e-20
comp98625_c3_seq1	34	5.60432e-10
comp98639_c0_seq3	222	8.21409e-13
comp98639_c0_seq3	152	7.98803e-10
comp98704_c0_seq4	737	6.53413e-16
comp98704_c0_seq4	740	6.83185e-16
comp98704_c0_seq4	683	7.27079e-16
comp98704_c0_seq4	827	1.01321e-15
comp98704_c0_seq4	731	1.14838e-14
comp98704_c0_seq4	571	1.69658e-14
comp98704_c0_seq4	820	3.71277e-14
comp98704_c0_seq4	564	1.25484e-13
comp98704_c0_seq4	459	1.94916e-12
comp98704_c0_seq4	677	2.22667e-12
comp98704_c0_seq4	544	4.84951e-12
comp98704_c0_seq4	545	5.72189e-12
comp98704_c0_seq4	656	1.11402e-11
comp98704_c0_seq4	664	2.232e-11
comp98704_c0_seq4	821	5.39043e-11
comp98704_c0_seq4	410	1.35712e-10
comp98710_c4_seq1	63	3.30717e-10
comp98710_c4_seq3	63	5.43989e-11
comp98753_c1_seq1	330	2.21007e-12
comp98753_c1_seq1	117	7.20401e-10
comp98762_c3_seq2	208	2.37062e-25
comp98762_c3_seq2	274	2.87578e-14
comp98762_c3_seq2	258	1.73138e-13
comp98762_c3_seq2	243	2.6149e-13
comp98762_c3_seq2	285	5.73953e-13
comp98762_c3_seq2	282	6.81081e-13
comp98762_c3_seq2	336	1.97762e-12
comp98775_c0_seq4	373	6.56441e-14
comp98821_c0_seq5	314	9.43117e-11
comp98824_c0_seq1	224	5.81379e-14
comp98824_c0_seq1	238	2.68955e-10
comp98847_c0_seq2	112	1.26377e-24
comp98847_c0_seq2	70	8.89189e-10
comp98863_c6_seq4	108	1.23725e-13
comp98863_c6_seq4	137	4.23857e-13
comp98863_c6_seq4	75	3.18792e-10
comp98863_c6_seq5	108	8.30833e-18
comp98863_c6_seq5	137	2.25213e-12
comp98863_c6_seq5	134	8.42091e-11
comp98886_c0_seq2	250	1.13853e-11
comp98903_c1_seq1	1022	1.59364e-18
comp98903_c1_seq1	581	4.19923e-10
comp98965_c0_seq1	490	2.02358e-11
comp98965_c0_seq1	1096	3.53052e-10
comp98965_c0_seq1	480	8.3382e-10
comp98985_c0_seq1	865	6.74132e-40
comp98985_c0_seq1	1633	1.21852e-31
comp98985_c0_seq1	2551	2.73216e-29
comp98985_c0_seq1	756	4.90072e-21
comp98985_c0_seq1	753	7.11892e-21
comp98985_c0_seq1	2005	4.63921e-18
comp98985_c0_seq1	2581	3.05791e-17
comp98985_c0_seq1	2446	3.75276e-17
comp98985_c0_seq1	2509	9.93082e-17
comp98985_c0_seq1	1990	1.82856e-16
comp98985_c0_seq1	1867	2.46985e-16
comp98985_c0_seq1	2620	8.75807e-16
comp98985_c0_seq1	2539	1.12942e-15
comp98985_c0_seq1	1011	1.33669e-15
comp98985_c0_seq1	861	3.40359e-15
comp98985_c0_seq1	2110	6.04614e-15
comp98985_c0_seq1	2686	8.36559e-15
comp98985_c0_seq1	1014	3.40115e-14
comp98985_c0_seq1	2722	3.56712e-14
comp98985_c0_seq1	1683	3.73453e-14
comp98985_c0_seq1	2668	4.37102e-14
comp98985_c0_seq1	567	4.95887e-14
comp98985_c0_seq1	2410	5.13314e-14
comp98985_c0_seq1	289	7.6827e-14
comp98985_c0_seq1	1772	9.46858e-14
comp98985_c0_seq1	1795	1.01603e-13
comp98985_c0_seq1	1687	1.12231e-13
comp98985_c0_seq1	2758	1.72061e-13
comp98985_c0_seq1	2716	1.91199e-13
comp98985_c0_seq1	561	2.76418e-13
comp98985_c0_seq1	906	2.80171e-13
comp98985_c0_seq1	1928	3.18226e-13
comp98985_c0_seq1	1257	3.65061e-13
comp98985_c0_seq1	2718	6.23024e-13
comp98985_c0_seq1	866	1.45672e-12
comp98985_c0_seq1	2220	1.94826e-12
comp98985_c0_seq1	1778	3.98792e-12
comp98985_c0_seq1	1665	5.32979e-12
comp98985_c0_seq1	1074	1.38838e-11
comp98985_c0_seq1	1755	1.49378e-11
comp98985_c0_seq1	1237	1.52985e-11
comp98985_c0_seq1	2221	2.11545e-11
comp98985_c0_seq1	2377	2.57353e-11
comp98985_c0_seq1	2182	2.83903e-11
comp98985_c0_seq1	1618	4.72017e-11
comp98985_c0_seq1	1239	9.96084e-11
comp98985_c0_seq1	1585	1.05579e-10
comp98985_c0_seq1	786	2.92829e-10
comp98985_c0_seq1	327	4.30117e-10
comp98985_c0_seq1	2266	6.32138e-10
comp98985_c0_seq2	897	4.73306e-38
comp98985_c0_seq2	2583	2.90148e-29
comp98985_c0_seq2	1665	3.72425e-26
comp98985_c0_seq2	2252	5.16786e-20
comp98985_c0_seq2	788	2.65989e-19
comp98985_c0_seq2	2037	2.65559e-18
comp98985_c0_seq2	785	5.10563e-18
comp98985_c0_seq2	1106	7.516e-18
comp98985_c0_seq2	2253	1.06529e-17
comp98985_c0_seq2	1960	1.10817e-17
comp98985_c0_seq2	2214	1.29087e-17
comp98985_c0_seq2	2790	1.48307e-17
comp98985_c0_seq2	2478	1.79979e-17
comp98985_c0_seq2	2652	6.21231e-17
comp98985_c0_seq2	1289	6.89439e-17
comp98985_c0_seq2	2718	7.71414e-17
comp98985_c0_seq2	1827	1.49651e-16
comp98985_c0_seq2	2211	1.70556e-16
comp98985_c0_seq2	2571	2.80348e-16
comp98985_c0_seq2	1804	4.61716e-16
comp98985_c0_seq2	2613	5.08959e-16
comp98985_c0_seq2	2022	8.12922e-16
comp98985_c0_seq2	2700	9.7179e-16
comp98985_c0_seq2	1043	2.59582e-15
comp98985_c0_seq2	893	5.50766e-15
comp98985_c0_seq2	2442	5.95554e-15
comp98985_c0_seq2	898	1.99205e-14
comp98985_c0_seq2	1046	2.60871e-14
comp98985_c0_seq2	2523	2.68122e-14
comp98985_c0_seq2	1787	4.79148e-14
comp98985_c0_seq2	1810	8.18149e-14
comp98985_c0_seq2	599	1.33124e-13
comp98985_c0_seq2	1899	3.50643e-13
comp98985_c0_seq2	818	4.38917e-13
comp98985_c0_seq2	398	8.57676e-13
comp98985_c0_seq2	2308	1.03838e-12
comp98985_c0_seq2	2142	1.08646e-12
comp98985_c0_seq2	2748	1.18734e-12
comp98985_c0_seq2	1715	1.69892e-12
comp98985_c0_seq2	2750	2.01015e-12
comp98985_c0_seq2	593	2.24691e-12
comp98985_c0_seq2	1626	3.12962e-12
comp98985_c0_seq2	1617	4.071e-12
comp98985_c0_seq2	938	6.79048e-12
comp98985_c0_seq2	2541	8.0944e-12
comp98985_c0_seq2	2298	1.27386e-11
comp98985_c0_seq2	1671	2.73248e-11
comp98985_c0_seq2	1719	3.70966e-11
comp98985_c0_seq2	2160	3.81845e-11
comp98985_c0_seq2	1085	5.33046e-11
comp98985_c0_seq2	1269	5.42767e-11
comp98985_c0_seq2	321	6.55484e-11
comp98985_c0_seq2	1672	7.20794e-11
comp98985_c0_seq2	2754	8.36075e-11
comp98985_c0_seq2	1650	1.63275e-10
comp98985_c0_seq2	2409	2.0682e-10
comp98985_c0_seq2	1271	2.72022e-10
comp98985_c0_seq2	1697	3.69698e-10
comp98985_c0_seq2	359	3.74467e-10
comp98985_c0_seq2	2276	4.92845e-10
comp98985_c0_seq2	467	5.97796e-10
comp98985_c0_seq2	1319	6.48627e-10
comp98985_c0_seq2	365	7.69722e-10
comp99069_c0_seq2	230	3.45401e-10
comp99073_c2_seq2	661	6.94683e-12
comp99078_c0_seq3	584	9.50323e-19
comp99078_c0_seq3	611	7.03916e-16
comp99078_c0_seq3	575	1.47267e-13
comp99078_c0_seq3	476	3.45419e-11
comp99078_c0_seq4	1110	6.75558e-18
comp99078_c0_seq4	1002	1.71038e-17
comp99078_c0_seq4	1137	2.78017e-16
comp99078_c0_seq4	994	6.55765e-14
comp99078_c0_seq4	993	3.82108e-12
comp99078_c0_seq4	1101	1.04698e-10
comp99078_c0_seq5	199	7.50444e-14
comp99078_c0_seq6	773	2.99149e-16
comp99078_c0_seq6	2102	5.8763e-16
comp99078_c0_seq6	2210	1.88733e-15
comp99078_c0_seq6	2093	1.37458e-14
comp99078_c0_seq6	2094	8.61773e-14
comp99078_c0_seq6	2231	4.68004e-12
comp99078_c0_seq6	1639	1.10147e-11
comp99078_c0_seq6	67	1.08252e-10
comp99078_c0_seq6	2237	5.9425e-10
comp99089_c1_seq1	735	1.07571e-11
comp99089_c1_seq1	716	1.32897e-11
comp99089_c1_seq2	358	3.93115e-17
comp99089_c1_seq2	205	7.21507e-12
comp99098_c2_seq7	255	2.1418e-13
comp99102_c0_seq1	3294	1.95823e-29
comp99102_c0_seq1	1823	2.98428e-29
comp99102_c0_seq1	1299	3.17029e-26
comp99102_c0_seq1	3219	5.39654e-25
comp99102_c0_seq1	3234	1.09094e-23
comp99102_c0_seq1	3203	1.37118e-21
comp99102_c0_seq1	3243	1.47691e-20
comp99102_c0_seq1	2981	4.92956e-19
comp99102_c0_seq1	2907	5.28388e-19
comp99102_c0_seq1	2027	3.468e-17
comp99102_c0_seq1	1553	5.3025e-17
comp99102_c0_seq1	1565	9.39958e-17
comp99102_c0_seq1	2970	2.13029e-16
comp99102_c0_seq1	1899	4.4832e-16
comp99102_c0_seq1	3156	1.04272e-15
comp99102_c0_seq1	2934	1.69243e-15
comp99102_c0_seq1	3099	2.69642e-15
comp99102_c0_seq1	3177	3.21978e-15
comp99102_c0_seq1	3288	2.4214e-14
comp99102_c0_seq1	3045	3.65115e-14
comp99102_c0_seq1	1654	1.03279e-13
comp99102_c0_seq1	1973	1.85926e-13
comp99102_c0_seq1	2925	2.37751e-13
comp99102_c0_seq1	1652	6.82753e-13
comp99102_c0_seq1	2491	9.33288e-13
comp99102_c0_seq1	1854	1.4475e-12
comp99102_c0_seq1	1811	1.90626e-12
comp99102_c0_seq1	3084	1.96724e-12
comp99102_c0_seq1	2872	2.08795e-12
comp99102_c0_seq1	669	2.5205e-12
comp99102_c0_seq1	1779	8.61518e-12
comp99102_c0_seq1	3075	3.03904e-11
comp99102_c0_seq10	764	1.56764e-30
comp99102_c0_seq10	1899	9.89325e-13
comp99102_c0_seq10	1833	8.1462e-12
comp99102_c0_seq10	1884	1.58257e-11
comp99102_c0_seq10	657	1.87419e-11
comp99102_c0_seq10	1455	2.56097e-11
comp99102_c0_seq10	1420	3.83738e-10
comp99102_c0_seq2	1115	2.81543e-23
comp99102_c0_seq2	802	3.79419e-21
comp99102_c0_seq2	728	5.91395e-19
comp99102_c0_seq2	791	7.83303e-19
comp99102_c0_seq2	693	1.41466e-18
comp99102_c0_seq2	1055	1.14134e-17
comp99102_c0_seq2	1040	3.62341e-17
comp99102_c0_seq2	1016	3.68537e-17
comp99102_c0_seq2	1024	3.83918e-17
comp99102_c0_seq2	312	9.77805e-15
comp99102_c0_seq2	896	1.3965e-14
comp99102_c0_seq2	920	5.34576e-14
comp99102_c0_seq2	1064	4.83622e-13
comp99102_c0_seq2	1192	1.7012e-12
comp99102_c0_seq2	977	4.44048e-12
comp99102_c0_seq2	1229	5.26578e-12
comp99102_c0_seq2	1205	2.95651e-11
comp99102_c0_seq2	998	3.61656e-11
comp99102_c0_seq2	1228	7.953e-11
comp99102_c0_seq2	755	1.02178e-10
comp99102_c0_seq3	1750	5.87614e-24
comp99102_c0_seq3	1699	4.3042e-23
comp99102_c0_seq3	1690	6.20816e-23
comp99102_c0_seq3	1501	3.48528e-20
comp99102_c0_seq3	355	4.13137e-17
comp99102_c0_seq3	429	6.43165e-17
comp99102_c0_seq3	1363	3.63245e-16
comp99102_c0_seq3	1675	7.37668e-16
comp99102_c0_seq3	1659	4.37816e-15
comp99102_c0_seq3	1651	8.81211e-15
comp99102_c0_seq3	1390	6.64356e-14
comp99102_c0_seq3	1633	2.60566e-13
comp99102_c0_seq3	1381	5.85274e-13
comp99102_c0_seq3	947	1.1172e-12
comp99102_c0_seq3	1378	2.19091e-12
comp99102_c0_seq3	1555	2.75075e-12
comp99102_c0_seq3	1612	3.81536e-12
comp99102_c0_seq3	235	5.27755e-12
comp99102_c0_seq3	110	7.21248e-12
comp99102_c0_seq3	108	1.24434e-11
comp99102_c0_seq3	483	4.07423e-11
comp99102_c0_seq3	1531	1.02212e-10
comp99102_c0_seq3	310	1.04179e-10
comp99102_c0_seq3	267	1.4402e-10
comp99102_c0_seq3	498	3.01847e-10
comp99102_c0_seq3	1328	8.62011e-10
comp99102_c0_seq4	366	1.8842e-19
comp99102_c0_seq4	430	1.60825e-11
comp99102_c0_seq4	438	1.8175e-11
comp99102_c0_seq4	504	1.84343e-11
comp99102_c0_seq4	257	2.06895e-11
comp99102_c0_seq4	609	4.44007e-10
comp99102_c0_seq5	898	1.1007e-11
comp99102_c0_seq5	741	2.67071e-11
comp99102_c0_seq5	669	5.47388e-10
comp99102_c0_seq6	366	6.33895e-15
comp99102_c0_seq6	570	3.35673e-13
comp99102_c0_seq6	504	1.57844e-12
comp99102_c0_seq6	555	3.06544e-11
comp99102_c0_seq6	345	7.94352e-11
comp99102_c0_seq6	654	3.46811e-10
comp99102_c0_seq6	438	6.11658e-10
comp99102_c0_seq6	609	8.30797e-10
comp99102_c0_seq7	764	4.13286e-30
comp99102_c0_seq7	965	1.2642e-15
comp99102_c0_seq8	965	3.18623e-31
comp99102_c0_seq8	764	7.3028e-30
comp99102_c0_seq8	1884	1.37084e-13
comp99102_c0_seq8	1977	1.38967e-13
comp99102_c0_seq8	1833	5.33185e-12
comp99102_c0_seq8	657	5.6005e-11
comp99102_c0_seq8	1983	7.43367e-11
comp99102_c0_seq8	1586	3.11791e-10
comp99102_c0_seq8	1899	5.47302e-10
comp99102_c0_seq8	1938	6.74148e-10
comp99102_c0_seq9	669	9.29679e-16
comp99102_c0_seq9	807	7.33484e-11
comp99102_c0_seq9	560	2.56649e-10
comp99104_c0_seq2	253	1.76312e-12
comp99104_c0_seq4	341	5.10325e-12
comp99104_c0_seq5	234	3.09076e-15
comp99128_c0_seq2	1289	4.94464e-10
comp99132_c1_seq2	229	2.87219e-10
comp99133_c0_seq1	832	2.21104e-11
comp99140_c3_seq2	1378	8.03866e-17
comp99140_c3_seq2	1385	3.99545e-15
comp99141_c0_seq1	119	5.38028e-25
comp99141_c0_seq1	602	2.28566e-24
comp99141_c0_seq1	968	1.59646e-20
comp99141_c0_seq1	494	5.09039e-18
comp99141_c0_seq1	272	3.91352e-16
comp99141_c0_seq1	461	1.14009e-15
comp99141_c0_seq1	868	2.06717e-15
comp99141_c0_seq1	458	5.90296e-15
comp99141_c0_seq1	460	1.29209e-14
comp99141_c0_seq1	260	2.05131e-14
comp99141_c0_seq1	1530	3.48813e-14
comp99141_c0_seq1	836	1.35228e-13
comp99141_c0_seq1	850	7.99439e-13
comp99141_c0_seq1	1356	1.74186e-12
comp99141_c0_seq1	263	2.82115e-12
comp99141_c0_seq1	191	3.56949e-12
comp99141_c0_seq1	308	7.31359e-12
comp99141_c0_seq1	1485	1.14939e-11
comp99141_c0_seq1	1395	1.51396e-11
comp99141_c0_seq1	892	2.08064e-11
comp99141_c0_seq1	803	7.63045e-11
comp99141_c0_seq1	178	9.63473e-11
comp99141_c0_seq1	464	3.71233e-10
comp99141_c0_seq1	1488	6.0741e-10
comp99141_c0_seq2	1168	4.12937e-22
comp99141_c0_seq2	685	4.68556e-19
comp99141_c0_seq2	844	1.66668e-17
comp99141_c0_seq2	1534	1.75079e-17
comp99141_c0_seq2	555	1.94937e-17
comp99141_c0_seq2	1060	5.19997e-17
comp99141_c0_seq2	52	1.86495e-14
comp99141_c0_seq2	703	1.01933e-13
comp99141_c0_seq2	1351	1.30123e-13
comp99141_c0_seq2	379	4.4064e-13
comp99141_c0_seq2	838	7.05237e-13
comp99141_c0_seq2	342	7.6789e-13
comp99141_c0_seq2	1922	9.38494e-13
comp99141_c0_seq2	1369	1.75194e-12
comp99141_c0_seq2	1027	2.61179e-12
comp99141_c0_seq2	2051	4.1465e-12
comp99141_c0_seq2	1434	9.56483e-12
comp99141_c0_seq2	1961	1.35317e-11
comp99141_c0_seq2	148	1.40326e-11
comp99141_c0_seq2	757	1.99328e-11
comp99141_c0_seq2	649	2.25582e-11
comp99141_c0_seq2	1024	2.39905e-11
comp99141_c0_seq2	1416	2.61064e-11
comp99141_c0_seq2	2096	2.69063e-11
comp99141_c0_seq2	1402	2.73345e-11
comp99141_c0_seq2	481	4.87483e-11
comp99141_c0_seq2	25	5.48839e-11
comp99141_c0_seq2	124	7.68117e-11
comp99141_c0_seq2	604	1.20827e-10
comp99141_c0_seq2	585	1.48242e-10
comp99141_c0_seq2	1026	1.66888e-10
comp99141_c0_seq2	1030	5.82985e-10
comp99141_c0_seq2	826	6.39732e-10
comp99141_c0_seq2	688	8.27547e-10
comp99141_c0_seq3	372	1.44029e-22
comp99141_c0_seq3	339	4.54516e-18
comp99141_c0_seq3	457	4.70219e-17
comp99141_c0_seq3	324	1.26128e-16
comp99141_c0_seq3	105	2.71154e-15
comp99141_c0_seq3	588	7.96423e-15
comp99141_c0_seq3	93	2.89187e-12
comp99141_c0_seq3	75	1.43515e-11
comp99141_c0_seq4	189	5.84627e-11
comp99141_c0_seq4	234	4.85292e-10
comp99141_c0_seq5	1716	6.00691e-20
comp99141_c0_seq5	758	5.33515e-19
comp99141_c0_seq5	964	3.4844e-18
comp99141_c0_seq5	1992	2.05587e-17
comp99141_c0_seq5	1689	2.54119e-17
comp99141_c0_seq5	2007	2.77393e-17
comp99141_c0_seq5	1743	8.57262e-16
comp99141_c0_seq5	2256	2.65209e-15
comp99141_c0_seq5	2040	4.0368e-15
comp99141_c0_seq5	1216	8.59877e-15
comp99141_c0_seq5	474	6.20269e-14
comp99141_c0_seq5	732	2.14611e-13
comp99141_c0_seq5	1773	2.50932e-13
comp99141_c0_seq5	2125	2.6618e-13
comp99141_c0_seq5	913	8.37292e-13
comp99141_c0_seq5	1761	2.53302e-12
comp99141_c0_seq5	472	2.57591e-12
comp99141_c0_seq5	470	3.49776e-12
comp99141_c0_seq5	1599	1.37194e-10
comp99141_c0_seq5	1657	1.78765e-10
comp99141_c0_seq5	814	2.07467e-10
comp99141_c0_seq5	1608	3.37252e-10
comp99141_c0_seq5	542	8.555e-10
comp99141_c0_seq5	1097	9.38274e-10
comp99144_c1_seq1	239	3.38605e-28
comp99144_c1_seq1	356	1.76371e-27
comp99144_c1_seq1	358	1.5186e-24
comp99144_c1_seq1	236	3.11093e-22
comp99144_c1_seq1	209	5.6038e-22
comp99144_c1_seq1	506	8.59004e-21
comp99144_c1_seq1	563	3.33591e-20
comp99144_c1_seq1	572	1.1763e-18
comp99144_c1_seq1	608	1.94269e-18
comp99144_c1_seq1	902	1.28154e-15
comp99144_c1_seq1	635	4.27529e-14
comp99144_c1_seq1	500	1.10051e-11
comp99144_c1_seq1	908	2.38609e-11
comp99144_c1_seq1	390	2.06102e-10
comp99144_c1_seq2	121	4.65413e-50
comp99144_c1_seq2	154	4.18692e-35
comp99144_c1_seq2	112	6.56043e-29
comp99144_c1_seq2	133	1.06642e-26
comp99144_c1_seq2	64	1.00535e-24
comp99144_c1_seq2	94	3.50139e-23
comp99144_c1_seq2	25	1.05834e-22
comp99144_c1_seq2	148	1.51702e-17
comp99144_c1_seq2	169	3.66718e-14
comp99144_c1_seq2	205	1.32085e-11
comp99144_c1_seq2	190	4.56223e-11
comp99144_c1_seq2	286	8.4333e-11
comp99144_c1_seq3	25	2.17229e-12
comp99144_c1_seq3	121	7.85541e-11
comp99144_c1_seq3	64	1.18257e-10
comp99144_c1_seq3	154	9.12844e-10
comp99144_c1_seq4	185	2.29612e-16
comp99144_c1_seq4	119	1.10099e-14
comp99144_c1_seq4	221	3.48266e-14
comp99144_c1_seq4	176	8.32227e-12
comp99146_c0_seq1	454	3.81223e-15
comp99146_c0_seq1	1790	2.11187e-14
comp99146_c0_seq1	455	1.81908e-11
comp99146_c0_seq2	1678	1.30219e-12
comp99146_c0_seq2	454	1.73262e-12
comp99146_c0_seq2	455	6.01176e-11
comp99146_c0_seq2	1680	1.01233e-10
comp99157_c0_seq1	1102	1.90113e-46
comp99157_c0_seq1	1095	1.5143e-36
comp99157_c0_seq1	1087	1.16251e-28
comp99157_c0_seq1	1075	8.7305e-20
comp99157_c0_seq1	1573	4.09584e-16
comp99157_c0_seq1	735	1.72e-13
comp99157_c0_seq1	1082	6.77765e-13
comp99157_c0_seq1	722	1.04275e-12
comp99157_c0_seq1	1565	1.12385e-12
comp99157_c0_seq1	578	1.93938e-12
comp99157_c0_seq1	1266	2.13501e-12
comp99157_c0_seq2	1852	1.16752e-16
comp99157_c0_seq2	1088	4.25751e-14
comp99157_c0_seq2	722	5.86502e-12
comp99157_c0_seq2	1510	1.04028e-11
comp99157_c0_seq2	1573	1.75993e-11
comp99157_c0_seq2	1180	3.11156e-11
comp99157_c0_seq2	1266	6.06011e-11
comp99157_c0_seq2	738	1.91956e-10
comp99157_c0_seq2	1565	8.86762e-10
comp99157_c0_seq2	1778	9.1123e-10
comp99158_c0_seq1	1036	9.74637e-18
comp99158_c0_seq1	330	2.01465e-16
comp99158_c0_seq1	835	6.49756e-16
comp99158_c0_seq1	1831	2.89743e-14
comp99158_c0_seq1	1913	4.11671e-14
comp99158_c0_seq1	2015	2.92582e-12
comp99158_c0_seq1	1578	7.50133e-12
comp99158_c0_seq1	772	7.8322e-12
comp99158_c0_seq1	1066	1.13697e-11
comp99158_c0_seq1	1573	1.27302e-11
comp99158_c0_seq1	1168	8.91836e-10
comp99158_c0_seq1	928	9.18169e-10
