# Supplementary material for: Selection on oxidative phosphorylation and ribosomal structure as a multigenerational response to ocean acidification in the common copepod Pseudocalanus acuspes
Source: Evol Appl. 2015 Nov 23;9(9):1112–23. doi: 10.1111/eva.12335 (PMC5039324; doi:10.1111/eva.12335)
Supplement: Supplementary file 6 — Appendix S6. Annotation of contigs containing SNPs with significant CMH‐test results. [file EVA-9-1112-s006.xlsx]

## Sheet: Sheet1
Contig	topnrMatch (all)	topnrMatch (no putatives)	UniProt	KEGG	GO
comp60770_c0	gnl|BL_ORD_ID|469697 gi|485219670|gb|JAA76262.1| hypothetical protein [Rhodnius prolixus]	gnl|BL_ORD_ID|747467 gi|332027524|gb|EGI67601.1| Uncharacterized protein C12orf31-like protein [Acromyrmex echinatior]	Protein LLP homolog	dre:100003313	No_GOcodes
comp71627_c0	gnl|BL_ORD_ID|1919093 gi|225710392|gb|ACO11042.1| Acyl-CoA-binding protein homolog [Caligus rogercresseyi]	gnl|BL_ORD_ID|1919093 gi|225710392|gb|ACO11042.1| Acyl-CoA-binding protein homolog [Caligus rogercresseyi]	Putative acyl-CoA-binding protein	No_KEGG	GO:0000062 \\ GO:0008289 \\ GO:0006810 \\
comp73348_c0	gnl|BL_ORD_ID|1828555 gi|170028182|ref|XP_001841975.1| cysteine-rich venom protein [Culex quinquefasciatus]	gnl|BL_ORD_ID|1828555 gi|170028182|ref|XP_001841975.1| cysteine-rich venom protein [Culex quinquefasciatus]	No_Description	No_KEGG	No_GO
comp74487_c0	gnl|BL_ORD_ID|1023653 gi|270011141|gb|EFA07589.1| hypothetical protein TcasGA2_TC030048, partial [Tribolium castaneum]	gnl|BL_ORD_ID|1834543 gi|51011618|gb|AAT92218.1| cytochrome c oxidase polypeptide VIII [Ixodes pacificus]	No_Description	No_KEGG	No_GO
comp74509_c0	gnl|BL_ORD_ID|1918139 gi|225717902|gb|ACO14797.1| Probable small nuclear ribonucleoprotein E [Caligus clemensi]	gnl|BL_ORD_ID|1918139 gi|225717902|gb|ACO14797.1| Probable small nuclear ribonucleoprotein E [Caligus clemensi]	Small nuclear ribonucleoprotein E	dre:393979	GO:0005829 \\ GO:0034709 \\ GO:0034715 \\ GO:0034719 \\ GO:0005681 \\ GO:0005685 \\ GO:0005687 \\ GO:0003723 \\ GO:0000387 \\
comp74609_c0	gnl|BL_ORD_ID|385628 gi|509391716|gb|AGN29639.1| 40S ribosomal protein S29 [Acartia pacifica]	gnl|BL_ORD_ID|385628 gi|509391716|gb|AGN29639.1| 40S ribosomal protein S29 [Acartia pacifica]	40S ribosomal protein S29	No_KEGG	GO:0005840 \\ GO:0046872 \\ GO:0003735 \\ GO:0006412 \\
comp75002_c0	gnl|BL_ORD_ID|1797870 gi|290462103|gb|ADD24099.1| Zinc finger protein 593 homolog [Lepeophtheirus salmonis]	gnl|BL_ORD_ID|1797870 gi|290462103|gb|ADD24099.1| Zinc finger protein 593 homolog [Lepeophtheirus salmonis]	Zinc finger protein 593 homolog	dme:Dmel_CG3224	GO:0003676 \\ GO:0008270 \\ GO:0022008 \\
comp75423_c0	gnl|BL_ORD_ID|186915 gi|530407444|gb|AGT28477.1| profilin [Pseudodiaptomus annandalei]	gnl|BL_ORD_ID|186915 gi|530407444|gb|AGT28477.1| profilin [Pseudodiaptomus annandalei]	Profilin	dme:Dmel_CG9553	GO:0005737 \\ GO:0005856 \\ GO:0048471 \\ GO:0003779 \\ GO:0007015 \\ GO:0030041 \\ GO:0000915 \\ GO:0007411 \\ GO:0007420 \\ GO:0000902 \\ GO:0007391 \\ GO:0007488 \\ GO:0030717 \\ GO:0035193 \\ GO:0007436 \\ GO:0032507 \\ GO:0000281 \\ GO:0007300 \\ GO:0045451 \\ GO:0051491 \\ GO:0007283 \\ GO:0042060 \\
comp75541_c0	gnl|BL_ORD_ID|429931 gi|506968537|gb|AGM32612.1| cytochrome c oxidase subunit VIIa [Coptotermes formosanus]	gnl|BL_ORD_ID|429931 gi|506968537|gb|AGM32612.1| cytochrome c oxidase subunit VIIa [Coptotermes formosanus]	No_Description	No_KEGG	No_GO
comp75599_c0	gnl|BL_ORD_ID|385614 gi|509391744|gb|AGN29653.1| 40S ribosomal protein S7 [Acartia pacifica]	gnl|BL_ORD_ID|385614 gi|509391744|gb|AGN29653.1| 40S ribosomal protein S7 [Acartia pacifica]	40S ribosomal protein S7	No_KEGG	GO:0005840 \\ GO:0003735 \\ GO:0006412 \\
comp75638_c0	gnl|BL_ORD_ID|1803492 gi|264667353|gb|ACY71262.1| ribosomal protein S29 [Chrysomela tremula]	gnl|BL_ORD_ID|1803492 gi|264667353|gb|ACY71262.1| ribosomal protein S29 [Chrysomela tremula]	40S ribosomal protein S29	cqu:CpipJ_CPIJ009519	GO:0005840 \\ GO:0046872 \\ GO:0003735 \\ GO:0006412 \\
comp75794_c0	gnl|BL_ORD_ID|1797779 gi|290462285|gb|ADD24190.1| 60S ribosomal protein L29 [Lepeophtheirus salmonis]	gnl|BL_ORD_ID|1797779 gi|290462285|gb|ADD24190.1| 60S ribosomal protein L29 [Lepeophtheirus salmonis]	60S ribosomal protein L29	rno:29283	GO:0005840 \\ GO:0003735 \\ GO:0006412 \\
comp76571_c0	gnl|BL_ORD_ID|1494423 gi|4530090|gb|AAD21847.1| elongation factor 1-alpha [Eurytemora affinis]	gnl|BL_ORD_ID|1494423 gi|4530090|gb|AAD21847.1| elongation factor 1-alpha [Eurytemora affinis]	Elongation factor 1-alpha	No_KEGG	GO:0005737 \\ GO:0005525 \\ GO:0003924 \\ GO:0003746 \\
comp76796_c0	gnl|BL_ORD_ID|1924205 gi|195125810|ref|XP_002007368.1| GI12904 [Drosophila mojavensis]	gnl|BL_ORD_ID|1924205 gi|195125810|ref|XP_002007368.1| GI12904 [Drosophila mojavensis]	NADH dehydrogenase [ubiquinone] 1 beta subcomplex subunit 5, mitochondrial	ptr:471008	GO:0016021 \\ GO:0005747 \\ GO:0055114 \\
comp76835_c0	gnl|BL_ORD_ID|991945 gi|321474484|gb|EFX85449.1| hypothetical protein DAPPUDRAFT_300325 [Daphnia pulex]	gnl|BL_ORD_ID|1919332 gi|225709912|gb|ACO10802.1| 60S ribosome subunit biogenesis protein NIP7 homolog [Caligus rogercresseyi]	60S ribosome subunit biogenesis protein NIP7 homolog	xtr:100125143	GO:0005730 \\ GO:0003723 \\ GO:0042255 \\
comp76909_c0	gnl|BL_ORD_ID|1962525 gi|195447630|ref|XP_002071300.1| GK25718 [Drosophila willistoni]	gnl|BL_ORD_ID|1962525 gi|195447630|ref|XP_002071300.1| GK25718 [Drosophila willistoni]	Cytochrome b-c1 complex subunit 7	bta:616871	GO:0005750 \\ GO:0006122 \\
comp77092_c0	gnl|BL_ORD_ID|1604447 gi|295443249|gb|ADG21346.1| cytochrome oxidase subunit I [Clausocalanus furcatus]	gnl|BL_ORD_ID|1604447 gi|295443249|gb|ADG21346.1| cytochrome oxidase subunit I [Clausocalanus furcatus]	Cytochrome c oxidase subunit 1	No_KEGG	GO:0016021 \\ GO:0005743 \\ GO:0070469 \\ GO:0004129 \\ GO:0020037 \\ GO:0005506 \\ GO:0009060 \\ GO:0006119 \\
comp77210_c0	gnl|BL_ORD_ID|1919328 gi|225709920|gb|ACO10806.1| DNA-directed RNA polymerases I and III subunit RPAC2 [Caligus rogercresseyi]	gnl|BL_ORD_ID|1919328 gi|225709920|gb|ACO10806.1| DNA-directed RNA polymerases I and III subunit RPAC2 [Caligus rogercresseyi]	Probable DNA-directed RNA polymerases I and III subunit RPAC2	dme:Dmel_CG10685	GO:0005736 \\ GO:0005666 \\ GO:0005875 \\ GO:0003677 \\ GO:0003899 \\ GO:0006360 \\ GO:0006383 \\
comp78118_c2	gnl|BL_ORD_ID|616662 gi|427786057|gb|JAA58480.1| Putative nadh dehydrogenase ubiquinone 1 beta subcomplex subunit 2 mitochondrial [Rhipicephalus pulchellus]	gnl|BL_ORD_ID|886087 gi|260908316|gb|ACX53879.1| mitochondrial NADH ubiquinone oxidoreductase AGGG subunit [Rhipicephalus sanguineus]	No_Description	No_KEGG	No_GO
comp78602_c0	gnl|BL_ORD_ID|430063 gi|506968273|gb|AGM32480.1| signal peptidase complex subunit 3 [Coptotermes formosanus]	gnl|BL_ORD_ID|430063 gi|506968273|gb|AGM32480.1| signal peptidase complex subunit 3 [Coptotermes formosanus]	Signal peptidase complex subunit 3	dme:Dmel_CG5677	GO:0016021 \\ GO:0005787 \\ GO:0008233 \\ GO:0006465 \\
comp78692_c0	gnl|BL_ORD_ID|1919305 gi|225709966|gb|ACO10829.1| Profilin [Caligus rogercresseyi]	gnl|BL_ORD_ID|1919305 gi|225709966|gb|ACO10829.1| Profilin [Caligus rogercresseyi]	Profilin	dme:Dmel_CG9553	GO:0005737 \\ GO:0005856 \\ GO:0048471 \\ GO:0003779 \\ GO:0007015 \\ GO:0030041 \\ GO:0000915 \\ GO:0007411 \\ GO:0007420 \\ GO:0000902 \\ GO:0007391 \\ GO:0007488 \\ GO:0030717 \\ GO:0035193 \\ GO:0007436 \\ GO:0032507 \\ GO:0000281 \\ GO:0007300 \\ GO:0045451 \\ GO:0051491 \\ GO:0007283 \\ GO:0042060 \\
comp78709_c0	gnl|BL_ORD_ID|625264 gi|414448013|gb|AFW99837.1| troponin I [Litopenaeus vannamei]	gnl|BL_ORD_ID|625264 gi|414448013|gb|AFW99837.1| troponin I [Litopenaeus vannamei]	Troponin I	No_KEGG	GO:0005861 \\ GO:0046872 \\
comp79055_c0	gnl|BL_ORD_ID|1896657 gi|225713744|gb|ACO12718.1| Probable 60S ribosomal protein L37-A [Lepeophtheirus salmonis]	gnl|BL_ORD_ID|1896657 gi|225713744|gb|ACO12718.1| Probable 60S ribosomal protein L37-A [Lepeophtheirus salmonis]	Probable 60S ribosomal protein L37-A	dme:Dmel_CG9091	GO:0005840 \\ GO:0046872 \\ GO:0019843 \\ GO:0003735 \\ GO:0006412 \\
comp79358_c0	gnl|BL_ORD_ID|2077102 gi|91083977|ref|XP_975169.1| PREDICTED: similar to CG3621 CG3621-PA [Tribolium castaneum]	gnl|BL_ORD_ID|1026537 gi|270008257|gb|EFA04705.1| NADH dehydrogenase (ubiquinone) 1 alpha subcomplex, 7, 14.5kDa [Tribolium castaneum]	No_Description	No_KEGG	No_GO
comp79475_c0	gnl|BL_ORD_ID|1486831 gi|193620426|ref|XP_001948896.1| PREDICTED: protein translation factor SUI1 homolog [Acyrthosiphon pisum]	gnl|BL_ORD_ID|1895129 gi|239788724|dbj|BAH71030.1| ACYPI004195 [Acyrthosiphon pisum]	Protein translation factor SUI1 homolog	aga:AgaP_AGAP006459	GO:0003743 \\ GO:0006417 \\
comp79736_c0	gnl|BL_ORD_ID|1883187 gi|241648037|ref|XP_002411195.1| conserved hypothetical protein [Ixodes scapularis]	gnl|BL_ORD_ID|1464889 gi|21297751|gb|EAA09896.1| AGAP010573-PA [Anopheles gambiae str. PEST]	Protein PET100 homolog, mitochondrial	ssc:100037981	GO:0016021 \\ GO:0005739 \\
comp80048_c0	gnl|BL_ORD_ID|2103342 gi|90820014|gb|ABD98764.1| putative NADH-ubiquinone oxidoreductase [Graphocephala atropunctata]	gnl|BL_ORD_ID|983827 gi|389609395|dbj|BAM18309.1| NADH dehydrogenase [Papilio xuthus]	NADH dehydrogenase [ubiquinone] 1 alpha subcomplex subunit 6	bta:327670	GO:0005747 \\ GO:0055114 \\ GO:0006979 \\
comp80122_c0	gnl|BL_ORD_ID|307604 gi|545913228|gb|JAB55296.1| putative extracellular region [Corethrella appendiculata]	gnl|BL_ORD_ID|1936424 gi|157122893|ref|XP_001659943.1| serine protease [Aedes aegypti]	Serine protease 48	hsa:345062	GO:0005576 \\ GO:0004252 \\
comp80160_c0	gnl|BL_ORD_ID|1317433 gi|357605279|gb|EHJ64538.1| small nuclear ribonucleoprotein F [Danaus plexippus]	gnl|BL_ORD_ID|1317433 gi|357605279|gb|EHJ64538.1| small nuclear ribonucleoprotein F [Danaus plexippus]	Small nuclear ribonucleoprotein F	dme:Dmel_CG16792	GO:0071013 \\ GO:0071011 \\ GO:0030532 \\ GO:0005681 \\ GO:0003723 \\ GO:0007052 \\ GO:0000398 \\
comp80175_c1	gnl|BL_ORD_ID|1919697 gi|225709182|gb|ACO10437.1| Alpha-amylase A precursor [Caligus rogercresseyi]	gnl|BL_ORD_ID|1919697 gi|225709182|gb|ACO10437.1| Alpha-amylase A precursor [Caligus rogercresseyi]	Alpha-amylase	No_KEGG	GO:0004556 \\ GO:0046872 \\ GO:0005975 \\
comp80387_c0	gnl|BL_ORD_ID|1862709 gi|242018957|ref|XP_002429935.1| membrane-associated protein, putative [Pediculus humanus corporis]	gnl|BL_ORD_ID|2054540 gi|194763519|ref|XP_001963880.1| GF21254 [Drosophila ananassae]	Probable small nuclear ribonucleoprotein G	dme:Dmel_CG9742	GO:0071013 \\ GO:0005634 \\ GO:0071011 \\ GO:0030532 \\ GO:0005681 \\ GO:0003723 \\ GO:0007052 \\ GO:0000398 \\
comp80388_c0	gnl|BL_ORD_ID|1896828 gi|225713402|gb|ACO12547.1| Cytochrome b-c1 complex subunit 9 [Lepeophtheirus salmonis]	gnl|BL_ORD_ID|1896828 gi|225713402|gb|ACO12547.1| Cytochrome b-c1 complex subunit 9 [Lepeophtheirus salmonis]	Cytochrome b-c1 complex subunit 9	mmu:66152	GO:0005743 \\ GO:0005750 \\ GO:0005739 \\ GO:0006122 \\
comp80690_c0	gnl|BL_ORD_ID|304641 gi|545919155|gb|JAB58259.1| putative microtubule-associated protein cript [Corethrella appendiculata]	gnl|BL_ORD_ID|413527 gi|509188305|gb|JAA92273.1| Cysteine-rich PDZ-binding protein [Pararge aegeria]	Cysteine-rich PDZ-binding protein	dre:550592	GO:0005737 \\
comp80774_c1	gnl|BL_ORD_ID|1955485 gi|167843235|gb|ACA03524.1| heat shock protein 90 [Tigriopus japonicus]	gnl|BL_ORD_ID|1955485 gi|167843235|gb|ACA03524.1| heat shock protein 90 [Tigriopus japonicus]	Heat shock protein 83	bmor:692420	GO:0005524 \\ GO:0006457 \\ GO:0006950 \\
comp80849_c0	gnl|BL_ORD_ID|1600207 gi|238683649|gb|ACR54103.1| ATP synthase subunit g [Palaemon varians]	gnl|BL_ORD_ID|1600207 gi|238683649|gb|ACR54103.1| ATP synthase subunit g [Palaemon varians]	ATP synthase subunit g, mitochondrial	hsa:10632	GO:0005743 \\ GO:0005753 \\ GO:0000276 \\ GO:0005739 \\ GO:0015078 \\ GO:0022857 \\ GO:0006200 \\ GO:0044237 \\ GO:0042776 \\ GO:0022904 \\ GO:0044281 \\
comp81030_c0	gnl|BL_ORD_ID|1917329 gi|225719522|gb|ACO15607.1| 60S ribosomal protein L7a [Caligus clemensi]	gnl|BL_ORD_ID|1917329 gi|225719522|gb|ACO15607.1| 60S ribosomal protein L7a [Caligus clemensi]	60S ribosomal protein L7a	gga:417158	GO:0022625 \\ GO:0016020 \\ GO:0042788 \\ GO:0042254 \\
comp81034_c0	gnl|BL_ORD_ID|385642 gi|509391684|gb|AGN29625.1| trypsin [Acartia pacifica]	gnl|BL_ORD_ID|385642 gi|509391684|gb|AGN29625.1| trypsin [Acartia pacifica]	Trypsin-1	No_KEGG	GO:0005615 \\ GO:0046872 \\ GO:0004252 \\ GO:0007586 \\
comp81266_c0	gnl|BL_ORD_ID|470485 gi|485218069|gb|JAA75474.1| putative mitochondrial atp synthase g subunit [Rhodnius prolixus]	gnl|BL_ORD_ID|1600207 gi|238683649|gb|ACR54103.1| ATP synthase subunit g [Palaemon varians]	ATP synthase subunit g, mitochondrial	mmu:27425	GO:0005753 \\ GO:0000276 \\ GO:0015078 \\ GO:0015986 \\
comp81665_c1	gnl|BL_ORD_ID|1771593 gi|290562489|gb|ADD38640.1| ATP synthase subunit epsilon, mitochondrial [Lepeophtheirus salmonis]	gnl|BL_ORD_ID|1771593 gi|290562489|gb|ADD38640.1| ATP synthase subunit epsilon, mitochondrial [Lepeophtheirus salmonis]	ATP synthase subunit epsilon, mitochondrial	zma:542589	GO:0000275 \\ GO:0046933 \\ GO:0046961 \\ GO:0015986 \\
comp81706_c1	gnl|BL_ORD_ID|987137 gi|321479301|gb|EFX90257.1| hypothetical protein DAPPUDRAFT_230117 [Daphnia pulex]	gnl|BL_ORD_ID|2088819 gi|152013701|gb|ABS19966.1| ribosomal protein S12 [Artemia franciscana]	40S ribosomal protein S12	ssc:397650	GO:0022627 \\ GO:0003735 \\ GO:0006412 \\
comp81726_c0	gnl|BL_ORD_ID|206564 gi|565341549|gb|AHC08054.1| micorsomal glutathione S-transferase [Locusta migratoria]	gnl|BL_ORD_ID|206564 gi|565341549|gb|AHC08054.1| micorsomal glutathione S-transferase [Locusta migratoria]	Microsomal glutathione S-transferase 3	mmu:66447	GO:0005783 \\ GO:0005789 \\ GO:0016021 \\ GO:0005635 \\ GO:0004602 \\ GO:0004364 \\ GO:0008152 \\ GO:0055114 \\
comp81845_c2	gnl|BL_ORD_ID|1918955 gi|225710670|gb|ACO11181.1| Small ubiquitin-related modifier precursor [Caligus rogercresseyi]	gnl|BL_ORD_ID|1918955 gi|225710670|gb|ACO11181.1| Small ubiquitin-related modifier precursor [Caligus rogercresseyi]	Small ubiquitin-related modifier	cel:CELE_K12C11.2	GO:0042802 \\ GO:0009790 \\ GO:0009792 \\ GO:0000122 \\ GO:0002119 \\ GO:0034502 \\ GO:0070194 \\
comp81917_c0	gnl|BL_ORD_ID|385654 gi|509391645|gb|AGN29613.1| 40S ribosomal protein S2 [Acartia pacifica]	gnl|BL_ORD_ID|385654 gi|509391645|gb|AGN29613.1| 40S ribosomal protein S2 [Acartia pacifica]	40S ribosomal protein S2	hsa:6187	GO:0005829 \\ GO:0022627 \\ GO:0070062 \\ GO:0005654 \\ GO:0019899 \\ GO:0017134 \\ GO:0003729 \\ GO:0044822 \\ GO:0003735 \\ GO:0044267 \\ GO:0010467 \\ GO:0016071 \\ GO:0000184 \\ GO:0051347 \\ GO:0016070 \\ GO:0006614 \\ GO:0006412 \\ GO:0006414 \\ GO:0006413 \\ GO:0006415 \\ GO:0019058 \\ GO:0016032 \\ GO:0019083 \\
comp82093_c0	gnl|BL_ORD_ID|1419971 gi|340716495|ref|XP_003396733.1| PREDICTED: 60S ribosomal protein L38-like [Bombus terrestris]	gnl|BL_ORD_ID|806281 gi|307167472|gb|EFN61045.1| 60S ribosomal protein L38 [Camponotus floridanus]	60S ribosomal protein L38	No_KEGG	GO:0005840 \\ GO:0003735 \\ GO:0006412 \\
comp82244_c0	gnl|BL_ORD_ID|455682 gi|498960879|ref|XP_004524711.1| PREDICTED: cytochrome c oxidase subunit 6C-1-like isoform X1 [Ceratitis capitata]	gnl|BL_ORD_ID|1828398 gi|170028514|ref|XP_001842140.1| mitochondrial cytochrome c oxidase subunit VIC [Culex quinquefasciatus]	Cytochrome c oxidase subunit 6C-2	rno:54322	GO:0016021 \\ GO:0005751 \\ GO:0004129 \\ GO:1902600 \\
comp82301_c5	gnl|BL_ORD_ID|2117260 gi|27530979|dbj|BAC54548.1| histone 2A [Drosophila simulans]	gnl|BL_ORD_ID|2117260 gi|27530979|dbj|BAC54548.1| histone 2A [Drosophila simulans]	Histone H2A	No_KEGG	GO:0000786 \\ GO:0005634 \\ GO:0003677 \\ GO:0006334 \\
comp82424_c1	gnl|BL_ORD_ID|634493 gi|222093472|gb|ACM43512.1| cyclin B [Scylla paramamosain]	gnl|BL_ORD_ID|634493 gi|222093472|gb|ACM43512.1| cyclin B [Scylla paramamosain]	G2/mitotic-specific cyclin-B	No_KEGG	GO:0005634 \\ GO:0007067 \\ GO:0000079 \\
comp82452_c1	gnl|BL_ORD_ID|1917366 gi|225719448|gb|ACO15570.1| Cytochrome c oxidase subunit 4 isoform 2, mitochondrial precursor [Caligus clemensi]	gnl|BL_ORD_ID|1917366 gi|225719448|gb|ACO15570.1| Cytochrome c oxidase subunit 4 isoform 2, mitochondrial precursor [Caligus clemensi]	No_Description	No_KEGG	No_GO
comp83400_c0	gnl|BL_ORD_ID|1919773 gi|225709030|gb|ACO10361.1| Cytochrome c oxidase subunit 5B, mitochondrial precursor [Caligus rogercresseyi]	gnl|BL_ORD_ID|1919773 gi|225709030|gb|ACO10361.1| Cytochrome c oxidase subunit 5B, mitochondrial precursor [Caligus rogercresseyi]	Cytochrome c oxidase subunit 5B, mitochondrial	bta:287012	GO:0005743 \\ GO:0045277 \\ GO:0004129 \\ GO:0046872 \\
comp83437_c0	gnl|BL_ORD_ID|2087812 gi|155966324|gb|ABU41115.1| hypothetical protein [Lepeophtheirus salmonis]	gnl|BL_ORD_ID|2087812 gi|155966324|gb|ABU41115.1| hypothetical protein [Lepeophtheirus salmonis]	No_Description	No_KEGG	No_GO
comp83566_c3	gnl|BL_ORD_ID|1919114 gi|225710350|gb|ACO11021.1| FK506-binding protein 2 precursor [Caligus rogercresseyi]	gnl|BL_ORD_ID|1919114 gi|225710350|gb|ACO11021.1| FK506-binding protein 2 precursor [Caligus rogercresseyi]	Peptidyl-prolyl cis-trans isomerase FKBP2	mmu:14227	GO:0005789 \\ GO:0016020 \\ GO:0005528 \\ GO:0003755 \\ GO:0018208 \\ GO:0006457 \\ GO:0000413 \\
comp83735_c0	gnl|BL_ORD_ID|316113 gi|350641262|gb|AEQ35021.1| selenium binding protein 1 [Tigriopus japonicus]	gnl|BL_ORD_ID|316113 gi|350641262|gb|AEQ35021.1| selenium binding protein 1 [Tigriopus japonicus]	Selenium-binding protein 1-B	xla:447027	GO:0005829 \\ GO:0016020 \\ GO:0005634 \\ GO:0008430 \\ GO:0015031 \\
comp83735_c1	gnl|BL_ORD_ID|736494 gi|346471945|gb|AEO35817.1| hypothetical protein [Amblyomma maculatum]	gnl|BL_ORD_ID|752792 gi|332021867|gb|EGI62203.1| Selenium-binding protein 1-A [Acromyrmex echinatior]	Selenium-binding protein 1	dre:393542	GO:0005829 \\ GO:0016020 \\ GO:0005634 \\ GO:0008430 \\ GO:0015031 \\
comp83844_c0	gnl|BL_ORD_ID|1919759 gi|225709058|gb|ACO10375.1| ADP,ATP carrier protein 3 [Caligus rogercresseyi]	gnl|BL_ORD_ID|1919759 gi|225709058|gb|ACO10375.1| ADP,ATP carrier protein 3 [Caligus rogercresseyi]	ADP,ATP carrier protein 1, mitochondrial	No_KEGG	GO:0016021 \\ GO:0005743 \\ GO:0005215 \\ GO:0055085 \\
comp83873_c0	gnl|BL_ORD_ID|1897163 gi|225712732|gb|ACO12212.1| 60S ribosomal protein L36 [Lepeophtheirus salmonis]	gnl|BL_ORD_ID|1897163 gi|225712732|gb|ACO12212.1| 60S ribosomal protein L36 [Lepeophtheirus salmonis]	60S ribosomal protein L36	pon:100172531	GO:0022625 \\ GO:0005730 \\ GO:0003735 \\ GO:0006412 \\
comp83940_c0	gnl|BL_ORD_ID|1896536 gi|225713986|gb|ACO12839.1| NADH dehydrogenase iron-sulfur protein 8, mitochondrial precursor [Lepeophtheirus salmonis]	gnl|BL_ORD_ID|1896536 gi|225713986|gb|ACO12839.1| NADH dehydrogenase iron-sulfur protein 8, mitochondrial precursor [Lepeophtheirus salmonis]	NADH dehydrogenase [ubiquinone] iron-sulfur protein 8, mitochondrial	pon:100172255	GO:0005747 \\ GO:0005739 \\ GO:0051539 \\ GO:0046872 \\ GO:0008137 \\ GO:0032981 \\ GO:0006979 \\
comp84117_c4	gnl|BL_ORD_ID|385685 gi|509391549|gb|AGN29582.1| peptidyl-prolyl cis-trans isomerase-like protein [Acartia pacifica]	gnl|BL_ORD_ID|385685 gi|509391549|gb|AGN29582.1| peptidyl-prolyl cis-trans isomerase-like protein [Acartia pacifica]	Peptidyl-prolyl cis-trans isomerase	No_KEGG	GO:0005737 \\ GO:0042277 \\ GO:0003755 \\ GO:0006457 \\
comp84132_c0	gnl|BL_ORD_ID|2101159 gi|110671472|gb|ABG81987.1| putative 60S acidic ribosomal protein P2 [Diaphorina citri]	gnl|BL_ORD_ID|441100 gi|501290063|dbj|BAN20127.1| ribosomal protein LP2 [Riptortus pedestris]	60S acidic ribosomal protein P2	No_KEGG	GO:0005840 \\ GO:0003735 \\ GO:0006414 \\
comp84278_c0	gnl|BL_ORD_ID|886851 gi|359372673|gb|AEV42205.1| cytosolic heat shock protein 90kDa [Eurytemora affinis]	gnl|BL_ORD_ID|886851 gi|359372673|gb|AEV42205.1| cytosolic heat shock protein 90kDa [Eurytemora affinis]	Heat shock protein 83	bmor:692420	GO:0005524 \\ GO:0006457 \\ GO:0006950 \\
comp84457_c0	gnl|BL_ORD_ID|982819 gi|389611411|dbj|BAM19317.1| ATP synthase [Papilio polytes]	gnl|BL_ORD_ID|982819 gi|389611411|dbj|BAM19317.1| ATP synthase [Papilio polytes]	No_Description	No_KEGG	No_GO
comp84492_c0	gnl|BL_ORD_ID|1797635 gi|290462573|gb|ADD24334.1| 40S ribosomal protein S17 [Lepeophtheirus salmonis]	gnl|BL_ORD_ID|1797635 gi|290462573|gb|ADD24334.1| 40S ribosomal protein S17 [Lepeophtheirus salmonis]	40S ribosomal protein S17	dme:Dmel_CG3922	GO:0022627 \\ GO:0005840 \\ GO:0003735 \\ GO:0000028 \\ GO:0006414 \\
comp84644_c2	gnl|BL_ORD_ID|2052269 gi|194768100|ref|XP_001966151.1| GF19521 [Drosophila ananassae]	gnl|BL_ORD_ID|2052269 gi|194768100|ref|XP_001966151.1| GF19521 [Drosophila ananassae]	Troponin I	dme:Dmel_CG7178	GO:0005861 \\ GO:0003779 \\ GO:0046872 \\ GO:0048738 \\ GO:0060047 \\ GO:0007507 \\ GO:0046716 \\ GO:0007517 \\ GO:0030239 \\ GO:0007399 \\ GO:0000280 \\ GO:0045214 \\ GO:0007519 \\
comp84728_c0	gnl|BL_ORD_ID|1919948 gi|225708678|gb|ACO10185.1| NHP2-like protein 1 [Caligus rogercresseyi]	gnl|BL_ORD_ID|1919948 gi|225708678|gb|ACO10185.1| NHP2-like protein 1 [Caligus rogercresseyi]	NHP2-like protein 1 homolog	dme:Dmel_CG3949	GO:0005730 \\ GO:0071011 \\ GO:0030532 \\ GO:0005681 \\ GO:0003723 \\ GO:0000398 \\ GO:0060415 \\ GO:0007399 \\ GO:0007422 \\ GO:0010608 \\ GO:0042254 \\
comp84776_c0	gnl|BL_ORD_ID|190969 gi|566637044|gb|AHC70360.1| t-complex protein 1 subunit eta, partial [Calanus helgolandicus]	gnl|BL_ORD_ID|190969 gi|566637044|gb|AHC70360.1| t-complex protein 1 subunit eta, partial [Calanus helgolandicus]	No_Description	No_KEGG	No_GO
comp84938_c1	gnl|BL_ORD_ID|616317 gi|427786747|gb|JAA58825.1| Putative rna polymerase ii proteinral transcription factor btf3 [Rhipicephalus pulchellus]	gnl|BL_ORD_ID|804003 gi|307171479|gb|EFN63323.1| Transcription factor BTF3-like protein 4 [Camponotus floridanus]	Transcription factor BTF3	mmu:218490	GO:0005737 \\ GO:0005634 \\ GO:0001701 \\ GO:0015031 \\ GO:0006355 \\ GO:0006351 \\
comp85324_c0	gnl|BL_ORD_ID|965739 gi|391345751|ref|XP_003747147.1| PREDICTED: ATP-binding cassette sub-family F member 2-like [Metaseiulus occidentalis]	gnl|BL_ORD_ID|2040473 gi|194894377|ref|XP_001978053.1| GG19381 [Drosophila erecta]	ATP-binding cassette sub-family F member 2	mmu:27407	GO:0005739 \\ GO:0005524 \\ GO:0016887 \\
comp85331_c1	gnl|BL_ORD_ID|1333439 gi|357611382|gb|EHJ67450.1| putative paternally expressed 3-like protein [Danaus plexippus]	gnl|BL_ORD_ID|1963324 gi|195445822|ref|XP_002070501.1| GK10999 [Drosophila willistoni]	No_Description	No_KEGG	No_GO
comp85373_c0	gnl|BL_ORD_ID|998852 gi|321467552|gb|EFX78542.1| hypothetical protein DAPPUDRAFT_231081 [Daphnia pulex]	gnl|BL_ORD_ID|1511433 gi|318086974|gb|ADV40079.1| 60S ribosomal protein L27 [Latrodectus hesperus]	60S ribosomal protein L27	cel:CELE_C53H9.1	GO:0005840 \\ GO:0003735 \\ GO:0006412 \\
comp85468_c0	gnl|BL_ORD_ID|1896841 gi|225713376|gb|ACO12534.1| 40S ribosomal protein S24 [Lepeophtheirus salmonis]	gnl|BL_ORD_ID|1896841 gi|225713376|gb|ACO12534.1| 40S ribosomal protein S24 [Lepeophtheirus salmonis]	40S ribosomal protein S24	No_KEGG	GO:0005840 \\ GO:0000166 \\ GO:0003735 \\ GO:0006412 \\
comp85555_c8	gnl|BL_ORD_ID|1276414 gi|705400|gb|AAA85284.1| actin, partial [Calanus finmarchicus]	gnl|BL_ORD_ID|1276414 gi|705400|gb|AAA85284.1| actin, partial [Calanus finmarchicus]	Actin	No_KEGG	GO:0005737 \\ GO:0005856 \\ GO:0005524 \\
comp85698_c3	gnl|BL_ORD_ID|1860418 gi|242023612|ref|XP_002432226.1| endothelin-converting enzyme, putative [Pediculus humanus corporis]	gnl|BL_ORD_ID|751792 gi|332022937|gb|EGI63203.1| Membrane metallo-endopeptidase-like 1 [Acromyrmex echinatior]	Phosphate-regulating neutral endopeptidase	hsa:5251	GO:0005783 \\ GO:0005794 \\ GO:0005887 \\ GO:0048471 \\ GO:0005886 \\ GO:0004177 \\ GO:0004222 \\ GO:0008270 \\ GO:0030282 \\ GO:0007267 \\ GO:0006464 \\ GO:0019637 \\ GO:0006508 \\ GO:0001501 \\
comp85763_c0	gnl|BL_ORD_ID|385618 gi|509391736|gb|AGN29649.1| 40S ribosomal protein S21 [Acartia pacifica]	gnl|BL_ORD_ID|385618 gi|509391736|gb|AGN29649.1| 40S ribosomal protein S21 [Acartia pacifica]	40S ribosomal protein S21	ssc:100518848	GO:0022627 \\ GO:0043022 \\ GO:0003735 \\ GO:0006412 \\
comp85886_c0	gnl|BL_ORD_ID|609697 gi|9186886|dbj|BAA99544.1| BCS-2 [Amphibalanus amphitrite]	gnl|BL_ORD_ID|609697 gi|9186886|dbj|BAA99544.1| BCS-2 [Amphibalanus amphitrite]	Heme-binding protein 2	hsa:23593	GO:0005737 \\ GO:0070062 \\ GO:0005739 \\
comp85901_c0	gnl|BL_ORD_ID|1919090 gi|225710398|gb|ACO11045.1| 40S ribosomal protein S18 [Caligus rogercresseyi]	gnl|BL_ORD_ID|1919090 gi|225710398|gb|ACO11045.1| 40S ribosomal protein S18 [Caligus rogercresseyi]	40S ribosomal protein S18	No_KEGG	GO:0005840 \\ GO:0019843 \\ GO:0003735 \\ GO:0006412 \\
comp86161_c0	gnl|BL_ORD_ID|1897588 gi|225711882|gb|ACO11787.1| 60S ribosomal protein L31 [Lepeophtheirus salmonis]	gnl|BL_ORD_ID|1897588 gi|225711882|gb|ACO11787.1| 60S ribosomal protein L31 [Lepeophtheirus salmonis]	60S ribosomal protein L31	No_KEGG	GO:0005840 \\ GO:0003735 \\ GO:0006412 \\
comp86265_c0	gnl|BL_ORD_ID|385642 gi|509391684|gb|AGN29625.1| trypsin [Acartia pacifica]	gnl|BL_ORD_ID|385642 gi|509391684|gb|AGN29625.1| trypsin [Acartia pacifica]	Trypsin-1	No_KEGG	GO:0005615 \\ GO:0046872 \\ GO:0004252 \\ GO:0007586 \\
comp86450_c1	gnl|BL_ORD_ID|975908 gi|391324896|ref|XP_003736978.1| PREDICTED: actin, cytoplasmic 2-like isoform 1 [Metaseiulus occidentalis]	gnl|BL_ORD_ID|1757675 gi|33318289|gb|AAQ05018.1|AF466281_1 beta-actin [Tigriopus japonicus]	Actin, cytoplasmic 1	No_KEGG	GO:0005737 \\ GO:0005856 \\ GO:0005524 \\
comp86480_c1	gnl|BL_ORD_ID|788083 gi|307198243|gb|EFN79243.1| Mediator of RNA polymerase II transcription subunit 11 [Harpegnathos saltator]	gnl|BL_ORD_ID|788083 gi|307198243|gb|EFN79243.1| Mediator of RNA polymerase II transcription subunit 11 [Harpegnathos saltator]	Mediator of RNA polymerase II transcription subunit 11	dme:Dmel_CG6884	GO:0016592 \\ GO:0005634 \\ GO:0001104 \\ GO:0048813 \\ GO:0007517 \\ GO:0006366 \\
comp86704_c1	gnl|BL_ORD_ID|1897496 gi|225712066|gb|ACO11879.1| Nucleoredoxin-like protein 2 [Lepeophtheirus salmonis]	gnl|BL_ORD_ID|1897496 gi|225712066|gb|ACO11879.1| Nucleoredoxin-like protein 2 [Lepeophtheirus salmonis]	Nucleoredoxin-like protein 2	mmu:75124	GO:0007608 \\ GO:0007601 \\
comp86905_c0	gnl|BL_ORD_ID|385613 gi|509391746|gb|AGN29654.1| 60S ribosomal protein L22 [Acartia pacifica]	gnl|BL_ORD_ID|385613 gi|509391746|gb|AGN29654.1| 60S ribosomal protein L22 [Acartia pacifica]	60S ribosomal protein L22	ssc:397047	GO:0022625 \\ GO:0008201 \\ GO:0003723 \\ GO:0003735 \\ GO:0006412 \\
comp86979_c0	gnl|BL_ORD_ID|413227 gi|47457845|dbj|BAD19005.1| ATPase subunits 6 (mitochondrion) [Neocalanus cristatus]	gnl|BL_ORD_ID|413227 gi|47457845|dbj|BAD19005.1| ATPase subunits 6 (mitochondrion) [Neocalanus cristatus]	ATP synthase subunit a	No_KEGG	GO:0016021 \\ GO:0005743 \\ GO:0045263 \\ GO:0015078 \\ GO:0015986 \\
comp87014_c0	gnl|BL_ORD_ID|516441 gi|3023587|sp|P80674.1|CU01_BLACR RecName: Full=Cuticle protein 1; AltName: Full=Bc-NCP1	gnl|BL_ORD_ID|516441 gi|3023587|sp|P80674.1|CU01_BLACR RecName: Full=Cuticle protein 1; AltName: Full=Bc-NCP1	Cuticle protein 1	No_KEGG	GO:0042302 \\
comp87027_c2	gnl|BL_ORD_ID|1485818 gi|193669387|ref|XP_001949859.1| PREDICTED: hypothetical protein LOC100168477 [Acyrthosiphon pisum]	gnl|BL_ORD_ID|417641 gi|509180077|gb|JAA88159.1| Nuclear autoantigenic sperm protein, partial [Pararge aegeria]	Nuclear autoantigenic sperm protein	rno:298441	GO:0005737 \\ GO:0005634 \\ GO:0051879 \\ GO:0001824 \\ GO:0007049 \\ GO:0008283 \\ GO:0006260 \\ GO:0043486 \\ GO:0015031 \\
comp87187_c0	gnl|BL_ORD_ID|1896588 gi|225713882|gb|ACO12787.1| 39S ribosomal protein L43, mitochondrial precursor [Lepeophtheirus salmonis]	gnl|BL_ORD_ID|1896588 gi|225713882|gb|ACO12787.1| 39S ribosomal protein L43, mitochondrial precursor [Lepeophtheirus salmonis]	39S ribosomal protein L43, mitochondrial	bta:282277	GO:0005739 \\ GO:0005840 \\
comp87204_c0	gnl|BL_ORD_ID|1772179 gi|290561304|gb|ADD38054.1| 60S ribosomal protein L13 [Lepeophtheirus salmonis]	gnl|BL_ORD_ID|1772179 gi|290561304|gb|ADD38054.1| 60S ribosomal protein L13 [Lepeophtheirus salmonis]	60S ribosomal protein L13	dre:378961	GO:0005840 \\ GO:0003735 \\ GO:0051726 \\ GO:0006412 \\
comp87269_c0	gnl|BL_ORD_ID|279170 gi|550262048|gb|JAB67211.1| Selenoprotein [Anoplophora glabripennis]	gnl|BL_ORD_ID|279170 gi|550262048|gb|JAB67211.1| Selenoprotein [Anoplophora glabripennis]	15 kDa selenoprotein	hsa:9403	GO:0005788 \\ GO:0008430 \\ GO:0051084 \\
comp87279_c1	gnl|BL_ORD_ID|1797732 gi|290462379|gb|ADD24237.1| Chromobox protein homolog 1 [Lepeophtheirus salmonis]	gnl|BL_ORD_ID|1797732 gi|290462379|gb|ADD24237.1| Chromobox protein homolog 1 [Lepeophtheirus salmonis]	Chromobox protein homolog 1	mmu:12412	GO:0005721 \\ GO:0000785 \\ GO:0010369 \\ GO:0001939 \\ GO:0001940 \\ GO:0005819 \\ GO:0042802 \\ GO:0042803 \\ GO:0045892 \\
comp87517_c1	gnl|BL_ORD_ID|444489 gi|499006850|ref|XP_004535924.1| PREDICTED: 40S ribosomal protein S15-like [Ceratitis capitata]	gnl|BL_ORD_ID|111716 gi|577747587|gb|JAC05432.1| 40S ribosomal protein S15, partial [Ceratitis capitata]	40S ribosomal protein S15	No_KEGG	GO:0022627 \\ GO:0005730 \\ GO:0005886 \\ GO:0009506 \\ GO:0005774 \\ GO:0003723 \\ GO:0003735 \\ GO:0006412 \\
comp87548_c0	gnl|BL_ORD_ID|1797520 gi|290462803|gb|ADD24449.1| 40S ribosomal protein S11 [Lepeophtheirus salmonis]	gnl|BL_ORD_ID|1797520 gi|290462803|gb|ADD24449.1| 40S ribosomal protein S11 [Lepeophtheirus salmonis]	40S ribosomal protein S11	rno:81774	GO:0022627 \\ GO:0019843 \\ GO:0003735 \\ GO:0006412 \\
comp87621_c0	gnl|BL_ORD_ID|1917356 gi|225719468|gb|ACO15580.1| ATP synthase subunit O, mitochondrial precursor [Caligus clemensi]	gnl|BL_ORD_ID|1917356 gi|225719468|gb|ACO15580.1| ATP synthase subunit O, mitochondrial precursor [Caligus clemensi]	ATP synthase subunit O, mitochondrial	dme:Dmel_CG4307	GO:0005811 \\ GO:0005743 \\ GO:0005739 \\ GO:0046933 \\ GO:0015986 \\
comp87629_c3	gnl|BL_ORD_ID|1593645 gi|156640|gb|AAA28272.1| hemagglutinin and aggregation factor [Limulus polyphemus]	gnl|BL_ORD_ID|1593645 gi|156640|gb|AAA28272.1| hemagglutinin and aggregation factor [Limulus polyphemus]	Hemagglutinin/amebocyte aggregation factor	No_KEGG	GO:0005576 \\
comp87664_c2	gnl|BL_ORD_ID|611638 gi|427796105|gb|JAA63504.1| Putative cell cycle-regulated histone h1-binding protein, partial [Rhipicephalus pulchellus]	gnl|BL_ORD_ID|417641 gi|509180077|gb|JAA88159.1| Nuclear autoantigenic sperm protein, partial [Pararge aegeria]	Nuclear autoantigenic sperm protein	No_KEGG	GO:0005737 \\ GO:0005634 \\ GO:0051879 \\ GO:0001824 \\ GO:0007049 \\ GO:0008283 \\ GO:0006260 \\ GO:0043486 \\
comp87807_c1	gnl|BL_ORD_ID|1803484 gi|264667369|gb|ACY71270.1| ribosomal protein S20 [Chrysomela tremula]	gnl|BL_ORD_ID|1803484 gi|264667369|gb|ACY71270.1| ribosomal protein S20 [Chrysomela tremula]	40S ribosomal protein S20	xla:379094	GO:0015935 \\ GO:0003723 \\ GO:0003735 \\ GO:0006412 \\
comp87901_c1	gnl|BL_ORD_ID|1293536 gi|319738719|gb|ADV59550.1| selenium-dependent glutathione peroxidase [Paracyclopina nana]	gnl|BL_ORD_ID|1293536 gi|319738719|gb|ADV59550.1| selenium-dependent glutathione peroxidase [Paracyclopina nana]	Glutathione peroxidase 1	rno:24404	GO:0005829 \\ GO:0005739 \\ GO:0005634 \\ GO:0004866 \\ GO:0043295 \\ GO:0004602 \\ GO:0047066 \\ GO:0008430 \\ GO:0007568 \\ GO:0060055 \\ GO:0043534 \\ GO:0045454 \\ GO:0001885 \\ GO:0045444 \\ GO:0006749 \\ GO:0060047 \\ GO:0042744 \\ GO:0051702 \\ GO:0008631 \\ GO:0051450 \\ GO:0043066 \\ GO:0043154 \\ GO:1902042 \\ GO:0002862 \\ GO:1902176 \\ GO:0090201 \\ GO:0051897 \\ GO:0018158 \\ GO:0040…
comp87941_c1	gnl|BL_ORD_ID|1952929 gi|218683623|gb|ACL00840.1| eukaryotic translation elongation factor 1 alpha [Stephos longipes]	gnl|BL_ORD_ID|1952929 gi|218683623|gb|ACL00840.1| eukaryotic translation elongation factor 1 alpha [Stephos longipes]	Elongation factor 1-alpha	aor:AOR_1_132094	GO:0005737 \\ GO:0005525 \\ GO:0003924 \\ GO:0003746 \\
comp87953_c0	gnl|BL_ORD_ID|190969 gi|566637044|gb|AHC70360.1| t-complex protein 1 subunit eta, partial [Calanus helgolandicus]	gnl|BL_ORD_ID|190969 gi|566637044|gb|AHC70360.1| t-complex protein 1 subunit eta, partial [Calanus helgolandicus]	No_Description	No_KEGG	No_GO
comp88003_c0	gnl|BL_ORD_ID|1469590 gi|328899769|gb|AEB54648.1| ribosomal protein S19 [Procambarus clarkii]	gnl|BL_ORD_ID|1469590 gi|328899769|gb|AEB54648.1| ribosomal protein S19 [Procambarus clarkii]	40S ribosomal protein S19	No_KEGG	GO:0005840 \\ GO:0003735 \\ GO:0006412 \\
comp88066_c3	gnl|BL_ORD_ID|2101505 gi|110190113|gb|AAZ31260.3| vitellogenin receptor [Dermacentor variabilis]	gnl|BL_ORD_ID|2101505 gi|110190113|gb|AAZ31260.3| vitellogenin receptor [Dermacentor variabilis]	No_Description	No_KEGG	No_GO
comp88140_c1	gnl|BL_ORD_ID|2117261 gi|27530978|dbj|BAC54547.1| histone 4 [Drosophila simulans]	gnl|BL_ORD_ID|2117261 gi|27530978|dbj|BAC54547.1| histone 4 [Drosophila simulans]	Histone H4	xtr:549623	GO:0000786 \\ GO:0005634 \\ GO:0003677 \\ GO:0006334 \\
comp88176_c0	gnl|BL_ORD_ID|1917883 gi|225718414|gb|ACO15053.1| Signal peptidase complex subunit 1 [Caligus clemensi]	gnl|BL_ORD_ID|1917883 gi|225718414|gb|ACO15053.1| Signal peptidase complex subunit 1 [Caligus clemensi]	Signal peptidase complex subunit 1	dme:Dmel_CG11500	GO:0016021 \\ GO:0005787 \\ GO:0008233 \\ GO:0006465 \\
comp88210_c0	gnl|BL_ORD_ID|2109930 gi|510473|emb|CAA52416.1| polyubiquitin [Artemia franciscana]	gnl|BL_ORD_ID|2109930 gi|510473|emb|CAA52416.1| polyubiquitin [Artemia franciscana]	Polyubiquitin	No_KEGG	GO:0005737 \\ GO:0005634 \\
comp88242_c2	gnl|BL_ORD_ID|2093301 gi|121543851|gb|ABM55590.1| nucleoplasmin isoform 1-like protein [Maconellicoccus hirsutus]	gnl|BL_ORD_ID|2093301 gi|121543851|gb|ABM55590.1| nucleoplasmin isoform 1-like protein [Maconellicoccus hirsutus]	Nucleoplasmin-like protein ANO39	No_KEGG	GO:0005737 \\ GO:0005730 \\ GO:0005654 \\ GO:0005634 \\ GO:0003677 \\ GO:0003723 \\ GO:0007067 \\ GO:0001556 \\
comp88449_c4	gnl|BL_ORD_ID|1988389 gi|148646395|gb|ABR01223.1| elongation factor 2 [Penaeus monodon]	gnl|BL_ORD_ID|1988389 gi|148646395|gb|ABR01223.1| elongation factor 2 [Penaeus monodon]	Elongation factor 2	rno:29565	GO:0005737 \\ GO:0005844 \\ GO:0005525 \\ GO:0003924 \\ GO:0003746 \\ GO:0006414 \\
comp88650_c0	gnl|BL_ORD_ID|2117132 gi|29164408|emb|CAD80034.1| unnamed protein product [Drosophila melanogaster]	gnl|BL_ORD_ID|2117132 gi|29164408|emb|CAD80034.1| unnamed protein product [Drosophila melanogaster]	ATP synthase subunit alpha, mitochondrial	dme:Dmel_CG3612	GO:0005811 \\ GO:0005875 \\ GO:0005743 \\ GO:0005739 \\ GO:0045261 \\ GO:0005524 \\ GO:0046933 \\ GO:0046961 \\ GO:0015991 \\ GO:0015986 \\ GO:0040007 \\ GO:0006909 \\ GO:0007286 \\
comp88690_c4	gnl|BL_ORD_ID|738823 gi|346467287|gb|AEO33488.1| hypothetical protein [Amblyomma maculatum]	gnl|BL_ORD_ID|738823 gi|346467287|gb|AEO33488.1| hypothetical protein [Amblyomma maculatum]	No_Description	No_KEGG	No_GO
comp88854_c0	gnl|BL_ORD_ID|1821716 gi|170042888|ref|XP_001849141.1| RNA-binding protein 8A [Culex quinquefasciatus]	gnl|BL_ORD_ID|1821716 gi|170042888|ref|XP_001849141.1| RNA-binding protein 8A [Culex quinquefasciatus]	RNA-binding protein 8A-B	xla:379595	GO:0005737 \\ GO:0016607 \\ GO:0000166 \\ GO:0003723 \\ GO:0006397 \\ GO:0051028 \\ GO:0000184 \\ GO:0000381 \\ GO:0006417 \\ GO:0008380 \\
comp89123_c0	gnl|BL_ORD_ID|1983381 gi|195571341|ref|XP_002103662.1| GD18858 [Drosophila simulans]	gnl|BL_ORD_ID|1983381 gi|195571341|ref|XP_002103662.1| GD18858 [Drosophila simulans]	Putative thiosulfate sulfurtransferase, mitochondrial	spo:SPAC4H3.07c	GO:0005739 \\ GO:0004792 \\
comp89124_c1	gnl|BL_ORD_ID|992706 gi|321473721|gb|EFX84688.1| hypothetical protein DAPPUDRAFT_209506 [Daphnia pulex]	gnl|BL_ORD_ID|1955490 gi|167843225|gb|ACA03519.1| heat shock protein 10 [Tigriopus japonicus]	10 kDa heat shock protein, mitochondrial	No_KEGG	GO:0005759 \\ GO:0005524 \\ GO:0006457 \\
comp89230_c5	gnl|BL_ORD_ID|2093268 gi|121543919|gb|ABM55624.1| ribosome-associated membrane protein-like protein [Maconellicoccus hirsutus]	gnl|BL_ORD_ID|2093268 gi|121543919|gb|ABM55624.1| ribosome-associated membrane protein-like protein [Maconellicoccus hirsutus]	Stress-associated endoplasmic reticulum protein 2	mmu:72661	GO:0005789 \\ GO:0016021 \\ GO:0015031 \\
comp89253_c0	gnl|BL_ORD_ID|2074907 gi|91077960|ref|XP_967490.1| PREDICTED: similar to LOC495415 protein [Tribolium castaneum]	gnl|BL_ORD_ID|1828555 gi|170028182|ref|XP_001841975.1| cysteine-rich venom protein [Culex quinquefasciatus]	Pathogenesis-related protein PRB1-3	No_KEGG	GO:0005576 \\ GO:0006952 \\ GO:0009607 \\
comp89255_c0	gnl|BL_ORD_ID|385612 gi|509391748|gb|AGN29655.1| proteasome subunit beta type-2-like protein [Acartia pacifica]	gnl|BL_ORD_ID|385612 gi|509391748|gb|AGN29655.1| proteasome subunit beta type-2-like protein [Acartia pacifica]	Proteasome subunit beta type-2	rno:29675	GO:0005737 \\ GO:0005634 \\ GO:0005839 \\ GO:0004298 \\ GO:0051603 \\ GO:0014070 \\ GO:0010243 \\
comp89292_c0	gnl|BL_ORD_ID|1948902 gi|157128268|ref|XP_001661374.1| hypothetical protein AaeL_AAEL002330 [Aedes aegypti]	gnl|BL_ORD_ID|569289 gi|108882261|gb|EAT46486.1| AAEL002330-PA [Aedes aegypti]	Zinc finger protein 462	hsa:58499	GO:0005634 \\ GO:0003677 \\ GO:0046872 \\ GO:0006325 \\ GO:0043392 \\ GO:0045944 \\ GO:0006351 \\
comp89528_c0	gnl|BL_ORD_ID|1382593 gi|345478926|ref|XP_001602628.2| PREDICTED: rRNA-processing protein FCF1 homolog, partial [Nasonia vitripennis]	gnl|BL_ORD_ID|1771752 gi|290562169|gb|ADD38481.1| rRNA-processing protein FCF1 homolog [Lepeophtheirus salmonis]	rRNA-processing protein FCF1 homolog	pon:100171429	GO:0005730 \\ GO:0032040 \\ GO:0006364 \\
comp89536_c1	gnl|BL_ORD_ID|1221300 gi|383856100|ref|XP_003703548.1| PREDICTED: coatomer subunit beta-like isoform 1 [Megachile rotundata]	gnl|BL_ORD_ID|757647 gi|332016435|gb|EGI57348.1| Coatomer subunit beta [Acromyrmex echinatior]	Coatomer subunit beta	bta:535533	GO:0030126 \\ GO:0005793 \\ GO:0005886 \\ GO:0005198 \\ GO:0006886 \\ GO:0016192 \\
comp89554_c0	gnl|BL_ORD_ID|615801 gi|427787779|gb|JAA59341.1| Putative 20s proteasome regulatory subunit alpha type psma1/pre5 [Rhipicephalus pulchellus]	gnl|BL_ORD_ID|1503018 gi|325302608|tpg|DAA34467.1| TPA_exp: proteasome alpha type 1 [Amblyomma variegatum]	Proteasome subunit alpha type-1	mmu:26440	GO:0005829 \\ GO:0005634 \\ GO:0005839 \\ GO:0019773 \\ GO:0001530 \\ GO:0004298 \\ GO:0002376 \\ GO:0002862 \\ GO:0006511 \\
comp89592_c6	gnl|BL_ORD_ID|787437 gi|307199202|gb|EFN79889.1| Plasminogen [Harpegnathos saltator]	gnl|BL_ORD_ID|787437 gi|307199202|gb|EFN79889.1| Plasminogen [Harpegnathos saltator]	Apolipoprotein(a)	No_KEGG	GO:0005576 \\ GO:0034358 \\ GO:0034185 \\ GO:0004866 \\ GO:0001968 \\ GO:0008201 \\ GO:0004252 \\ GO:0008015 \\ GO:0006629 \\ GO:0006869 \\ GO:0042157 \\ GO:0010951 \\ GO:0006898 \\ GO:0044281 \\
comp89701_c3	gnl|BL_ORD_ID|186905 gi|530408006|gb|AGT28487.1| ferritin [Pseudodiaptomus annandalei]	gnl|BL_ORD_ID|186905 gi|530408006|gb|AGT28487.1| ferritin [Pseudodiaptomus annandalei]	Ferritin, middle subunit	No_KEGG	GO:0008199 \\ GO:0004322 \\ GO:0006879 \\ GO:0006826 \\
comp89701_c5	gnl|BL_ORD_ID|385648 gi|509391666|gb|AGN29619.1| ferritin heavy subunit [Acartia pacifica]	gnl|BL_ORD_ID|385648 gi|509391666|gb|AGN29619.1| ferritin heavy subunit [Acartia pacifica]	Ferritin heavy chain	No_KEGG	GO:0008199 \\ GO:0004322 \\ GO:0006879 \\ GO:0006826 \\
comp89719_c0	gnl|BL_ORD_ID|782488 gi|307207015|gb|EFN84838.1| Probable prefoldin subunit 4 [Harpegnathos saltator]	gnl|BL_ORD_ID|782488 gi|307207015|gb|EFN84838.1| Probable prefoldin subunit 4 [Harpegnathos saltator]	Prefoldin subunit 4	bta:514621	GO:0005737 \\ GO:0005829 \\ GO:0005739 \\ GO:0005634 \\ GO:0016272 \\ GO:0051086 \\ GO:0006457 \\
comp89798_c0	gnl|BL_ORD_ID|1573600 gi|222543956|gb|ACM66845.1| nuclear autoantigenic sperm protein [Penaeus monodon]	gnl|BL_ORD_ID|1573600 gi|222543956|gb|ACM66845.1| nuclear autoantigenic sperm protein [Penaeus monodon]	Histone-binding protein N1/N2	xla:397901	GO:0005634 \\
comp89810_c0	gnl|BL_ORD_ID|1896933 gi|225713192|gb|ACO12442.1| 40S ribosomal protein S26 [Lepeophtheirus salmonis]	gnl|BL_ORD_ID|1896933 gi|225713192|gb|ACO12442.1| 40S ribosomal protein S26 [Lepeophtheirus salmonis]	40S ribosomal protein S26	No_KEGG	GO:0005840 \\ GO:0003735 \\ GO:0006412 \\
comp90009_c0	gnl|BL_ORD_ID|2099515 gi|88657350|gb|ABD47458.1| allergen Bla g 8 [Blattella germanica]	gnl|BL_ORD_ID|2099515 gi|88657350|gb|ABD47458.1| allergen Bla g 8 [Blattella germanica]	Myosin regulatory light chain 2	bmor:778518	GO:0016459 \\ GO:0005509 \\
comp90040_c0	gnl|BL_ORD_ID|1759717 gi|14861878|gb|AAK50057.2|AF364404_1 Rh-like protein [Carcinus maenas]	gnl|BL_ORD_ID|1759717 gi|14861878|gb|AAK50057.2|AF364404_1 Rh-like protein [Carcinus maenas]	Ammonium transporter Rh type B	xtr:496595	GO:0016323 \\ GO:0030659 \\ GO:0016021 \\ GO:0008519 \\
comp90051_c3	gnl|BL_ORD_ID|190969 gi|566637044|gb|AHC70360.1| t-complex protein 1 subunit eta, partial [Calanus helgolandicus]	gnl|BL_ORD_ID|190969 gi|566637044|gb|AHC70360.1| t-complex protein 1 subunit eta, partial [Calanus helgolandicus]	No_Description	No_KEGG	No_GO
comp90180_c1	gnl|BL_ORD_ID|387456 gi|305434754|gb|ADM53739.1| cathepsin L2 precursor [Lepeophtheirus salmonis]	gnl|BL_ORD_ID|387456 gi|305434754|gb|ADM53739.1| cathepsin L2 precursor [Lepeophtheirus salmonis]	Ananain	No_KEGG	GO:0008234 \\
comp90226_c2	gnl|BL_ORD_ID|1918846 gi|225710890|gb|ACO11291.1| Cellular retinoic acid-binding protein 2 [Caligus rogercresseyi]	gnl|BL_ORD_ID|1918846 gi|225710890|gb|ACO11291.1| Cellular retinoic acid-binding protein 2 [Caligus rogercresseyi]	Cellular retinoic acid-binding protein 2	mmu:12904	GO:0005737 \\ GO:0005783 \\ GO:0005634 \\ GO:0016918 \\ GO:0001972 \\ GO:0019841 \\ GO:0005215 \\ GO:0035115 \\ GO:0042573 \\
comp90264_c0	gnl|BL_ORD_ID|2010728 gi|195169685|ref|XP_002025651.1| GL20818 [Drosophila persimilis]	gnl|BL_ORD_ID|2010728 gi|195169685|ref|XP_002025651.1| GL20818 [Drosophila persimilis]	60S ribosomal protein L10a-2	dme:Dmel_CG7283	GO:0015934 \\ GO:0003723 \\ GO:0003735 \\ GO:0051298 \\ GO:0000022 \\ GO:0007052 \\ GO:0006412 \\
comp90286_c2	gnl|BL_ORD_ID|1917775 gi|225718630|gb|ACO15161.1| 60S ribosomal protein L9 [Caligus clemensi]	gnl|BL_ORD_ID|1917775 gi|225718630|gb|ACO15161.1| 60S ribosomal protein L9 [Caligus clemensi]	60S ribosomal protein L9	dme:Dmel_CG6141	GO:0005840 \\ GO:0019843 \\ GO:0003735 \\ GO:0051298 \\ GO:0000022 \\ GO:0007052 \\ GO:0006412 \\
comp90396_c0	gnl|BL_ORD_ID|1797791 gi|290462261|gb|ADD24178.1| 60S ribosomal protein L24 [Lepeophtheirus salmonis]	gnl|BL_ORD_ID|1797791 gi|290462261|gb|ADD24178.1| 60S ribosomal protein L24 [Lepeophtheirus salmonis]	60S ribosomal protein L24	No_KEGG	GO:0005840 \\
comp90403_c0	gnl|BL_ORD_ID|1005866 gi|321460486|gb|EFX71528.1| hypothetical protein DAPPUDRAFT_308825 [Daphnia pulex]	gnl|BL_ORD_ID|1917543 gi|225719094|gb|ACO15393.1| 40S ribosomal protein S13 [Caligus clemensi]	40S ribosomal protein S13	No_KEGG	GO:0005840 \\ GO:0003735 \\ GO:0006412 \\
comp90427_c0	gnl|BL_ORD_ID|962219 gi|332374362|gb|AEE62322.1| unknown [Dendroctonus ponderosae]	gnl|BL_ORD_ID|1573600 gi|222543956|gb|ACM66845.1| nuclear autoantigenic sperm protein [Penaeus monodon]	Nuclear autoantigenic sperm protein	No_KEGG	GO:0005737 \\ GO:0005634 \\ GO:0051879 \\ GO:0001824 \\ GO:0007049 \\ GO:0008283 \\ GO:0006260 \\ GO:0043486 \\
comp90430_c0	gnl|BL_ORD_ID|1896405 gi|225714248|gb|ACO12970.1| 60S ribosomal protein L35a [Lepeophtheirus salmonis]	gnl|BL_ORD_ID|1896405 gi|225714248|gb|ACO12970.1| 60S ribosomal protein L35a [Lepeophtheirus salmonis]	60S ribosomal protein L35a	No_KEGG	GO:0005840 \\ GO:0003735 \\ GO:0000049 \\ GO:0006412 \\
comp90450_c5	gnl|BL_ORD_ID|186908 gi|530407844|gb|AGT28484.1| heat shock protein 70 [Pseudodiaptomus annandalei]	gnl|BL_ORD_ID|186908 gi|530407844|gb|AGT28484.1| heat shock protein 70 [Pseudodiaptomus annandalei]	Heat shock 70 kDa protein 1	No_KEGG	GO:0005524 \\ GO:0006950 \\
comp90542_c0	gnl|BL_ORD_ID|1380000 gi|345494174|ref|XP_001606389.2| PREDICTED: 26S proteasome non-ATPase regulatory subunit 8-like [Nasonia vitripennis]	gnl|BL_ORD_ID|791610 gi|307192528|gb|EFN75716.1| 26S proteasome non-ATPase regulatory subunit 8 [Harpegnathos saltator]	26S proteasome non-ATPase regulatory subunit 8	No_KEGG	GO:0022624 \\ GO:0005838 \\ GO:0006508 \\
comp90626_c0	gnl|BL_ORD_ID|1896993 gi|225713072|gb|ACO12382.1| 60S ribosomal protein L14 [Lepeophtheirus salmonis]	gnl|BL_ORD_ID|1896993 gi|225713072|gb|ACO12382.1| 60S ribosomal protein L14 [Lepeophtheirus salmonis]	60S ribosomal protein L14	dvi:Dvir_GJ13054	GO:0005840 \\ GO:0003735 \\ GO:0006412 \\
comp90648_c0	gnl|BL_ORD_ID|385620 gi|509391732|gb|AGN29647.1| 40S ribosomal protein S15a [Acartia pacifica]	gnl|BL_ORD_ID|385620 gi|509391732|gb|AGN29647.1| 40S ribosomal protein S15a [Acartia pacifica]	40S ribosomal protein S15a	dya:Dyak_GE16163	GO:0005840 \\ GO:0003735 \\ GO:0006412 \\
comp90666_c1	gnl|BL_ORD_ID|1894716 gi|239789665|dbj|BAH71443.1| ACYPI002961 [Acyrthosiphon pisum]	gnl|BL_ORD_ID|1894716 gi|239789665|dbj|BAH71443.1| ACYPI002961 [Acyrthosiphon pisum]	60S acidic ribosomal protein P1	No_KEGG	GO:0005840 \\ GO:0003735 \\ GO:0006414 \\
comp90679_c1	gnl|BL_ORD_ID|1332995 gi|357612275|gb|EHJ67894.1| hypothetical protein KGM_10637 [Danaus plexippus]	gnl|BL_ORD_ID|569247 gi|108882303|gb|EAT46528.1| AAEL002291-PA [Aedes aegypti]	Delta-like protein 1	hsa:28514	GO:0031410 \\ GO:0005576 \\ GO:0005887 \\ GO:0005886 \\ GO:0005509 \\ GO:0005112 \\ GO:0030154 \\ GO:0001709 \\ GO:0007267 \\ GO:0007386 \\ GO:0007368 \\ GO:0001947 \\ GO:0030097 \\ GO:0048839 \\ GO:0070986 \\ GO:0072070 \\ GO:0045608 \\ GO:0032693 \\ GO:0045638 \\ GO:0097150 \\ GO:0007220 \\ GO:0007219 \\ GO:0045747 \\ GO:0045944 \\ GO:0072014 \\ GO:0030155 \\ GO:0001757 \\
comp90698_c0	gnl|BL_ORD_ID|385617 gi|509391738|gb|AGN29650.1| proteasome subunit beta type 7 precursor [Acartia pacifica]	gnl|BL_ORD_ID|385617 gi|509391738|gb|AGN29650.1| proteasome subunit beta type 7 precursor [Acartia pacifica]	Proteasome subunit beta type-7	mmu:19177	GO:0005829 \\ GO:0005634 \\ GO:0005839 \\ GO:0004298 \\ GO:0051603 \\
comp90700_c0	gnl|BL_ORD_ID|2100382 gi|114864592|gb|ABI83747.1| 60s ribosomal protein L39 [Anopheles funestus]	gnl|BL_ORD_ID|2100382 gi|114864592|gb|ABI83747.1| 60s ribosomal protein L39 [Anopheles funestus]	60S ribosomal protein L39	No_KEGG	GO:0005840 \\ GO:0003735 \\ GO:0006412 \\
comp90776_c0	gnl|BL_ORD_ID|186919 gi|530407110|gb|AGT28473.1| myosin light chain alkali 2 [Pseudodiaptomus annandalei]	gnl|BL_ORD_ID|186919 gi|530407110|gb|AGT28473.1| myosin light chain alkali 2 [Pseudodiaptomus annandalei]	Myosin light chain alkali	No_KEGG	GO:0005859 \\ GO:0005509 \\
comp90811_c0	gnl|BL_ORD_ID|995706 gi|321470713|gb|EFX81688.1| hypothetical protein DAPPUDRAFT_303318 [Daphnia pulex]	gnl|BL_ORD_ID|790075 gi|307195303|gb|EFN77251.1| Proteasome subunit beta type-5 [Harpegnathos saltator]	Proteasome subunit beta type-5	rno:29425	GO:0005737 \\ GO:0005634 \\ GO:0005839 \\ GO:0004298 \\ GO:0051603 \\
comp90959_c4	gnl|BL_ORD_ID|553831 gi|442769035|gb|AGC70493.1| glycosyl-phosphatidylinositol-linked carbonic anhydrase [Litopenaeus vannamei]	gnl|BL_ORD_ID|553831 gi|442769035|gb|AGC70493.1| glycosyl-phosphatidylinositol-linked carbonic anhydrase [Litopenaeus vannamei]	Carbonic anhydrase 7	mmu:12354	GO:0005737 \\ GO:0004089 \\ GO:0008270 \\ GO:0006730 \\
comp91051_c0	gnl|BL_ORD_ID|385616 gi|509391740|gb|AGN29651.1| 60S ribosomal protein L44 [Acartia pacifica]	gnl|BL_ORD_ID|385616 gi|509391740|gb|AGN29651.1| 60S ribosomal protein L44 [Acartia pacifica]	60S ribosomal protein L44	No_KEGG	GO:0005840 \\ GO:0003735 \\ GO:0006412 \\
comp91052_c0	gnl|BL_ORD_ID|616132 gi|427787117|gb|JAA59010.1| Putative dorsal switch protein 1 [Rhipicephalus pulchellus]	gnl|BL_ORD_ID|1841917 gi|259437797|emb|CBF82128.1| unnamed protein product [Dermacentor variabilis]	High mobility group protein B2	rno:498072	GO:0000793 \\ GO:0005737 \\ GO:0005634 \\ GO:0048471 \\ GO:0008301 \\ GO:0003690 \\ GO:0008289 \\ GO:0031493 \\ GO:0006288 \\ GO:0007399 \\ GO:0031100 \\ GO:0051054 \\ GO:0045893 \\ GO:0006357 \\
comp91087_c1	gnl|BL_ORD_ID|992458 gi|321473970|gb|EFX84936.1| hypothetical protein DAPPUDRAFT_222844 [Daphnia pulex]	gnl|BL_ORD_ID|274083 gi|167234457|ref|NP_001107844.1| eukaryotic translation initiation factor 5 [Tribolium castaneum]	Eukaryotic translation initiation factor 5	mmu:217869	GO:0005737 \\ GO:0005525 \\ GO:0003743 \\
comp91133_c0	gnl|BL_ORD_ID|1591308 gi|40557604|gb|AAR88095.1| TCTP/HRF [Tigriopus japonicus]	gnl|BL_ORD_ID|1591308 gi|40557604|gb|AAR88095.1| TCTP/HRF [Tigriopus japonicus]	Translationally-controlled tumor protein homolog	dme:Dmel_CG4800	GO:0005737 \\ GO:0005509 \\ GO:0005085 \\ GO:0045793 \\ GO:0040018 \\ GO:0043087 \\
comp91142_c1	gnl|BL_ORD_ID|2087845 gi|155966257|gb|ABU41082.1| putative cuticle protein [Lepeophtheirus salmonis]	gnl|BL_ORD_ID|1897521 gi|225712016|gb|ACO11854.1| Cuticle protein 6 [Lepeophtheirus salmonis]	Cuticle protein 6	No_KEGG	GO:0042302 \\
comp91459_c0	gnl|BL_ORD_ID|1897113 gi|225712832|gb|ACO12262.1| Proliferation-associated protein 2G4 [Lepeophtheirus salmonis]	gnl|BL_ORD_ID|1897113 gi|225712832|gb|ACO12262.1| Proliferation-associated protein 2G4 [Lepeophtheirus salmonis]	Proliferation-associated protein 2G4	mmu:18813	GO:0005737 \\ GO:0005730 \\ GO:0005634 \\ GO:0030529 \\ GO:0003677 \\ GO:0003723 \\ GO:0003700 \\ GO:0045892 \\ GO:0006417 \\ GO:0006364 \\ GO:0006351 \\
comp91478_c0	gnl|BL_ORD_ID|385608 gi|509391756|gb|AGN29659.1| 60S ribosomal protein L8 [Acartia pacifica]	gnl|BL_ORD_ID|385608 gi|509391756|gb|AGN29659.1| 60S ribosomal protein L8 [Acartia pacifica]	60S ribosomal protein L8	No_KEGG	GO:0005840 \\ GO:0019843 \\ GO:0003735 \\ GO:0006412 \\
comp91478_c3	gnl|BL_ORD_ID|2061329 gi|194749328|ref|XP_001957091.1| GF24234 [Drosophila ananassae]	gnl|BL_ORD_ID|2061329 gi|194749328|ref|XP_001957091.1| GF24234 [Drosophila ananassae]	60S ribosomal protein L8	aga:AgaP_AGAP005802	GO:0015934 \\ GO:0019843 \\ GO:0003735 \\ GO:0006412 \\
comp91490_c0	gnl|BL_ORD_ID|1931523 gi|157136759|ref|XP_001663831.1| homogentisate 1,2-dioxygenase [Aedes aegypti]	gnl|BL_ORD_ID|1931523 gi|157136759|ref|XP_001663831.1| homogentisate 1,2-dioxygenase [Aedes aegypti]	Homogentisate 1,2-dioxygenase	dme:Dmel_CG4779	GO:0004411 \\ GO:0046872 \\ GO:0006559 \\ GO:0006572 \\
comp91533_c1	gnl|BL_ORD_ID|2090438 gi|115291344|gb|ABI93178.1| selenoprotein M [Litopenaeus vannamei]	gnl|BL_ORD_ID|2090438 gi|115291344|gb|ABI93178.1| selenoprotein M [Litopenaeus vannamei]	Selenoprotein M	No_KEGG	GO:0005783 \\
comp91610_c0	gnl|BL_ORD_ID|1897148 gi|225712762|gb|ACO12227.1| 60S ribosomal protein L27a [Lepeophtheirus salmonis]	gnl|BL_ORD_ID|1897148 gi|225712762|gb|ACO12227.1| 60S ribosomal protein L27a [Lepeophtheirus salmonis]	60S ribosomal protein L27a	No_KEGG	GO:0005840 \\ GO:0003735 \\ GO:0006412 \\
comp91671_c0	gnl|BL_ORD_ID|1918160 gi|225717860|gb|ACO14776.1| 60S ribosomal protein L18a [Caligus clemensi]	gnl|BL_ORD_ID|1918160 gi|225717860|gb|ACO14776.1| 60S ribosomal protein L18a [Caligus clemensi]	60S ribosomal protein L18a	rno:290641	GO:0022625 \\ GO:0003735 \\ GO:0006412 \\
comp91723_c0	gnl|BL_ORD_ID|1919857 gi|225708862|gb|ACO10277.1| Eukaryotic translation initiation factor 5A [Caligus rogercresseyi]	gnl|BL_ORD_ID|1919857 gi|225708862|gb|ACO10277.1| Eukaryotic translation initiation factor 5A [Caligus rogercresseyi]	Eukaryotic translation initiation factor 5A	No_KEGG	GO:0005737 \\ GO:0043022 \\ GO:0003746 \\ GO:0008612 \\ GO:0045901 \\ GO:0045905 \\ GO:0006452 \\
comp91898_c0	gnl|BL_ORD_ID|1897351 gi|225712356|gb|ACO12024.1| 40S ribosomal protein S23 [Lepeophtheirus salmonis]	gnl|BL_ORD_ID|1897351 gi|225712356|gb|ACO12024.1| 40S ribosomal protein S23 [Lepeophtheirus salmonis]	40S ribosomal protein S23	No_KEGG	GO:0015935 \\ GO:0003735 \\ GO:0006412 \\
comp91937_c0	gnl|BL_ORD_ID|469800 gi|485219461|gb|JAA76159.1| putative solute carrier family 25 [Rhodnius prolixus]	gnl|BL_ORD_ID|1917878 gi|225718424|gb|ACO15058.1| Solute carrier family 25 member 38 [Caligus clemensi]	Solute carrier family 25 member 38	rno:301067	GO:0016021 \\ GO:0005743 \\ GO:0030218 \\ GO:0055085 \\
comp91968_c0	gnl|BL_ORD_ID|1896675 gi|225713708|gb|ACO12700.1| Receptor expression-enhancing protein 5 [Lepeophtheirus salmonis]	gnl|BL_ORD_ID|1896675 gi|225713708|gb|ACO12700.1| Receptor expression-enhancing protein 5 [Lepeophtheirus salmonis]	Receptor expression-enhancing protein 5	bta:617543	GO:0016021 \\
comp92173_c1	gnl|BL_ORD_ID|1897010 gi|225713038|gb|ACO12365.1| 60S ribosomal protein L15 [Lepeophtheirus salmonis]	gnl|BL_ORD_ID|1897010 gi|225713038|gb|ACO12365.1| 60S ribosomal protein L15 [Lepeophtheirus salmonis]	60S ribosomal protein L15	dme:Dmel_CG17420	GO:0005840 \\ GO:0003735 \\ GO:0006412 \\
comp92260_c8	gnl|BL_ORD_ID|1017179 gi|321443852|gb|EFX60215.1| hypothetical protein DAPPUDRAFT_72393 [Daphnia pulex]	gnl|BL_ORD_ID|1017179 gi|321443852|gb|EFX60215.1| hypothetical protein DAPPUDRAFT_72393 [Daphnia pulex]	No_Description	No_KEGG	No_GO
comp92328_c0	gnl|BL_ORD_ID|795412 gi|307186251|gb|EFN71914.1| Proteasome subunit alpha type-4 [Camponotus floridanus]	gnl|BL_ORD_ID|795412 gi|307186251|gb|EFN71914.1| Proteasome subunit alpha type-4 [Camponotus floridanus]	Proteasome subunit alpha type-4	hsa:5685	GO:0000932 \\ GO:0005829 \\ GO:0070062 \\ GO:0005654 \\ GO:0000502 \\ GO:0005839 \\ GO:0019773 \\ GO:0004298 \\ GO:0031145 \\ GO:0042590 \\ GO:0002479 \\ GO:0002474 \\ GO:0006915 \\ GO:0034641 \\ GO:0006977 \\ GO:0000082 \\ GO:0010467 \\ GO:0000278 \\ GO:0016071 \\ GO:0043066 \\ GO:0051436 \\ GO:0051437 \\ GO:0000209 \\ GO:0042981 \\ GO:0006521 \\ GO:0051439 \\ GO:0016070 \\ GO:0044281 \\ GO:0016…
comp92379_c0	gnl|BL_ORD_ID|1511150 gi|318087548|gb|ADV40364.1| putative ornithine decarboxylase antizyme [Latrodectus hesperus]	gnl|BL_ORD_ID|1502893 gi|325302858|tpg|DAA34453.1| TPA_inf: ornithine decarboxylase antizyme [Amblyomma variegatum]	Ornithine decarboxylase antizyme 1	No_KEGG	GO:0008073 \\
comp92471_c5	gnl|BL_ORD_ID|1008032 gi|321458292|gb|EFX69362.1| hypothetical protein DAPPUDRAFT_300939 [Daphnia pulex]	gnl|BL_ORD_ID|1918452 gi|225711678|gb|ACO11685.1| Hypoxanthine-guanine phosphoribosyltransferase [Caligus rogercresseyi]	Hypoxanthine-guanine phosphoribosyltransferase	bta:281229	GO:0005737 \\ GO:0005829 \\ GO:0052657 \\ GO:0004422 \\ GO:0000287 \\ GO:0000166 \\ GO:0042803 \\ GO:0006168 \\ GO:0046038 \\ GO:0032263 \\ GO:0006178 \\ GO:0046100 \\ GO:0043103 \\ GO:0046040 \\ GO:0032264 \\ GO:0045964 \\ GO:0051289 \\ GO:0006164 \\ GO:0006166 \\
comp92577_c0	gnl|BL_ORD_ID|886852 gi|359372671|gb|AEV42204.1| glucose-regulated protein 78kDa [Eurytemora affinis]	gnl|BL_ORD_ID|886852 gi|359372671|gb|AEV42204.1| glucose-regulated protein 78kDa [Eurytemora affinis]	78 kDa glucose-regulated protein	xla:397850	GO:0005788 \\ GO:0005524 \\
comp92577_c1	gnl|BL_ORD_ID|1807144 gi|282160304|gb|ADA79522.1| heat shock protein 70 [Daphniopsis tibetana]	gnl|BL_ORD_ID|1807144 gi|282160304|gb|ADA79522.1| heat shock protein 70 [Daphniopsis tibetana]	Heat shock 70 kDa protein C	cbr:CBG14829	GO:0005788 \\ GO:0005524 \\ GO:0006950 \\
comp92613_c0	gnl|BL_ORD_ID|1897342 gi|225712374|gb|ACO12033.1| 40S ribosomal protein S8 [Lepeophtheirus salmonis]	gnl|BL_ORD_ID|1897342 gi|225712374|gb|ACO12033.1| 40S ribosomal protein S8 [Lepeophtheirus salmonis]	40S ribosomal protein S8	No_KEGG	GO:0005840 \\ GO:0003735 \\ GO:0006412 \\
comp92668_c1	gnl|BL_ORD_ID|2070448 gi|91093256|ref|XP_970626.1| PREDICTED: similar to ribosomal protein L30 [Tribolium castaneum]	gnl|BL_ORD_ID|385632 gi|509391708|gb|AGN29635.1| 60S ribosomal protein L30 [Acartia pacifica]	60S ribosomal protein L30	No_KEGG	GO:0005840 \\ GO:0003735 \\ GO:0006412 \\
comp92711_c9	gnl|BL_ORD_ID|441064 gi|501290312|dbj|BAN20163.1| allergen, putative [Riptortus pedestris]	gnl|BL_ORD_ID|1502238 gi|325111402|gb|ADY80038.1| fatty acid binding protein [Procambarus clarkii]	Cellular retinoic acid-binding protein 2	hsa:1382	GO:0005737 \\ GO:0005783 \\ GO:0070062 \\ GO:0005634 \\ GO:0016918 \\ GO:0001972 \\ GO:0005501 \\ GO:0019841 \\ GO:0005215 \\ GO:0035115 \\ GO:0008544 \\ GO:0006355 \\ GO:0042573 \\ GO:0007165 \\
comp92715_c0	gnl|BL_ORD_ID|1322344 gi|357630394|gb|EHJ78545.1| putative nuclear autoantigenic sperm protein [Danaus plexippus]	gnl|BL_ORD_ID|1573600 gi|222543956|gb|ACM66845.1| nuclear autoantigenic sperm protein [Penaeus monodon]	Histone-binding protein N1/N2	xla:397901	GO:0005634 \\
comp92730_c0	gnl|BL_ORD_ID|2111757 gi|2960216|emb|CAA11285.1| 26S proteasome regulatory ATPase subunit 10b (S10b) [Manduca sexta]	gnl|BL_ORD_ID|2111757 gi|2960216|emb|CAA11285.1| 26S proteasome regulatory ATPase subunit 10b (S10b) [Manduca sexta]	26S protease regulatory subunit 10B	No_KEGG	GO:0005737 \\ GO:0005634 \\ GO:0005886 \\ GO:0022624 \\ GO:0005524 \\ GO:0017111 \\ GO:0030163 \\
comp92758_c0	gnl|BL_ORD_ID|1225655 gi|383847100|ref|XP_003699193.1| PREDICTED: 40S ribosomal protein S10-like [Megachile rotundata]	gnl|BL_ORD_ID|1709632 gi|121512010|gb|ABM55456.1| S10e ribosomal protein [Xenopsylla cheopis]	40S ribosomal protein S10	No_KEGG	GO:0005840 \\
comp92853_c5	gnl|BL_ORD_ID|385610 gi|509391752|gb|AGN29657.1| 60S ribosomal protein L23 [Acartia pacifica]	gnl|BL_ORD_ID|385610 gi|509391752|gb|AGN29657.1| 60S ribosomal protein L23 [Acartia pacifica]	60S ribosomal protein L23	dme:Dmel_CG3661	GO:0005840 \\ GO:0017022 \\ GO:0003735 \\ GO:0000022 \\ GO:0007052 \\ GO:0022008 \\ GO:0006412 \\
comp93003_c0	gnl|BL_ORD_ID|1897106 gi|225712846|gb|ACO12269.1| 60S ribosomal protein L7 [Lepeophtheirus salmonis]	gnl|BL_ORD_ID|1897106 gi|225712846|gb|ACO12269.1| 60S ribosomal protein L7 [Lepeophtheirus salmonis]	60S ribosomal protein L7	gga:420182	GO:0005840 \\ GO:0003723 \\
comp93034_c1	gnl|BL_ORD_ID|1805056 gi|239938969|gb|ACS36127.1| SWIB domain-containing protein [Tigriopus japonicus]	gnl|BL_ORD_ID|1805056 gi|239938969|gb|ACS36127.1| SWIB domain-containing protein [Tigriopus japonicus]	Upstream activation factor subunit spp27	spo:SPCC285.17	GO:0005829 \\ GO:0005634 \\ GO:0000500 \\ GO:0003677 \\ GO:0045943 \\ GO:0006360 \\
comp93070_c0	gnl|BL_ORD_ID|1640902 gi|269969077|gb|ACZ54768.1| ENSANGP00000031746-like protein [Nasonia longicornis]	gnl|BL_ORD_ID|1640902 gi|269969077|gb|ACZ54768.1| ENSANGP00000031746-like protein [Nasonia longicornis]	Peptidyl-prolyl cis-trans isomerase-like 1	mmu:68816	GO:0071013 \\ GO:0003755 \\ GO:0006397 \\ GO:0006457 \\ GO:0008380 \\
comp93264_c0	gnl|BL_ORD_ID|1837486 gi|213493456|gb|ACJ47903.1| mago-nashi [Penaeus monodon]	gnl|BL_ORD_ID|1837486 gi|213493456|gb|ACJ47903.1| mago-nashi [Penaeus monodon]	Protein mago nashi homolog	No_KEGG	GO:0005737 \\ GO:0016607 \\ GO:0003723 \\ GO:0006397 \\ GO:0051028 \\ GO:0000184 \\ GO:0000381 \\ GO:0006417 \\ GO:0008380 \\
comp93308_c2	gnl|BL_ORD_ID|190969 gi|566637044|gb|AHC70360.1| t-complex protein 1 subunit eta, partial [Calanus helgolandicus]	gnl|BL_ORD_ID|190969 gi|566637044|gb|AHC70360.1| t-complex protein 1 subunit eta, partial [Calanus helgolandicus]	No_Description	No_KEGG	No_GO
comp93313_c0	gnl|BL_ORD_ID|1917888 gi|225718404|gb|ACO15048.1| 60S ribosomal protein L17 [Caligus clemensi]	gnl|BL_ORD_ID|1917888 gi|225718404|gb|ACO15048.1| 60S ribosomal protein L17 [Caligus clemensi]	60S ribosomal protein L17	cel:CELE_Y48G8AL.8	GO:0015934 \\ GO:0003735 \\ GO:0006412 \\
comp93324_c1	gnl|BL_ORD_ID|469300 gi|485220475|gb|JAA76659.1| putative 60s ribosomal protein l26 [Rhodnius prolixus]	gnl|BL_ORD_ID|2108268 gi|70909791|emb|CAJ17321.1| ribosomal protein L26e [Cicindela litorea]	60S ribosomal protein L26	mmu:19941	GO:0022625 \\ GO:0003735 \\ GO:0042273 \\ GO:0006364 \\ GO:0006412 \\
comp93405_c0	gnl|BL_ORD_ID|1772186 gi|290561290|gb|ADD38047.1| 40S ribosomal protein S6 [Lepeophtheirus salmonis]	gnl|BL_ORD_ID|1772186 gi|290561290|gb|ADD38047.1| 40S ribosomal protein S6 [Lepeophtheirus salmonis]	40S ribosomal protein S6	dme:Dmel_CG10944	GO:0005840 \\ GO:0003735 \\ GO:0051298 \\ GO:0006955 \\ GO:0000022 \\ GO:0007052 \\ GO:0006412 \\
comp93524_c3	gnl|BL_ORD_ID|886852 gi|359372671|gb|AEV42204.1| glucose-regulated protein 78kDa [Eurytemora affinis]	gnl|BL_ORD_ID|886852 gi|359372671|gb|AEV42204.1| glucose-regulated protein 78kDa [Eurytemora affinis]	Heat shock 70 kDa protein cognate 3	dme:Dmel_CG4147	GO:0005783 \\ GO:0005788 \\ GO:0005615 \\ GO:0005811 \\ GO:0005875 \\ GO:0005524 \\ GO:0051298 \\ GO:0016246 \\ GO:0030431 \\
comp93606_c0	gnl|BL_ORD_ID|430192 gi|506968015|gb|AGM32351.1| proteasome subunit alpha type-2-like protein [Coptotermes formosanus]	gnl|BL_ORD_ID|430192 gi|506968015|gb|AGM32351.1| proteasome subunit alpha type-2-like protein [Coptotermes formosanus]	Proteasome subunit alpha type-2	xla:399279	GO:0005737 \\ GO:0005634 \\ GO:0005839 \\ GO:0019773 \\ GO:0004298 \\ GO:0006511 \\
comp93687_c0	gnl|BL_ORD_ID|1917352 gi|225719476|gb|ACO15584.1| Elongation factor 1-beta [Caligus clemensi]	gnl|BL_ORD_ID|1917352 gi|225719476|gb|ACO15584.1| Elongation factor 1-beta [Caligus clemensi]	Elongation factor 1-beta'	bmor:693119	GO:0005853 \\ GO:0003746 \\
comp93694_c0	gnl|BL_ORD_ID|1862403 gi|242019587|ref|XP_002430241.1| neurogenic locus notch, putative [Pediculus humanus corporis]	gnl|BL_ORD_ID|1862403 gi|242019587|ref|XP_002430241.1| neurogenic locus notch, putative [Pediculus humanus corporis]	Galactose-specific lectin nattectin	No_KEGG	GO:0005576 \\ GO:0030246 \\ GO:0046872 \\ GO:0006954 \\
comp93737_c0	gnl|BL_ORD_ID|1896652 gi|225713754|gb|ACO12723.1| 40S ribosomal protein S3a [Lepeophtheirus salmonis]	gnl|BL_ORD_ID|1896652 gi|225713754|gb|ACO12723.1| 40S ribosomal protein S3a [Lepeophtheirus salmonis]	40S ribosomal protein S3a	No_KEGG	GO:0022627 \\ GO:0003735 \\ GO:0006412 \\
comp93851_c3	gnl|BL_ORD_ID|1927700 gi|195115064|ref|XP_002002087.1| GI14160 [Drosophila mojavensis]	gnl|BL_ORD_ID|1927700 gi|195115064|ref|XP_002002087.1| GI14160 [Drosophila mojavensis]	Golgi-associated plant pathogenesis-related protein 1	hsa:152007	GO:0070062 \\ GO:0000139 \\ GO:0042803 \\ GO:0010634 \\ GO:0010718 \\ GO:0070374 \\
comp93935_c0	gnl|BL_ORD_ID|1011640 gi|321454589|gb|EFX65754.1| hypothetical protein DAPPUDRAFT_303528 [Daphnia pulex]	gnl|BL_ORD_ID|780120 gi|307210853|gb|EFN87206.1| 60S ribosomal protein L18 [Harpegnathos saltator]	60S ribosomal protein L18	dpo:Dpse_GA21210	GO:0005840 \\ GO:0003735 \\ GO:0006412 \\
comp93973_c1	gnl|BL_ORD_ID|2088856 gi|151579918|gb|ABS18351.1| 40S ribosomal protein S14 [Artemia franciscana]	gnl|BL_ORD_ID|2088856 gi|151579918|gb|ABS18351.1| 40S ribosomal protein S14 [Artemia franciscana]	40S ribosomal protein S14	dme:Dmel_CG1527	GO:0005840 \\ GO:0003735 \\ GO:0006412 \\
comp94288_c2	gnl|BL_ORD_ID|1918370 gi|225717440|gb|ACO14566.1| Tropomyosin [Caligus clemensi]	gnl|BL_ORD_ID|1918370 gi|225717440|gb|ACO14566.1| Tropomyosin [Caligus clemensi]	Tropomyosin	No_KEGG	No_GOcodes
comp94387_c0	gnl|BL_ORD_ID|280594 gi|550256408|gb|JAB65787.1| 40S ribosomal protein S5 [Anoplophora glabripennis]	gnl|BL_ORD_ID|280594 gi|550256408|gb|JAB65787.1| 40S ribosomal protein S5 [Anoplophora glabripennis]	40S ribosomal protein S5	hsa:6193	GO:0005829 \\ GO:0022627 \\ GO:0070062 \\ GO:0030529 \\ GO:0003729 \\ GO:0044822 \\ GO:0003723 \\ GO:0003735 \\ GO:0044267 \\ GO:0010467 \\ GO:0016071 \\ GO:0000184 \\ GO:0006450 \\ GO:0016070 \\ GO:0006614 \\ GO:0006412 \\ GO:0006414 \\ GO:0006413 \\ GO:0006415 \\ GO:0019058 \\ GO:0016032 \\ GO:0019083 \\
comp94430_c0	gnl|BL_ORD_ID|1000217 gi|321466180|gb|EFX77177.1| hypothetical protein DAPPUDRAFT_305914 [Daphnia pulex]	gnl|BL_ORD_ID|1000217 gi|321466180|gb|EFX77177.1| hypothetical protein DAPPUDRAFT_305914 [Daphnia pulex]	Nuclear autoantigenic sperm protein	bta:512427	GO:0005737 \\ GO:0005634 \\ GO:0051879 \\ GO:0001824 \\ GO:0007049 \\ GO:0008283 \\ GO:0006260 \\ GO:0043486 \\ GO:0015031 \\
comp94432_c1	gnl|BL_ORD_ID|1797726 gi|290462391|gb|ADD24243.1| Cuticle protein 6 [Lepeophtheirus salmonis]	gnl|BL_ORD_ID|1797726 gi|290462391|gb|ADD24243.1| Cuticle protein 6 [Lepeophtheirus salmonis]	No_Description	No_KEGG	No_GO
comp94495_c2	gnl|BL_ORD_ID|2057030 gi|194758280|ref|XP_001961390.1| GF13846 [Drosophila ananassae]	gnl|BL_ORD_ID|2057030 gi|194758280|ref|XP_001961390.1| GF13846 [Drosophila ananassae]	Ribonuclease kappa	dme:Dmel_CG40127	GO:0016021 \\ GO:0004521 \\ GO:0090502 \\ GO:0009303 \\
comp94542_c0	gnl|BL_ORD_ID|2005660 gi|195383096|ref|XP_002050262.1| GJ22051 [Drosophila virilis]	gnl|BL_ORD_ID|2005660 gi|195383096|ref|XP_002050262.1| GJ22051 [Drosophila virilis]	Zinc metalloproteinase/disintegrin PMMP-2	No_KEGG	GO:0005576 \\ GO:0004222 \\ GO:0008270 \\
comp94627_c0	gnl|BL_ORD_ID|989198 gi|321477237|gb|EFX88196.1| hypothetical protein DAPPUDRAFT_305566 [Daphnia pulex]	gnl|BL_ORD_ID|2108282 gi|70909763|emb|CAJ17307.1| ribosomal protein L21e [Sphaerius sp. APV-2005]	60S ribosomal protein L21	cel:CELE_C14B9.7	GO:0005840 \\ GO:0003735 \\ GO:0006412 \\
comp94644_c0	gnl|BL_ORD_ID|1958371 gi|190663291|gb|ACE81245.1| glutathione S-transferase delta-epsilon 2 [Tigriopus japonicus]	gnl|BL_ORD_ID|1958371 gi|190663291|gb|ACE81245.1| glutathione S-transferase delta-epsilon 2 [Tigriopus japonicus]	Glutathione S-transferase 1, isoform C	aga:AgaP_AGAP004164	GO:0018833 \\ GO:0004364 \\
comp94925_c1	gnl|BL_ORD_ID|385605 gi|509391762|gb|AGN29662.1| 40S ribosomal protein S30 [Acartia pacifica]	gnl|BL_ORD_ID|385605 gi|509391762|gb|AGN29662.1| 40S ribosomal protein S30 [Acartia pacifica]	Ubiquitin-like protein FUBI	bta:282847	No_GOcodes
comp95018_c0	gnl|BL_ORD_ID|963089 gi|332372620|gb|AEE61452.1| unknown [Dendroctonus ponderosae]	gnl|BL_ORD_ID|1709622 gi|121512030|gb|ABM55466.1| ribosomal protein L35 [Xenopsylla cheopis]	60S ribosomal protein L35	dre:192299	GO:0005840 \\ GO:0003735 \\ GO:0009790 \\ GO:0051726 \\ GO:0006412 \\
comp95081_c4	gnl|BL_ORD_ID|266141 gi|556054698|gb|JAB70394.1| putative unknown product [Ixodes ricinus]	gnl|BL_ORD_ID|266141 gi|556054698|gb|JAB70394.1| putative unknown product [Ixodes ricinus]	No_Description	No_KEGG	No_GO
comp95138_c1	gnl|BL_ORD_ID|2087797 gi|155966356|gb|ABU41130.1| putative SPT transcription factor family member [Lepeophtheirus salmonis]	gnl|BL_ORD_ID|385633 gi|509391706|gb|AGN29634.1| SPT transcription factor family member [Acartia pacifica]	No_Description	No_KEGG	No_GO
comp95164_c2	gnl|BL_ORD_ID|1223799 gi|383850995|ref|XP_003701049.1| PREDICTED: lysine-specific demethylase NO66-like [Megachile rotundata]	gnl|BL_ORD_ID|417751 gi|509179857|gb|JAA88049.1| Lysine-specific demethylase NO66 [Pararge aegeria]	Bifunctional lysine-specific demethylase and histidyl-hydroxylase NO66	dan:Dana_GF20792	GO:0005634 \\ GO:0051864 \\ GO:0032453 \\ GO:0005506 \\ GO:0016706 \\ GO:0070544 \\ GO:0034720 \\ GO:0045892 \\ GO:0006351 \\
comp95179_c0	gnl|BL_ORD_ID|2087901 gi|155966143|gb|ABU41026.1| hypothetical protein [Lepeophtheirus salmonis]	gnl|BL_ORD_ID|2087901 gi|155966143|gb|ABU41026.1| hypothetical protein [Lepeophtheirus salmonis]	No_Description	No_KEGG	No_GO
comp95189_c2	gnl|BL_ORD_ID|1007458 gi|321458875|gb|EFX69936.1| hypothetical protein DAPPUDRAFT_231649 [Daphnia pulex]	gnl|BL_ORD_ID|1897410 gi|225712238|gb|ACO11965.1| Nascent polypeptide-associated complex subunit alpha [Lepeophtheirus salmonis]	Nascent polypeptide-associated complex subunit alpha	dme:Dmel_CG8759	GO:0022008 \\ GO:0048477 \\ GO:0015031 \\
comp95189_c3	gnl|BL_ORD_ID|2108459 gi|69608600|emb|CAJ01883.1| ribosomal protein S28e [Micromalthus debilis]	gnl|BL_ORD_ID|2108459 gi|69608600|emb|CAJ01883.1| ribosomal protein S28e [Micromalthus debilis]	40S ribosomal protein S28	dme:Dmel_CG2998	GO:0022627 \\ GO:0003735 \\ GO:0006407 \\ GO:0006412 \\
comp95350_c0	gnl|BL_ORD_ID|2108388 gi|70909551|emb|CAJ17197.1| ribosomal protein S3e [Scarabaeus laticollis]	gnl|BL_ORD_ID|2108388 gi|70909551|emb|CAJ17197.1| ribosomal protein S3e [Scarabaeus laticollis]	40S ribosomal protein S3	rno:140654	GO:0022627 \\ GO:0030425 \\ GO:0012505 \\ GO:0005634 \\ GO:0030529 \\ GO:0003906 \\ GO:0003723 \\ GO:0003735 \\ GO:0002181 \\ GO:0000737 \\ GO:0006281 \\ GO:0032088 \\ GO:0042981 \\ GO:0006412 \\
comp95350_c1	gnl|BL_ORD_ID|1896482 gi|225714094|gb|ACO12893.1| 40S ribosomal protein S3 [Lepeophtheirus salmonis]	gnl|BL_ORD_ID|1896482 gi|225714094|gb|ACO12893.1| 40S ribosomal protein S3 [Lepeophtheirus salmonis]	40S ribosomal protein S3-B	xla:443740	GO:0015935 \\ GO:0003723 \\ GO:0003735 \\ GO:0006412 \\
comp95459_c4	gnl|BL_ORD_ID|779083 gi|307212512|gb|EFN88243.1| Myosin regulatory light chain 2 [Harpegnathos saltator]	gnl|BL_ORD_ID|779083 gi|307212512|gb|EFN88243.1| Myosin regulatory light chain 2 [Harpegnathos saltator]	Myosin regulatory light chain 2	bmor:778518	GO:0016459 \\ GO:0005509 \\
comp95468_c1	gnl|BL_ORD_ID|1996415 gi|195401817|ref|XP_002059507.1| GJ14804 [Drosophila virilis]	gnl|BL_ORD_ID|1996415 gi|195401817|ref|XP_002059507.1| GJ14804 [Drosophila virilis]	No_Description	No_KEGG	No_GO
comp95482_c0	gnl|BL_ORD_ID|190966 gi|566637087|gb|AHC70363.1| nucleoside diphosphate kinase, partial [Calanus helgolandicus]	gnl|BL_ORD_ID|190966 gi|566637087|gb|AHC70363.1| nucleoside diphosphate kinase, partial [Calanus helgolandicus]	Nucleoside diphosphate kinase A2	xla:399333	GO:0005737 \\ GO:0005524 \\ GO:0046872 \\ GO:0004550 \\ GO:0006241 \\ GO:0006183 \\ GO:0006228 \\
comp95585_c1	gnl|BL_ORD_ID|1573600 gi|222543956|gb|ACM66845.1| nuclear autoantigenic sperm protein [Penaeus monodon]	gnl|BL_ORD_ID|1573600 gi|222543956|gb|ACM66845.1| nuclear autoantigenic sperm protein [Penaeus monodon]	Nuclear autoantigenic sperm protein	rno:298441	GO:0005737 \\ GO:0005634 \\ GO:0051879 \\ GO:0001824 \\ GO:0007049 \\ GO:0008283 \\ GO:0006260 \\ GO:0043486 \\ GO:0015031 \\
comp95636_c1	gnl|BL_ORD_ID|385635 gi|509391702|gb|AGN29632.1| ribosomal protein L3 [Acartia pacifica]	gnl|BL_ORD_ID|385635 gi|509391702|gb|AGN29632.1| ribosomal protein L3 [Acartia pacifica]	60S ribosomal protein L3	dme:Dmel_CG4863	GO:0005840 \\ GO:0003735 \\ GO:0051298 \\ GO:0051297 \\ GO:0000022 \\ GO:0007052 \\ GO:0006412 \\
comp95648_c4	gnl|BL_ORD_ID|2067215 gi|189241276|ref|XP_974567.2| PREDICTED: similar to CG3983 CG3983-PB [Tribolium castaneum]	gnl|BL_ORD_ID|750951 gi|332023897|gb|EGI64117.1| Guanine nucleotide-binding protein-like 3-like protein [Acromyrmex echinatior]	Guanine nucleotide-binding protein-like 3-like protein	hsa:54552	GO:0005737 \\ GO:0005739 \\ GO:0005730 \\ GO:0005634 \\ GO:0005525 \\ GO:0003924 \\ GO:0044822 \\ GO:0006184 \\ GO:0042254 \\
comp95794_c0	gnl|BL_ORD_ID|995249 gi|321471172|gb|EFX82145.1| hypothetical protein DAPPUDRAFT_302612 [Daphnia pulex]	gnl|BL_ORD_ID|1460163 gi|157014280|gb|EAL39294.3| AGAP010198-PA [Anopheles gambiae str. PEST]	Ribonucleoside-diphosphate reductase large subunit	pon:100172956	GO:0005971 \\ GO:0005524 \\ GO:0004748 \\ GO:0009263 \\ GO:0006260 \\
comp95816_c1	gnl|BL_ORD_ID|2031223 gi|195030244|ref|XP_001987978.1| GH10817 [Drosophila grimshawi]	gnl|BL_ORD_ID|2031223 gi|195030244|ref|XP_001987978.1| GH10817 [Drosophila grimshawi]	No_Description	No_KEGG	No_GO
comp95827_c0	gnl|BL_ORD_ID|2087797 gi|155966356|gb|ABU41130.1| putative SPT transcription factor family member [Lepeophtheirus salmonis]	gnl|BL_ORD_ID|385634 gi|509391704|gb|AGN29633.1| SPT transcription factor family member [Acartia pacifica]	No_Description	No_KEGG	No_GO
comp95837_c1	gnl|BL_ORD_ID|1803459 gi|264667419|gb|ACY71295.1| ribosomal protein L19 [Chrysomela tremula]	gnl|BL_ORD_ID|1803459 gi|264667419|gb|ACY71295.1| ribosomal protein L19 [Chrysomela tremula]	60S ribosomal protein L19	dme:Dmel_CG2746	GO:0005840 \\ GO:0003735 \\ GO:0051298 \\ GO:0000022 \\ GO:0006412 \\
comp96000_c0	gnl|BL_ORD_ID|665105 gi|237874211|ref|NP_001153860.1| chaperonin containing TCP1, subunit 5 (epsilon) [Acyrthosiphon pisum]	gnl|BL_ORD_ID|665105 gi|237874211|ref|NP_001153860.1| chaperonin containing TCP1, subunit 5 (epsilon) [Acyrthosiphon pisum]	T-complex protein 1 subunit epsilon	No_KEGG	GO:0005737 \\ GO:0005815 \\ GO:0005524 \\ GO:0031681 \\ GO:0006457 \\
comp96072_c2	gnl|BL_ORD_ID|2103613 gi|89473746|gb|ABD72685.1| putative acidic p0 ribosomal protein [Acyrthosiphon pisum]	gnl|BL_ORD_ID|1893189 gi|239799195|dbj|BAH70530.1| ACYPI000079 [Acyrthosiphon pisum]	No_Description	No_KEGG	No_GO
comp96172_c1	gnl|BL_ORD_ID|989560 gi|321476874|gb|EFX87834.1| hypothetical protein DAPPUDRAFT_306359 [Daphnia pulex]	gnl|BL_ORD_ID|1994926 gi|195425397|ref|XP_002060996.1| GK10708 [Drosophila willistoni]	26S protease regulatory subunit 7	xla:399327	GO:0005737 \\ GO:0005634 \\ GO:0022624 \\ GO:0000502 \\ GO:0005524 \\ GO:0016887 \\ GO:0006200 \\ GO:0006511 \\
comp96204_c1	gnl|BL_ORD_ID|469468 gi|485220134|gb|JAA76491.1| putative 6-phosphogluconate dehydrogenase [Rhodnius prolixus]	gnl|BL_ORD_ID|2027152 gi|195046117|ref|XP_001992093.1| GH24572 [Drosophila grimshawi]	6-phosphogluconate dehydrogenase, decarboxylating	No_KEGG	GO:0005737 \\ GO:0050661 \\ GO:0004616 \\ GO:0019521 \\ GO:0019322 \\ GO:0006098 \\ GO:0009051 \\
comp96280_c0	gnl|BL_ORD_ID|304475 gi|545919487|gb|JAB58425.1| putative 40s ribosomal protein s2 [Corethrella appendiculata]	gnl|BL_ORD_ID|2032099 gi|195028402|ref|XP_001987065.1| GH21709 [Drosophila grimshawi]	60S ribosomal protein L12	mmu:269261	GO:0005840 \\ GO:0003723 \\ GO:0003735 \\ GO:0006412 \\
comp96293_c1	gnl|BL_ORD_ID|2115110 gi|50344472|emb|CAH04322.1| S9e ribosomal protein [Meladema coriacea]	gnl|BL_ORD_ID|2115110 gi|50344472|emb|CAH04322.1| S9e ribosomal protein [Meladema coriacea]	40S ribosomal protein S9	dme:Dmel_CG3395	GO:0005737 \\ GO:0000228 \\ GO:0005730 \\ GO:0005840 \\ GO:0015935 \\ GO:0019843 \\ GO:0003735 \\ GO:0000022 \\ GO:0007052 \\ GO:0006412 \\
comp96305_c2	gnl|BL_ORD_ID|1495773 gi|283825421|gb|ADB43174.1| NADH dehydrogenase subunit 2 [Calanus sinicus]	gnl|BL_ORD_ID|1495773 gi|283825421|gb|ADB43174.1| NADH dehydrogenase subunit 2 [Calanus sinicus]	NADH-ubiquinone oxidoreductase chain 2	dme:ND2	GO:0016021 \\ GO:0005743 \\ GO:0070469 \\ GO:0008137 \\ GO:0006120 \\
comp96309_c0	gnl|BL_ORD_ID|1416776 gi|340724488|ref|XP_003400614.1| PREDICTED: ATP synthase subunit beta, mitochondrial-like [Bombus terrestris]	gnl|BL_ORD_ID|122263 gi|577726493|gb|JAB94884.1| ATP synthase subunit beta, mitochondrial [Ceratitis capitata]	ATP synthase subunit beta, mitochondrial	No_KEGG	GO:0005743 \\ GO:0045261 \\ GO:0005524 \\ GO:0046933 \\ GO:0015991 \\ GO:0015986 \\
comp96380_c1	gnl|BL_ORD_ID|1916543 gi|226693231|dbj|BAH56608.1| arginine kinase 1 [Neocaridina denticulata]	gnl|BL_ORD_ID|1916543 gi|226693231|dbj|BAH56608.1| arginine kinase 1 [Neocaridina denticulata]	Lombricine kinase	No_KEGG	GO:0005524 \\ GO:0050059 \\
comp96452_c2	gnl|BL_ORD_ID|1350695 gi|350396236|ref|XP_003484488.1| PREDICTED: importin subunit alpha-2-like [Bombus impatiens]	gnl|BL_ORD_ID|281165 gi|550253756|gb|JAB65216.1| Importin subunit alpha-2, partial [Anoplophora glabripennis]	Importin subunit alpha-1	mmu:16647	GO:0005737 \\ GO:0005634 \\ GO:0008565 \\ GO:0006606 \\
comp96642_c1	gnl|BL_ORD_ID|85635 gi|594191368|gb|AHL84105.1| F0-ATP synthase b-chain [Litopenaeus vannamei]	gnl|BL_ORD_ID|85635 gi|594191368|gb|AHL84105.1| F0-ATP synthase b-chain [Litopenaeus vannamei]	ATP synthase subunit b, mitochondrial	dme:Dmel_CG8189	GO:0005811 \\ GO:0000276 \\ GO:0046933 \\ GO:0015986 \\ GO:0006909 \\
comp96713_c1	gnl|BL_ORD_ID|186916 gi|530407351|gb|AGT28476.1| 60S ribosomal protein L10a [Pseudodiaptomus annandalei]	gnl|BL_ORD_ID|186916 gi|530407351|gb|AGT28476.1| 60S ribosomal protein L10a [Pseudodiaptomus annandalei]	60S ribosomal protein L10a	No_KEGG	GO:0015934 \\ GO:0003723 \\ GO:0003735 \\ GO:0006412 \\
comp96728_c2	gnl|BL_ORD_ID|1865782 gi|242012283|ref|XP_002426862.1| conserved hypothetical protein [Pediculus humanus corporis]	gnl|BL_ORD_ID|984461 gi|389608127|dbj|BAM17675.1| similar to CG31997 [Papilio xuthus]	No_Description	No_KEGG	No_GO
comp96824_c0	gnl|BL_ORD_ID|2108345 gi|70909637|emb|CAJ17243.1| ribosomal protein L7Ae [Meladema coriacea]	gnl|BL_ORD_ID|2108345 gi|70909637|emb|CAJ17243.1| ribosomal protein L7Ae [Meladema coriacea]	60S ribosomal protein L7a	rno:296596	GO:0005840 \\ GO:0042254 \\
comp96839_c0	gnl|BL_ORD_ID|1896847 gi|225713364|gb|ACO12528.1| 60S ribosomal protein L4 [Lepeophtheirus salmonis]	gnl|BL_ORD_ID|1896847 gi|225713364|gb|ACO12528.1| 60S ribosomal protein L4 [Lepeophtheirus salmonis]	No_Description	No_KEGG	No_GO
comp96940_c0	gnl|BL_ORD_ID|1797453 gi|290462937|gb|ADD24516.1| Nucleolar protein 16 [Lepeophtheirus salmonis]	gnl|BL_ORD_ID|1797453 gi|290462937|gb|ADD24516.1| Nucleolar protein 16 [Lepeophtheirus salmonis]	Nucleolar protein 16	xla:444158	GO:0005730 \\
comp96968_c1	gnl|BL_ORD_ID|1918099 gi|225717982|gb|ACO14837.1| 60S ribosomal protein L10 [Caligus clemensi]	gnl|BL_ORD_ID|1918099 gi|225717982|gb|ACO14837.1| 60S ribosomal protein L10 [Caligus clemensi]	60S ribosomal protein L10	dme:Dmel_CG17521	GO:0005737 \\ GO:0043025 \\ GO:0005840 \\ GO:0003735 \\ GO:0051298 \\ GO:0051297 \\ GO:0000022 \\ GO:0007052 \\ GO:0006412 \\
comp96985_c0	gnl|BL_ORD_ID|1511434 gi|318086972|gb|ADV40078.1| ribosomal protein S16 [Latrodectus hesperus]	gnl|BL_ORD_ID|1511434 gi|318086972|gb|ADV40078.1| ribosomal protein S16 [Latrodectus hesperus]	40S ribosomal protein S16	No_KEGG	GO:0005840 \\ GO:0003735 \\ GO:0006412 \\
comp97003_c0	gnl|BL_ORD_ID|381739 gi|524943621|gb|JAB00553.1| putative v-type proton atpase 16 kda proteolipid subunit, partial [Anopheles aquasalis]	gnl|BL_ORD_ID|1593074 gi|290956|gb|AAC37176.1| H+-ATPase V-type subunit [Heliothis virescens]	V-type proton ATPase 16 kDa proteolipid subunit	No_KEGG	GO:0016021 \\ GO:0033179 \\ GO:0005774 \\ GO:0015078 \\ GO:0015991 \\
comp97032_c0	gnl|BL_ORD_ID|1379657 gi|345496179|ref|XP_001603746.2| PREDICTED: nucleolar protein 56-like [Nasonia vitripennis]	gnl|BL_ORD_ID|1897066 gi|225712926|gb|ACO12309.1| Nucleolar protein 5A [Lepeophtheirus salmonis]	Nucleolar protein 56	bta:404165	GO:0005737 \\ GO:0005730 \\ GO:0042254 \\
comp97197_c1	gnl|BL_ORD_ID|974401 gi|391328008|ref|XP_003738485.1| PREDICTED: ribonucleoside-diphosphate reductase large subunit-like isoform 1 [Metaseiulus occidentalis]	gnl|BL_ORD_ID|1460163 gi|157014280|gb|EAL39294.3| AGAP010198-PA [Anopheles gambiae str. PEST]	Ribonucleoside-diphosphate reductase large subunit	mmu:20133	GO:0042995 \\ GO:0043025 \\ GO:0005635 \\ GO:0005971 \\ GO:0005524 \\ GO:0017076 \\ GO:0004748 \\ GO:0021846 \\ GO:0009263 \\ GO:0006260 \\ GO:0008584 \\ GO:0000278 \\ GO:0051290 \\ GO:0051259 \\ GO:0006206 \\ GO:0010212 \\ GO:0060041 \\
comp97358_c0	gnl|BL_ORD_ID|1817510 gi|170052698|ref|XP_001862340.1| conserved hypothetical protein [Culex quinquefasciatus]	gnl|BL_ORD_ID|2062284 gi|194747393|ref|XP_001956136.1| GF25055 [Drosophila ananassae]	PQ-loop repeat-containing protein 3	hsa:130814	GO:0016021 \\
comp97455_c1	gnl|BL_ORD_ID|1817270 gi|170053250|ref|XP_001862587.1| ubiquitin-protein ligase [Culex quinquefasciatus]	gnl|BL_ORD_ID|1817270 gi|170053250|ref|XP_001862587.1| ubiquitin-protein ligase [Culex quinquefasciatus]	Zinc metalloproteinase nas-5	cel:CELE_T23H4.3	GO:0005576 \\ GO:0004222 \\ GO:0008270 \\ GO:0043050 \\ GO:0060465 \\
comp97529_c0	gnl|BL_ORD_ID|1385741 gi|345487376|ref|XP_003425683.1| PREDICTED: GTP-binding nuclear protein Ran-like isoform 2 [Nasonia vitripennis]	gnl|BL_ORD_ID|792561 gi|307191011|gb|EFN74765.1| GTP-binding nuclear protein Ran [Camponotus floridanus]	GTP-binding nuclear protein Ran	dme:Dmel_CG1404	GO:0005938 \\ GO:0005737 \\ GO:0005811 \\ GO:0005875 \\ GO:0072686 \\ GO:0005880 \\ GO:0005634 \\ GO:0005525 \\ GO:0003924 \\ GO:0007015 \\ GO:0007155 \\ GO:0007049 \\ GO:0000132 \\ GO:0006886 \\ GO:0000212 \\ GO:0007067 \\ GO:0048812 \\ GO:0006913 \\ GO:0008360 \\ GO:0032880 \\ GO:0007264 \\
comp97545_c0	gnl|BL_ORD_ID|999224 gi|321467179|gb|EFX78170.1| hypothetical protein DAPPUDRAFT_305246 [Daphnia pulex]	gnl|BL_ORD_ID|2025935 gi|195052553|ref|XP_001993321.1| GH13131 [Drosophila grimshawi]	Transmembrane protease serine 9	hsa:360200	GO:0005887 \\ GO:0004252 \\
comp97623_c0	gnl|BL_ORD_ID|1827156 gi|170031135|ref|XP_001843442.1| S-phase kinase-associated protein 1A [Culex quinquefasciatus]	gnl|BL_ORD_ID|1827156 gi|170031135|ref|XP_001843442.1| S-phase kinase-associated protein 1A [Culex quinquefasciatus]	SCF ubiquitin ligase complex protein SKP1b	ddi:DDB_G0273615	GO:0005938 \\ GO:0005737 \\ GO:0005634 \\ GO:0019005 \\ GO:0016567 \\ GO:0030587 \\ GO:0006511 \\
comp97635_c1	gnl|BL_ORD_ID|1941583 gi|157106351|ref|XP_001649284.1| eukaryotic translation elongation factor [Aedes aegypti]	gnl|BL_ORD_ID|1941583 gi|157106351|ref|XP_001649284.1| eukaryotic translation elongation factor [Aedes aegypti]	Elongation factor 2	cel:CELE_F25H5.4	GO:0005737 \\ GO:0005525 \\ GO:0003924 \\ GO:0003746 \\
comp97666_c3	gnl|BL_ORD_ID|749658 gi|332025236|gb|EGI65410.1| Serine proteinase stubble [Acromyrmex echinatior]	gnl|BL_ORD_ID|749658 gi|332025236|gb|EGI65410.1| Serine proteinase stubble [Acromyrmex echinatior]	Trypsin-1	No_KEGG	GO:0005615 \\ GO:0046872 \\ GO:0004252 \\ GO:0007586 \\
comp97687_c0	gnl|BL_ORD_ID|989944 gi|321476489|gb|EFX87450.1| hypothetical protein DAPPUDRAFT_207615 [Daphnia pulex]	gnl|BL_ORD_ID|803472 gi|307172388|gb|EFN63854.1| Rab GDP dissociation inhibitor beta [Camponotus floridanus]	Rab GDP dissociation inhibitor beta	rno:29662	GO:0005829 \\ GO:0016020 \\ GO:0005096 \\ GO:0005093 \\ GO:0031267 \\ GO:0015031 \\ GO:0050790 \\ GO:0016192 \\
comp97725_c0	gnl|BL_ORD_ID|1941568 gi|157106389|ref|XP_001649301.1| ankyrin 2,3/unc44 [Aedes aegypti]	gnl|BL_ORD_ID|1941568 gi|157106389|ref|XP_001649301.1| ankyrin 2,3/unc44 [Aedes aegypti]	Ankyrin repeat domain-containing protein 50	hsa:57182	No_GOcodes
comp97760_c1	gnl|BL_ORD_ID|385599 gi|509391774|gb|AGN29668.1| 40S ribosomal protein S25 [Acartia pacifica]	gnl|BL_ORD_ID|385599 gi|509391774|gb|AGN29668.1| 40S ribosomal protein S25 [Acartia pacifica]	40S ribosomal protein S25	dme:Dmel_CG6684	GO:0005840 \\ GO:0003735 \\
comp97776_c1	gnl|BL_ORD_ID|1989760 gi|195436412|ref|XP_002066162.1| GK22213 [Drosophila willistoni]	gnl|BL_ORD_ID|1989760 gi|195436412|ref|XP_002066162.1| GK22213 [Drosophila willistoni]	Succinate dehydrogenase [ubiquinone] flavoprotein subunit, mitochondrial	dme:Dmel_CG17246	GO:0005743 \\ GO:0005739 \\ GO:0050660 \\ GO:0008177 \\ GO:0022900 \\ GO:0006099 \\
comp97836_c2	gnl|BL_ORD_ID|186920 gi|530407052|gb|AGT28472.1| myosin light chain alkali 1 [Pseudodiaptomus annandalei]	gnl|BL_ORD_ID|186920 gi|530407052|gb|AGT28472.1| myosin light chain alkali 1 [Pseudodiaptomus annandalei]	Myosin light chain alkali	No_KEGG	GO:0005859 \\ GO:0005509 \\
comp97936_c0	gnl|BL_ORD_ID|385642 gi|509391684|gb|AGN29625.1| trypsin [Acartia pacifica]	gnl|BL_ORD_ID|385642 gi|509391684|gb|AGN29625.1| trypsin [Acartia pacifica]	Trypsin-1	No_KEGG	GO:0005615 \\ GO:0046872 \\ GO:0004252 \\ GO:0007586 \\
comp97968_c1	gnl|BL_ORD_ID|261833 gi|556063333|gb|JAB74702.1| putative 40s ribosomal protein sa [Ixodes ricinus]	gnl|BL_ORD_ID|983180 gi|389610689|dbj|BAM18956.1| stubarista [Papilio polytes]	40S ribosomal protein SA	No_KEGG	GO:0022627 \\ GO:0003735 \\ GO:0000028 \\ GO:0006412 \\
comp98011_c1	gnl|BL_ORD_ID|1918946 gi|225710688|gb|ACO11190.1| 40S ribosomal protein S2 [Caligus rogercresseyi]	gnl|BL_ORD_ID|1918946 gi|225710688|gb|ACO11190.1| 40S ribosomal protein S2 [Caligus rogercresseyi]	40S ribosomal protein S2	No_KEGG	GO:0015935 \\ GO:0003723 \\ GO:0003735 \\ GO:0006412 \\
comp98065_c1	gnl|BL_ORD_ID|1919759 gi|225709058|gb|ACO10375.1| ADP,ATP carrier protein 3 [Caligus rogercresseyi]	gnl|BL_ORD_ID|1919759 gi|225709058|gb|ACO10375.1| ADP,ATP carrier protein 3 [Caligus rogercresseyi]	ADP,ATP carrier protein 3, mitochondrial	ath:AT4G28390	GO:0009941 \\ GO:0016021 \\ GO:0016020 \\ GO:0005743 \\ GO:0005739 \\ GO:0005471 \\ GO:0015866 \\ GO:0015867 \\ GO:0015865 \\
comp98097_c1	gnl|BL_ORD_ID|2063735 gi|194744447|ref|XP_001954706.1| GF18406 [Drosophila ananassae]	gnl|BL_ORD_ID|2063735 gi|194744447|ref|XP_001954706.1| GF18406 [Drosophila ananassae]	Elongation factor 1-gamma	dme:Dmel_CG11901	GO:0005737 \\ GO:0005853 \\ GO:0005811 \\ GO:0005875 \\ GO:0005634 \\ GO:0003746 \\ GO:0048102 \\ GO:0035071 \\ GO:0006414 \\
comp98140_c1	gnl|BL_ORD_ID|1896226 gi|225714606|gb|ACO13149.1| Erlin-2 precursor [Lepeophtheirus salmonis]	gnl|BL_ORD_ID|1896226 gi|225714606|gb|ACO13149.1| Erlin-2 precursor [Lepeophtheirus salmonis]	Erlin-2	xtr:549473	GO:0005789 \\ GO:0016021 \\
comp98168_c0	gnl|BL_ORD_ID|1919239 gi|225710098|gb|ACO10895.1| MFS-type transporter C6orf192 [Caligus rogercresseyi]	gnl|BL_ORD_ID|1919239 gi|225710098|gb|ACO10895.1| MFS-type transporter C6orf192 [Caligus rogercresseyi]	No_Description	No_KEGG	No_GO
comp98189_c0	gnl|BL_ORD_ID|1759945 gi|13898841|gb|AAK48894.1|AF357226_1 CUB-serine protease [Panulirus argus]	gnl|BL_ORD_ID|1759945 gi|13898841|gb|AAK48894.1|AF357226_1 CUB-serine protease [Panulirus argus]	Trypsin I-P1	gga:396345	GO:0005615 \\ GO:0046872 \\ GO:0004252 \\ GO:0007586 \\
comp98212_c1	gnl|BL_ORD_ID|1918443 gi|225711696|gb|ACO11694.1| 60S ribosomal protein L13A [Caligus rogercresseyi]	gnl|BL_ORD_ID|1918443 gi|225711696|gb|ACO11694.1| 60S ribosomal protein L13A [Caligus rogercresseyi]	60S ribosomal protein L16	ncr:NCU01221	GO:0015934 \\ GO:0003735 \\ GO:0006412 \\
comp98222_c0	gnl|BL_ORD_ID|1860608 gi|242023225|ref|XP_002432036.1| fatty acid synthase, putative [Pediculus humanus corporis]	gnl|BL_ORD_ID|282089 gi|550249510|gb|JAB64292.1| Fatty acid synthase [Anoplophora glabripennis]	Fatty acid synthase	No_KEGG	GO:0047451 \\ GO:0004317 \\ GO:0004316 \\ GO:0004315 \\ GO:0004313 \\ GO:0004314 \\ GO:0047117 \\ GO:0004319 \\ GO:0016295 \\ GO:0004320 \\ GO:0016296 \\ GO:0008270 \\ GO:0006633 \\
comp98266_c1	gnl|BL_ORD_ID|1895346 gi|239788246|dbj|BAH70811.1| ACYPI001947 [Acyrthosiphon pisum]	gnl|BL_ORD_ID|1895346 gi|239788246|dbj|BAH70811.1| ACYPI001947 [Acyrthosiphon pisum]	Sulfur globule protein CV1	alv:Alvin_1905	No_GOcodes
comp98316_c3	gnl|BL_ORD_ID|260728 gi|556065543|gb|JAB75807.1| putative cysteine s-methyltransferase [Ixodes ricinus]	gnl|BL_ORD_ID|2091508 gi|119487704|gb|ABL75448.1| betaine homocysteine methyl transferase-like protein [Homarus americanus]	Betaine--homocysteine S-methyltransferase 1	xtr:496651	GO:0005737 \\ GO:0047150 \\ GO:0008898 \\ GO:0008270 \\ GO:0006579 \\ GO:0009086 \\
comp98333_c0	gnl|BL_ORD_ID|988316 gi|321478120|gb|EFX89078.1| hypothetical protein DAPPUDRAFT_310805 [Daphnia pulex]	gnl|BL_ORD_ID|990214 gi|321476219|gb|EFX87180.1| C1q and tumor necrosis factor-related protein 2 [Daphnia pulex]	No_Description	No_KEGG	No_GO
comp98336_c0	gnl|BL_ORD_ID|611638 gi|427796105|gb|JAA63504.1| Putative cell cycle-regulated histone h1-binding protein, partial [Rhipicephalus pulchellus]	gnl|BL_ORD_ID|417641 gi|509180077|gb|JAA88159.1| Nuclear autoantigenic sperm protein, partial [Pararge aegeria]	Protein HGV2	No_KEGG	GO:0005634 \\ GO:0007275 \\
comp98367_c3	gnl|BL_ORD_ID|987128 gi|321479310|gb|EFX90266.1| hypothetical protein DAPPUDRAFT_299917 [Daphnia pulex]	gnl|BL_ORD_ID|1818991 gi|170049217|ref|XP_001854652.1| 60S ribosomal protein L5 [Culex quinquefasciatus]	60S ribosomal protein L5	No_KEGG	GO:0005840 \\ GO:0008097 \\ GO:0003735 \\ GO:0006412 \\
comp98395_c1	gnl|BL_ORD_ID|1917472 gi|225719236|gb|ACO15464.1| Guanine nucleotide-binding protein subunit beta-2-like 1 [Caligus clemensi]	gnl|BL_ORD_ID|1917472 gi|225719236|gb|ACO15464.1| Guanine nucleotide-binding protein subunit beta-2-like 1 [Caligus clemensi]	Guanine nucleotide-binding protein subunit beta-2-like 1	No_KEGG	GO:0005737 \\ GO:0030178 \\ GO:2000543 \\ GO:0051302 \\ GO:2000114 \\ GO:0032880 \\
comp98420_c0	gnl|BL_ORD_ID|1390081 gi|156551533|ref|XP_001601522.1| PREDICTED: 60S ribosomal protein L32 isoform 1 [Nasonia vitripennis]	gnl|BL_ORD_ID|2111915 gi|62083441|gb|AAX62445.1| ribosomal protein L32 isoform A [Lysiphlebus testaceipes]	60S ribosomal protein L32	No_KEGG	GO:0005840 \\ GO:0003735 \\ GO:0006412 \\
comp98467_c1	gnl|BL_ORD_ID|2071782 gi|91088621|ref|XP_967480.1| PREDICTED: similar to voltage-dependent anion-selective channel isoform 1 [Tribolium castaneum]	gnl|BL_ORD_ID|200611 gi|568248465|gb|ETN58314.1| voltage-dependent anion-selective channel [Anopheles darlingi]	Voltage-dependent anion-selective channel	dme:Dmel_CG6647	GO:0005811 \\ GO:0005875 \\ GO:0005741 \\ GO:0005739 \\ GO:0016006 \\ GO:0046930 \\ GO:0015288 \\ GO:0008308 \\ GO:0006811 \\ GO:0007005 \\ GO:0007602 \\ GO:0007291 \\ GO:0030382 \\
comp98541_c7	gnl|BL_ORD_ID|383172 gi|524938044|gb|JAA99119.1| putative bacterial contaminant of aquasalis [Anopheles aquasalis]	gnl|BL_ORD_ID|383172 gi|524938044|gb|JAA99119.1| putative bacterial contaminant of aquasalis [Anopheles aquasalis]	No_Description	No_KEGG	No_GO
comp98589_c1	gnl|BL_ORD_ID|413226 gi|47457846|dbj|BAD19006.1| cytochrome c oxidase subunits III (mitochondrion) [Neocalanus cristatus]	gnl|BL_ORD_ID|413226 gi|47457846|dbj|BAD19006.1| cytochrome c oxidase subunits III (mitochondrion) [Neocalanus cristatus]	Cytochrome c oxidase subunit 3	aga:COX3	GO:0016021 \\ GO:0005743 \\ GO:0004129 \\ GO:0019646 \\
comp98608_c3	gnl|BL_ORD_ID|385614 gi|509391744|gb|AGN29653.1| 40S ribosomal protein S7 [Acartia pacifica]	gnl|BL_ORD_ID|385614 gi|509391744|gb|AGN29653.1| 40S ribosomal protein S7 [Acartia pacifica]	40S ribosomal protein S7	dre:393725	GO:0030686 \\ GO:0022627 \\ GO:0032040 \\ GO:0003735 \\ GO:0009790 \\ GO:0030097 \\ GO:0051726 \\ GO:0042274 \\ GO:0006364 \\ GO:0006412 \\
comp98625_c1	gnl|BL_ORD_ID|1759106 gi|18378600|gb|AAL68638.1|AF458289_1 cellular retinoic acid/retinol binding protein [Metapenaeus ensis]	gnl|BL_ORD_ID|1759106 gi|18378600|gb|AAL68638.1|AF458289_1 cellular retinoic acid/retinol binding protein [Metapenaeus ensis]	Cellular retinoic acid-binding protein 2	mmu:12904	GO:0005737 \\ GO:0005783 \\ GO:0005634 \\ GO:0016918 \\ GO:0001972 \\ GO:0019841 \\ GO:0005215 \\ GO:0035115 \\ GO:0042573 \\
comp98625_c3	gnl|BL_ORD_ID|1918846 gi|225710890|gb|ACO11291.1| Cellular retinoic acid-binding protein 2 [Caligus rogercresseyi]	gnl|BL_ORD_ID|1918846 gi|225710890|gb|ACO11291.1| Cellular retinoic acid-binding protein 2 [Caligus rogercresseyi]	Cellular retinoic acid-binding protein 2	xla:378522	GO:0005737 \\ GO:0016918 \\ GO:0019841 \\ GO:0005215 \\
comp98639_c0	gnl|BL_ORD_ID|1485818 gi|193669387|ref|XP_001949859.1| PREDICTED: hypothetical protein LOC100168477 [Acyrthosiphon pisum]	gnl|BL_ORD_ID|798029 gi|307181857|gb|EFN69297.1| Nuclear autoantigenic sperm protein [Camponotus floridanus]	Histone-binding protein N1/N2	xla:397901	GO:0005634 \\
comp98704_c0	gnl|BL_ORD_ID|1918438 gi|225711706|gb|ACO11699.1| Carbonic anhydrase 2 [Caligus rogercresseyi]	gnl|BL_ORD_ID|1918438 gi|225711706|gb|ACO11699.1| Carbonic anhydrase 2 [Caligus rogercresseyi]	Carbonic anhydrase 2	gga:396257	GO:0045177 \\ GO:0005737 \\ GO:0005829 \\ GO:0005886 \\ GO:0004089 \\ GO:0008270 \\ GO:0038166 \\ GO:0015670 \\ GO:0002009 \\ GO:0006730 \\ GO:2001150 \\ GO:0044070 \\ GO:0051453 \\ GO:0046903 \\
comp98710_c4	gnl|BL_ORD_ID|1931428 gi|157137028|ref|XP_001656983.1| histone H2B [Aedes aegypti]	gnl|BL_ORD_ID|1931428 gi|157137028|ref|XP_001656983.1| histone H2B [Aedes aegypti]	Histone H2B	No_KEGG	GO:0005811 \\ GO:0000786 \\ GO:0005634 \\ GO:0003677 \\ GO:0006334 \\
comp98753_c1	gnl|BL_ORD_ID|2076460 gi|190014502|emb|CAQ60115.1| putative glyceraldehyde-3-phosphate dehydrogenase [Gammarus locusta]	gnl|BL_ORD_ID|1600566 gi|296785436|gb|ADH43624.1| glyceraldehyde 3-phosphate dehydrogenase [Eriocheir sinensis]	Glyceraldehyde-3-phosphate dehydrogenase 3	No_KEGG	GO:0005737 \\ GO:0004365 \\ GO:0051287 \\ GO:0050661 \\ GO:0006096 \\
comp98762_c3	gnl|BL_ORD_ID|2087867 gi|155966212|gb|ABU41060.1| hypothetical protein [Lepeophtheirus salmonis]	gnl|BL_ORD_ID|2087867 gi|155966212|gb|ABU41060.1| hypothetical protein [Lepeophtheirus salmonis]	No_Description	No_KEGG	No_GO
comp98775_c0	gnl|BL_ORD_ID|789921 gi|307195519|gb|EFN77405.1| Seipin [Harpegnathos saltator]	gnl|BL_ORD_ID|789921 gi|307195519|gb|EFN77405.1| Seipin [Harpegnathos saltator]	Seipin	dme:Dmel_CG9904	GO:0005783 \\ GO:0005789 \\ GO:0016021 \\ GO:0046339 \\ GO:0016042 \\ GO:0046473 \\ GO:0046890 \\ GO:0010883 \\ GO:0090207 \\ GO:0042594 \\
comp98821_c0	gnl|BL_ORD_ID|261419 gi|556064161|gb|JAB75116.1| putative nuclear autoantigenic sperm protein histone-binding, partial [Ixodes ricinus]	gnl|BL_ORD_ID|1573600 gi|222543956|gb|ACM66845.1| nuclear autoantigenic sperm protein [Penaeus monodon]	Nuclear autoantigenic sperm protein	hsa:4678	GO:0005737 \\ GO:0005634 \\ GO:0051879 \\ GO:0001824 \\ GO:0007049 \\ GO:0008283 \\ GO:0006260 \\ GO:0043486 \\ GO:0015031 \\
comp98824_c0	gnl|BL_ORD_ID|1864014 gi|242016007|ref|XP_002428630.1| NAD(P) transhydrogenase, putative [Pediculus humanus corporis]	gnl|BL_ORD_ID|1932827 gi|157133017|ref|XP_001662741.1| nadp transhydrogenase [Aedes aegypti]	NAD(P) transhydrogenase, mitochondrial	No_KEGG	GO:0016021 \\ GO:0005743 \\ GO:0005739 \\ GO:0008750 \\ GO:0050661 \\ GO:0015992 \\ GO:0072593 \\
comp98847_c0	gnl|BL_ORD_ID|2101760 gi|107953774|gb|ABF85696.1| transport protein Sec61 alpha subunit [Bombyx mori]	gnl|BL_ORD_ID|2101760 gi|107953774|gb|ABF85696.1| transport protein Sec61 alpha subunit [Bombyx mori]	Protein transport protein Sec61 subunit alpha	No_KEGG	GO:0030176 \\ GO:0045047 \\
comp98863_c6	gnl|BL_ORD_ID|1899820 gi|183979376|dbj|BAG30740.1| muscle myosin heavy chain [Papilio xuthus]	gnl|BL_ORD_ID|1899820 gi|183979376|dbj|BAG30740.1| muscle myosin heavy chain [Papilio xuthus]	Myosin heavy chain, muscle	dme:Dmel_CG17927	GO:0031672 \\ GO:0005859 \\ GO:0016459 \\ GO:0005703 \\ GO:0030017 \\ GO:0005863 \\ GO:0030898 \\ GO:0005524 \\ GO:0042623 \\ GO:0003774 \\ GO:0042803 \\ GO:0008307 \\ GO:0007527 \\ GO:0006200 \\ GO:0007298 \\ GO:0007427 \\ GO:0060361 \\ GO:0040011 \\ GO:0042692 \\ GO:0006936 \\ GO:0007517 \\ GO:0030239 \\ GO:0031033 \\ GO:0050821 \\ GO:0045214 \\ GO:0030241 \\ GO:0006941 \\
comp98886_c0	gnl|BL_ORD_ID|997792 gi|321468618|gb|EFX79602.1| chymotrypsin-like protein [Daphnia pulex]	gnl|BL_ORD_ID|997792 gi|321468618|gb|EFX79602.1| chymotrypsin-like protein [Daphnia pulex]	Chymotrypsin BI	No_KEGG	GO:0005615 \\ GO:0004252 \\ GO:0030574 \\
comp98903_c1	gnl|BL_ORD_ID|1387338 gi|345480729|ref|XP_003424204.1| PREDICTED: heat shock protein 83-like isoform 2 [Nasonia vitripennis]	gnl|BL_ORD_ID|214539 gi|373216850|gb|AEY61732.1| Heat shock protein HSP 90-alpha 1 [Apis cerana]	Heat shock protein 83	No_KEGG	GO:0005737 \\ GO:0005524 \\ GO:0006457 \\ GO:0006950 \\
comp98965_c0	gnl|BL_ORD_ID|1323200 gi|357628300|gb|EHJ77689.1| chaperonin subunit 6a zeta [Danaus plexippus]	gnl|BL_ORD_ID|1323200 gi|357628300|gb|EHJ77689.1| chaperonin subunit 6a zeta [Danaus plexippus]	T-complex protein 1 subunit zeta	mmu:12466	GO:0001669 \\ GO:0044297 \\ GO:0005832 \\ GO:0002199 \\ GO:0005524 \\ GO:0007339 \\ GO:0006457 \\
comp98985_c0	gnl|BL_ORD_ID|758060 gi|47457835|dbj|BAD18996.1| cytochrome b (mitochondrion) [Eucalanus bungii]	gnl|BL_ORD_ID|758060 gi|47457835|dbj|BAD18996.1| cytochrome b (mitochondrion) [Eucalanus bungii]	Cytochrome b	aga:CYTB	GO:0016021 \\ GO:0005743 \\ GO:0070469 \\ GO:0009055 \\ GO:0046872 \\ GO:0016491 \\ GO:0022904 \\
comp99069_c0	gnl|BL_ORD_ID|989033 gi|321477402|gb|EFX88361.1| alpha subunit of putative Na+/K+ ATPase [Daphnia pulex]	gnl|BL_ORD_ID|2109096 gi|10934|emb|CAA39972.1| alpha subunit of the Na/K ATPase [Artemia franciscana]	Sodium/potassium-transporting ATPase subunit alpha-B	No_KEGG	GO:0016021 \\ GO:0005524 \\ GO:0046872 \\ GO:0005391 \\ GO:0006754 \\
comp99073_c2	gnl|BL_ORD_ID|2087863 gi|155966220|gb|ABU41064.1| elongation factor 1-alpha [Lepeophtheirus salmonis]	gnl|BL_ORD_ID|2087863 gi|155966220|gb|ABU41064.1| elongation factor 1-alpha [Lepeophtheirus salmonis]	Elongation factor 1-alpha 2	dme:Dmel_CG1873	GO:0005853 \\ GO:0005811 \\ GO:0005525 \\ GO:0003924 \\ GO:0003746 \\ GO:0022008 \\ GO:0006414 \\
comp99078_c0	gnl|BL_ORD_ID|795951 gi|307185262|gb|EFN71375.1| hypothetical protein EAG_03557 [Camponotus floridanus]	gnl|BL_ORD_ID|802290 gi|307174634|gb|EFN65036.1| Uncharacterized protein ART2 [Camponotus floridanus]	Putative uncharacterized protein ART2	No_KEGG	No_GOcodes
comp99089_c1	gnl|BL_ORD_ID|186908 gi|530407844|gb|AGT28484.1| heat shock protein 70 [Pseudodiaptomus annandalei]	gnl|BL_ORD_ID|186908 gi|530407844|gb|AGT28484.1| heat shock protein 70 [Pseudodiaptomus annandalei]	Heat shock 70 kDa protein cognate 4	dme:Dmel_CG4264	GO:0005634 \\ GO:0048471 \\ GO:0005524 \\ GO:0006950 \\
comp99098_c2	gnl|BL_ORD_ID|1897495 gi|225712068|gb|ACO11880.1| Adenosylhomocysteinase [Lepeophtheirus salmonis]	gnl|BL_ORD_ID|1897495 gi|225712068|gb|ACO11880.1| Adenosylhomocysteinase [Lepeophtheirus salmonis]	Adenosylhomocysteinase	dme:Dmel_CG11654	GO:0004013 \\ GO:0006730 \\
comp99102_c0	gnl|BL_ORD_ID|488998 gi|408773030|gb|AFU88797.1| NADH dehydrogenase subunit 5 (mitochondrion) [Calanus hyperboreus]	gnl|BL_ORD_ID|488998 gi|408773030|gb|AFU88797.1| NADH dehydrogenase subunit 5 (mitochondrion) [Calanus hyperboreus]	NADH-ubiquinone oxidoreductase chain 5	aag:ND5	GO:0016021 \\ GO:0005743 \\ GO:0070469 \\ GO:0008137 \\ GO:0042773 \\
comp99104_c0	gnl|BL_ORD_ID|1775450 gi|37703973|gb|AAR01308.1| elongation factor-2 [Orchesella imitari]	gnl|BL_ORD_ID|1775450 gi|37703973|gb|AAR01308.1| elongation factor-2 [Orchesella imitari]	Translation elongation factor 2	bmor:733027	GO:0005737 \\ GO:0005525 \\ GO:0003924 \\ GO:0003746 \\
comp99128_c0	gnl|BL_ORD_ID|269145 gi|411145887|gb|AFW04603.1| giwi protein [Gampsocleis gratiosa]	gnl|BL_ORD_ID|269145 gi|411145887|gb|AFW04603.1| giwi protein [Gampsocleis gratiosa]	Piwi-like protein 1	hsa:9271	GO:0033391 \\ GO:0005737 \\ GO:0005845 \\ GO:0043186 \\ GO:0005844 \\ GO:0003729 \\ GO:0034584 \\ GO:0003727 \\ GO:0031047 \\ GO:0007126 \\ GO:0007275 \\ GO:0034587 \\ GO:0006417 \\ GO:0007286 \\
comp99132_c1	gnl|BL_ORD_ID|1896666 gi|225713726|gb|ACO12709.1| Tubulin alpha-1 chain [Lepeophtheirus salmonis]	gnl|BL_ORD_ID|1896666 gi|225713726|gb|ACO12709.1| Tubulin alpha-1 chain [Lepeophtheirus salmonis]	Tubulin alpha-6 chain	ath:AT4G14960	GO:0005618 \\ GO:0005829 \\ GO:0016020 \\ GO:0005874 \\ GO:0005730 \\ GO:0005886 \\ GO:0009506 \\ GO:0045298 \\ GO:0005773 \\ GO:0005525 \\ GO:0003924 \\ GO:0005200 \\ GO:0071258 \\ GO:0000226 \\ GO:0051258 \\ GO:0009651 \\
comp99133_c0	gnl|BL_ORD_ID|261419 gi|556064161|gb|JAB75116.1| putative nuclear autoantigenic sperm protein histone-binding, partial [Ixodes ricinus]	gnl|BL_ORD_ID|798029 gi|307181857|gb|EFN69297.1| Nuclear autoantigenic sperm protein [Camponotus floridanus]	Nuclear autoantigenic sperm protein	No_KEGG	GO:0005737 \\ GO:0005634 \\ GO:0051879 \\ GO:0001824 \\ GO:0007049 \\ GO:0008283 \\ GO:0006260 \\ GO:0043486 \\
comp99140_c3	gnl|BL_ORD_ID|1872642 gi|242002550|ref|XP_002435918.1| hypothetical protein IscW_ISCW024385 [Ixodes scapularis]	gnl|BL_ORD_ID|1872642 gi|242002550|ref|XP_002435918.1| hypothetical protein IscW_ISCW024385 [Ixodes scapularis]	No_Description	No_KEGG	No_GO
comp99141_c0	gnl|BL_ORD_ID|488997 gi|408773031|gb|AFU88798.1| NADH dehydrogenase subunit 1 (mitochondrion) [Calanus hyperboreus]	gnl|BL_ORD_ID|488997 gi|408773031|gb|AFU88798.1| NADH dehydrogenase subunit 1 (mitochondrion) [Calanus hyperboreus]	NADH-ubiquinone oxidoreductase chain 1	No_KEGG	GO:0016021 \\ GO:0005743 \\ GO:0070469 \\ GO:0008137 \\
comp99144_c1	gnl|BL_ORD_ID|2047734 gi|194864144|ref|XP_001970792.1| GG10840 [Drosophila erecta]	gnl|BL_ORD_ID|2047734 gi|194864144|ref|XP_001970792.1| GG10840 [Drosophila erecta]	Actin-42A	dme:Dmel_CG12051	GO:0005884 \\ GO:0005737 \\ GO:0005875 \\ GO:0005524 \\ GO:0005200 \\ GO:0007010 \\ GO:0000281 \\ GO:0006909 \\
comp99146_c0	gnl|BL_ORD_ID|1236513 gi|380030560|ref|XP_003698913.1| PREDICTED: uncharacterized protein LOC100865369 isoform 1 [Apis florea]	gnl|BL_ORD_ID|1270555 gi|110456474|gb|ABG74714.1| Ac1147-like protein, partial [Diaphorina citri]	No_Description	No_KEGG	No_GO
comp99157_c0	gnl|BL_ORD_ID|1808299 gi|167676448|gb|ABZ91537.1| vitellogenin [Tigriopus japonicus]	gnl|BL_ORD_ID|1808299 gi|167676448|gb|ABZ91537.1| vitellogenin [Tigriopus japonicus]	Vitellogenin	No_KEGG	GO:0005576 \\ GO:0005319 \\ GO:0045735 \\
comp99158_c0	gnl|BL_ORD_ID|186911 gi|530407649|gb|AGT28481.1| vitellogenin 2 [Pseudodiaptomus annandalei]	gnl|BL_ORD_ID|186911 gi|530407649|gb|AGT28481.1| vitellogenin 2 [Pseudodiaptomus annandalei]	Vitellogenin	ame:406088	GO:0005576 \\ GO:0005319 \\ GO:0045735 \\
